# Supplementary material for: Single Cell Multi‐Omics Revealing the Important Role of MR1 Mediated MAIT Cells in Maintaining Rejection for Liver Transplantation
Source: Cell Prolif. 2026 Mar 10:e70194. Online ahead of print. doi: 10.1111/cpr.70194 (PMC13325667; doi:10.1111/cpr.70194)
Supplement: Supplementary file 17 — Table S1: GO and KEGG pathway enrichment analysis of differentially expressed genes (DEGs) in MAIT cells. [file CPR-9999-e70194-s001.xlsx]

## Sheet: GO
	ONTOLOGY	ID	Description	GeneRatio	BgRatio	pvalue	p.adjust	qvalue	geneID	Count
GO:1902107	BP	GO:1902107	positive regulation of leukocyte differentiation	8/51	184/18903	3.08207e-08	2.95262e-05	1.94819e-05	IL7R/CD83/TNF/IL4I1/ANXA1/CCR1/XBP1/FOS	8
GO:1903708	BP	GO:1903708	positive regulation of hemopoiesis	8/51	184/18903	3.08207e-08	2.95262e-05	1.94819e-05	IL7R/CD83/TNF/IL4I1/ANXA1/CCR1/XBP1/FOS	8
GO:0019221	BP	GO:0019221	cytokine-mediated signaling pathway	11/51	496/18903	6.70519e-08	3.54319e-05	2.33786e-05	CCL20/IL7R/NFKBIA/TNFAIP3/TNF/IL12RB2/CCR1/CCR6/BIRC3/OSM/EGR1	11
GO:0071674	BP	GO:0071674	mononuclear cell migration	8/51	206/18903	7.39705e-08	3.54319e-05	2.33786e-05	CCL20/TNF/ANXA1/CCR1/CCR6/JAML/DUSP1/ICAM1	8
GO:1903706	BP	GO:1903706	regulation of hemopoiesis	10/51	413/18903	1.27697e-07	4.89335e-05	3.22872e-05	IL7R/NFKBIA/CD83/TNF/IL4I1/ANXA1/CCR1/XBP1/FOS/PRDM1	10
GO:1902105	BP	GO:1902105	regulation of leukocyte differentiation	9/51	317/18903	1.53471e-07	4.90083e-05	3.23365e-05	IL7R/CD83/TNF/IL4I1/ANXA1/CCR1/XBP1/FOS/PRDM1	9
GO:0032496	BP	GO:0032496	response to lipopolysaccharide	9/51	339/18903	2.70551e-07	7.40538e-05	4.8862e-05	NFKBIA/TNFAIP3/TNF/IL12RB2/HPGD/XBP1/CD55/FOS/VIM	9
GO:1903131	BP	GO:1903131	mononuclear cell differentiation	10/51	473/18903	4.45896e-07	9.54185e-05	6.29588e-05	IL7R/CD83/IL4I1/ANXA1/JUN/CCR6/XBP1/FOS/PRDM1/EGR1	10
GO:0002237	BP	GO:0002237	response to molecule of bacterial origin	9/51	360/18903	4.48208e-07	9.54185e-05	6.29588e-05	NFKBIA/TNFAIP3/TNF/IL12RB2/HPGD/XBP1/CD55/FOS/VIM	9
GO:0002460	BP	GO:0002460	adaptive immune response based on somatic recombination of immune receptors built from immunoglobulin superfamily domains	9/51	375/18903	6.30424e-07	0.000120789	7.96989e-05	IL7R/TNFAIP3/TNF/IL4I1/ANXA1/CCR6/CTSH/CD55/ICAM1	9
GO:0030217	BP	GO:0030217	T cell differentiation	8/51	296/18903	1.16743e-06	0.000203345	0.000134171	IL7R/CD83/IL4I1/ANXA1/CCR6/XBP1/PRDM1/EGR1	8
GO:2000347	BP	GO:2000347	positive regulation of hepatocyte proliferation	3/51	10/18903	2.19078e-06	0.000349795	0.000230801	TNFAIP3/TNF/XBP1	3
GO:0002685	BP	GO:0002685	regulation of leukocyte migration	7/51	231/18903	2.72333e-06	0.000381734	0.000251875	CCL20/TNF/ANXA1/CCR1/CCR6/DUSP1/ICAM1	7
GO:0002683	BP	GO:0002683	negative regulation of immune system process	9/51	449/18903	2.78929e-06	0.000381734	0.000251875	IL7R/TNFAIP3/TNF/IL4I1/ANXA1/PLK2/CD55/DUSP1/LST1	9
GO:0140467	BP	GO:0140467	integrated stress response signaling	4/51	40/18903	3.99739e-06	0.0005106	0.000336903	PPP1R15A/JUN/CEBPD/FOS	4
GO:0001819	BP	GO:0001819	positive regulation of cytokine production	9/51	486/18903	5.31032e-06	0.000635911	0.000419585	LTB/CD83/TNF/ANXA1/IL12RB2/OSM/XBP1/CD55/EGR1	9
GO:0002449	BP	GO:0002449	lymphocyte mediated immunity	8/51	367/18903	5.74705e-06	0.000647727	0.000427381	IL7R/KLRB1/TNF/IL4I1/CCR6/CTSH/CD55/ICAM1	8
GO:0061043	BP	GO:0061043	regulation of vascular wound healing	3/51	14/18903	6.59493e-06	0.000701993	0.000463188	TNFAIP3/TNF/XBP1	3
GO:0002697	BP	GO:0002697	regulation of immune effector process	8/51	379/18903	7.27215e-06	0.000713093	0.000470511	IL7R/KLRB1/TNF/IL4I1/ANXA1/XBP1/CD55/ICAM1	8
GO:1902895	BP	GO:1902895	positive regulation of miRNA transcription	4/51	47/18903	7.69383e-06	0.000713093	0.000470511	TNF/JUN/FOS/EGR1	4
GO:2000345	BP	GO:2000345	regulation of hepatocyte proliferation	3/51	15/18903	8.22797e-06	0.000713093	0.000470511	TNFAIP3/TNF/XBP1	3
GO:0045580	BP	GO:0045580	regulation of T cell differentiation	6/51	179/18903	8.38421e-06	0.000713093	0.000470511	IL7R/CD83/IL4I1/ANXA1/XBP1/PRDM1	6
GO:1903039	BP	GO:1903039	positive regulation of leukocyte cell-cell adhesion	7/51	275/18903	8.5601e-06	0.000713093	0.000470511	IL7R/CD83/TNF/IL4I1/ANXA1/XBP1/CD55	7
GO:0002822	BP	GO:0002822	regulation of adaptive immune response based on somatic recombination of immune receptors built from immunoglobulin superfamily domains	6/51	182/18903	9.21981e-06	0.000736048	0.000485657	IL7R/TNFAIP3/TNF/IL4I1/ANXA1/CD55	6
GO:0050900	BP	GO:0050900	leukocyte migration	8/51	398/18903	1.03831e-05	0.000795763	0.000525059	CCL20/TNF/ANXA1/CCR1/CCR6/JAML/DUSP1/ICAM1	8
GO:0050777	BP	GO:0050777	negative regulation of immune response	6/51	190/18903	1.17829e-05	0.000868308	0.000572925	IL7R/TNFAIP3/IL4I1/ANXA1/PLK2/CD55	6
GO:0002456	BP	GO:0002456	T cell mediated immunity	5/51	113/18903	1.31747e-05	0.000905708	0.000597602	IL7R/IL4I1/CTSH/CD55/ICAM1	5
GO:0007159	BP	GO:0007159	leukocyte cell-cell adhesion	8/51	414/18903	1.38127e-05	0.000905708	0.000597602	IL7R/CD83/TNF/IL4I1/ANXA1/XBP1/CD55/ICAM1	8
GO:0050727	BP	GO:0050727	regulation of inflammatory response	8/51	414/18903	1.38127e-05	0.000905708	0.000597602	NFKBIA/TNFAIP3/TNF/ANXA1/BIRC3/PLK2/SOCS3/OSM	8
GO:0002819	BP	GO:0002819	regulation of adaptive immune response	6/51	198/18903	1.48947e-05	0.000905708	0.000597602	IL7R/TNFAIP3/TNF/IL4I1/ANXA1/CD55	6
GO:0030098	BP	GO:0030098	lymphocyte differentiation	8/51	419/18903	1.5063e-05	0.000905708	0.000597602	IL7R/CD83/IL4I1/ANXA1/CCR6/XBP1/PRDM1/EGR1	8
GO:2000630	BP	GO:2000630	positive regulation of miRNA metabolic process	4/51	56/18903	1.55623e-05	0.000905708	0.000597602	TNF/JUN/FOS/EGR1	4
GO:0045582	BP	GO:0045582	positive regulation of T cell differentiation	5/51	117/18903	1.55994e-05	0.000905708	0.000597602	IL7R/CD83/IL4I1/ANXA1/XBP1	5
GO:0002698	BP	GO:0002698	negative regulation of immune effector process	5/51	122/18903	1.91045e-05	0.00104866	0.000691923	IL7R/TNF/IL4I1/ANXA1/CD55	5
GO:0071675	BP	GO:0071675	regulation of mononuclear cell migration	5/51	123/18903	1.98737e-05	0.00104866	0.000691923	CCL20/TNF/CCR1/CCR6/DUSP1	5
GO:0032495	BP	GO:0032495	response to muramyl dipeptide	3/51	20/18903	2.04198e-05	0.00104866	0.000691923	NFKBIA/TNFAIP3/VIM	3
GO:0045619	BP	GO:0045619	regulation of lymphocyte differentiation	6/51	210/18903	2.07788e-05	0.00104866	0.000691923	IL7R/CD83/IL4I1/ANXA1/XBP1/PRDM1	6
GO:0045936	BP	GO:0045936	negative regulation of phosphate metabolic process	8/51	440/18903	2.14091e-05	0.00104866	0.000691923	TNFAIP3/TNF/PPP1R15A/JUN/SOCS3/RGS2/GADD45B/DUSP1	8
GO:0010563	BP	GO:0010563	negative regulation of phosphorus metabolic process	8/51	441/18903	2.17602e-05	0.00104866	0.000691923	TNFAIP3/TNF/PPP1R15A/JUN/SOCS3/RGS2/GADD45B/DUSP1	8
GO:1902893	BP	GO:1902893	regulation of miRNA transcription	4/51	61/18903	2.18926e-05	0.00104866	0.000691923	TNF/JUN/FOS/EGR1	4
GO:0061614	BP	GO:0061614	miRNA transcription	4/51	62/18903	2.3356e-05	0.00108248	0.00071424	TNF/JUN/FOS/EGR1	4
GO:0022409	BP	GO:0022409	positive regulation of cell-cell adhesion	7/51	322/18903	2.37287e-05	0.00108248	0.00071424	IL7R/CD83/TNF/IL4I1/ANXA1/XBP1/CD55	7
GO:0031663	BP	GO:0031663	lipopolysaccharide-mediated signaling pathway	4/51	63/18903	2.489e-05	0.00110905	0.000731772	NFKBIA/TNFAIP3/TNF/CD55	4
GO:0045621	BP	GO:0045621	positive regulation of lymphocyte differentiation	5/51	130/18903	2.5957e-05	0.00112024	0.000739154	IL7R/CD83/IL4I1/ANXA1/XBP1	5
GO:0061042	BP	GO:0061042	vascular wound healing	3/51	22/18903	2.74798e-05	0.00112024	0.000739154	TNFAIP3/TNF/XBP1	3
GO:0072574	BP	GO:0072574	hepatocyte proliferation	3/51	22/18903	2.74798e-05	0.00112024	0.000739154	TNFAIP3/TNF/XBP1	3
GO:0072575	BP	GO:0072575	epithelial cell proliferation involved in liver morphogenesis	3/51	22/18903	2.74798e-05	0.00112024	0.000739154	TNFAIP3/TNF/XBP1	3
GO:0071222	BP	GO:0071222	cellular response to lipopolysaccharide	6/51	222/18903	2.84104e-05	0.00113405	0.000748265	NFKBIA/TNFAIP3/TNF/XBP1/CD55/VIM	6
GO:0002443	BP	GO:0002443	leukocyte mediated immunity	8/51	463/18903	3.08042e-05	0.00120451	0.000794755	IL7R/KLRB1/TNF/IL4I1/CCR6/CTSH/CD55/ICAM1	8
GO:0072576	BP	GO:0072576	liver morphogenesis	3/51	23/18903	3.15417e-05	0.00120868	0.000797506	TNFAIP3/TNF/XBP1	3
GO:0071219	BP	GO:0071219	cellular response to molecule of bacterial origin	6/51	234/18903	3.81534e-05	0.00138592	0.000914454	NFKBIA/TNFAIP3/TNF/XBP1/CD55/VIM	6
GO:0071356	BP	GO:0071356	cellular response to tumor necrosis factor	6/51	234/18903	3.81534e-05	0.00138592	0.000914454	CCL20/NFKBIA/TNFAIP3/TNF/BIRC3/FOS	6
GO:0001889	BP	GO:0001889	liver development	5/51	141/18903	3.8337e-05	0.00138592	0.000914454	TNFAIP3/TNF/ANXA1/JUN/XBP1	5
GO:0002548	BP	GO:0002548	monocyte chemotaxis	4/51	71/18903	3.99599e-05	0.00141784	0.000935513	CCL20/ANXA1/CCR1/DUSP1	4
GO:0070423	BP	GO:0070423	nucleotide-binding oligomerization domain containing signaling pathway	3/51	25/18903	4.08076e-05	0.00142159	0.000937989	NFKBIA/TNFAIP3/BIRC3	3
GO:0061008	BP	GO:0061008	hepaticobiliary system development	5/51	144/18903	4.23985e-05	0.00142286	0.000938831	TNFAIP3/TNF/ANXA1/JUN/XBP1	5
GO:0030595	BP	GO:0030595	leukocyte chemotaxis	6/51	240/18903	4.39427e-05	0.00142286	0.000938831	CCL20/ANXA1/CCR1/CCR6/JAML/DUSP1	6
GO:0071677	BP	GO:0071677	positive regulation of mononuclear cell migration	4/51	73/18903	4.45858e-05	0.00142286	0.000938831	CCL20/TNF/CCR1/CCR6	4
GO:0002703	BP	GO:0002703	regulation of leukocyte mediated immunity	6/51	241/18903	4.49727e-05	0.00142286	0.000938831	IL7R/KLRB1/TNF/IL4I1/CD55/ICAM1	6
GO:0035872	BP	GO:0035872	nucleotide-binding domain, leucine rich repeat containing receptor signaling pathway	3/51	26/18903	4.60426e-05	0.00142286	0.000938831	NFKBIA/TNFAIP3/BIRC3	3
GO:0035994	BP	GO:0035994	response to muscle stretch	3/51	26/18903	4.60426e-05	0.00142286	0.000938831	NFKBIA/JUN/FOS	3
GO:0045672	BP	GO:0045672	positive regulation of osteoclast differentiation	3/51	26/18903	4.60426e-05	0.00142286	0.000938831	TNF/CCR1/FOS	3
GO:2000628	BP	GO:2000628	regulation of miRNA metabolic process	4/51	74/18903	4.704e-05	0.00143061	0.000943944	TNF/JUN/FOS/EGR1	4
GO:0002687	BP	GO:0002687	positive regulation of leukocyte migration	5/51	148/18903	4.83236e-05	0.00144669	0.00095455	CCL20/TNF/CCR1/CCR6/ICAM1	5
GO:0050870	BP	GO:0050870	positive regulation of T cell activation	6/51	251/18903	5.63776e-05	0.00166184	0.00109651	IL7R/CD83/IL4I1/ANXA1/XBP1/CD55	6
GO:0034612	BP	GO:0034612	response to tumor necrosis factor	6/51	254/18903	6.02164e-05	0.0017481	0.00115343	CCL20/NFKBIA/TNFAIP3/TNF/BIRC3/FOS	6
GO:0050863	BP	GO:0050863	regulation of T cell activation	7/51	376/18903	6.34881e-05	0.00181557	0.00119795	IL7R/CD83/IL4I1/ANXA1/XBP1/CD55/PRDM1	7
GO:1903037	BP	GO:1903037	regulation of leukocyte cell-cell adhesion	7/51	377/18903	6.45569e-05	0.00181898	0.0012002	IL7R/CD83/TNF/IL4I1/ANXA1/XBP1/CD55	7
GO:0071216	BP	GO:0071216	cellular response to biotic stimulus	6/51	261/18903	6.99908e-05	0.00194351	0.00128236	NFKBIA/TNFAIP3/TNF/XBP1/CD55/VIM	6
GO:0060055	BP	GO:0060055	angiogenesis involved in wound healing	3/51	31/18903	7.8847e-05	0.00215815	0.00142399	TNFAIP3/TNF/XBP1	3
GO:0010586	BP	GO:0010586	miRNA metabolic process	4/51	90/18903	0.000101196	0.00273086	0.00180187	TNF/JUN/FOS/EGR1	4
GO:0002706	BP	GO:0002706	regulation of lymphocyte mediated immunity	5/51	179/18903	0.000118857	0.00316291	0.00208694	IL7R/KLRB1/TNF/IL4I1/CD55	5
GO:1990868	BP	GO:1990868	response to chemokine	4/51	98/18903	0.000140808	0.00364578	0.00240555	CCL20/CCR1/CCR6/DUSP1	4
GO:1990869	BP	GO:1990869	cellular response to chemokine	4/51	98/18903	0.000140808	0.00364578	0.00240555	CCL20/CCR1/CCR6/DUSP1	4
GO:0001906	BP	GO:0001906	cell killing	5/51	189/18903	0.000153313	0.0038651	0.00255026	IL7R/KLRB1/CTSH/CD55/ICAM1	5
GO:0007565	BP	GO:0007565	female pregnancy	5/51	189/18903	0.000153313	0.0038651	0.00255026	RGS2/HPGD/FOSB/FOS/PRDM1	5
GO:0031341	BP	GO:0031341	regulation of cell killing	4/51	102/18903	0.000164341	0.00408931	0.0026982	IL7R/KLRB1/CD55/ICAM1	4
GO:0002696	BP	GO:0002696	positive regulation of leukocyte activation	7/51	450/18903	0.000193665	0.0047572	0.00313889	IL7R/CD83/TNF/IL4I1/ANXA1/XBP1/CD55	7
GO:0060326	BP	GO:0060326	cell chemotaxis	6/51	319/18903	0.000209444	0.00507967	0.00335166	CCL20/ANXA1/CCR1/CCR6/JAML/DUSP1	6
GO:0033209	BP	GO:0033209	tumor necrosis factor-mediated signaling pathway	4/51	109/18903	0.000212177	0.00508165	0.00335296	NFKBIA/TNFAIP3/TNF/BIRC3	4
GO:2000516	BP	GO:2000516	positive regulation of CD4-positive, alpha-beta T cell activation	3/51	45/18903	0.000242371	0.00564898	0.00372729	CD83/ANXA1/CD55	3
GO:0050867	BP	GO:0050867	positive regulation of cell activation	7/51	467/18903	0.000242882	0.00564898	0.00372729	IL7R/CD83/TNF/IL4I1/ANXA1/XBP1/CD55	7
GO:0044703	BP	GO:0044703	multi-organism reproductive process	5/51	209/18903	0.00024471	0.00564898	0.00372729	RGS2/HPGD/FOSB/FOS/PRDM1	5
GO:0009612	BP	GO:0009612	response to mechanical stimulus	5/51	211/18903	0.000255726	0.00583299	0.00384871	NFKBIA/TNF/JUN/FOSB/FOS	5
GO:0046634	BP	GO:0046634	regulation of alpha-beta T cell activation	4/51	115/18903	0.000260551	0.00587312	0.00387519	CD83/ANXA1/CD55/PRDM1	4
GO:0001933	BP	GO:0001933	negative regulation of protein phosphorylation	6/51	338/18903	0.000285841	0.00636828	0.0042019	TNFAIP3/JUN/SOCS3/RGS2/GADD45B/DUSP1	6
GO:0070371	BP	GO:0070371	ERK1 and ERK2 cascade	6/51	340/18903	0.000295011	0.00647257	0.00427072	CCL20/TNF/JUN/CCR1/CTSH/ICAM1	6
GO:0044706	BP	GO:0044706	multi-multicellular organism process	5/51	218/18903	0.000297279	0.00647257	0.00427072	RGS2/HPGD/FOSB/FOS/PRDM1	5
GO:0045785	BP	GO:0045785	positive regulation of cell adhesion	7/51	484/18903	0.000301754	0.00648057	0.004276	IL7R/CD83/TNF/IL4I1/ANXA1/XBP1/CD55	7
GO:0051235	BP	GO:0051235	maintenance of location	6/51	342/18903	0.000304411	0.00648057	0.004276	NFKBIA/TNF/ANXA1/HSP90B1/FTH1/PLIN2	6
GO:0002676	BP	GO:0002676	regulation of chronic inflammatory response	2/51	10/18903	0.000316744	0.00665295	0.00438973	TNFAIP3/TNF	2
GO:0022407	BP	GO:0022407	regulation of cell-cell adhesion	7/51	490/18903	0.000325087	0.00665295	0.00438973	IL7R/CD83/TNF/IL4I1/ANXA1/XBP1/CD55	7
GO:0070374	BP	GO:0070374	positive regulation of ERK1 and ERK2 cascade	5/51	223/18903	0.000329963	0.00665295	0.00438973	CCL20/TNF/JUN/CCR1/ICAM1	5
GO:1904707	BP	GO:1904707	positive regulation of vascular associated smooth muscle cell proliferation	3/51	50/18903	0.000331611	0.00665295	0.00438973	TNF/JUN/HPGD	3
GO:0070661	BP	GO:0070661	leukocyte proliferation	6/51	348/18903	0.000334032	0.00665295	0.00438973	IL7R/TNFAIP3/IL4I1/ANXA1/CD55/LST1	6
GO:0002224	BP	GO:0002224	toll-like receptor signaling pathway	4/51	123/18903	0.000336774	0.00665295	0.00438973	NFKBIA/TNFAIP3/TNF/BIRC3	4
GO:0050679	BP	GO:0050679	positive regulation of epithelial cell proliferation	5/51	224/18903	0.000336814	0.00665295	0.00438973	TNFAIP3/TNF/JUN/XBP1/JAML	5
GO:0043410	BP	GO:0043410	positive regulation of MAPK cascade	7/51	496/18903	0.000349851	0.00683995	0.00451312	CCL20/TNF/JUN/CCR1/OSM/GADD45B/ICAM1	7
GO:0045471	BP	GO:0045471	response to ethanol	4/51	128/18903	0.000391831	0.00758332	0.00500361	TNF/RGS2/HPGD/FOS	4
GO:0032612	BP	GO:0032612	interleukin-1 production	4/51	130/18903	0.000415557	0.00782334	0.00516198	TNFAIP3/TNF/ANXA1/EGR1	4
GO:0032652	BP	GO:0032652	regulation of interleukin-1 production	4/51	130/18903	0.000415557	0.00782334	0.00516198	TNFAIP3/TNF/ANXA1/EGR1	4
GO:0010883	BP	GO:0010883	regulation of lipid storage	3/51	54/18903	0.000416483	0.00782334	0.00516198	NFKBIA/TNF/PLIN2	3
GO:0002707	BP	GO:0002707	negative regulation of lymphocyte mediated immunity	3/51	56/18903	0.000463682	0.00858632	0.0056654	IL7R/IL4I1/CD55	3
GO:0001909	BP	GO:0001909	leukocyte mediated cytotoxicity	4/51	134/18903	0.000466063	0.00858632	0.0056654	IL7R/KLRB1/CTSH/ICAM1	4
GO:0097529	BP	GO:0097529	myeloid leukocyte migration	5/51	242/18903	0.000479596	0.00872455	0.00575661	CCL20/ANXA1/CCR1/JAML/DUSP1	5
GO:1901653	BP	GO:1901653	cellular response to peptide	6/51	373/18903	0.000482674	0.00872455	0.00575661	TNF/SOCS3/XBP1/FOS/VIM/ICAM1	6
GO:0002823	BP	GO:0002823	negative regulation of adaptive immune response based on somatic recombination of immune receptors built from immunoglobulin superfamily domains	3/51	57/18903	0.000488514	0.00874759	0.00577181	IL7R/IL4I1/CD55	3
GO:0061041	BP	GO:0061041	regulation of wound healing	4/51	137/18903	0.000506712	0.00898944	0.00593139	TNFAIP3/TNF/ANXA1/XBP1	4
GO:0033002	BP	GO:0033002	muscle cell proliferation	5/51	247/18903	0.000526332	0.00924986	0.00610322	TNFAIP3/TNF/JUN/HPGD/FOS	5
GO:0042326	BP	GO:0042326	negative regulation of phosphorylation	6/51	381/18903	0.000539789	0.00924986	0.00610322	TNFAIP3/JUN/SOCS3/RGS2/GADD45B/DUSP1	6
GO:0002763	BP	GO:0002763	positive regulation of myeloid leukocyte differentiation	3/51	59/18903	0.000540702	0.00924986	0.00610322	TNF/CCR1/FOS	3
GO:0043666	BP	GO:0043666	regulation of phosphoprotein phosphatase activity	3/51	59/18903	0.000540702	0.00924986	0.00610322	TNF/PPP1R15A/HSP90B1	3
GO:0070424	BP	GO:0070424	regulation of nucleotide-binding oligomerization domain containing signaling pathway	2/51	13/18903	0.000546185	0.00926098	0.00611056	TNFAIP3/BIRC3	2
GO:0002753	BP	GO:0002753	cytoplasmic pattern recognition receptor signaling pathway	3/51	60/18903	0.000568081	0.00946472	0.00624499	NFKBIA/TNFAIP3/BIRC3	3
GO:2000351	BP	GO:2000351	regulation of endothelial cell apoptotic process	3/51	60/18903	0.000568081	0.00946472	0.00624499	TNFAIP3/TNF/ICAM1	3
GO:0051384	BP	GO:0051384	response to glucocorticoid	4/51	142/18903	0.000579981	0.00957968	0.00632084	TNF/ANXA1/FOSB/FOS	4
GO:0097305	BP	GO:0097305	response to alcohol	5/51	253/18903	0.000586855	0.00961038	0.0063411	TNF/RGS2/HPGD/FOSB/FOS	5
GO:0002820	BP	GO:0002820	negative regulation of adaptive immune response	3/51	62/18903	0.000625467	0.0101559	0.00670103	IL7R/IL4I1/CD55	3
GO:0032623	BP	GO:0032623	interleukin-2 production	3/51	63/18903	0.000655495	0.0104586	0.00690079	TNFAIP3/CD83/ANXA1	3
GO:0032663	BP	GO:0032663	regulation of interleukin-2 production	3/51	63/18903	0.000655495	0.0104586	0.00690079	TNFAIP3/CD83/ANXA1	3
GO:0051592	BP	GO:0051592	response to calcium ion	4/51	147/18903	0.000660488	0.0104586	0.00690079	AQP3/JUN/FOSB/FOS	4
GO:0051251	BP	GO:0051251	positive regulation of lymphocyte activation	6/51	400/18903	0.000696627	0.0109405	0.00721871	IL7R/CD83/IL4I1/ANXA1/XBP1/CD55	6
GO:0034614	BP	GO:0034614	cellular response to reactive oxygen species	4/51	150/18903	0.00071243	0.0110977	0.00732245	TNFAIP3/ANXA1/JUN/FOS	4
GO:0051956	BP	GO:0051956	negative regulation of amino acid transport	2/51	15/18903	0.000732715	0.0112311	0.00741045	TNF/RGS2	2
GO:0070262	BP	GO:0070262	peptidyl-serine dephosphorylation	2/51	15/18903	0.000732715	0.0112311	0.00741045	PPP1R15A/DUSP1	2
GO:0072577	BP	GO:0072577	endothelial cell apoptotic process	3/51	66/18903	0.000751059	0.0114209	0.00753569	TNFAIP3/TNF/ICAM1	3
GO:0070663	BP	GO:0070663	regulation of leukocyte proliferation	5/51	269/18903	0.000773883	0.0116753	0.00770355	TNFAIP3/IL4I1/ANXA1/CD55/LST1	5
GO:0002704	BP	GO:0002704	negative regulation of leukocyte mediated immunity	3/51	68/18903	0.000819441	0.0121709	0.00803059	IL7R/IL4I1/CD55	3
GO:0045670	BP	GO:0045670	regulation of osteoclast differentiation	3/51	68/18903	0.000819441	0.0121709	0.00803059	TNF/CCR1/FOS	3
GO:0070431	BP	GO:0070431	nucleotide-binding oligomerization domain containing 2 signaling pathway	2/51	16/18903	0.000835945	0.0123205	0.00812931	NFKBIA/TNFAIP3	2
GO:0051412	BP	GO:0051412	response to corticosterone	2/51	17/18903	0.000945771	0.013728	0.00905798	FOSB/FOS	2
GO:0060192	BP	GO:0060192	negative regulation of lipase activity	2/51	17/18903	0.000945771	0.013728	0.00905798	ANXA1/RGS2	2
GO:0046635	BP	GO:0046635	positive regulation of alpha-beta T cell activation	3/51	73/18903	0.00100737	0.0140351	0.00926063	CD83/ANXA1/CD55	3
GO:0046637	BP	GO:0046637	regulation of alpha-beta T cell differentiation	3/51	73/18903	0.00100737	0.0140351	0.00926063	CD83/ANXA1/PRDM1	3
GO:0072678	BP	GO:0072678	T cell migration	3/51	73/18903	0.00100737	0.0140351	0.00926063	CCL20/CCR6/ICAM1	3
GO:0031960	BP	GO:0031960	response to corticosteroid	4/51	165/18903	0.00101631	0.0140351	0.00926063	TNF/ANXA1/FOSB/FOS	4
GO:0051250	BP	GO:0051250	negative regulation of lymphocyte activation	4/51	166/18903	0.00103935	0.0140351	0.00926063	TNFAIP3/IL4I1/ANXA1/LST1	4
GO:0045123	BP	GO:0045123	cellular extravasation	3/51	74/18903	0.00104794	0.0140351	0.00926063	TNF/JAML/ICAM1	3
GO:0007249	BP	GO:0007249	I-kappaB kinase/NF-kappaB signaling	5/51	288/18903	0.00105022	0.0140351	0.00926063	NFKBIA/TNFAIP3/TNF/BIRC3/PLK2	5
GO:0034599	BP	GO:0034599	cellular response to oxidative stress	5/51	288/18903	0.00105022	0.0140351	0.00926063	TNFAIP3/TNF/ANXA1/JUN/FOS	5
GO:0010958	BP	GO:0010958	regulation of amino acid import across plasma membrane	2/51	18/18903	0.00106216	0.0140351	0.00926063	TNF/RGS2	2
GO:0030730	BP	GO:0030730	sequestering of triglyceride	2/51	18/18903	0.00106216	0.0140351	0.00926063	TNF/PLIN2	2
GO:0034138	BP	GO:0034138	toll-like receptor 3 signaling pathway	2/51	18/18903	0.00106216	0.0140351	0.00926063	TNFAIP3/TNF	2
GO:0048535	BP	GO:0048535	lymph node development	2/51	18/18903	0.00106216	0.0140351	0.00926063	IL7R/LTB	2
GO:1903789	BP	GO:1903789	regulation of amino acid transmembrane transport	2/51	18/18903	0.00106216	0.0140351	0.00926063	TNF/RGS2	2
GO:0010632	BP	GO:0010632	regulation of epithelial cell migration	5/51	292/18903	0.00111668	0.0146545	0.00966932	TNF/ANXA1/JUN/CTSH/PLK2	5
GO:0002523	BP	GO:0002523	leukocyte migration involved in inflammatory response	2/51	19/18903	0.00118507	0.0149527	0.00986605	TNF/CCR6	2
GO:0002544	BP	GO:0002544	chronic inflammatory response	2/51	19/18903	0.00118507	0.0149527	0.00986605	TNFAIP3/TNF	2
GO:0002923	BP	GO:0002923	regulation of humoral immune response mediated by circulating immunoglobulin	2/51	19/18903	0.00118507	0.0149527	0.00986605	TNF/CD55	2
GO:0007259	BP	GO:0007259	receptor signaling pathway via JAK-STAT	4/51	172/18903	0.00118535	0.0149527	0.00986605	IL7R/TNF/SOCS3/OSM	4
GO:1903034	BP	GO:1903034	regulation of response to wounding	4/51	172/18903	0.00118535	0.0149527	0.00986605	TNFAIP3/TNF/ANXA1/XBP1	4
GO:0001666	BP	GO:0001666	response to hypoxia	5/51	296/18903	0.00118623	0.0149527	0.00986605	TNF/AQP3/HSP90B1/FOS/EGR1	5
GO:0046631	BP	GO:0046631	alpha-beta T cell activation	4/51	174/18903	0.00123705	0.0154915	0.0102216	CD83/ANXA1/CD55/PRDM1	4
GO:0048660	BP	GO:0048660	regulation of smooth muscle cell proliferation	4/51	175/18903	0.00126349	0.0156536	0.0103285	TNFAIP3/TNF/JUN/HPGD	4
GO:2000514	BP	GO:2000514	regulation of CD4-positive, alpha-beta T cell activation	3/51	79/18903	0.00126634	0.0156536	0.0103285	CD83/ANXA1/CD55	3
GO:0010634	BP	GO:0010634	positive regulation of epithelial cell migration	4/51	176/18903	0.00129032	0.0158478	0.0104567	ANXA1/JUN/CTSH/PLK2	4
GO:0009314	BP	GO:0009314	response to radiation	6/51	452/18903	0.00130992	0.0159861	0.0105479	SLC4A10/TNF/ANXA1/FOS/PRDM1/EGR1	6
GO:0046651	BP	GO:0046651	lymphocyte proliferation	5/51	305/18903	0.00135441	0.0164244	0.0108371	IL7R/IL4I1/ANXA1/CD55/LST1	5
GO:0048659	BP	GO:0048659	smooth muscle cell proliferation	4/51	179/18903	0.00137321	0.0165476	0.0109184	TNFAIP3/TNF/JUN/HPGD	4
GO:0042509	BP	GO:0042509	regulation of tyrosine phosphorylation of STAT protein	3/51	82/18903	0.00141013	0.0167814	0.0110727	TNF/SOCS3/OSM	3
GO:0060395	BP	GO:0060395	SMAD protein signal transduction	3/51	82/18903	0.00141013	0.0167814	0.0110727	JUN/FOS/VIM	3
GO:0036293	BP	GO:0036293	response to decreased oxygen levels	5/51	309/18903	0.00143457	0.0169669	0.0111951	TNF/AQP3/HSP90B1/FOS/EGR1	5
GO:1901522	BP	GO:1901522	positive regulation of transcription from RNA polymerase II promoter involved in cellular response to chemical stimulus	2/51	21/18903	0.00145034	0.0170482	0.0112487	JUN/XBP1	2
GO:0097696	BP	GO:0097696	receptor signaling pathway via STAT	4/51	183/18903	0.00148942	0.0173828	0.0114695	IL7R/TNF/SOCS3/OSM	4
GO:0032943	BP	GO:0032943	mononuclear cell proliferation	5/51	312/18903	0.00149695	0.0173828	0.0114695	IL7R/IL4I1/ANXA1/CD55/LST1	5
GO:0010921	BP	GO:0010921	regulation of phosphatase activity	3/51	84/18903	0.00151146	0.0174455	0.0115109	TNF/PPP1R15A/HSP90B1	3
GO:0070372	BP	GO:0070372	regulation of ERK1 and ERK2 cascade	5/51	315/18903	0.00156132	0.0178347	0.0117677	CCL20/TNF/JUN/CCR1/ICAM1	5
GO:0008625	BP	GO:0008625	extrinsic apoptotic signaling pathway via death domain receptors	3/51	85/18903	0.0015638	0.0178347	0.0117677	TNFAIP3/TNF/ICAM1	3
GO:0010888	BP	GO:0010888	negative regulation of lipid storage	2/51	22/18903	0.00159263	0.0178449	0.0117744	NFKBIA/TNF	2
GO:0030728	BP	GO:0030728	ovulation	2/51	22/18903	0.00159263	0.0178449	0.0117744	RGS2/HPGD	2
GO:0032891	BP	GO:0032891	negative regulation of organic acid transport	2/51	22/18903	0.00159263	0.0178449	0.0117744	TNF/RGS2	2
GO:0002221	BP	GO:0002221	pattern recognition receptor signaling pathway	4/51	187/18903	0.00161234	0.0179113	0.0118182	NFKBIA/TNFAIP3/TNF/BIRC3	4
GO:0007260	BP	GO:0007260	tyrosine phosphorylation of STAT protein	3/51	86/18903	0.00161725	0.0179113	0.0118182	TNF/SOCS3/OSM	3
GO:0001910	BP	GO:0001910	regulation of leukocyte mediated cytotoxicity	3/51	87/18903	0.00167185	0.0180975	0.0119411	IL7R/KLRB1/ICAM1	3
GO:0019915	BP	GO:0019915	lipid storage	3/51	87/18903	0.00167185	0.0180975	0.0119411	NFKBIA/TNF/PLIN2	3
GO:0048145	BP	GO:0048145	regulation of fibroblast proliferation	3/51	87/18903	0.00167185	0.0180975	0.0119411	S100A6/JUN/FTH1	3
GO:0071277	BP	GO:0071277	cellular response to calcium ion	3/51	87/18903	0.00167185	0.0180975	0.0119411	JUN/FOSB/FOS	3
GO:0002709	BP	GO:0002709	regulation of T cell mediated immunity	3/51	89/18903	0.00178447	0.0192081	0.0126738	IL7R/IL4I1/CD55	3
GO:0070098	BP	GO:0070098	chemokine-mediated signaling pathway	3/51	90/18903	0.00184251	0.0197221	0.013013	CCL20/CCR1/CCR6	3
GO:1903792	BP	GO:1903792	negative regulation of anion transport	2/51	24/18903	0.00189633	0.0201309	0.0132827	TNF/RGS2	2
GO:1901216	BP	GO:1901216	positive regulation of neuron death	3/51	91/18903	0.00190172	0.0201309	0.0132827	TNF/FOS/EGR1	3
GO:0002695	BP	GO:0002695	negative regulation of leukocyte activation	4/51	198/18903	0.00198654	0.0209133	0.013799	TNFAIP3/IL4I1/ANXA1/LST1	4
GO:0009746	BP	GO:0009746	response to hexose	4/51	199/18903	0.00202329	0.0210727	0.0139041	TNF/XBP1/EGR1/ICAM1	4
GO:1904705	BP	GO:1904705	regulation of vascular associated smooth muscle cell proliferation	3/51	93/18903	0.00202368	0.0210727	0.0139041	TNF/JUN/HPGD	3
GO:0035304	BP	GO:0035304	regulation of protein dephosphorylation	3/51	94/18903	0.00208644	0.0216069	0.0142566	TNF/PPP1R15A/HSP90B1	3
GO:0070482	BP	GO:0070482	response to oxygen levels	5/51	337/18903	0.00209754	0.0216069	0.0142566	TNF/AQP3/HSP90B1/FOS/EGR1	5
GO:1990874	BP	GO:1990874	vascular associated smooth muscle cell proliferation	3/51	95/18903	0.00215041	0.0220331	0.0145378	TNF/JUN/HPGD	3
GO:0001763	BP	GO:0001763	morphogenesis of a branching structure	4/51	203/18903	0.00217502	0.0221667	0.0146259	TNF/CTSH/SOCS3/PRDM1	4
GO:0000302	BP	GO:0000302	response to reactive oxygen species	4/51	204/18903	0.00221414	0.0222068	0.0146525	TNFAIP3/ANXA1/JUN/FOS	4
GO:0070664	BP	GO:0070664	negative regulation of leukocyte proliferation	3/51	96/18903	0.00221558	0.0222068	0.0146525	TNFAIP3/IL4I1/LST1	3
GO:0032515	BP	GO:0032515	negative regulation of phosphoprotein phosphatase activity	2/51	26/18903	0.00222532	0.0222068	0.0146525	TNF/PPP1R15A	2
GO:0051238	BP	GO:0051238	sequestering of metal ion	2/51	26/18903	0.00222532	0.0222068	0.0146525	ANXA1/FTH1	2
GO:0062197	BP	GO:0062197	cellular response to chemical stress	5/51	345/18903	0.00232246	0.0229373	0.0151344	TNFAIP3/TNF/ANXA1/JUN/FOS	5
GO:0002285	BP	GO:0002285	lymphocyte activation involved in immune response	4/51	207/18903	0.00233443	0.0229373	0.0151344	ANXA1/CCR6/XBP1/ICAM1	4
GO:0034284	BP	GO:0034284	response to monosaccharide	4/51	207/18903	0.00233443	0.0229373	0.0151344	TNF/XBP1/EGR1/ICAM1	4
GO:0048661	BP	GO:0048661	positive regulation of smooth muscle cell proliferation	3/51	98/18903	0.00234959	0.0229685	0.015155	TNF/JUN/HPGD	3
GO:0019722	BP	GO:0019722	calcium-mediated signaling	4/51	208/18903	0.00237551	0.0229844	0.0151655	CCL20/TNF/CCR1/CCR6	4
GO:0002407	BP	GO:0002407	dendritic cell chemotaxis	2/51	27/18903	0.00239921	0.0229844	0.0151655	CCR1/CCR6	2
GO:0002710	BP	GO:0002710	negative regulation of T cell mediated immunity	2/51	27/18903	0.00239921	0.0229844	0.0151655	IL7R/IL4I1	2
GO:0051953	BP	GO:0051953	negative regulation of amine transport	2/51	27/18903	0.00239921	0.0229844	0.0151655	TNF/RGS2	2
GO:2001237	BP	GO:2001237	negative regulation of extrinsic apoptotic signaling pathway	3/51	99/18903	0.00241844	0.0230534	0.015211	TNFAIP3/TNF/ICAM1	3
GO:0045765	BP	GO:0045765	regulation of angiogenesis	5/51	349/18903	0.0024413	0.0231561	0.0152788	TNFAIP3/TNF/CTSH/PLK2/XBP1	5
GO:0042113	BP	GO:0042113	B cell activation	5/51	350/18903	0.00247169	0.0232586	0.0153465	IL7R/TNFAIP3/IL4I1/CCR6/XBP1	5
GO:0001776	BP	GO:0001776	leukocyte homeostasis	3/51	100/18903	0.00248853	0.0232586	0.0153465	IL7R/TNFAIP3/ANXA1	3
GO:0030316	BP	GO:0030316	osteoclast differentiation	3/51	100/18903	0.00248853	0.0232586	0.0153465	TNF/CCR1/FOS	3
GO:0002675	BP	GO:0002675	positive regulation of acute inflammatory response	2/51	28/18903	0.00257932	0.0237293	0.015657	TNF/OSM	2
GO:0031664	BP	GO:0031664	regulation of lipopolysaccharide-mediated signaling pathway	2/51	28/18903	0.00257932	0.0237293	0.015657	TNFAIP3/CD55	2
GO:1903959	BP	GO:1903959	regulation of anion transmembrane transport	2/51	28/18903	0.00257932	0.0237293	0.015657	TNF/RGS2	2
GO:0002064	BP	GO:0002064	epithelial cell development	4/51	213/18903	0.00258842	0.0237293	0.015657	TNF/PRDM1/VIM/ICAM1	4
GO:1901342	BP	GO:1901342	regulation of vasculature development	5/51	355/18903	0.00262779	0.0239048	0.0157728	TNFAIP3/TNF/CTSH/PLK2/XBP1	5
GO:0045637	BP	GO:0045637	regulation of myeloid cell differentiation	4/51	214/18903	0.00263253	0.0239048	0.0157728	NFKBIA/TNF/CCR1/FOS	4
GO:0045639	BP	GO:0045639	positive regulation of myeloid cell differentiation	3/51	103/18903	0.00270631	0.0243441	0.0160627	TNF/CCR1/FOS	3
GO:0048144	BP	GO:0048144	fibroblast proliferation	3/51	103/18903	0.00270631	0.0243441	0.0160627	S100A6/JUN/FTH1	3
GO:0006469	BP	GO:0006469	negative regulation of protein kinase activity	4/51	216/18903	0.00272228	0.0243733	0.0160819	TNFAIP3/RGS2/GADD45B/DUSP1	4
GO:0060441	BP	GO:0060441	epithelial tube branching involved in lung morphogenesis	2/51	29/18903	0.00276561	0.0245297	0.0161851	TNF/CTSH	2
GO:0090025	BP	GO:0090025	regulation of monocyte chemotaxis	2/51	29/18903	0.00276561	0.0245297	0.0161851	CCR1/DUSP1	2
GO:0046425	BP	GO:0046425	regulation of receptor signaling pathway via JAK-STAT	3/51	104/18903	0.00278144	0.0245297	0.0161851	IL7R/TNF/SOCS3	3
GO:0001655	BP	GO:0001655	urogenital system development	5/51	360/18903	0.00279096	0.0245297	0.0161851	ANXA1/CTSH/HPGD/PRDM1/EGR1	5
GO:0002573	BP	GO:0002573	myeloid leukocyte differentiation	4/51	218/18903	0.00281412	0.0245984	0.0162305	TNF/JUN/CCR1/FOS	4
GO:0002831	BP	GO:0002831	regulation of response to biotic stimulus	5/51	361/18903	0.00282445	0.0245984	0.0162305	KLRB1/TNFAIP3/IL4I1/BIRC3/CD55	5
GO:0050866	BP	GO:0050866	negative regulation of cell activation	4/51	221/18903	0.00295583	0.0255299	0.0168451	TNFAIP3/IL4I1/ANXA1/LST1	4
GO:1900101	BP	GO:1900101	regulation of endoplasmic reticulum unfolded protein response	2/51	30/18903	0.00295806	0.0255299	0.0168451	PPP1R15A/XBP1	2
GO:0010631	BP	GO:0010631	epithelial cell migration	5/51	366/18903	0.00299634	0.0257443	0.0169866	TNF/ANXA1/JUN/CTSH/PLK2	5
GO:0032526	BP	GO:0032526	response to retinoic acid	3/51	108/18903	0.00309478	0.0264241	0.0174351	TNF/AQP3/CTSH	3
GO:0090132	BP	GO:0090132	epithelium migration	5/51	369/18903	0.00310304	0.0264241	0.0174351	TNF/ANXA1/JUN/CTSH/PLK2	5
GO:0045948	BP	GO:0045948	positive regulation of translational initiation	2/51	31/18903	0.00315662	0.0266436	0.0175799	TNF/PPP1R15A	2
GO:1902042	BP	GO:1902042	negative regulation of extrinsic apoptotic signaling pathway via death domain receptors	2/51	31/18903	0.00315662	0.0266436	0.0175799	TNFAIP3/ICAM1	2
GO:0051346	BP	GO:0051346	negative regulation of hydrolase activity	5/51	373/18903	0.00324956	0.0272633	0.0179888	TNF/PPP1R15A/ANXA1/BIRC3/RGS2	5
GO:1904035	BP	GO:1904035	regulation of epithelial cell apoptotic process	3/51	110/18903	0.00325926	0.0272633	0.0179888	TNFAIP3/TNF/ICAM1	3
GO:0090130	BP	GO:0090130	tissue migration	5/51	374/18903	0.00328696	0.0272633	0.0179888	TNF/ANXA1/JUN/CTSH/PLK2	5
GO:2001233	BP	GO:2001233	regulation of apoptotic signaling pathway	5/51	374/18903	0.00328696	0.0272633	0.0179888	TNFAIP3/TNF/CTSH/XBP1/ICAM1	5
GO:0032611	BP	GO:0032611	interleukin-1 beta production	3/51	111/18903	0.00334347	0.027494	0.018141	TNFAIP3/TNF/EGR1	3
GO:0032651	BP	GO:0032651	regulation of interleukin-1 beta production	3/51	111/18903	0.00334347	0.027494	0.018141	TNFAIP3/TNF/EGR1	3
GO:0031669	BP	GO:0031669	cellular response to nutrient levels	4/51	231/18903	0.00346347	0.028359	0.0187118	AQP3/XBP1/FOS/PLIN2	4
GO:2001234	BP	GO:2001234	negative regulation of apoptotic signaling pathway	4/51	233/18903	0.00357168	0.0288773	0.0190537	TNFAIP3/TNF/XBP1/ICAM1	4
GO:0001782	BP	GO:0001782	B cell homeostasis	2/51	33/18903	0.00357198	0.0288773	0.0190537	IL7R/TNFAIP3	2
GO:0045577	BP	GO:0045577	regulation of B cell differentiation	2/51	33/18903	0.00357198	0.0288773	0.0190537	IL4I1/XBP1	2
GO:0009743	BP	GO:0009743	response to carbohydrate	4/51	234/18903	0.00362664	0.029196	0.019264	TNF/XBP1/EGR1/ICAM1	4
GO:0035710	BP	GO:0035710	CD4-positive, alpha-beta T cell activation	3/51	115/18903	0.00369366	0.0294877	0.0194565	CD83/ANXA1/CD55	3
GO:1904892	BP	GO:1904892	regulation of receptor signaling pathway via STAT	3/51	115/18903	0.00369366	0.0294877	0.0194565	IL7R/TNF/SOCS3	3
GO:0032743	BP	GO:0032743	positive regulation of interleukin-2 production	2/51	34/18903	0.00378871	0.0298731	0.0197108	CD83/ANXA1	2
GO:0035308	BP	GO:0035308	negative regulation of protein dephosphorylation	2/51	34/18903	0.00378871	0.0298731	0.0197108	TNF/PPP1R15A	2
GO:0036336	BP	GO:0036336	dendritic cell migration	2/51	34/18903	0.00378871	0.0298731	0.0197108	CCR1/CCR6	2
GO:0046632	BP	GO:0046632	alpha-beta T cell differentiation	3/51	117/18903	0.00387684	0.0304428	0.0200867	CD83/ANXA1/PRDM1	3
GO:0050670	BP	GO:0050670	regulation of lymphocyte proliferation	4/51	239/18903	0.00391011	0.0305787	0.0201763	IL4I1/ANXA1/CD55/LST1	4
GO:0007178	BP	GO:0007178	transmembrane receptor protein serine/threonine kinase signaling pathway	5/51	390/18903	0.00392856	0.0305981	0.0201891	JUN/HPGD/FOS/VIM/EGR1	5
GO:0033673	BP	GO:0033673	negative regulation of kinase activity	4/51	240/18903	0.00396856	0.0306211	0.0202043	TNFAIP3/RGS2/GADD45B/DUSP1	4
GO:0071346	BP	GO:0071346	cellular response to interferon-gamma	3/51	118/18903	0.00397048	0.0306211	0.0202043	CCL20/TNF/VIM	3
GO:0043372	BP	GO:0043372	positive regulation of CD4-positive, alpha-beta T cell differentiation	2/51	35/18903	0.00401142	0.0306211	0.0202043	CD83/ANXA1	2
GO:0090050	BP	GO:0090050	positive regulation of cell migration involved in sprouting angiogenesis	2/51	35/18903	0.00401142	0.0306211	0.0202043	ANXA1/PLK2	2
GO:2000352	BP	GO:2000352	negative regulation of endothelial cell apoptotic process	2/51	35/18903	0.00401142	0.0306211	0.0202043	TNFAIP3/ICAM1	2
GO:0032944	BP	GO:0032944	regulation of mononuclear cell proliferation	4/51	243/18903	0.00414745	0.0315338	0.0208065	IL4I1/ANXA1/CD55/LST1	4
GO:0045444	BP	GO:0045444	fat cell differentiation	4/51	244/18903	0.00420827	0.0318698	0.0210282	TNF/RGS2/CEBPD/XBP1	4
GO:0002761	BP	GO:0002761	regulation of myeloid leukocyte differentiation	3/51	122/18903	0.00435879	0.0327508	0.0216095	TNF/CCR1/FOS	3
GO:0071901	BP	GO:0071901	negative regulation of protein serine/threonine kinase activity	3/51	122/18903	0.00435879	0.0327508	0.0216095	TNFAIP3/RGS2/DUSP1	3
GO:0022612	BP	GO:0022612	gland morphogenesis	3/51	123/18903	0.00445934	0.0331023	0.0218415	TNFAIP3/TNF/XBP1	3
GO:0010923	BP	GO:0010923	negative regulation of phosphatase activity	2/51	37/18903	0.00447468	0.0331023	0.0218415	TNF/PPP1R15A	2
GO:0051385	BP	GO:0051385	response to mineralocorticoid	2/51	37/18903	0.00447468	0.0331023	0.0218415	FOSB/FOS	2
GO:0071276	BP	GO:0071276	cellular response to cadmium ion	2/51	37/18903	0.00447468	0.0331023	0.0218415	JUN/FOS	2
GO:0072676	BP	GO:0072676	lymphocyte migration	3/51	124/18903	0.00456129	0.0336132	0.0221786	CCL20/CCR6/ICAM1	3
GO:0045786	BP	GO:0045786	negative regulation of cell cycle	5/51	405/18903	0.00460762	0.0338245	0.022318	TNFAIP3/TNF/PLK2/HPGD/DUSP1	5
GO:0030099	BP	GO:0030099	myeloid cell differentiation	5/51	407/18903	0.0047041	0.034401	0.0226984	NFKBIA/TNF/JUN/CCR1/FOS	5
GO:0002688	BP	GO:0002688	regulation of leukocyte chemotaxis	3/51	127/18903	0.00487561	0.0355196	0.0234365	CCR1/CCR6/DUSP1	3
GO:0043122	BP	GO:0043122	regulation of I-kappaB kinase/NF-kappaB signaling	4/51	255/18903	0.00491771	0.0356906	0.0235493	TNFAIP3/TNF/BIRC3/PLK2	4
GO:0032570	BP	GO:0032570	response to progesterone	2/51	39/18903	0.0049615	0.0357377	0.0235804	FOSB/FOS	2
GO:0043618	BP	GO:0043618	regulation of transcription from RNA polymerase II promoter in response to stress	2/51	39/18903	0.0049615	0.0357377	0.0235804	JUN/EGR1	2
GO:0046683	BP	GO:0046683	response to organophosphorus	3/51	128/18903	0.00498322	0.0357597	0.0235949	FOSB/HSP90B1/FOS	3
GO:0050678	BP	GO:0050678	regulation of epithelial cell proliferation	5/51	414/18903	0.00505319	0.0361265	0.0238369	TNFAIP3/TNF/JUN/XBP1/JAML	5
GO:0071621	BP	GO:0071621	granulocyte chemotaxis	3/51	130/18903	0.00520273	0.0369977	0.0244117	CCL20/ANXA1/JAML	3
GO:0051154	BP	GO:0051154	negative regulation of striated muscle cell differentiation	2/51	40/18903	0.00521367	0.0369977	0.0244117	RGS2/XBP1	2
GO:0002699	BP	GO:0002699	positive regulation of immune effector process	4/51	261/18903	0.00533668	0.0374545	0.0247132	TNF/ANXA1/XBP1/CD55	4
GO:0006470	BP	GO:0006470	protein dephosphorylation	4/51	261/18903	0.00533668	0.0374545	0.0247132	TNF/PPP1R15A/DUSP1/HSP90B1	4
GO:0034976	BP	GO:0034976	response to endoplasmic reticulum stress	4/51	261/18903	0.00533668	0.0374545	0.0247132	PPP1R15A/JUN/XBP1/HSP90B1	4
GO:0031668	BP	GO:0031668	cellular response to extracellular stimulus	4/51	262/18903	0.00540877	0.0377652	0.0249181	AQP3/XBP1/FOS/PLIN2	4
GO:0043434	BP	GO:0043434	response to peptide hormone	5/51	421/18903	0.00542036	0.0377652	0.0249181	ANXA1/SOCS3/XBP1/FOS/EGR1	5
GO:0042119	BP	GO:0042119	neutrophil activation	2/51	41/18903	0.00547163	0.0379842	0.0250626	TNF/ANXA1	2
GO:0035303	BP	GO:0035303	regulation of dephosphorylation	3/51	133/18903	0.00554281	0.0383394	0.025297	TNF/PPP1R15A/HSP90B1	3
GO:0014002	BP	GO:0014002	astrocyte development	2/51	42/18903	0.00573535	0.0393868	0.0259881	TNF/VIM	2
GO:0034142	BP	GO:0034142	toll-like receptor 4 signaling pathway	2/51	42/18903	0.00573535	0.0393868	0.0259881	NFKBIA/TNFAIP3	2
GO:0032868	BP	GO:0032868	response to insulin	4/51	269/18903	0.00593173	0.04059	0.026782	SOCS3/XBP1/FOS/EGR1	4
GO:1904019	BP	GO:1904019	epithelial cell apoptotic process	3/51	137/18903	0.00601663	0.0410044	0.0270554	TNFAIP3/TNF/ICAM1	3
GO:0009410	BP	GO:0009410	response to xenobiotic stimulus	5/51	432/18903	0.0060351	0.0410044	0.0270554	TNF/JUN/FOSB/FOS/PLIN2	5
GO:0006979	BP	GO:0006979	response to oxidative stress	5/51	434/18903	0.00615195	0.0416506	0.0274818	TNFAIP3/TNF/ANXA1/JUN/FOS	5
GO:0032102	BP	GO:0032102	negative regulation of response to external stimulus	5/51	436/18903	0.00627039	0.0422189	0.0278568	TNFAIP3/TNF/PLK2/SOCS3/DUSP1	5
GO:1903573	BP	GO:1903573	negative regulation of response to endoplasmic reticulum stress	2/51	44/18903	0.00627995	0.0422189	0.0278568	PPP1R15A/XBP1	2
GO:0034341	BP	GO:0034341	response to interferon-gamma	3/51	140/18903	0.00638746	0.0427915	0.0282346	CCL20/TNF/VIM	3
GO:0051348	BP	GO:0051348	negative regulation of transferase activity	4/51	276/18903	0.0064875	0.0428398	0.0282664	TNFAIP3/RGS2/GADD45B/DUSP1	4
GO:0070555	BP	GO:0070555	response to interleukin-1	3/51	141/18903	0.00651404	0.0428398	0.0282664	CCL20/ANXA1/EGR1	3
GO:0043620	BP	GO:0043620	regulation of DNA-templated transcription in response to stress	2/51	45/18903	0.00656077	0.0428398	0.0282664	JUN/EGR1	2
GO:0046427	BP	GO:0046427	positive regulation of receptor signaling pathway via JAK-STAT	2/51	45/18903	0.00656077	0.0428398	0.0282664	IL7R/TNF	2
GO:0051955	BP	GO:0051955	regulation of amino acid transport	2/51	45/18903	0.00656077	0.0428398	0.0282664	TNF/RGS2	2
GO:1900744	BP	GO:1900744	regulation of p38MAPK cascade	2/51	45/18903	0.00656077	0.0428398	0.0282664	GADD45B/DUSP1	2
GO:1904646	BP	GO:1904646	cellular response to amyloid-beta	2/51	45/18903	0.00656077	0.0428398	0.0282664	TNF/ICAM1	2
GO:0048732	BP	GO:0048732	gland development	5/51	441/18903	0.00657353	0.0428398	0.0282664	TNFAIP3/TNF/ANXA1/JUN/XBP1	5
GO:0042060	BP	GO:0042060	wound healing	5/51	442/18903	0.00663538	0.0428495	0.0282728	TNFAIP3/TNF/ANXA1/XBP1/JAML	5
GO:0014074	BP	GO:0014074	response to purine-containing compound	3/51	142/18903	0.00664211	0.0428495	0.0282728	FOSB/HSP90B1/FOS	3
GO:0038061	BP	GO:0038061	NIK/NF-kappaB signaling	3/51	142/18903	0.00664211	0.0428495	0.0282728	NFKBIA/TNF/BIRC3	3
GO:0045727	BP	GO:0045727	positive regulation of translation	3/51	143/18903	0.00677168	0.0435387	0.0287276	TNF/PPP1R15A/VIM	3
GO:0002920	BP	GO:0002920	regulation of humoral immune response	2/51	46/18903	0.00684722	0.0437309	0.0288544	TNF/CD55	2
GO:0070266	BP	GO:0070266	necroptotic process	2/51	46/18903	0.00684722	0.0437309	0.0288544	TNF/BIRC3	2
GO:0001774	BP	GO:0001774	microglial cell activation	2/51	47/18903	0.00713928	0.0449962	0.0296893	TNF/JUN	2
GO:0002861	BP	GO:0002861	regulation of inflammatory response to antigenic stimulus	2/51	47/18903	0.00713928	0.0449962	0.0296893	TNF/PLK2	2
GO:0006984	BP	GO:0006984	ER-nucleus signaling pathway	2/51	47/18903	0.00713928	0.0449962	0.0296893	PPP1R15A/XBP1	2
GO:0036230	BP	GO:0036230	granulocyte activation	2/51	47/18903	0.00713928	0.0449962	0.0296893	TNF/ANXA1	2
GO:0002673	BP	GO:0002673	regulation of acute inflammatory response	2/51	48/18903	0.00743691	0.0464141	0.0306248	TNF/OSM	2
GO:0035305	BP	GO:0035305	negative regulation of dephosphorylation	2/51	48/18903	0.00743691	0.0464141	0.0306248	TNF/PPP1R15A	2
GO:0061028	BP	GO:0061028	establishment of endothelial barrier	2/51	48/18903	0.00743691	0.0464141	0.0306248	TNF/ICAM1	2
GO:0043535	BP	GO:0043535	regulation of blood vessel endothelial cell migration	3/51	150/18903	0.00772096	0.0476849	0.0314633	TNF/ANXA1/PLK2	3
GO:0042311	BP	GO:0042311	vasodilation	2/51	49/18903	0.00774008	0.0476849	0.0314633	TNF/RGS2	2
GO:1904894	BP	GO:1904894	positive regulation of receptor signaling pathway via STAT	2/51	49/18903	0.00774008	0.0476849	0.0314633	IL7R/TNF	2
GO:2000404	BP	GO:2000404	regulation of T cell migration	2/51	49/18903	0.00774008	0.0476849	0.0314633	CCL20/CCR6	2
GO:0071456	BP	GO:0071456	cellular response to hypoxia	3/51	151/18903	0.00786266	0.0482848	0.0318592	AQP3/FOS/EGR1	3
GO:0002366	BP	GO:0002366	leukocyte activation involved in immune response	4/51	293/18903	0.00797905	0.0484951	0.0319979	ANXA1/CCR6/XBP1/ICAM1	4
GO:0002269	BP	GO:0002269	leukocyte activation involved in inflammatory response	2/51	50/18903	0.00804877	0.0484951	0.0319979	TNF/JUN	2
GO:0006692	BP	GO:0006692	prostanoid metabolic process	2/51	50/18903	0.00804877	0.0484951	0.0319979	ANXA1/HPGD	2
GO:0006693	BP	GO:0006693	prostaglandin metabolic process	2/51	50/18903	0.00804877	0.0484951	0.0319979	ANXA1/HPGD	2
GO:0089718	BP	GO:0089718	amino acid import across plasma membrane	2/51	50/18903	0.00804877	0.0484951	0.0319979	TNF/RGS2	2
GO:1902041	BP	GO:1902041	regulation of extrinsic apoptotic signaling pathway via death domain receptors	2/51	50/18903	0.00804877	0.0484951	0.0319979	TNFAIP3/ICAM1	2
GO:0032103	BP	GO:0032103	positive regulation of response to external stimulus	5/51	464/18903	0.00810204	0.048663	0.0321087	NFKBIA/TNF/CCR1/CCR6/OSM	5
GO:0008360	BP	GO:0008360	regulation of cell shape	3/51	154/18903	0.00829699	0.0493027	0.0325308	ANXA1/RND1/LST1	3
GO:0050729	BP	GO:0050729	positive regulation of inflammatory response	3/51	154/18903	0.00829699	0.0493027	0.0325308	NFKBIA/TNF/OSM	3
GO:0002263	BP	GO:0002263	cell activation involved in immune response	4/51	297/18903	0.00836016	0.0493027	0.0325308	ANXA1/CCR6/XBP1/ICAM1	4
GO:0001913	BP	GO:0001913	T cell mediated cytotoxicity	2/51	51/18903	0.00836294	0.0493027	0.0325308	IL7R/CTSH	2
GO:0007157	BP	GO:0007157	heterophilic cell-cell adhesion via plasma membrane cell adhesion molecules	2/51	51/18903	0.00836294	0.0493027	0.0325308	JAML/ICAM1	2
GO:0060425	BP	GO:0060425	lung morphogenesis	2/51	51/18903	0.00836294	0.0493027	0.0325308	TNF/CTSH	2
GO:2001236	BP	GO:2001236	regulation of extrinsic apoptotic signaling pathway	3/51	155/18903	0.00844485	0.0496329	0.0327487	TNFAIP3/TNF/ICAM1	3
GO:0009897	CC	GO:0009897	external side of plasma membrane	8/51	462/19869	2.12981e-05	0.00249188	0.0019953	IL7R/CD83/TNF/ANXA1/IL12RB2/CCR1/CCR6/ICAM1	8
GO:0097524	CC	GO:0097524	sperm plasma membrane	2/51	14/19869	0.000576346	0.0337162	0.0269973	CCR6/HSP90B1	2
GO:0140375	MF	GO:0140375	immune receptor activity	5/50	148/18432	4.93996e-05	0.0104233	0.00811194	IL7R/IL12RB2/CCR1/CCR6/CTSH	5
GO:0004896	MF	GO:0004896	cytokine receptor activity	4/50	97/18432	0.000137864	0.0145447	0.0113194	IL7R/IL12RB2/CCR1/CCR6	4

## Sheet: KEGG
	ID	Description	GeneRatio	BgRatio	pvalue	p.adjust	qvalue	geneID	Count
hsa04668	hsa04668	TNF signaling pathway	9/36	114/8662	6.02196e-10	9.45448e-08	5.89519e-08	6364/4792/7128/7124/3725/330/9021/2353/3383	9
hsa04657	hsa04657	IL-17 signaling pathway	8/36	94/8662	3.35372e-09	2.63267e-07	1.64156e-07	6364/4792/7128/7124/3725/2354/7184/2353	8
hsa04064	hsa04064	NF-kappa B signaling pathway	7/36	104/8662	1.84047e-07	9.63178e-06	6.00574e-06	4050/4792/7128/7124/330/4616/3383	7
hsa04210	hsa04210	Apoptosis	7/36	136/8662	1.15037e-06	4.51521e-05	2.81538e-05	4792/7124/3725/1512/330/4616/2353	7
hsa05323	hsa05323	Rheumatoid arthritis	6/36	93/8662	1.95623e-06	6.14257e-05	3.8301e-05	6364/4050/7124/3725/2353/3383	6
hsa05169	hsa05169	Epstein-Barr virus infection	7/36	202/8662	1.5891e-05	0.000373847	0.000233106	4792/7128/7124/3725/4616/7431/3383	7
hsa04380	hsa04380	Osteoclast differentiation	6/36	135/8662	1.70056e-05	0.000373847	0.000233106	4792/7124/3725/9021/2354/2353	6
hsa05418	hsa05418	Fluid shear stress and atherosclerosis	6/36	139/8662	2.00869e-05	0.000373847	0.000233106	7124/3725/1843/7184/2353/3383	6
hsa04060	hsa04060	Cytokine-cytokine receptor interaction	8/36	297/8662	2.27588e-05	0.000373847	0.000233106	6364/3575/4050/7124/3595/1230/1235/5008	8
hsa05417	hsa05417	Lipid and atherosclerosis	7/36	215/8662	2.38119e-05	0.000373847	0.000233106	4792/7124/3725/7494/7184/2353/3383	7
hsa05166	hsa05166	Human T-cell leukemia virus 1 infection	6/36	222/8662	0.000270996	0.00358524	0.00223552	4792/7124/3725/2353/1958/3383	6
hsa05140	hsa05140	Leishmaniasis	4/36	77/8662	0.000274031	0.00358524	0.00223552	4792/7124/3725/2353	4
hsa04932	hsa04932	Non-alcoholic fatty liver disease	5/36	155/8662	0.000414268	0.00500308	0.00311959	7124/3725/9021/7494/2353	5
hsa05132	hsa05132	Salmonella infection	6/36	249/8662	0.00050133	0.00562206	0.00350554	4792/7124/3725/330/7184/2353	6
hsa04658	hsa04658	Th1 and Th2 cell differentiation	4/36	92/8662	0.000541283	0.00566543	0.00353258	4792/3725/3595/2353	4
hsa04061	hsa04061	Viral protein interaction with cytokine and cytokine receptor	4/36	100/8662	0.000741888	0.00685155	0.00427217	6364/7124/1230/1235	4
hsa04933	hsa04933	AGE-RAGE signaling pathway in diabetic complications	4/36	100/8662	0.000741888	0.00685155	0.00427217	7124/3725/1958/3383	4
hsa05142	hsa05142	Chagas disease	4/36	102/8662	0.000799279	0.00697149	0.00434696	4792/7124/3725/2353	4
hsa04621	hsa04621	NOD-like receptor signaling pathway	5/36	186/8662	0.000949863	0.00777363	0.00484712	4792/7128/7124/3725/330	5
hsa04620	hsa04620	Toll-like receptor signaling pathway	4/36	108/8662	0.000990271	0.00777363	0.00484712	4792/7124/3725/2353	4
hsa05144	hsa05144	Malaria	3/36	50/8662	0.00113009	0.00818777	0.00510535	3820/7124/3383	3
hsa05167	hsa05167	Kaposi sarcoma-associated herpesvirus infection	5/36	194/8662	0.00114733	0.00818777	0.00510535	4792/3725/1230/2353/3383	5
hsa04660	hsa04660	T cell receptor signaling pathway	4/36	121/8662	0.00151075	0.0103125	0.00643018	4792/7124/3725/2353	4
hsa05135	hsa05135	Yersinia infection	4/36	137/8662	0.00238236	0.0147716	0.00921061	4792/7124/3725/2353	4
hsa05321	hsa05321	Inflammatory bowel disease	3/36	65/8662	0.00241322	0.0147716	0.00921061	7124/3725/3595	3
hsa05162	hsa05162	Measles	4/36	138/8662	0.00244626	0.0147716	0.00921061	4792/7128/3725/2353	4
hsa05031	hsa05031	Amphetamine addiction	3/36	69/8662	0.00286191	0.0166415	0.0103765	3725/2354/2353	3
hsa04920	hsa04920	Adipocytokine signaling pathway	3/36	70/8662	0.00298157	0.0167181	0.0104243	4792/7124/9021	3
hsa05133	hsa05133	Pertussis	3/36	76/8662	0.00376436	0.0203795	0.0127073	7124/3725/2353	3
hsa04217	hsa04217	Necroptosis	4/36	160/8662	0.00416832	0.0218142	0.0136019	7128/7124/330/2495	4
hsa05161	hsa05161	Hepatitis B	4/36	162/8662	0.004357	0.0220661	0.013759	4792/7124/3725/2353	4
hsa04630	hsa04630	JAK-STAT signaling pathway	4/36	166/8662	0.0047516	0.0233125	0.0145361	3575/3595/9021/5008	4
hsa04662	hsa04662	B cell receptor signaling pathway	3/36	84/8662	0.0049876	0.0237289	0.0147958	4792/3725/2353	3
hsa05164	hsa05164	Influenza A	4/36	171/8662	0.00527797	0.0238937	0.0148985	4792/7124/9021/3383	4
hsa05210	hsa05210	Colorectal cancer	3/36	86/8662	0.00532663	0.0238937	0.0148985	3725/4616/2353	3
hsa05235	hsa05235	PD-L1 expression and PD-1 checkpoint pathway in cancer	3/36	89/8662	0.00586073	0.0255593	0.0159371	4792/3725/2353	3
hsa05222	hsa05222	Small cell lung cancer	3/36	92/8662	0.00642595	0.0272669	0.0170018	4792/330/4616	3
hsa04010	hsa04010	MAPK signaling pathway	5/36	301/8662	0.0076311	0.0310738	0.0193755	7124/3725/4616/1843/2353	5
hsa04640	hsa04640	Hematopoietic cell lineage	3/36	99/8662	0.00786834	0.0310738	0.0193755	3575/7124/1604	3
hsa04062	hsa04062	Chemokine signaling pathway	4/36	192/8662	0.00791689	0.0310738	0.0193755	6364/4792/1230/1235	4
hsa05130	hsa05130	Pathogenic Escherichia coli infection	4/36	198/8662	0.0088058	0.0336683	0.0209933	4792/7124/3725/2353	4
hsa04625	hsa04625	C-type lectin receptor signaling pathway	3/36	104/8662	0.00900682	0.0336683	0.0209933	4792/7124/3725	3
hsa04659	hsa04659	Th17 cell differentiation	3/36	108/8662	0.00998382	0.0356184	0.0222093	4792/3725/2353	3
hsa04931	hsa04931	Insulin resistance	3/36	108/8662	0.00998382	0.0356184	0.0222093	4792/7124/9021	3
hsa05143	hsa05143	African trypanosomiasis	2/36	37/8662	0.0102091	0.0356184	0.0222093	7124/3383	2
hsa05145	hsa05145	Toxoplasmosis	3/36	111/8662	0.0107557	0.0367097	0.0228898	4792/7124/330	3
hsa05170	hsa05170	Human immunodeficiency virus 1 infection	4/36	212/8662	0.0111294	0.0371769	0.0231811	4792/7124/3725/2353	4
hsa05171	hsa05171	Coronavirus disease - COVID-19	4/36	233/8662	0.0153077	0.0496606	0.030965	4792/7124/3725/2353	4
hsa04930	hsa04930	Type II diabetes mellitus	2/36	46/8662	0.0154992	0.0496606	0.030965	7124/9021	2
