# Supplementary material for: Single Cell Multi‐Omics Revealing the Important Role of MR1 Mediated MAIT Cells in Maintaining Rejection for Liver Transplantation
Source: Cell Prolif. 2026 Mar 10:e70194. Online ahead of print. doi: 10.1111/cpr.70194 (PMC13325667; doi:10.1111/cpr.70194)
Supplement: Supplementary file 18 — Table S2: Intercellular communication analysis between MAIT cells and myeloid cells (Human). [file CPR-9999-e70194-s020.xlsx]

## Sheet: NR
	source	target	ligand	receptor	prob	pval	interaction_name	interaction_name_2	pathway_name	annotation	evidence
1	DC	DC	VEGFA	FLT1	0.000587933	0	VEGFA_VEGFR1	VEGFA - VEGFR1	VEGF	Secreted Signaling	KEGG: hsa04370; PMID: 16633338
2	Macro	DC	VEGFA	FLT1	0.00104978	0	VEGFA_VEGFR1	VEGFA - VEGFR1	VEGF	Secreted Signaling	KEGG: hsa04370; PMID: 16633338
3	MDSC	DC	VEGFA	FLT1	0.000755477	0	VEGFA_VEGFR1	VEGFA - VEGFR1	VEGF	Secreted Signaling	KEGG: hsa04370; PMID: 16633338
4	DC	DC	VEGFB	FLT1	0.000687831	0	VEGFB_VEGFR1	VEGFB - VEGFR1	VEGF	Secreted Signaling	KEGG: hsa04370; PMID: 16633338
5	DC	Kupffer	CCL5	CCR1	0.00450072	0	CCL5_CCR1	CCL5 - CCR1	CCL	Secreted Signaling	KEGG: hsa04060
6	Kupffer	Kupffer	CCL5	CCR1	0.00105236	0	CCL5_CCR1	CCL5 - CCR1	CCL	Secreted Signaling	KEGG: hsa04060
7	Macro	Kupffer	CCL5	CCR1	0.00559945	0	CCL5_CCR1	CCL5 - CCR1	CCL	Secreted Signaling	KEGG: hsa04060
8	MAIT	Kupffer	CCL5	CCR1	0.0390143	0	CCL5_CCR1	CCL5 - CCR1	CCL	Secreted Signaling	KEGG: hsa04060
9	MDSC	Kupffer	CCL5	CCR1	0.00535581	0	CCL5_CCR1	CCL5 - CCR1	CCL	Secreted Signaling	KEGG: hsa04060
10	DC	Kupffer	CCL3	CCR1	0.0053613	0	CCL3_CCR1	CCL3 - CCR1	CCL	Secreted Signaling	KEGG: hsa04060
11	Kupffer	Kupffer	CCL3	CCR1	0.00809442	0	CCL3_CCR1	CCL3 - CCR1	CCL	Secreted Signaling	KEGG: hsa04060
12	Macro	Kupffer	CCL3	CCR1	0.0179526	0	CCL3_CCR1	CCL3 - CCR1	CCL	Secreted Signaling	KEGG: hsa04060
13	MDSC	Kupffer	CCL3	CCR1	0.00463461	0	CCL3_CCR1	CCL3 - CCR1	CCL	Secreted Signaling	KEGG: hsa04060
14	DC	Kupffer	CCL3L1	CCR1	0.00571016	0	CCL3L1_CCR1	CCL3L1 - CCR1	CCL	Secreted Signaling	KEGG: hsa04060
15	Kupffer	Kupffer	CCL3L1	CCR1	0.00380193	0	CCL3L1_CCR1	CCL3L1 - CCR1	CCL	Secreted Signaling	KEGG: hsa04060
16	Macro	Kupffer	CCL3L1	CCR1	0.0150927	0	CCL3L1_CCR1	CCL3L1 - CCR1	CCL	Secreted Signaling	KEGG: hsa04060
17	MAIT	Kupffer	CCL3L1	CCR1	0.0025025	0	CCL3L1_CCR1	CCL3L1 - CCR1	CCL	Secreted Signaling	KEGG: hsa04060
18	MDSC	Kupffer	CCL3L1	CCR1	0.00366848	0	CCL3L1_CCR1	CCL3L1 - CCR1	CCL	Secreted Signaling	KEGG: hsa04060
19	DC	MAIT	CCL4	CCR5	0.00923184	0	CCL4_CCR5	CCL4 - CCR5	CCL	Secreted Signaling	KEGG: hsa04060
20	Kupffer	MAIT	CCL4	CCR5	0.00735052	0	CCL4_CCR5	CCL4 - CCR5	CCL	Secreted Signaling	KEGG: hsa04060
21	Macro	MAIT	CCL4	CCR5	0.0184103	0	CCL4_CCR5	CCL4 - CCR5	CCL	Secreted Signaling	KEGG: hsa04060
22	MAIT	MAIT	CCL4	CCR5	0.0136159	0	CCL4_CCR5	CCL4 - CCR5	CCL	Secreted Signaling	KEGG: hsa04060
23	MDSC	MAIT	CCL4	CCR5	0.0054104	0	CCL4_CCR5	CCL4 - CCR5	CCL	Secreted Signaling	KEGG: hsa04060
24	MAIT	MAIT	CCL5	CCR5	0.0370164	0	CCL5_CCR5	CCL5 - CCR5	CCL	Secreted Signaling	KEGG: hsa04060
25	MDSC	MAIT	CCL5	CCR5	0.00507243	0.04	CCL5_CCR5	CCL5 - CCR5	CCL	Secreted Signaling	KEGG: hsa04060
26	DC	MAIT	CCL3	CCR5	0.00507763	0	CCL3_CCR5	CCL3 - CCR5	CCL	Secreted Signaling	KEGG: hsa04060
27	Kupffer	MAIT	CCL3	CCR5	0.00766726	0	CCL3_CCR5	CCL3 - CCR5	CCL	Secreted Signaling	KEGG: hsa04060
28	Macro	MAIT	CCL3	CCR5	0.0170141	0	CCL3_CCR5	CCL3 - CCR5	CCL	Secreted Signaling	KEGG: hsa04060
29	MDSC	MAIT	CCL3	CCR5	0.00438922	0	CCL3_CCR5	CCL3 - CCR5	CCL	Secreted Signaling	KEGG: hsa04060
30	Kupffer	DC	CXCL12	CXCR4	0.125556	0	CXCL12_CXCR4	CXCL12 - CXCR4	CXCL	Secreted Signaling	KEGG: hsa04060
31	Kupffer	Kupffer	CXCL12	CXCR4	0.0082645	0	CXCL12_CXCR4	CXCL12 - CXCR4	CXCL	Secreted Signaling	KEGG: hsa04060
32	Kupffer	Macro	CXCL12	CXCR4	0.0973594	0	CXCL12_CXCR4	CXCL12 - CXCR4	CXCL	Secreted Signaling	KEGG: hsa04060
33	Kupffer	MAIT	CXCL12	CXCR4	0.105259	0	CXCL12_CXCR4	CXCL12 - CXCR4	CXCL	Secreted Signaling	KEGG: hsa04060
34	Kupffer	MDSC	CXCL12	CXCR4	0.0935985	0	CXCL12_CXCR4	CXCL12 - CXCR4	CXCL	Secreted Signaling	KEGG: hsa04060
35	DC	MAIT	CXCL16	CXCR6	0.00514279	0	CXCL16_CXCR6	CXCL16 - CXCR6	CXCL	Secreted Signaling	KEGG: hsa04060
36	Kupffer	MAIT	CXCL16	CXCR6	0.0039832	0	CXCL16_CXCR6	CXCL16 - CXCR6	CXCL	Secreted Signaling	KEGG: hsa04060
37	Macro	MAIT	CXCL16	CXCR6	0.00270741	0	CXCL16_CXCR6	CXCL16 - CXCR6	CXCL	Secreted Signaling	KEGG: hsa04060
38	DC	DC	MIF	CD74_CXCR4	0.081703	0	MIF_CD74_CXCR4	MIF - (CD74+CXCR4)	MIF	Secreted Signaling	PMID: 29637711; PMID: 24760155
39	Macro	DC	MIF	CD74_CXCR4	0.0432009	0	MIF_CD74_CXCR4	MIF - (CD74+CXCR4)	MIF	Secreted Signaling	PMID: 29637711; PMID: 24760155
40	DC	Macro	MIF	CD74_CXCR4	0.0643148	0	MIF_CD74_CXCR4	MIF - (CD74+CXCR4)	MIF	Secreted Signaling	PMID: 29637711; PMID: 24760155
41	Macro	Macro	MIF	CD74_CXCR4	0.033706	0	MIF_CD74_CXCR4	MIF - (CD74+CXCR4)	MIF	Secreted Signaling	PMID: 29637711; PMID: 24760155
42	DC	MAIT	MIF	CD74_CXCR4	0.0325095	0	MIF_CD74_CXCR4	MIF - (CD74+CXCR4)	MIF	Secreted Signaling	PMID: 29637711; PMID: 24760155
43	DC	MDSC	MIF	CD74_CXCR4	0.043037	0	MIF_CD74_CXCR4	MIF - (CD74+CXCR4)	MIF	Secreted Signaling	PMID: 29637711; PMID: 24760155
44	DC	DC	MIF	CD74_CD44	0.0508516	0	MIF_CD74_CD44	MIF - (CD74+CD44)	MIF	Secreted Signaling	PMID: 29637711; PMID: 26175090
45	Macro	DC	MIF	CD74_CD44	0.026469	0	MIF_CD74_CD44	MIF - (CD74+CD44)	MIF	Secreted Signaling	PMID: 29637711; PMID: 26175090
46	DC	Kupffer	MIF	CD74_CD44	0.0359676	0	MIF_CD74_CD44	MIF - (CD74+CD44)	MIF	Secreted Signaling	PMID: 29637711; PMID: 26175090
47	Macro	Kupffer	MIF	CD74_CD44	0.0185819	0	MIF_CD74_CD44	MIF - (CD74+CD44)	MIF	Secreted Signaling	PMID: 29637711; PMID: 26175090
48	DC	Macro	MIF	CD74_CD44	0.0525827	0	MIF_CD74_CD44	MIF - (CD74+CD44)	MIF	Secreted Signaling	PMID: 29637711; PMID: 26175090
49	Macro	Macro	MIF	CD74_CD44	0.027394	0	MIF_CD74_CD44	MIF - (CD74+CD44)	MIF	Secreted Signaling	PMID: 29637711; PMID: 26175090
50	DC	MAIT	MIF	CD74_CD44	0.0208586	0	MIF_CD74_CD44	MIF - (CD74+CD44)	MIF	Secreted Signaling	PMID: 29637711; PMID: 26175090
51	DC	MDSC	MIF	CD74_CD44	0.0434899	0	MIF_CD74_CD44	MIF - (CD74+CD44)	MIF	Secreted Signaling	PMID: 29637711; PMID: 26175090
52	Macro	MDSC	MIF	CD74_CD44	0.0225532	0	MIF_CD74_CD44	MIF - (CD74+CD44)	MIF	Secreted Signaling	PMID: 29637711; PMID: 26175090
53	DC	DC	IL1B	IL1R2	0.00659558	0	IL1B_IL1R2	IL1B - IL1R2	IL1	Secreted Signaling	KEGG: hsa04060
54	Macro	DC	IL1B	IL1R2	0.00876869	0	IL1B_IL1R2	IL1B - IL1R2	IL1	Secreted Signaling	KEGG: hsa04060
55	MDSC	DC	IL1B	IL1R2	0.00895531	0	IL1B_IL1R2	IL1B - IL1R2	IL1	Secreted Signaling	KEGG: hsa04060
56	DC	MAIT	IL18	IL18R1_IL18RAP	0.00209423	0	IL18_IL18R1_IL18RAP	IL18 - (IL18R1+IL18RAP)	IL1	Secreted Signaling	KEGG: hsa04060
57	Kupffer	MAIT	IL18	IL18R1_IL18RAP	0.00181185	0	IL18_IL18R1_IL18RAP	IL18 - (IL18R1+IL18RAP)	IL1	Secreted Signaling	KEGG: hsa04060
58	Macro	MAIT	IL18	IL18R1_IL18RAP	0.00139276	0	IL18_IL18R1_IL18RAP	IL18 - (IL18R1+IL18RAP)	IL1	Secreted Signaling	KEGG: hsa04060
59	DC	DC	IL16	CD4	0.00181401	0	IL16_CD4	IL16 - CD4	IL16	Secreted Signaling	KEGG: hsa04060
60	Macro	DC	IL16	CD4	0.00112096	0	IL16_CD4	IL16 - CD4	IL16	Secreted Signaling	KEGG: hsa04060
61	MAIT	DC	IL16	CD4	0.00191075	0	IL16_CD4	IL16 - CD4	IL16	Secreted Signaling	KEGG: hsa04060
62	DC	Kupffer	IL16	CD4	0.00364481	0	IL16_CD4	IL16 - CD4	IL16	Secreted Signaling	KEGG: hsa04060
63	Macro	Kupffer	IL16	CD4	0.00225388	0	IL16_CD4	IL16 - CD4	IL16	Secreted Signaling	KEGG: hsa04060
64	MAIT	Kupffer	IL16	CD4	0.0038388	0	IL16_CD4	IL16 - CD4	IL16	Secreted Signaling	KEGG: hsa04060
65	DC	Macro	IL16	CD4	0.00216769	0	IL16_CD4	IL16 - CD4	IL16	Secreted Signaling	KEGG: hsa04060
66	Macro	Macro	IL16	CD4	0.0013397	0	IL16_CD4	IL16 - CD4	IL16	Secreted Signaling	KEGG: hsa04060
67	MAIT	Macro	IL16	CD4	0.00228325	0	IL16_CD4	IL16 - CD4	IL16	Secreted Signaling	KEGG: hsa04060
68	MAIT	DC	IFNG	IFNGR1_IFNGR2	0.00733358	0	IFNG_IFNGR1_IFNGR2	IFNG - (IFNGR1+IFNGR2)	IFN-II	Secreted Signaling	KEGG: hsa04060
69	MAIT	Kupffer	IFNG	IFNGR1_IFNGR2	0.00470849	0	IFNG_IFNGR1_IFNGR2	IFNG - (IFNGR1+IFNGR2)	IFN-II	Secreted Signaling	KEGG: hsa04060
70	MAIT	Macro	IFNG	IFNGR1_IFNGR2	0.00991363	0	IFNG_IFNGR1_IFNGR2	IFNG - (IFNGR1+IFNGR2)	IFN-II	Secreted Signaling	KEGG: hsa04060
71	MAIT	MDSC	IFNG	IFNGR1_IFNGR2	0.00442772	0	IFNG_IFNGR1_IFNGR2	IFNG - (IFNGR1+IFNGR2)	IFN-II	Secreted Signaling	KEGG: hsa04060
72	DC	Macro	TNF	TNFRSF1A	0.000939517	0	TNF_TNFRSF1A	TNF - TNFRSF1A	TNF	Secreted Signaling	KEGG: hsa04060
73	Kupffer	Macro	TNF	TNFRSF1A	0.00124819	0	TNF_TNFRSF1A	TNF - TNFRSF1A	TNF	Secreted Signaling	KEGG: hsa04060
74	Macro	Macro	TNF	TNFRSF1A	0.00100613	0	TNF_TNFRSF1A	TNF - TNFRSF1A	TNF	Secreted Signaling	KEGG: hsa04060
75	MAIT	Macro	TNF	TNFRSF1A	0.00501642	0	TNF_TNFRSF1A	TNF - TNFRSF1A	TNF	Secreted Signaling	KEGG: hsa04060
76	MAIT	DC	TNF	TNFRSF1B	0.0279441	0	TNF_TNFRSF1B	TNF - TNFRSF1B	TNF	Secreted Signaling	KEGG: hsa04060
77	MAIT	Kupffer	TNF	TNFRSF1B	0.0359195	0	TNF_TNFRSF1B	TNF - TNFRSF1B	TNF	Secreted Signaling	KEGG: hsa04060
78	MAIT	Macro	TNF	TNFRSF1B	0.0595608	0	TNF_TNFRSF1B	TNF - TNFRSF1B	TNF	Secreted Signaling	KEGG: hsa04060
79	MAIT	MAIT	TNF	TNFRSF1B	0.0161458	0	TNF_TNFRSF1B	TNF - TNFRSF1B	TNF	Secreted Signaling	KEGG: hsa04060
80	DC	MDSC	TNF	TNFRSF1B	0.017676	0.03	TNF_TNFRSF1B	TNF - TNFRSF1B	TNF	Secreted Signaling	KEGG: hsa04060
81	Kupffer	MDSC	TNF	TNFRSF1B	0.0233547	0	TNF_TNFRSF1B	TNF - TNFRSF1B	TNF	Secreted Signaling	KEGG: hsa04060
82	Macro	MDSC	TNF	TNFRSF1B	0.0189067	0	TNF_TNFRSF1B	TNF - TNFRSF1B	TNF	Secreted Signaling	KEGG: hsa04060
83	MAIT	MDSC	TNF	TNFRSF1B	0.0879827	0	TNF_TNFRSF1B	TNF - TNFRSF1B	TNF	Secreted Signaling	KEGG: hsa04060
84	MAIT	DC	TNFSF14	TNFRSF14	0.00200391	0	TNFSF14_TNFRSF14	TNFSF14 - TNFRSF14	LIGHT	Secreted Signaling	KEGG: hsa04060
85	MAIT	Kupffer	TNFSF14	TNFRSF14	0.00169947	0	TNFSF14_TNFRSF14	TNFSF14 - TNFRSF14	LIGHT	Secreted Signaling	KEGG: hsa04060
86	MAIT	Macro	TNFSF14	TNFRSF14	0.00312901	0	TNFSF14_TNFRSF14	TNFSF14 - TNFRSF14	LIGHT	Secreted Signaling	KEGG: hsa04060
87	MAIT	MAIT	TNFSF14	TNFRSF14	0.00163639	0	TNFSF14_TNFRSF14	TNFSF14 - TNFRSF14	LIGHT	Secreted Signaling	KEGG: hsa04060
88	MAIT	MDSC	TNFSF14	TNFRSF14	0.00251176	0	TNFSF14_TNFRSF14	TNFSF14 - TNFRSF14	LIGHT	Secreted Signaling	KEGG: hsa04060
89	DC	Kupffer	ANXA1	FPR1	0.00448891	0	ANXA1_FPR1	ANXA1 - FPR1	ANNEXIN	Secreted Signaling	PMID: 23230437
90	Kupffer	Kupffer	ANXA1	FPR1	0.00136412	0	ANXA1_FPR1	ANXA1 - FPR1	ANNEXIN	Secreted Signaling	PMID: 23230437
91	Macro	Kupffer	ANXA1	FPR1	0.00377481	0	ANXA1_FPR1	ANXA1 - FPR1	ANNEXIN	Secreted Signaling	PMID: 23230437
92	MAIT	Kupffer	ANXA1	FPR1	0.00428821	0	ANXA1_FPR1	ANXA1 - FPR1	ANNEXIN	Secreted Signaling	PMID: 23230437
93	MDSC	Kupffer	ANXA1	FPR1	0.00168813	0	ANXA1_FPR1	ANXA1 - FPR1	ANNEXIN	Secreted Signaling	PMID: 23230437
94	DC	Macro	ANXA1	FPR1	0.0141145	0	ANXA1_FPR1	ANXA1 - FPR1	ANNEXIN	Secreted Signaling	PMID: 23230437
95	Kupffer	Macro	ANXA1	FPR1	0.00431825	0	ANXA1_FPR1	ANXA1 - FPR1	ANNEXIN	Secreted Signaling	PMID: 23230437
96	Macro	Macro	ANXA1	FPR1	0.0118874	0	ANXA1_FPR1	ANXA1 - FPR1	ANNEXIN	Secreted Signaling	PMID: 23230437
97	MAIT	Macro	ANXA1	FPR1	0.0134892	0	ANXA1_FPR1	ANXA1 - FPR1	ANNEXIN	Secreted Signaling	PMID: 23230437
98	MDSC	Macro	ANXA1	FPR1	0.00534021	0	ANXA1_FPR1	ANXA1 - FPR1	ANNEXIN	Secreted Signaling	PMID: 23230437
99	DC	MDSC	ANXA1	FPR1	0.0507793	0	ANXA1_FPR1	ANXA1 - FPR1	ANNEXIN	Secreted Signaling	PMID: 23230437
100	Kupffer	MDSC	ANXA1	FPR1	0.0159473	0	ANXA1_FPR1	ANXA1 - FPR1	ANNEXIN	Secreted Signaling	PMID: 23230437
101	Macro	MDSC	ANXA1	FPR1	0.0430195	0	ANXA1_FPR1	ANXA1 - FPR1	ANNEXIN	Secreted Signaling	PMID: 23230437
102	MAIT	MDSC	ANXA1	FPR1	0.04861	0	ANXA1_FPR1	ANXA1 - FPR1	ANNEXIN	Secreted Signaling	PMID: 23230437
103	MDSC	MDSC	ANXA1	FPR1	0.019667	0	ANXA1_FPR1	ANXA1 - FPR1	ANNEXIN	Secreted Signaling	PMID: 23230437
104	DC	DC	LGALS9	PTPRC	0.057006	0	LGALS9_CD45	LGALS9 - CD45	GALECTIN	Secreted Signaling	PMID: 30120235
105	Kupffer	DC	LGALS9	PTPRC	0.0338811	0	LGALS9_CD45	LGALS9 - CD45	GALECTIN	Secreted Signaling	PMID: 30120235
106	Macro	DC	LGALS9	PTPRC	0.0487367	0	LGALS9_CD45	LGALS9 - CD45	GALECTIN	Secreted Signaling	PMID: 30120235
107	DC	Kupffer	LGALS9	PTPRC	0.0416307	0	LGALS9_CD45	LGALS9 - CD45	GALECTIN	Secreted Signaling	PMID: 30120235
108	Macro	Kupffer	LGALS9	PTPRC	0.0355077	0	LGALS9_CD45	LGALS9 - CD45	GALECTIN	Secreted Signaling	PMID: 30120235
109	DC	Macro	LGALS9	PTPRC	0.0651061	0	LGALS9_CD45	LGALS9 - CD45	GALECTIN	Secreted Signaling	PMID: 30120235
110	Kupffer	Macro	LGALS9	PTPRC	0.0388306	0	LGALS9_CD45	LGALS9 - CD45	GALECTIN	Secreted Signaling	PMID: 30120235
111	Macro	Macro	LGALS9	PTPRC	0.0557313	0	LGALS9_CD45	LGALS9 - CD45	GALECTIN	Secreted Signaling	PMID: 30120235
112	DC	MAIT	LGALS9	PTPRC	0.0740805	0	LGALS9_CD45	LGALS9 - CD45	GALECTIN	Secreted Signaling	PMID: 30120235
113	Kupffer	MAIT	LGALS9	PTPRC	0.0443549	0	LGALS9_CD45	LGALS9 - CD45	GALECTIN	Secreted Signaling	PMID: 30120235
114	Macro	MAIT	LGALS9	PTPRC	0.0635012	0	LGALS9_CD45	LGALS9 - CD45	GALECTIN	Secreted Signaling	PMID: 30120235
115	MDSC	MAIT	LGALS9	PTPRC	0.0284174	0	LGALS9_CD45	LGALS9 - CD45	GALECTIN	Secreted Signaling	PMID: 30120235
116	DC	MDSC	LGALS9	PTPRC	0.0533559	0	LGALS9_CD45	LGALS9 - CD45	GALECTIN	Secreted Signaling	PMID: 30120235
117	Kupffer	MDSC	LGALS9	PTPRC	0.0316619	0	LGALS9_CD45	LGALS9 - CD45	GALECTIN	Secreted Signaling	PMID: 30120235
118	Macro	MDSC	LGALS9	PTPRC	0.0455905	0	LGALS9_CD45	LGALS9 - CD45	GALECTIN	Secreted Signaling	PMID: 30120235
119	DC	MAIT	BAG6	NCR3	0.00093919	0	BAG6_NCR3-PS	BAG6 - NCR3-PS	BAG	Secreted Signaling	PMID: 30021652
120	DC	DC	LGALS9	HAVCR2	0.00629333	0	LGALS9_HAVCR2	LGALS9 - HAVCR2	GALECTIN	Secreted Signaling	PMID: 27192565
121	Kupffer	DC	LGALS9	HAVCR2	0.00366053	0	LGALS9_HAVCR2	LGALS9 - HAVCR2	GALECTIN	Secreted Signaling	PMID: 27192565
122	Macro	DC	LGALS9	HAVCR2	0.00533878	0	LGALS9_HAVCR2	LGALS9 - HAVCR2	GALECTIN	Secreted Signaling	PMID: 27192565
123	MDSC	DC	LGALS9	HAVCR2	0.00230989	0	LGALS9_HAVCR2	LGALS9 - HAVCR2	GALECTIN	Secreted Signaling	PMID: 27192565
124	DC	Kupffer	LGALS9	HAVCR2	0.00649838	0	LGALS9_HAVCR2	LGALS9 - HAVCR2	GALECTIN	Secreted Signaling	PMID: 27192565
125	Kupffer	Kupffer	LGALS9	HAVCR2	0.00378013	0	LGALS9_HAVCR2	LGALS9 - HAVCR2	GALECTIN	Secreted Signaling	PMID: 27192565
126	Macro	Kupffer	LGALS9	HAVCR2	0.0055129	0	LGALS9_HAVCR2	LGALS9 - HAVCR2	GALECTIN	Secreted Signaling	PMID: 27192565
127	MDSC	Kupffer	LGALS9	HAVCR2	0.00238546	0	LGALS9_HAVCR2	LGALS9 - HAVCR2	GALECTIN	Secreted Signaling	PMID: 27192565
128	DC	Macro	LGALS9	HAVCR2	0.00414503	0	LGALS9_HAVCR2	LGALS9 - HAVCR2	GALECTIN	Secreted Signaling	PMID: 27192565
129	Kupffer	Macro	LGALS9	HAVCR2	0.00240879	0	LGALS9_HAVCR2	LGALS9 - HAVCR2	GALECTIN	Secreted Signaling	PMID: 27192565
130	Macro	Macro	LGALS9	HAVCR2	0.00351517	0	LGALS9_HAVCR2	LGALS9 - HAVCR2	GALECTIN	Secreted Signaling	PMID: 27192565
131	MDSC	Macro	LGALS9	HAVCR2	0.0015193	0	LGALS9_HAVCR2	LGALS9 - HAVCR2	GALECTIN	Secreted Signaling	PMID: 27192565
132	DC	DC	LGALS9	CD44	0.0222858	0	LGALS9_CD44	LGALS9 - CD44	GALECTIN	Secreted Signaling	PMID: 25065622
133	Kupffer	DC	LGALS9	CD44	0.0130505	0	LGALS9_CD44	LGALS9 - CD44	GALECTIN	Secreted Signaling	PMID: 25065622
134	Macro	DC	LGALS9	CD44	0.0189519	0	LGALS9_CD44	LGALS9 - CD44	GALECTIN	Secreted Signaling	PMID: 25065622
135	DC	Kupffer	LGALS9	CD44	0.0130836	0	LGALS9_CD44	LGALS9 - CD44	GALECTIN	Secreted Signaling	PMID: 25065622
136	Macro	Kupffer	LGALS9	CD44	0.0111106	0	LGALS9_CD44	LGALS9 - CD44	GALECTIN	Secreted Signaling	PMID: 25065622
137	DC	Macro	LGALS9	CD44	0.0298686	0	LGALS9_CD44	LGALS9 - CD44	GALECTIN	Secreted Signaling	PMID: 25065622
138	Kupffer	Macro	LGALS9	CD44	0.0175473	0	LGALS9_CD44	LGALS9 - CD44	GALECTIN	Secreted Signaling	PMID: 25065622
139	Macro	Macro	LGALS9	CD44	0.0254297	0	LGALS9_CD44	LGALS9 - CD44	GALECTIN	Secreted Signaling	PMID: 25065622
140	MDSC	Macro	LGALS9	CD44	0.0111301	0	LGALS9_CD44	LGALS9 - CD44	GALECTIN	Secreted Signaling	PMID: 25065622
141	DC	MAIT	LGALS9	CD44	0.0202815	0	LGALS9_CD44	LGALS9 - CD44	GALECTIN	Secreted Signaling	PMID: 25065622
142	Kupffer	MAIT	LGALS9	CD44	0.0118667	0	LGALS9_CD44	LGALS9 - CD44	GALECTIN	Secreted Signaling	PMID: 25065622
143	Macro	MAIT	LGALS9	CD44	0.0172421	0	LGALS9_CD44	LGALS9 - CD44	GALECTIN	Secreted Signaling	PMID: 25065622
144	DC	MDSC	LGALS9	CD44	0.0441686	0	LGALS9_CD44	LGALS9 - CD44	GALECTIN	Secreted Signaling	PMID: 25065622
145	Kupffer	MDSC	LGALS9	CD44	0.0261071	0	LGALS9_CD44	LGALS9 - CD44	GALECTIN	Secreted Signaling	PMID: 25065622
146	Macro	MDSC	LGALS9	CD44	0.0376871	0	LGALS9_CD44	LGALS9 - CD44	GALECTIN	Secreted Signaling	PMID: 25065622
147	MDSC	MDSC	LGALS9	CD44	0.0166123	0	LGALS9_CD44	LGALS9 - CD44	GALECTIN	Secreted Signaling	PMID: 25065622
148	MAIT	DC	ADGRE5	CD55	0.0718666	0	ADGRE5_CD55	ADGRE5 - CD55	ADGRE5	Cell-Cell Contact	PMID: 11297558
149	MDSC	DC	ADGRE5	CD55	0.0578651	0	ADGRE5_CD55	ADGRE5 - CD55	ADGRE5	Cell-Cell Contact	PMID: 11297558
150	MAIT	Macro	ADGRE5	CD55	0.0677727	0	ADGRE5_CD55	ADGRE5 - CD55	ADGRE5	Cell-Cell Contact	PMID: 11297558
151	MDSC	Macro	ADGRE5	CD55	0.0545219	0	ADGRE5_CD55	ADGRE5 - CD55	ADGRE5	Cell-Cell Contact	PMID: 11297558
152	Kupffer	MDSC	ADGRE5	CD55	0.0689803	0	ADGRE5_CD55	ADGRE5 - CD55	ADGRE5	Cell-Cell Contact	PMID: 11297558
153	Macro	MDSC	ADGRE5	CD55	0.0701071	0	ADGRE5_CD55	ADGRE5 - CD55	ADGRE5	Cell-Cell Contact	PMID: 11297558
154	MAIT	MDSC	ADGRE5	CD55	0.113499	0	ADGRE5_CD55	ADGRE5 - CD55	ADGRE5	Cell-Cell Contact	PMID: 11297558
155	MDSC	MDSC	ADGRE5	CD55	0.0921918	0	ADGRE5_CD55	ADGRE5 - CD55	ADGRE5	Cell-Cell Contact	PMID: 11297558
156	DC	MAIT	ALCAM	CD6	0.00300579	0	ALCAM_CD6	ALCAM - CD6	ALCAM	Cell-Cell Contact	KEGG: hsa04514
157	Macro	MAIT	ALCAM	CD6	0.00178832	0	ALCAM_CD6	ALCAM - CD6	ALCAM	Cell-Cell Contact	KEGG: hsa04514
158	DC	Kupffer	PTPRC	MRC1	0.125235	0	PTPRC_MRC1	PTPRC - MRC1	CD45	Cell-Cell Contact	PMID: 27601670; PMID: 10575006
159	Kupffer	Kupffer	PTPRC	MRC1	0.0932775	0	PTPRC_MRC1	PTPRC - MRC1	CD45	Cell-Cell Contact	PMID: 27601670; PMID: 10575006
160	Macro	Kupffer	PTPRC	MRC1	0.141574	0	PTPRC_MRC1	PTPRC - MRC1	CD45	Cell-Cell Contact	PMID: 27601670; PMID: 10575006
161	MAIT	Kupffer	PTPRC	MRC1	0.159293	0	PTPRC_MRC1	PTPRC - MRC1	CD45	Cell-Cell Contact	PMID: 27601670; PMID: 10575006
162	MDSC	Kupffer	PTPRC	MRC1	0.117762	0	PTPRC_MRC1	PTPRC - MRC1	CD45	Cell-Cell Contact	PMID: 27601670; PMID: 10575006
163	MAIT	DC	CD6	ALCAM	0.00300579	0	CD6_ALCAM	CD6 - ALCAM	CD6	Cell-Cell Contact	PMID: 23602662
164	MAIT	Macro	CD6	ALCAM	0.00178832	0	CD6_ALCAM	CD6 - ALCAM	CD6	Cell-Cell Contact	PMID: 23602662
165	DC	MAIT	CD86	CD28	0.00879948	0	CD86_CD28	CD86 - CD28	CD86	Cell-Cell Contact	PMID: 23954143
166	Kupffer	MAIT	CD86	CD28	0.00353579	0	CD86_CD28	CD86 - CD28	CD86	Cell-Cell Contact	PMID: 23954143
167	Macro	MAIT	CD86	CD28	0.0064707	0	CD86_CD28	CD86 - CD28	CD86	Cell-Cell Contact	PMID: 23954143
168	DC	DC	CD99	PILRA	0.00032755	0	CD99_PILRA	CD99 - PILRA	CD99	Cell-Cell Contact	PMID: 18234675
169	DC	Macro	CD99	PILRA	0.00113203	0	CD99_PILRA	CD99 - PILRA	CD99	Cell-Cell Contact	PMID: 18234675
170	DC	MDSC	CD99	PILRA	0.000861436	0	CD99_PILRA	CD99 - PILRA	CD99	Cell-Cell Contact	PMID: 18234675
171	DC	DC	CD99	CD99	0.000275957	0	CD99_CD99	CD99 - CD99	CD99	Cell-Cell Contact	KEGG: hsa04514
172	MAIT	MAIT	CLEC2D	KLRB1	0.0451906	0	CLEC2D_KLRB1	CLEC2D - KLRB1	CLEC	Cell-Cell Contact	PMID: 24223577
173	DC	MAIT	CLEC2B	KLRB1	0.104259	0	CLEC2B_KLRB1	CLEC2B - KLRB1	CLEC	Cell-Cell Contact	PMID: 24223577
174	Kupffer	MAIT	CLEC2B	KLRB1	0.0489343	0	CLEC2B_KLRB1	CLEC2B - KLRB1	CLEC	Cell-Cell Contact	PMID: 24223577
175	Macro	MAIT	CLEC2B	KLRB1	0.102088	0	CLEC2B_KLRB1	CLEC2B - KLRB1	CLEC	Cell-Cell Contact	PMID: 24223577
176	MAIT	MAIT	CLEC2B	KLRB1	0.0831648	0	CLEC2B_KLRB1	CLEC2B - KLRB1	CLEC	Cell-Cell Contact	PMID: 24223577
177	MDSC	MAIT	CLEC2B	KLRB1	0.040449	0	CLEC2B_KLRB1	CLEC2B - KLRB1	CLEC	Cell-Cell Contact	PMID: 24223577
178	MAIT	MAIT	CD69	KLRB1	0.26544	0	CLEC2C_KLRB1	CLEC2C - KLRB1	CLEC	Cell-Cell Contact	PMID: 24223577
179	DC	DC	ICAM1	ITGAX_ITGB2	0.0104171	0	ICAM1_ITGAX_ITGB2	ICAM1 - (ITGAX+ITGB2)	ICAM	Cell-Cell Contact	PMID: 16252253
180	Kupffer	DC	ICAM1	ITGAX_ITGB2	0.0181133	0	ICAM1_ITGAX_ITGB2	ICAM1 - (ITGAX+ITGB2)	ICAM	Cell-Cell Contact	PMID: 16252253
181	Macro	DC	ICAM1	ITGAX_ITGB2	0.0146971	0	ICAM1_ITGAX_ITGB2	ICAM1 - (ITGAX+ITGB2)	ICAM	Cell-Cell Contact	PMID: 16252253
182	MAIT	DC	ICAM1	ITGAX_ITGB2	0.00836936	0	ICAM1_ITGAX_ITGB2	ICAM1 - (ITGAX+ITGB2)	ICAM	Cell-Cell Contact	PMID: 16252253
183	MDSC	DC	ICAM1	ITGAX_ITGB2	0.020805	0	ICAM1_ITGAX_ITGB2	ICAM1 - (ITGAX+ITGB2)	ICAM	Cell-Cell Contact	PMID: 16252253
184	DC	Macro	ICAM1	ITGAX_ITGB2	0.0117969	0	ICAM1_ITGAX_ITGB2	ICAM1 - (ITGAX+ITGB2)	ICAM	Cell-Cell Contact	PMID: 16252253
185	Kupffer	Macro	ICAM1	ITGAX_ITGB2	0.0204914	0	ICAM1_ITGAX_ITGB2	ICAM1 - (ITGAX+ITGB2)	ICAM	Cell-Cell Contact	PMID: 16252253
186	Macro	Macro	ICAM1	ITGAX_ITGB2	0.0166343	0	ICAM1_ITGAX_ITGB2	ICAM1 - (ITGAX+ITGB2)	ICAM	Cell-Cell Contact	PMID: 16252253
187	MAIT	Macro	ICAM1	ITGAX_ITGB2	0.00948056	0	ICAM1_ITGAX_ITGB2	ICAM1 - (ITGAX+ITGB2)	ICAM	Cell-Cell Contact	PMID: 16252253
188	MDSC	Macro	ICAM1	ITGAX_ITGB2	0.0235281	0	ICAM1_ITGAX_ITGB2	ICAM1 - (ITGAX+ITGB2)	ICAM	Cell-Cell Contact	PMID: 16252253
189	DC	MDSC	ICAM1	ITGAX_ITGB2	0.0116989	0	ICAM1_ITGAX_ITGB2	ICAM1 - (ITGAX+ITGB2)	ICAM	Cell-Cell Contact	PMID: 16252253
190	Kupffer	MDSC	ICAM1	ITGAX_ITGB2	0.0203226	0	ICAM1_ITGAX_ITGB2	ICAM1 - (ITGAX+ITGB2)	ICAM	Cell-Cell Contact	PMID: 16252253
191	Macro	MDSC	ICAM1	ITGAX_ITGB2	0.0164968	0	ICAM1_ITGAX_ITGB2	ICAM1 - (ITGAX+ITGB2)	ICAM	Cell-Cell Contact	PMID: 16252253
192	MAIT	MDSC	ICAM1	ITGAX_ITGB2	0.0094016	0	ICAM1_ITGAX_ITGB2	ICAM1 - (ITGAX+ITGB2)	ICAM	Cell-Cell Contact	PMID: 16252253
193	MDSC	MDSC	ICAM1	ITGAX_ITGB2	0.0233349	0	ICAM1_ITGAX_ITGB2	ICAM1 - (ITGAX+ITGB2)	ICAM	Cell-Cell Contact	PMID: 16252253
194	MDSC	DC	ICAM1	ITGAL_ITGB2	0.0114951	0.03	ICAM1_ITGAL_ITGB2	ICAM1 - (ITGAL+ITGB2)	ICAM	Cell-Cell Contact	KEGG: hsa04514
195	Kupffer	Macro	ICAM1	ITGAL_ITGB2	0.0167624	0	ICAM1_ITGAL_ITGB2	ICAM1 - (ITGAL+ITGB2)	ICAM	Cell-Cell Contact	KEGG: hsa04514
196	Macro	Macro	ICAM1	ITGAL_ITGB2	0.0135975	0	ICAM1_ITGAL_ITGB2	ICAM1 - (ITGAL+ITGB2)	ICAM	Cell-Cell Contact	KEGG: hsa04514
197	MDSC	Macro	ICAM1	ITGAL_ITGB2	0.0192573	0	ICAM1_ITGAL_ITGB2	ICAM1 - (ITGAL+ITGB2)	ICAM	Cell-Cell Contact	KEGG: hsa04514
198	Kupffer	MAIT	ICAM1	ITGAL_ITGB2	0.016258	0	ICAM1_ITGAL_ITGB2	ICAM1 - (ITGAL+ITGB2)	ICAM	Cell-Cell Contact	KEGG: hsa04514
199	Macro	MAIT	ICAM1	ITGAL_ITGB2	0.0131871	0	ICAM1_ITGAL_ITGB2	ICAM1 - (ITGAL+ITGB2)	ICAM	Cell-Cell Contact	KEGG: hsa04514
200	MDSC	MAIT	ICAM1	ITGAL_ITGB2	0.0186793	0	ICAM1_ITGAL_ITGB2	ICAM1 - (ITGAL+ITGB2)	ICAM	Cell-Cell Contact	KEGG: hsa04514
201	MDSC	MDSC	ICAM1	ITGAL_ITGB2	0.0116854	0.01	ICAM1_ITGAL_ITGB2	ICAM1 - (ITGAL+ITGB2)	ICAM	Cell-Cell Contact	KEGG: hsa04514
202	Macro	DC	ICAM2	ITGAL_ITGB2	0.00355678	0	ICAM2_ITGAL_ITGB2	ICAM2 - (ITGAL+ITGB2)	ICAM	Cell-Cell Contact	KEGG: hsa04514
203	Macro	Kupffer	ICAM2	ITGAL_ITGB2	0.00227065	0	ICAM2_ITGAL_ITGB2	ICAM2 - (ITGAL+ITGB2)	ICAM	Cell-Cell Contact	KEGG: hsa04514
204	Kupffer	Macro	ICAM2	ITGAL_ITGB2	0.00404064	0	ICAM2_ITGAL_ITGB2	ICAM2 - (ITGAL+ITGB2)	ICAM	Cell-Cell Contact	KEGG: hsa04514
205	Macro	Macro	ICAM2	ITGAL_ITGB2	0.00599103	0	ICAM2_ITGAL_ITGB2	ICAM2 - (ITGAL+ITGB2)	ICAM	Cell-Cell Contact	KEGG: hsa04514
206	Kupffer	MAIT	ICAM2	ITGAL_ITGB2	0.00391754	0.02	ICAM2_ITGAL_ITGB2	ICAM2 - (ITGAL+ITGB2)	ICAM	Cell-Cell Contact	KEGG: hsa04514
207	Macro	MAIT	ICAM2	ITGAL_ITGB2	0.00580886	0	ICAM2_ITGAL_ITGB2	ICAM2 - (ITGAL+ITGB2)	ICAM	Cell-Cell Contact	KEGG: hsa04514
208	Macro	MDSC	ICAM2	ITGAL_ITGB2	0.00361614	0	ICAM2_ITGAL_ITGB2	ICAM2 - (ITGAL+ITGB2)	ICAM	Cell-Cell Contact	KEGG: hsa04514
209	Kupffer	Macro	ICAM1	ITGAL	0.00959648	0	ICAM1_ITGAL	ICAM1 - ITGAL	ICAM	Cell-Cell Contact	PMID: 23602662
210	Macro	Macro	ICAM1	ITGAL	0.00777387	0	ICAM1_ITGAL	ICAM1 - ITGAL	ICAM	Cell-Cell Contact	PMID: 23602662
211	MDSC	Macro	ICAM1	ITGAL	0.0110368	0	ICAM1_ITGAL	ICAM1 - ITGAL	ICAM	Cell-Cell Contact	PMID: 23602662
212	DC	MAIT	ICAM1	ITGAL	0.00893092	0	ICAM1_ITGAL	ICAM1 - ITGAL	ICAM	Cell-Cell Contact	PMID: 23602662
213	Kupffer	MAIT	ICAM1	ITGAL	0.0155464	0	ICAM1_ITGAL	ICAM1 - ITGAL	ICAM	Cell-Cell Contact	PMID: 23602662
214	Macro	MAIT	ICAM1	ITGAL	0.0126081	0	ICAM1_ITGAL	ICAM1 - ITGAL	ICAM	Cell-Cell Contact	PMID: 23602662
215	MAIT	MAIT	ICAM1	ITGAL	0.00717323	0	ICAM1_ITGAL	ICAM1 - ITGAL	ICAM	Cell-Cell Contact	PMID: 23602662
216	MDSC	MAIT	ICAM1	ITGAL	0.0178636	0	ICAM1_ITGAL	ICAM1 - ITGAL	ICAM	Cell-Cell Contact	PMID: 23602662
217	Kupffer	DC	ICAM1	SPN	0.00368489	0	ICAM1_SPN	ICAM1 - SPN	ICAM	Cell-Cell Contact	PMID: 1683685
218	MDSC	DC	ICAM1	SPN	0.00424175	0	ICAM1_SPN	ICAM1 - SPN	ICAM	Cell-Cell Contact	PMID: 1683685
219	Kupffer	Macro	ICAM1	SPN	0.00432824	0	ICAM1_SPN	ICAM1 - SPN	ICAM	Cell-Cell Contact	PMID: 1683685
220	Macro	Macro	ICAM1	SPN	0.00350266	0	ICAM1_SPN	ICAM1 - SPN	ICAM	Cell-Cell Contact	PMID: 1683685
221	MDSC	Macro	ICAM1	SPN	0.00498184	0	ICAM1_SPN	ICAM1 - SPN	ICAM	Cell-Cell Contact	PMID: 1683685
222	Kupffer	MAIT	ICAM1	SPN	0.0050391	0	ICAM1_SPN	ICAM1 - SPN	ICAM	Cell-Cell Contact	PMID: 1683685
223	Macro	MAIT	ICAM1	SPN	0.00407849	0	ICAM1_SPN	ICAM1 - SPN	ICAM	Cell-Cell Contact	PMID: 1683685
224	MDSC	MAIT	ICAM1	SPN	0.00579942	0	ICAM1_SPN	ICAM1 - SPN	ICAM	Cell-Cell Contact	PMID: 1683685
225	DC	DC	ITGB2	ICAM1	0.0166889	0	ITGB2_ICAM1	ITGB2 - ICAM1	ITGB2	Cell-Cell Contact	KEGG: hsa04514
226	Macro	DC	ITGB2	ICAM1	0.0168283	0	ITGB2_ICAM1	ITGB2 - ICAM1	ITGB2	Cell-Cell Contact	KEGG: hsa04514
227	DC	Kupffer	ITGB2	ICAM1	0.0288835	0	ITGB2_ICAM1	ITGB2 - ICAM1	ITGB2	Cell-Cell Contact	KEGG: hsa04514
228	Kupffer	Kupffer	ITGB2	ICAM1	0.0200197	0	ITGB2_ICAM1	ITGB2 - ICAM1	ITGB2	Cell-Cell Contact	KEGG: hsa04514
229	Macro	Kupffer	ITGB2	ICAM1	0.0291218	0	ITGB2_ICAM1	ITGB2 - ICAM1	ITGB2	Cell-Cell Contact	KEGG: hsa04514
230	MAIT	Kupffer	ITGB2	ICAM1	0.0170017	0.01	ITGB2_ICAM1	ITGB2 - ICAM1	ITGB2	Cell-Cell Contact	KEGG: hsa04514
231	MDSC	Kupffer	ITGB2	ICAM1	0.0222587	0	ITGB2_ICAM1	ITGB2 - ICAM1	ITGB2	Cell-Cell Contact	KEGG: hsa04514
232	DC	Macro	ITGB2	ICAM1	0.0234847	0	ITGB2_ICAM1	ITGB2 - ICAM1	ITGB2	Cell-Cell Contact	KEGG: hsa04514
233	Kupffer	Macro	ITGB2	ICAM1	0.01625	0.02	ITGB2_ICAM1	ITGB2 - ICAM1	ITGB2	Cell-Cell Contact	KEGG: hsa04514
234	Macro	Macro	ITGB2	ICAM1	0.0236795	0	ITGB2_ICAM1	ITGB2 - ICAM1	ITGB2	Cell-Cell Contact	KEGG: hsa04514
235	MDSC	Macro	ITGB2	ICAM1	0.0180751	0	ITGB2_ICAM1	ITGB2 - ICAM1	ITGB2	Cell-Cell Contact	KEGG: hsa04514
236	DC	MDSC	ITGB2	ICAM1	0.0331218	0	ITGB2_ICAM1	ITGB2 - ICAM1	ITGB2	Cell-Cell Contact	KEGG: hsa04514
237	Kupffer	MDSC	ITGB2	ICAM1	0.0229881	0	ITGB2_ICAM1	ITGB2 - ICAM1	ITGB2	Cell-Cell Contact	KEGG: hsa04514
238	Macro	MDSC	ITGB2	ICAM1	0.0333938	0	ITGB2_ICAM1	ITGB2 - ICAM1	ITGB2	Cell-Cell Contact	KEGG: hsa04514
239	MAIT	MDSC	ITGB2	ICAM1	0.0195315	0	ITGB2_ICAM1	ITGB2 - ICAM1	ITGB2	Cell-Cell Contact	KEGG: hsa04514
240	MDSC	MDSC	ITGB2	ICAM1	0.0255504	0	ITGB2_ICAM1	ITGB2 - ICAM1	ITGB2	Cell-Cell Contact	KEGG: hsa04514
241	DC	Kupffer	ITGB2	ICAM2	0.00702825	0	ITGB2_ICAM2	ITGB2 - ICAM2	ITGB2	Cell-Cell Contact	KEGG: hsa04514
242	Macro	Kupffer	ITGB2	ICAM2	0.00708755	0.01	ITGB2_ICAM2	ITGB2 - ICAM2	ITGB2	Cell-Cell Contact	KEGG: hsa04514
243	DC	Macro	ITGB2	ICAM2	0.0104057	0	ITGB2_ICAM2	ITGB2 - ICAM2	ITGB2	Cell-Cell Contact	KEGG: hsa04514
244	Kupffer	Macro	ITGB2	ICAM2	0.00717051	0	ITGB2_ICAM2	ITGB2 - ICAM2	ITGB2	Cell-Cell Contact	KEGG: hsa04514
245	Macro	Macro	ITGB2	ICAM2	0.0104932	0	ITGB2_ICAM2	ITGB2 - ICAM2	ITGB2	Cell-Cell Contact	KEGG: hsa04514
246	MAIT	Macro	ITGB2	ICAM2	0.0060775	0	ITGB2_ICAM2	ITGB2 - ICAM2	ITGB2	Cell-Cell Contact	KEGG: hsa04514
247	MDSC	Macro	ITGB2	ICAM2	0.00798415	0	ITGB2_ICAM2	ITGB2 - ICAM2	ITGB2	Cell-Cell Contact	KEGG: hsa04514
248	DC	DC	F11R	ITGAL_ITGB2	0.00300709	0	JAM1_ITGAL_ITGB2	JAM1 - (ITGAL+ITGB2)	JAM	Cell-Cell Contact	PMID: 11812992
249	DC	Kupffer	F11R	ITGAL_ITGB2	0.00191934	0	JAM1_ITGAL_ITGB2	JAM1 - (ITGAL+ITGB2)	JAM	Cell-Cell Contact	PMID: 11812992
250	DC	Macro	F11R	ITGAL_ITGB2	0.00506703	0	JAM1_ITGAL_ITGB2	JAM1 - (ITGAL+ITGB2)	JAM	Cell-Cell Contact	PMID: 11812992
251	DC	MAIT	F11R	ITGAL_ITGB2	0.00491282	0	JAM1_ITGAL_ITGB2	JAM1 - (ITGAL+ITGB2)	JAM	Cell-Cell Contact	PMID: 11812992
252	DC	MDSC	F11R	ITGAL_ITGB2	0.0030573	0	JAM1_ITGAL_ITGB2	JAM1 - (ITGAL+ITGB2)	JAM	Cell-Cell Contact	PMID: 11812992
253	DC	DC	F11R	F11R	0.000581013	0	F11R_F11R	F11R - F11R	JAM	Cell-Cell Contact	KEGG: hsa04514
254	DC	MAIT	HLA-A	CD8A	0.111906	0	HLA-A_CD8A	HLA-A - CD8A	MHC-I	Cell-Cell Contact	KEGG: hsa04514
255	Kupffer	MAIT	HLA-A	CD8A	0.133777	0	HLA-A_CD8A	HLA-A - CD8A	MHC-I	Cell-Cell Contact	KEGG: hsa04514
256	Macro	MAIT	HLA-A	CD8A	0.119124	0	HLA-A_CD8A	HLA-A - CD8A	MHC-I	Cell-Cell Contact	KEGG: hsa04514
257	MAIT	MAIT	HLA-A	CD8A	0.132939	0	HLA-A_CD8A	HLA-A - CD8A	MHC-I	Cell-Cell Contact	KEGG: hsa04514
258	MDSC	MAIT	HLA-A	CD8A	0.120926	0	HLA-A_CD8A	HLA-A - CD8A	MHC-I	Cell-Cell Contact	KEGG: hsa04514
259	DC	MAIT	HLA-B	CD8A	0.137088	0	HLA-B_CD8A	HLA-B - CD8A	MHC-I	Cell-Cell Contact	KEGG: hsa04514
260	Kupffer	MAIT	HLA-B	CD8A	0.158938	0	HLA-B_CD8A	HLA-B - CD8A	MHC-I	Cell-Cell Contact	KEGG: hsa04514
261	Macro	MAIT	HLA-B	CD8A	0.140765	0	HLA-B_CD8A	HLA-B - CD8A	MHC-I	Cell-Cell Contact	KEGG: hsa04514
262	MAIT	MAIT	HLA-B	CD8A	0.155897	0	HLA-B_CD8A	HLA-B - CD8A	MHC-I	Cell-Cell Contact	KEGG: hsa04514
263	MDSC	MAIT	HLA-B	CD8A	0.140398	0	HLA-B_CD8A	HLA-B - CD8A	MHC-I	Cell-Cell Contact	KEGG: hsa04514
264	DC	MAIT	HLA-C	CD8A	0.117665	0	HLA-C_CD8A	HLA-C - CD8A	MHC-I	Cell-Cell Contact	KEGG: hsa04514
265	Kupffer	MAIT	HLA-C	CD8A	0.131919	0	HLA-C_CD8A	HLA-C - CD8A	MHC-I	Cell-Cell Contact	KEGG: hsa04514
266	Macro	MAIT	HLA-C	CD8A	0.119831	0	HLA-C_CD8A	HLA-C - CD8A	MHC-I	Cell-Cell Contact	KEGG: hsa04514
267	MAIT	MAIT	HLA-C	CD8A	0.132744	0	HLA-C_CD8A	HLA-C - CD8A	MHC-I	Cell-Cell Contact	KEGG: hsa04514
268	MDSC	MAIT	HLA-C	CD8A	0.110868	0	HLA-C_CD8A	HLA-C - CD8A	MHC-I	Cell-Cell Contact	KEGG: hsa04514
269	DC	MAIT	HLA-E	CD8A	0.0850893	0	HLA-E_CD8A	HLA-E - CD8A	MHC-I	Cell-Cell Contact	KEGG: hsa04514
270	Kupffer	MAIT	HLA-E	CD8A	0.128663	0	HLA-E_CD8A	HLA-E - CD8A	MHC-I	Cell-Cell Contact	KEGG: hsa04514
271	Macro	MAIT	HLA-E	CD8A	0.104041	0	HLA-E_CD8A	HLA-E - CD8A	MHC-I	Cell-Cell Contact	KEGG: hsa04514
272	MAIT	MAIT	HLA-E	CD8A	0.112041	0	HLA-E_CD8A	HLA-E - CD8A	MHC-I	Cell-Cell Contact	KEGG: hsa04514
273	MDSC	MAIT	HLA-E	CD8A	0.105176	0	HLA-E_CD8A	HLA-E - CD8A	MHC-I	Cell-Cell Contact	KEGG: hsa04514
274	DC	MAIT	HLA-F	CD8A	0.0375398	0	HLA-F_CD8A	HLA-F - CD8A	MHC-I	Cell-Cell Contact	KEGG: hsa04514
275	Kupffer	MAIT	HLA-F	CD8A	0.0295652	0	HLA-F_CD8A	HLA-F - CD8A	MHC-I	Cell-Cell Contact	KEGG: hsa04514
276	Macro	MAIT	HLA-F	CD8A	0.0402365	0	HLA-F_CD8A	HLA-F - CD8A	MHC-I	Cell-Cell Contact	KEGG: hsa04514
277	MAIT	MAIT	HLA-F	CD8A	0.0713122	0	HLA-F_CD8A	HLA-F - CD8A	MHC-I	Cell-Cell Contact	KEGG: hsa04514
278	MDSC	MAIT	HLA-F	CD8A	0.0147533	0.02	HLA-F_CD8A	HLA-F - CD8A	MHC-I	Cell-Cell Contact	KEGG: hsa04514
279	DC	DC	HLA-F	LILRB1	0.0028927	0.04	HLA-F_LILRB1	HLA-F - LILRB1	MHC-I	Cell-Cell Contact	PMID: 28484462
280	Kupffer	DC	HLA-F	LILRB1	0.00226091	0.04	HLA-F_LILRB1	HLA-F - LILRB1	MHC-I	Cell-Cell Contact	PMID: 28484462
281	Macro	DC	HLA-F	LILRB1	0.00310853	0.04	HLA-F_LILRB1	HLA-F - LILRB1	MHC-I	Cell-Cell Contact	PMID: 28484462
282	MAIT	DC	HLA-F	LILRB1	0.00567901	0	HLA-F_LILRB1	HLA-F - LILRB1	MHC-I	Cell-Cell Contact	PMID: 28484462
283	MDSC	DC	HLA-F	LILRB1	0.00111253	0.04	HLA-F_LILRB1	HLA-F - LILRB1	MHC-I	Cell-Cell Contact	PMID: 28484462
284	DC	Kupffer	HLA-F	LILRB1	0.0166845	0	HLA-F_LILRB1	HLA-F - LILRB1	MHC-I	Cell-Cell Contact	PMID: 28484462
285	Kupffer	Kupffer	HLA-F	LILRB1	0.01308	0	HLA-F_LILRB1	HLA-F - LILRB1	MHC-I	Cell-Cell Contact	PMID: 28484462
286	Macro	Kupffer	HLA-F	LILRB1	0.0179109	0	HLA-F_LILRB1	HLA-F - LILRB1	MHC-I	Cell-Cell Contact	PMID: 28484462
287	MAIT	Kupffer	HLA-F	LILRB1	0.0323248	0	HLA-F_LILRB1	HLA-F - LILRB1	MHC-I	Cell-Cell Contact	PMID: 28484462
288	MDSC	Kupffer	HLA-F	LILRB1	0.00647197	0	HLA-F_LILRB1	HLA-F - LILRB1	MHC-I	Cell-Cell Contact	PMID: 28484462
289	DC	Macro	HLA-F	LILRB1	0.011886	0	HLA-F_LILRB1	HLA-F - LILRB1	MHC-I	Cell-Cell Contact	PMID: 28484462
290	Kupffer	Macro	HLA-F	LILRB1	0.00930834	0	HLA-F_LILRB1	HLA-F - LILRB1	MHC-I	Cell-Cell Contact	PMID: 28484462
291	Macro	Macro	HLA-F	LILRB1	0.0127643	0	HLA-F_LILRB1	HLA-F - LILRB1	MHC-I	Cell-Cell Contact	PMID: 28484462
292	MAIT	Macro	HLA-F	LILRB1	0.0231339	0	HLA-F_LILRB1	HLA-F - LILRB1	MHC-I	Cell-Cell Contact	PMID: 28484462
293	MDSC	Macro	HLA-F	LILRB1	0.00459687	0	HLA-F_LILRB1	HLA-F - LILRB1	MHC-I	Cell-Cell Contact	PMID: 28484462
294	DC	MAIT	HLA-E	KLRK1	0.0337109	0	HLA-E_KLRK1	HLA-E - KLRK1	MHC-I	Cell-Cell Contact	PMID: 28484462
295	Kupffer	MAIT	HLA-E	KLRK1	0.0524834	0	HLA-E_KLRK1	HLA-E - KLRK1	MHC-I	Cell-Cell Contact	PMID: 28484462
296	Macro	MAIT	HLA-E	KLRK1	0.0417415	0	HLA-E_KLRK1	HLA-E - KLRK1	MHC-I	Cell-Cell Contact	PMID: 28484462
297	MAIT	MAIT	HLA-E	KLRK1	0.0451928	0	HLA-E_KLRK1	HLA-E - KLRK1	MHC-I	Cell-Cell Contact	PMID: 28484462
298	MDSC	MAIT	HLA-E	KLRK1	0.0422286	0	HLA-E_KLRK1	HLA-E - KLRK1	MHC-I	Cell-Cell Contact	PMID: 28484462
299	DC	DC	HLA-DPA1	CD4	0.0341651	0	HLA-DPA1_CD4	HLA-DPA1 - CD4	MHC-II	Cell-Cell Contact	KEGG: hsa04514
300	Kupffer	DC	HLA-DPA1	CD4	0.0227185	0	HLA-DPA1_CD4	HLA-DPA1 - CD4	MHC-II	Cell-Cell Contact	KEGG: hsa04514
301	Macro	DC	HLA-DPA1	CD4	0.0255285	0	HLA-DPA1_CD4	HLA-DPA1 - CD4	MHC-II	Cell-Cell Contact	KEGG: hsa04514
302	DC	Kupffer	HLA-DPA1	CD4	0.0664721	0	HLA-DPA1_CD4	HLA-DPA1 - CD4	MHC-II	Cell-Cell Contact	KEGG: hsa04514
303	Kupffer	Kupffer	HLA-DPA1	CD4	0.0447024	0	HLA-DPA1_CD4	HLA-DPA1 - CD4	MHC-II	Cell-Cell Contact	KEGG: hsa04514
304	Macro	Kupffer	HLA-DPA1	CD4	0.0500921	0	HLA-DPA1_CD4	HLA-DPA1 - CD4	MHC-II	Cell-Cell Contact	KEGG: hsa04514
305	DC	Macro	HLA-DPA1	CD4	0.04057	0	HLA-DPA1_CD4	HLA-DPA1 - CD4	MHC-II	Cell-Cell Contact	KEGG: hsa04514
306	Kupffer	Macro	HLA-DPA1	CD4	0.0270376	0	HLA-DPA1_CD4	HLA-DPA1 - CD4	MHC-II	Cell-Cell Contact	KEGG: hsa04514
307	Macro	Macro	HLA-DPA1	CD4	0.0303652	0	HLA-DPA1_CD4	HLA-DPA1 - CD4	MHC-II	Cell-Cell Contact	KEGG: hsa04514
308	DC	DC	HLA-DPB1	CD4	0.036683	0	HLA-DPB1_CD4	HLA-DPB1 - CD4	MHC-II	Cell-Cell Contact	KEGG: hsa04514
309	Kupffer	DC	HLA-DPB1	CD4	0.0248486	0	HLA-DPB1_CD4	HLA-DPB1 - CD4	MHC-II	Cell-Cell Contact	KEGG: hsa04514
310	Macro	DC	HLA-DPB1	CD4	0.0273085	0	HLA-DPB1_CD4	HLA-DPB1 - CD4	MHC-II	Cell-Cell Contact	KEGG: hsa04514
311	DC	Kupffer	HLA-DPB1	CD4	0.0711955	0	HLA-DPB1_CD4	HLA-DPB1 - CD4	MHC-II	Cell-Cell Contact	KEGG: hsa04514
312	Kupffer	Kupffer	HLA-DPB1	CD4	0.0487908	0	HLA-DPB1_CD4	HLA-DPB1 - CD4	MHC-II	Cell-Cell Contact	KEGG: hsa04514
313	Macro	Kupffer	HLA-DPB1	CD4	0.0534909	0	HLA-DPB1_CD4	HLA-DPB1 - CD4	MHC-II	Cell-Cell Contact	KEGG: hsa04514
314	MDSC	Kupffer	HLA-DPB1	CD4	0.0178437	0	HLA-DPB1_CD4	HLA-DPB1 - CD4	MHC-II	Cell-Cell Contact	KEGG: hsa04514
315	DC	Macro	HLA-DPB1	CD4	0.0435387	0	HLA-DPB1_CD4	HLA-DPB1 - CD4	MHC-II	Cell-Cell Contact	KEGG: hsa04514
316	Kupffer	Macro	HLA-DPB1	CD4	0.0295604	0	HLA-DPB1_CD4	HLA-DPB1 - CD4	MHC-II	Cell-Cell Contact	KEGG: hsa04514
317	Macro	Macro	HLA-DPB1	CD4	0.0324712	0	HLA-DPB1_CD4	HLA-DPB1 - CD4	MHC-II	Cell-Cell Contact	KEGG: hsa04514
318	MDSC	Macro	HLA-DPB1	CD4	0.0106739	0	HLA-DPB1_CD4	HLA-DPB1 - CD4	MHC-II	Cell-Cell Contact	KEGG: hsa04514
319	DC	DC	HLA-DQA1	CD4	0.0290954	0	HLA-DQA1_CD4	HLA-DQA1 - CD4	MHC-II	Cell-Cell Contact	KEGG: hsa04514
320	Kupffer	DC	HLA-DQA1	CD4	0.0123001	0	HLA-DQA1_CD4	HLA-DQA1 - CD4	MHC-II	Cell-Cell Contact	KEGG: hsa04514
321	Macro	DC	HLA-DQA1	CD4	0.0163048	0	HLA-DQA1_CD4	HLA-DQA1 - CD4	MHC-II	Cell-Cell Contact	KEGG: hsa04514
322	DC	Kupffer	HLA-DQA1	CD4	0.0568908	0	HLA-DQA1_CD4	HLA-DQA1 - CD4	MHC-II	Cell-Cell Contact	KEGG: hsa04514
323	Kupffer	Kupffer	HLA-DQA1	CD4	0.0244547	0	HLA-DQA1_CD4	HLA-DQA1 - CD4	MHC-II	Cell-Cell Contact	KEGG: hsa04514
324	Macro	Kupffer	HLA-DQA1	CD4	0.0322875	0	HLA-DQA1_CD4	HLA-DQA1 - CD4	MHC-II	Cell-Cell Contact	KEGG: hsa04514
325	DC	Macro	HLA-DQA1	CD4	0.0345839	0	HLA-DQA1_CD4	HLA-DQA1 - CD4	MHC-II	Cell-Cell Contact	KEGG: hsa04514
326	Kupffer	Macro	HLA-DQA1	CD4	0.0146682	0	HLA-DQA1_CD4	HLA-DQA1 - CD4	MHC-II	Cell-Cell Contact	KEGG: hsa04514
327	Macro	Macro	HLA-DQA1	CD4	0.0194288	0	HLA-DQA1_CD4	HLA-DQA1 - CD4	MHC-II	Cell-Cell Contact	KEGG: hsa04514
328	DC	DC	HLA-DMA	CD4	0.0162404	0	HLA-DMA_CD4	HLA-DMA - CD4	MHC-II	Cell-Cell Contact	KEGG: hsa04514
329	Kupffer	DC	HLA-DMA	CD4	0.0071542	0	HLA-DMA_CD4	HLA-DMA - CD4	MHC-II	Cell-Cell Contact	KEGG: hsa04514
330	Macro	DC	HLA-DMA	CD4	0.0104436	0	HLA-DMA_CD4	HLA-DMA - CD4	MHC-II	Cell-Cell Contact	KEGG: hsa04514
331	DC	Kupffer	HLA-DMA	CD4	0.0321621	0	HLA-DMA_CD4	HLA-DMA - CD4	MHC-II	Cell-Cell Contact	KEGG: hsa04514
332	Kupffer	Kupffer	HLA-DMA	CD4	0.0142974	0	HLA-DMA_CD4	HLA-DMA - CD4	MHC-II	Cell-Cell Contact	KEGG: hsa04514
333	Macro	Kupffer	HLA-DMA	CD4	0.0208024	0	HLA-DMA_CD4	HLA-DMA - CD4	MHC-II	Cell-Cell Contact	KEGG: hsa04514
334	DC	Macro	HLA-DMA	CD4	0.0193524	0	HLA-DMA_CD4	HLA-DMA - CD4	MHC-II	Cell-Cell Contact	KEGG: hsa04514
335	Kupffer	Macro	HLA-DMA	CD4	0.00854017	0	HLA-DMA_CD4	HLA-DMA - CD4	MHC-II	Cell-Cell Contact	KEGG: hsa04514
336	Macro	Macro	HLA-DMA	CD4	0.0124588	0	HLA-DMA_CD4	HLA-DMA - CD4	MHC-II	Cell-Cell Contact	KEGG: hsa04514
337	DC	DC	HLA-DMB	CD4	0.0127345	0	HLA-DMB_CD4	HLA-DMB - CD4	MHC-II	Cell-Cell Contact	KEGG: hsa04514
338	Kupffer	DC	HLA-DMB	CD4	0.00821268	0	HLA-DMB_CD4	HLA-DMB - CD4	MHC-II	Cell-Cell Contact	KEGG: hsa04514
339	Macro	DC	HLA-DMB	CD4	0.00830753	0	HLA-DMB_CD4	HLA-DMB - CD4	MHC-II	Cell-Cell Contact	KEGG: hsa04514
340	DC	Kupffer	HLA-DMB	CD4	0.0253074	0	HLA-DMB_CD4	HLA-DMB - CD4	MHC-II	Cell-Cell Contact	KEGG: hsa04514
341	Kupffer	Kupffer	HLA-DMB	CD4	0.0163953	0	HLA-DMB_CD4	HLA-DMB - CD4	MHC-II	Cell-Cell Contact	KEGG: hsa04514
342	Macro	Kupffer	HLA-DMB	CD4	0.0165831	0	HLA-DMB_CD4	HLA-DMB - CD4	MHC-II	Cell-Cell Contact	KEGG: hsa04514
343	MDSC	Kupffer	HLA-DMB	CD4	0.00228149	0.01	HLA-DMB_CD4	HLA-DMB - CD4	MHC-II	Cell-Cell Contact	KEGG: hsa04514
344	DC	Macro	HLA-DMB	CD4	0.015185	0	HLA-DMB_CD4	HLA-DMB - CD4	MHC-II	Cell-Cell Contact	KEGG: hsa04514
345	Kupffer	Macro	HLA-DMB	CD4	0.00980168	0	HLA-DMB_CD4	HLA-DMB - CD4	MHC-II	Cell-Cell Contact	KEGG: hsa04514
346	Macro	Macro	HLA-DMB	CD4	0.0099147	0	HLA-DMB_CD4	HLA-DMB - CD4	MHC-II	Cell-Cell Contact	KEGG: hsa04514
347	DC	DC	HLA-DQA2	CD4	0.00909451	0	HLA-DQA2_CD4	HLA-DQA2 - CD4	MHC-II	Cell-Cell Contact	KEGG: hsa04514
348	Kupffer	DC	HLA-DQA2	CD4	0.00360096	0	HLA-DQA2_CD4	HLA-DQA2 - CD4	MHC-II	Cell-Cell Contact	KEGG: hsa04514
349	Macro	DC	HLA-DQA2	CD4	0.00346396	0	HLA-DQA2_CD4	HLA-DQA2 - CD4	MHC-II	Cell-Cell Contact	KEGG: hsa04514
350	DC	Kupffer	HLA-DQA2	CD4	0.0181397	0	HLA-DQA2_CD4	HLA-DQA2 - CD4	MHC-II	Cell-Cell Contact	KEGG: hsa04514
351	Kupffer	Kupffer	HLA-DQA2	CD4	0.00722219	0	HLA-DQA2_CD4	HLA-DQA2 - CD4	MHC-II	Cell-Cell Contact	KEGG: hsa04514
352	Macro	Kupffer	HLA-DQA2	CD4	0.00694839	0	HLA-DQA2_CD4	HLA-DQA2 - CD4	MHC-II	Cell-Cell Contact	KEGG: hsa04514
353	DC	Macro	HLA-DQA2	CD4	0.0108523	0	HLA-DQA2_CD4	HLA-DQA2 - CD4	MHC-II	Cell-Cell Contact	KEGG: hsa04514
354	Kupffer	Macro	HLA-DQA2	CD4	0.00430154	0	HLA-DQA2_CD4	HLA-DQA2 - CD4	MHC-II	Cell-Cell Contact	KEGG: hsa04514
355	Macro	Macro	HLA-DQA2	CD4	0.004138	0	HLA-DQA2_CD4	HLA-DQA2 - CD4	MHC-II	Cell-Cell Contact	KEGG: hsa04514
356	DC	DC	HLA-DOA	CD4	0.00380434	0	HLA-DOA_CD4	HLA-DOA - CD4	MHC-II	Cell-Cell Contact	KEGG: hsa04514
357	Macro	DC	HLA-DOA	CD4	0.00133883	0	HLA-DOA_CD4	HLA-DOA - CD4	MHC-II	Cell-Cell Contact	KEGG: hsa04514
358	DC	Kupffer	HLA-DOA	CD4	0.00762854	0	HLA-DOA_CD4	HLA-DOA - CD4	MHC-II	Cell-Cell Contact	KEGG: hsa04514
359	Macro	Kupffer	HLA-DOA	CD4	0.00269134	0	HLA-DOA_CD4	HLA-DOA - CD4	MHC-II	Cell-Cell Contact	KEGG: hsa04514
360	DC	Macro	HLA-DOA	CD4	0.00454432	0	HLA-DOA_CD4	HLA-DOA - CD4	MHC-II	Cell-Cell Contact	KEGG: hsa04514
361	Macro	Macro	HLA-DOA	CD4	0.00160001	0	HLA-DOA_CD4	HLA-DOA - CD4	MHC-II	Cell-Cell Contact	KEGG: hsa04514
362	DC	DC	HLA-DOB	CD4	0.000953296	0	HLA-DOB_CD4	HLA-DOB - CD4	MHC-II	Cell-Cell Contact	KEGG: hsa04514
363	DC	Kupffer	HLA-DOB	CD4	0.00191708	0	HLA-DOB_CD4	HLA-DOB - CD4	MHC-II	Cell-Cell Contact	KEGG: hsa04514
364	DC	Macro	HLA-DOB	CD4	0.00113935	0	HLA-DOB_CD4	HLA-DOB - CD4	MHC-II	Cell-Cell Contact	KEGG: hsa04514
365	DC	DC	HLA-DQB1	CD4	0.0274305	0	HLA-DQB1_CD4	HLA-DQB1 - CD4	MHC-II	Cell-Cell Contact	KEGG: hsa04514
366	Kupffer	DC	HLA-DQB1	CD4	0.00463012	0	HLA-DQB1_CD4	HLA-DQB1 - CD4	MHC-II	Cell-Cell Contact	KEGG: hsa04514
367	Macro	DC	HLA-DQB1	CD4	0.0139359	0	HLA-DQB1_CD4	HLA-DQB1 - CD4	MHC-II	Cell-Cell Contact	KEGG: hsa04514
368	DC	Kupffer	HLA-DQB1	CD4	0.0537234	0	HLA-DQB1_CD4	HLA-DQB1 - CD4	MHC-II	Cell-Cell Contact	KEGG: hsa04514
369	Kupffer	Kupffer	HLA-DQB1	CD4	0.00927667	0	HLA-DQB1_CD4	HLA-DQB1 - CD4	MHC-II	Cell-Cell Contact	KEGG: hsa04514
370	Macro	Kupffer	HLA-DQB1	CD4	0.0276618	0	HLA-DQB1_CD4	HLA-DQB1 - CD4	MHC-II	Cell-Cell Contact	KEGG: hsa04514
371	DC	Macro	HLA-DQB1	CD4	0.0326155	0	HLA-DQB1_CD4	HLA-DQB1 - CD4	MHC-II	Cell-Cell Contact	KEGG: hsa04514
372	Kupffer	Macro	HLA-DQB1	CD4	0.00552982	0	HLA-DQB1_CD4	HLA-DQB1 - CD4	MHC-II	Cell-Cell Contact	KEGG: hsa04514
373	Macro	Macro	HLA-DQB1	CD4	0.0166137	0	HLA-DQB1_CD4	HLA-DQB1 - CD4	MHC-II	Cell-Cell Contact	KEGG: hsa04514
374	DC	DC	HLA-DRA	CD4	0.0405466	0	HLA-DRA_CD4	HLA-DRA - CD4	MHC-II	Cell-Cell Contact	KEGG: hsa04514
375	Kupffer	DC	HLA-DRA	CD4	0.0324876	0	HLA-DRA_CD4	HLA-DRA - CD4	MHC-II	Cell-Cell Contact	KEGG: hsa04514
376	Macro	DC	HLA-DRA	CD4	0.0336244	0	HLA-DRA_CD4	HLA-DRA - CD4	MHC-II	Cell-Cell Contact	KEGG: hsa04514
377	MDSC	DC	HLA-DRA	CD4	0.0219456	0	HLA-DRA_CD4	HLA-DRA - CD4	MHC-II	Cell-Cell Contact	KEGG: hsa04514
378	DC	Kupffer	HLA-DRA	CD4	0.0783982	0	HLA-DRA_CD4	HLA-DRA - CD4	MHC-II	Cell-Cell Contact	KEGG: hsa04514
379	Kupffer	Kupffer	HLA-DRA	CD4	0.0633123	0	HLA-DRA_CD4	HLA-DRA - CD4	MHC-II	Cell-Cell Contact	KEGG: hsa04514
380	Macro	Kupffer	HLA-DRA	CD4	0.0654548	0	HLA-DRA_CD4	HLA-DRA - CD4	MHC-II	Cell-Cell Contact	KEGG: hsa04514
381	MDSC	Kupffer	HLA-DRA	CD4	0.0432146	0	HLA-DRA_CD4	HLA-DRA - CD4	MHC-II	Cell-Cell Contact	KEGG: hsa04514
382	DC	Macro	HLA-DRA	CD4	0.0480883	0	HLA-DRA_CD4	HLA-DRA - CD4	MHC-II	Cell-Cell Contact	KEGG: hsa04514
383	Kupffer	Macro	HLA-DRA	CD4	0.0385906	0	HLA-DRA_CD4	HLA-DRA - CD4	MHC-II	Cell-Cell Contact	KEGG: hsa04514
384	Macro	Macro	HLA-DRA	CD4	0.0399322	0	HLA-DRA_CD4	HLA-DRA - CD4	MHC-II	Cell-Cell Contact	KEGG: hsa04514
385	MDSC	Macro	HLA-DRA	CD4	0.0261216	0	HLA-DRA_CD4	HLA-DRA - CD4	MHC-II	Cell-Cell Contact	KEGG: hsa04514
386	DC	DC	HLA-DRB1	CD4	0.0363384	0	HLA-DRB1_CD4	HLA-DRB1 - CD4	MHC-II	Cell-Cell Contact	KEGG: hsa04514
387	Kupffer	DC	HLA-DRB1	CD4	0.0266268	0	HLA-DRB1_CD4	HLA-DRB1 - CD4	MHC-II	Cell-Cell Contact	KEGG: hsa04514
388	Macro	DC	HLA-DRB1	CD4	0.0287577	0	HLA-DRB1_CD4	HLA-DRB1 - CD4	MHC-II	Cell-Cell Contact	KEGG: hsa04514
389	DC	Kupffer	HLA-DRB1	CD4	0.0705503	0	HLA-DRB1_CD4	HLA-DRB1 - CD4	MHC-II	Cell-Cell Contact	KEGG: hsa04514
390	Kupffer	Kupffer	HLA-DRB1	CD4	0.0521907	0	HLA-DRB1_CD4	HLA-DRB1 - CD4	MHC-II	Cell-Cell Contact	KEGG: hsa04514
391	Macro	Kupffer	HLA-DRB1	CD4	0.0562492	0	HLA-DRB1_CD4	HLA-DRB1 - CD4	MHC-II	Cell-Cell Contact	KEGG: hsa04514
392	MDSC	Kupffer	HLA-DRB1	CD4	0.0183394	0	HLA-DRB1_CD4	HLA-DRB1 - CD4	MHC-II	Cell-Cell Contact	KEGG: hsa04514
393	DC	Macro	HLA-DRB1	CD4	0.0431325	0	HLA-DRB1_CD4	HLA-DRB1 - CD4	MHC-II	Cell-Cell Contact	KEGG: hsa04514
394	Kupffer	Macro	HLA-DRB1	CD4	0.0316648	0	HLA-DRB1_CD4	HLA-DRB1 - CD4	MHC-II	Cell-Cell Contact	KEGG: hsa04514
395	Macro	Macro	HLA-DRB1	CD4	0.0341848	0	HLA-DRB1_CD4	HLA-DRB1 - CD4	MHC-II	Cell-Cell Contact	KEGG: hsa04514
396	MDSC	Macro	HLA-DRB1	CD4	0.0109727	0.01	HLA-DRB1_CD4	HLA-DRB1 - CD4	MHC-II	Cell-Cell Contact	KEGG: hsa04514
397	DC	DC	HLA-DRB5	CD4	0.0138052	0	HLA-DRB5_CD4	HLA-DRB5 - CD4	MHC-II	Cell-Cell Contact	KEGG: hsa04514
398	Kupffer	DC	HLA-DRB5	CD4	0.0166054	0	HLA-DRB5_CD4	HLA-DRB5 - CD4	MHC-II	Cell-Cell Contact	KEGG: hsa04514
399	Macro	DC	HLA-DRB5	CD4	0.00836925	0	HLA-DRB5_CD4	HLA-DRB5 - CD4	MHC-II	Cell-Cell Contact	KEGG: hsa04514
400	DC	Kupffer	HLA-DRB5	CD4	0.0274058	0	HLA-DRB5_CD4	HLA-DRB5 - CD4	MHC-II	Cell-Cell Contact	KEGG: hsa04514
401	Kupffer	Kupffer	HLA-DRB5	CD4	0.0328728	0	HLA-DRB5_CD4	HLA-DRB5 - CD4	MHC-II	Cell-Cell Contact	KEGG: hsa04514
402	Macro	Kupffer	HLA-DRB5	CD4	0.0167052	0	HLA-DRB5_CD4	HLA-DRB5 - CD4	MHC-II	Cell-Cell Contact	KEGG: hsa04514
403	DC	Macro	HLA-DRB5	CD4	0.0164582	0	HLA-DRB5_CD4	HLA-DRB5 - CD4	MHC-II	Cell-Cell Contact	KEGG: hsa04514
404	Kupffer	Macro	HLA-DRB5	CD4	0.0197858	0	HLA-DRB5_CD4	HLA-DRB5 - CD4	MHC-II	Cell-Cell Contact	KEGG: hsa04514
405	Macro	Macro	HLA-DRB5	CD4	0.00998824	0	HLA-DRB5_CD4	HLA-DRB5 - CD4	MHC-II	Cell-Cell Contact	KEGG: hsa04514
406	DC	DC	NEGR1	NEGR1	0.000271977	0	NEGR1_NEGR1	NEGR1 - NEGR1	NEGR	Cell-Cell Contact	KEGG: hsa04514
407	Kupffer	DC	PECAM1	PECAM1	0.00194821	0	PECAM1_PECAM1	PECAM1 - PECAM1	PECAM1	Cell-Cell Contact	KEGG: hsa04514
408	Macro	DC	PECAM1	PECAM1	0.0018727	0	PECAM1_PECAM1	PECAM1 - PECAM1	PECAM1	Cell-Cell Contact	KEGG: hsa04514
409	MDSC	DC	PECAM1	PECAM1	0.00230944	0	PECAM1_PECAM1	PECAM1 - PECAM1	PECAM1	Cell-Cell Contact	KEGG: hsa04514
410	DC	Kupffer	PECAM1	PECAM1	0.00194821	0	PECAM1_PECAM1	PECAM1 - PECAM1	PECAM1	Cell-Cell Contact	KEGG: hsa04514
411	Kupffer	Kupffer	PECAM1	PECAM1	0.00481113	0	PECAM1_PECAM1	PECAM1 - PECAM1	PECAM1	Cell-Cell Contact	KEGG: hsa04514
412	Macro	Kupffer	PECAM1	PECAM1	0.00462518	0	PECAM1_PECAM1	PECAM1 - PECAM1	PECAM1	Cell-Cell Contact	KEGG: hsa04514
413	MDSC	Kupffer	PECAM1	PECAM1	0.00570016	0	PECAM1_PECAM1	PECAM1 - PECAM1	PECAM1	Cell-Cell Contact	KEGG: hsa04514
414	DC	Macro	PECAM1	PECAM1	0.0018727	0	PECAM1_PECAM1	PECAM1 - PECAM1	PECAM1	Cell-Cell Contact	KEGG: hsa04514
415	Kupffer	Macro	PECAM1	PECAM1	0.00462518	0	PECAM1_PECAM1	PECAM1 - PECAM1	PECAM1	Cell-Cell Contact	KEGG: hsa04514
416	Macro	Macro	PECAM1	PECAM1	0.00444638	0	PECAM1_PECAM1	PECAM1 - PECAM1	PECAM1	Cell-Cell Contact	KEGG: hsa04514
417	MDSC	Macro	PECAM1	PECAM1	0.00548004	0	PECAM1_PECAM1	PECAM1 - PECAM1	PECAM1	Cell-Cell Contact	KEGG: hsa04514
418	DC	MDSC	PECAM1	PECAM1	0.00230944	0	PECAM1_PECAM1	PECAM1 - PECAM1	PECAM1	Cell-Cell Contact	KEGG: hsa04514
419	Kupffer	MDSC	PECAM1	PECAM1	0.00570016	0	PECAM1_PECAM1	PECAM1 - PECAM1	PECAM1	Cell-Cell Contact	KEGG: hsa04514
420	Macro	MDSC	PECAM1	PECAM1	0.00548004	0	PECAM1_PECAM1	PECAM1 - PECAM1	PECAM1	Cell-Cell Contact	KEGG: hsa04514
421	MDSC	MDSC	PECAM1	PECAM1	0.00675236	0	PECAM1_PECAM1	PECAM1 - PECAM1	PECAM1	Cell-Cell Contact	KEGG: hsa04514
422	DC	DC	SELPLG	SELL	0.00138929	0	SELPLG_SELL	SELPLG - SELL	SELPLG	Cell-Cell Contact	PMC2431087; PMID: 8892633,PMID: 8896607
423	Macro	DC	SELPLG	SELL	0.00129261	0	SELPLG_SELL	SELPLG - SELL	SELPLG	Cell-Cell Contact	PMC2431087; PMID: 8892633,PMID: 8896607
424	DC	MDSC	SELPLG	SELL	0.00275672	0	SELPLG_SELL	SELPLG - SELL	SELPLG	Cell-Cell Contact	PMC2431087; PMID: 8892633,PMID: 8896607
425	Macro	MDSC	SELPLG	SELL	0.00256513	0	SELPLG_SELL	SELPLG - SELL	SELPLG	Cell-Cell Contact	PMC2431087; PMID: 8892633,PMID: 8896607
426	DC	DC	SEMA4A	PLXNB2	0.000376186	0	SEMA4A_PLXNB2	SEMA4A - PLXNB2	SEMA4	Cell-Cell Contact	PMID: 27533782
427	DC	Macro	SEMA4A	PLXNB2	0.000601786	0	SEMA4A_PLXNB2	SEMA4A - PLXNB2	SEMA4	Cell-Cell Contact	PMID: 27533782
428	MAIT	DC	SEMA4D	PLXNB2	0.000660762	0	SEMA4D_PLXNB2	SEMA4D - PLXNB2	SEMA4	Cell-Cell Contact	PMID: 27533782
429	MAIT	Macro	SEMA4D	PLXNB2	0.00105684	0	SEMA4D_PLXNB2	SEMA4D - PLXNB2	SEMA4	Cell-Cell Contact	PMID: 27533782
430	MAIT	DC	SEMA4D	CD72	0.00109699	0	SEMA4D_CD72	SEMA4D - CD72	SEMA4	Cell-Cell Contact	PMID: 22325954
431	Kupffer	DC	SIGLEC1	SPN	0.00485098	0	SIGLEC1_SPN	SIGLEC1 - SPN	SN	Cell-Cell Contact	KEGG: hsa04514; PMID: 11238599
432	Kupffer	Macro	SIGLEC1	SPN	0.00569675	0	SIGLEC1_SPN	SIGLEC1 - SPN	SN	Cell-Cell Contact	KEGG: hsa04514; PMID: 11238599
433	Kupffer	MAIT	SIGLEC1	SPN	0.00663088	0	SIGLEC1_SPN	SIGLEC1 - SPN	SN	Cell-Cell Contact	KEGG: hsa04514; PMID: 11238599
434	DC	Kupffer	ITGA4_ITGB1	VCAM1	0.0391297	0	ITGA4_ITGB1_VCAM1	VCAM1 - (ITGA4+ITGB1)	VCAM	Cell-Cell Contact	KEGG: hsa04514
435	Macro	Kupffer	ITGA4_ITGB1	VCAM1	0.0394988	0	ITGA4_ITGB1_VCAM1	VCAM1 - (ITGA4+ITGB1)	VCAM	Cell-Cell Contact	KEGG: hsa04514
436	MDSC	Kupffer	ITGA4_ITGB1	VCAM1	0.0167074	0	ITGA4_ITGB1_VCAM1	VCAM1 - (ITGA4+ITGB1)	VCAM	Cell-Cell Contact	KEGG: hsa04514
437	Kupffer	Kupffer	ITGA9_ITGB1	VCAM1	0.00931352	0	ITGA9_ITGB1_VCAM1	VCAM1 - (ITGA9+ITGB1)	VCAM	Cell-Cell Contact	KEGG: hsa04514
438	DC	Kupffer	ITGA4_ITGB7	VCAM1	0.0186196	0	ITGA4_ITGB7_VCAM1	VCAM1 - (ITGA4+ITGB7)	VCAM	Cell-Cell Contact	KEGG: hsa04514
439	MAIT	Kupffer	ITGA4_ITGB7	VCAM1	0.012173	0	ITGA4_ITGB7_VCAM1	VCAM1 - (ITGA4+ITGB7)	VCAM	Cell-Cell Contact	KEGG: hsa04514

## Sheet: R
	source	target	ligand	receptor	prob	pval	interaction_name	interaction_name_2	pathway_name	annotation	evidence
1	DC	DC	TGFB1	TGFbR1_R2	0.00293848	0	TGFB1_TGFBR1_TGFBR2	TGFB1 - (TGFBR1+TGFBR2)	TGFb	Secreted Signaling	KEGG: hsa04350
2	Kupffer	DC	TGFB1	TGFbR1_R2	0.0023073	0	TGFB1_TGFBR1_TGFBR2	TGFB1 - (TGFBR1+TGFBR2)	TGFb	Secreted Signaling	KEGG: hsa04350
3	Macro	DC	TGFB1	TGFbR1_R2	0.00293607	0	TGFB1_TGFBR1_TGFBR2	TGFB1 - (TGFBR1+TGFBR2)	TGFb	Secreted Signaling	KEGG: hsa04350
4	MAIT	DC	TGFB1	TGFbR1_R2	0.00441558	0	TGFB1_TGFBR1_TGFBR2	TGFB1 - (TGFBR1+TGFBR2)	TGFb	Secreted Signaling	KEGG: hsa04350
5	MDSC	DC	TGFB1	TGFbR1_R2	0.0016116	0	TGFB1_TGFBR1_TGFBR2	TGFB1 - (TGFBR1+TGFBR2)	TGFb	Secreted Signaling	KEGG: hsa04350
6	DC	DC	VEGFA	FLT1	0.00169778	0	VEGFA_VEGFR1	VEGFA - VEGFR1	VEGF	Secreted Signaling	KEGG: hsa04370; PMID: 16633338
7	Macro	DC	VEGFA	FLT1	0.0016498	0	VEGFA_VEGFR1	VEGFA - VEGFR1	VEGF	Secreted Signaling	KEGG: hsa04370; PMID: 16633338
8	MDSC	DC	VEGFA	FLT1	0.00303865	0	VEGFA_VEGFR1	VEGFA - VEGFR1	VEGF	Secreted Signaling	KEGG: hsa04370; PMID: 16633338
9	DC	Macro	VEGFA	FLT1	0.00104379	0	VEGFA_VEGFR1	VEGFA - VEGFR1	VEGF	Secreted Signaling	KEGG: hsa04370; PMID: 16633338
10	Macro	Macro	VEGFA	FLT1	0.00101428	0	VEGFA_VEGFR1	VEGFA - VEGFR1	VEGF	Secreted Signaling	KEGG: hsa04370; PMID: 16633338
11	MDSC	Macro	VEGFA	FLT1	0.00186912	0	VEGFA_VEGFR1	VEGFA - VEGFR1	VEGF	Secreted Signaling	KEGG: hsa04370; PMID: 16633338
12	DC	MDSC	VEGFA	FLT1	0.00218221	0	VEGFA_VEGFR1	VEGFA - VEGFR1	VEGF	Secreted Signaling	KEGG: hsa04370; PMID: 16633338
13	Macro	MDSC	VEGFA	FLT1	0.00212058	0	VEGFA_VEGFR1	VEGFA - VEGFR1	VEGF	Secreted Signaling	KEGG: hsa04370; PMID: 16633338
14	MDSC	MDSC	VEGFA	FLT1	0.00390418	0	VEGFA_VEGFR1	VEGFA - VEGFR1	VEGF	Secreted Signaling	KEGG: hsa04370; PMID: 16633338
15	DC	DC	VEGFB	FLT1	0.00109095	0	VEGFB_VEGFR1	VEGFB - VEGFR1	VEGF	Secreted Signaling	KEGG: hsa04370; PMID: 16633338
16	Kupffer	DC	VEGFB	FLT1	0.00170277	0	VEGFB_VEGFR1	VEGFB - VEGFR1	VEGF	Secreted Signaling	KEGG: hsa04370; PMID: 16633338
17	DC	Macro	VEGFB	FLT1	0.000670559	0	VEGFB_VEGFR1	VEGFB - VEGFR1	VEGF	Secreted Signaling	KEGG: hsa04370; PMID: 16633338
18	Kupffer	Macro	VEGFB	FLT1	0.00104686	0	VEGFB_VEGFR1	VEGFB - VEGFR1	VEGF	Secreted Signaling	KEGG: hsa04370; PMID: 16633338
19	DC	MDSC	VEGFB	FLT1	0.00140248	0	VEGFB_VEGFR1	VEGFB - VEGFR1	VEGF	Secreted Signaling	KEGG: hsa04370; PMID: 16633338
20	Kupffer	MDSC	VEGFB	FLT1	0.00218862	0	VEGFB_VEGFR1	VEGFB - VEGFR1	VEGF	Secreted Signaling	KEGG: hsa04370; PMID: 16633338
21	MAIT	Kupffer	CCL5	CCR1	0.069283	0	CCL5_CCR1	CCL5 - CCR1	CCL	Secreted Signaling	KEGG: hsa04060
22	MAIT	Macro	CCL5	CCR1	0.0193536	0	CCL5_CCR1	CCL5 - CCR1	CCL	Secreted Signaling	KEGG: hsa04060
23	MAIT	MDSC	CCL5	CCR1	0.022488	0	CCL5_CCR1	CCL5 - CCR1	CCL	Secreted Signaling	KEGG: hsa04060
24	DC	Kupffer	CCL3	CCR1	0.0106052	0	CCL3_CCR1	CCL3 - CCR1	CCL	Secreted Signaling	KEGG: hsa04060
25	Kupffer	Kupffer	CCL3	CCR1	0.0602818	0	CCL3_CCR1	CCL3 - CCR1	CCL	Secreted Signaling	KEGG: hsa04060
26	Macro	Kupffer	CCL3	CCR1	0.044293	0	CCL3_CCR1	CCL3 - CCR1	CCL	Secreted Signaling	KEGG: hsa04060
27	MDSC	Kupffer	CCL3	CCR1	0.0156925	0	CCL3_CCR1	CCL3 - CCR1	CCL	Secreted Signaling	KEGG: hsa04060
28	DC	Macro	CCL3	CCR1	0.00283373	0	CCL3_CCR1	CCL3 - CCR1	CCL	Secreted Signaling	KEGG: hsa04060
29	Kupffer	Macro	CCL3	CCR1	0.0167226	0	CCL3_CCR1	CCL3 - CCR1	CCL	Secreted Signaling	KEGG: hsa04060
30	Macro	Macro	CCL3	CCR1	0.012138	0	CCL3_CCR1	CCL3 - CCR1	CCL	Secreted Signaling	KEGG: hsa04060
31	MDSC	Macro	CCL3	CCR1	0.00420891	0	CCL3_CCR1	CCL3 - CCR1	CCL	Secreted Signaling	KEGG: hsa04060
32	DC	MDSC	CCL3	CCR1	0.00330168	0.02	CCL3_CCR1	CCL3 - CCR1	CCL	Secreted Signaling	KEGG: hsa04060
33	Kupffer	MDSC	CCL3	CCR1	0.0194394	0	CCL3_CCR1	CCL3 - CCR1	CCL	Secreted Signaling	KEGG: hsa04060
34	Macro	MDSC	CCL3	CCR1	0.0141206	0	CCL3_CCR1	CCL3 - CCR1	CCL	Secreted Signaling	KEGG: hsa04060
35	MDSC	MDSC	CCL3	CCR1	0.00490283	0	CCL3_CCR1	CCL3 - CCR1	CCL	Secreted Signaling	KEGG: hsa04060
36	DC	Kupffer	CCL3L1	CCR1	0.0112608	0	CCL3L1_CCR1	CCL3L1 - CCR1	CCL	Secreted Signaling	KEGG: hsa04060
37	Kupffer	Kupffer	CCL3L1	CCR1	0.0446278	0	CCL3L1_CCR1	CCL3L1 - CCR1	CCL	Secreted Signaling	KEGG: hsa04060
38	Macro	Kupffer	CCL3L1	CCR1	0.0323825	0	CCL3L1_CCR1	CCL3L1 - CCR1	CCL	Secreted Signaling	KEGG: hsa04060
39	MDSC	Kupffer	CCL3L1	CCR1	0.0122911	0	CCL3L1_CCR1	CCL3L1 - CCR1	CCL	Secreted Signaling	KEGG: hsa04060
40	DC	Macro	CCL3L1	CCR1	0.00301036	0	CCL3L1_CCR1	CCL3L1 - CCR1	CCL	Secreted Signaling	KEGG: hsa04060
41	Kupffer	Macro	CCL3L1	CCR1	0.0122328	0	CCL3L1_CCR1	CCL3L1 - CCR1	CCL	Secreted Signaling	KEGG: hsa04060
42	Macro	Macro	CCL3L1	CCR1	0.00879449	0	CCL3L1_CCR1	CCL3L1 - CCR1	CCL	Secreted Signaling	KEGG: hsa04060
43	MDSC	Macro	CCL3L1	CCR1	0.00328829	0	CCL3L1_CCR1	CCL3L1 - CCR1	CCL	Secreted Signaling	KEGG: hsa04060
44	DC	MDSC	CCL3L1	CCR1	0.00350737	0	CCL3L1_CCR1	CCL3L1 - CCR1	CCL	Secreted Signaling	KEGG: hsa04060
45	Kupffer	MDSC	CCL3L1	CCR1	0.0142308	0	CCL3L1_CCR1	CCL3L1 - CCR1	CCL	Secreted Signaling	KEGG: hsa04060
46	Macro	MDSC	CCL3L1	CCR1	0.0102367	0	CCL3L1_CCR1	CCL3L1 - CCR1	CCL	Secreted Signaling	KEGG: hsa04060
47	MDSC	MDSC	CCL3L1	CCR1	0.00383101	0	CCL3L1_CCR1	CCL3L1 - CCR1	CCL	Secreted Signaling	KEGG: hsa04060
48	Kupffer	DC	CCL4	CCR5	0.00845363	0	CCL4_CCR5	CCL4 - CCR5	CCL	Secreted Signaling	KEGG: hsa04060
49	Macro	DC	CCL4	CCR5	0.00522909	0	CCL4_CCR5	CCL4 - CCR5	CCL	Secreted Signaling	KEGG: hsa04060
50	DC	MAIT	CCL4	CCR5	0.00206453	0	CCL4_CCR5	CCL4 - CCR5	CCL	Secreted Signaling	KEGG: hsa04060
51	Kupffer	MAIT	CCL4	CCR5	0.0215573	0	CCL4_CCR5	CCL4 - CCR5	CCL	Secreted Signaling	KEGG: hsa04060
52	Macro	MAIT	CCL4	CCR5	0.0134021	0	CCL4_CCR5	CCL4 - CCR5	CCL	Secreted Signaling	KEGG: hsa04060
53	MAIT	MAIT	CCL4	CCR5	0.0099341	0	CCL4_CCR5	CCL4 - CCR5	CCL	Secreted Signaling	KEGG: hsa04060
54	MDSC	MAIT	CCL4	CCR5	0.00473973	0	CCL4_CCR5	CCL4 - CCR5	CCL	Secreted Signaling	KEGG: hsa04060
55	MAIT	DC	CCL5	CCR5	0.00986382	0	CCL5_CCR5	CCL5 - CCR5	CCL	Secreted Signaling	KEGG: hsa04060
56	DC	MAIT	CCL5	CCR5	0.000616394	0	CCL5_CCR5	CCL5 - CCR5	CCL	Secreted Signaling	KEGG: hsa04060
57	Kupffer	MAIT	CCL5	CCR5	0.000725944	0	CCL5_CCR5	CCL5 - CCR5	CCL	Secreted Signaling	KEGG: hsa04060
58	Macro	MAIT	CCL5	CCR5	0.000631538	0	CCL5_CCR5	CCL5 - CCR5	CCL	Secreted Signaling	KEGG: hsa04060
59	MAIT	MAIT	CCL5	CCR5	0.025098	0	CCL5_CCR5	CCL5 - CCR5	CCL	Secreted Signaling	KEGG: hsa04060
60	Kupffer	DC	CCL3	CCR5	0.00851172	0	CCL3_CCR5	CCL3 - CCR5	CCL	Secreted Signaling	KEGG: hsa04060
61	Macro	DC	CCL3	CCR5	0.00616405	0	CCL3_CCR5	CCL3 - CCR5	CCL	Secreted Signaling	KEGG: hsa04060
62	MDSC	DC	CCL3	CCR5	0.00212901	0.01	CCL3_CCR5	CCL3 - CCR5	CCL	Secreted Signaling	KEGG: hsa04060
63	DC	MAIT	CCL3	CCR5	0.0036933	0	CCL3_CCR5	CCL3 - CCR5	CCL	Secreted Signaling	KEGG: hsa04060
64	Kupffer	MAIT	CCL3	CCR5	0.0217035	0	CCL3_CCR5	CCL3 - CCR5	CCL	Secreted Signaling	KEGG: hsa04060
65	Macro	MAIT	CCL3	CCR5	0.0157752	0	CCL3_CCR5	CCL3 - CCR5	CCL	Secreted Signaling	KEGG: hsa04060
66	MDSC	MAIT	CCL3	CCR5	0.00548332	0	CCL3_CCR5	CCL3 - CCR5	CCL	Secreted Signaling	KEGG: hsa04060
67	Kupffer	DC	CXCL12	CXCR4	0.108916	0	CXCL12_CXCR4	CXCL12 - CXCR4	CXCL	Secreted Signaling	KEGG: hsa04060
68	Kupffer	Kupffer	CXCL12	CXCR4	0.0177205	0	CXCL12_CXCR4	CXCL12 - CXCR4	CXCL	Secreted Signaling	KEGG: hsa04060
69	Kupffer	Macro	CXCL12	CXCR4	0.0816991	0	CXCL12_CXCR4	CXCL12 - CXCR4	CXCL	Secreted Signaling	KEGG: hsa04060
70	Kupffer	MAIT	CXCL12	CXCR4	0.139401	0	CXCL12_CXCR4	CXCL12 - CXCR4	CXCL	Secreted Signaling	KEGG: hsa04060
71	Kupffer	MDSC	CXCL12	CXCR4	0.0549585	0	CXCL12_CXCR4	CXCL12 - CXCR4	CXCL	Secreted Signaling	KEGG: hsa04060
72	DC	MAIT	CXCL16	CXCR6	0.00495706	0	CXCL16_CXCR6	CXCL16 - CXCR6	CXCL	Secreted Signaling	KEGG: hsa04060
73	Kupffer	MAIT	CXCL16	CXCR6	0.00609917	0	CXCL16_CXCR6	CXCL16 - CXCR6	CXCL	Secreted Signaling	KEGG: hsa04060
74	Macro	MAIT	CXCL16	CXCR6	0.0046363	0	CXCL16_CXCR6	CXCL16 - CXCR6	CXCL	Secreted Signaling	KEGG: hsa04060
75	DC	DC	MIF	CD74_CXCR4	0.0653751	0	MIF_CD74_CXCR4	MIF - (CD74+CXCR4)	MIF	Secreted Signaling	PMID: 29637711; PMID: 24760155
76	Macro	DC	MIF	CD74_CXCR4	0.0280182	0	MIF_CD74_CXCR4	MIF - (CD74+CXCR4)	MIF	Secreted Signaling	PMID: 29637711; PMID: 24760155
77	MAIT	DC	MIF	CD74_CXCR4	0.0322583	0	MIF_CD74_CXCR4	MIF - (CD74+CXCR4)	MIF	Secreted Signaling	PMID: 29637711; PMID: 24760155
78	DC	Kupffer	MIF	CD74_CXCR4	0.0245475	0.01	MIF_CD74_CXCR4	MIF - (CD74+CXCR4)	MIF	Secreted Signaling	PMID: 29637711; PMID: 24760155
79	DC	Macro	MIF	CD74_CXCR4	0.0502578	0	MIF_CD74_CXCR4	MIF - (CD74+CXCR4)	MIF	Secreted Signaling	PMID: 29637711; PMID: 24760155
80	MAIT	Macro	MIF	CD74_CXCR4	0.0245974	0	MIF_CD74_CXCR4	MIF - (CD74+CXCR4)	MIF	Secreted Signaling	PMID: 29637711; PMID: 24760155
81	DC	MAIT	MIF	CD74_CXCR4	0.0370123	0	MIF_CD74_CXCR4	MIF - (CD74+CXCR4)	MIF	Secreted Signaling	PMID: 29637711; PMID: 24760155
82	DC	MDSC	MIF	CD74_CXCR4	0.0327656	0	MIF_CD74_CXCR4	MIF - (CD74+CXCR4)	MIF	Secreted Signaling	PMID: 29637711; PMID: 24760155
83	DC	DC	MIF	CD74_CD44	0.0543514	0	MIF_CD74_CD44	MIF - (CD74+CD44)	MIF	Secreted Signaling	PMID: 29637711; PMID: 26175090
84	Macro	DC	MIF	CD74_CD44	0.0231378	0	MIF_CD74_CD44	MIF - (CD74+CD44)	MIF	Secreted Signaling	PMID: 29637711; PMID: 26175090
85	MAIT	DC	MIF	CD74_CD44	0.0266596	0	MIF_CD74_CD44	MIF - (CD74+CD44)	MIF	Secreted Signaling	PMID: 29637711; PMID: 26175090
86	DC	Kupffer	MIF	CD74_CD44	0.0481132	0	MIF_CD74_CD44	MIF - (CD74+CD44)	MIF	Secreted Signaling	PMID: 29637711; PMID: 26175090
87	Macro	Kupffer	MIF	CD74_CD44	0.0204048	0.01	MIF_CD74_CD44	MIF - (CD74+CD44)	MIF	Secreted Signaling	PMID: 29637711; PMID: 26175090
88	MAIT	Kupffer	MIF	CD74_CD44	0.0235206	0	MIF_CD74_CD44	MIF - (CD74+CD44)	MIF	Secreted Signaling	PMID: 29637711; PMID: 26175090
89	DC	Macro	MIF	CD74_CD44	0.0542119	0	MIF_CD74_CD44	MIF - (CD74+CD44)	MIF	Secreted Signaling	PMID: 29637711; PMID: 26175090
90	Macro	Macro	MIF	CD74_CD44	0.0230764	0	MIF_CD74_CD44	MIF - (CD74+CD44)	MIF	Secreted Signaling	PMID: 29637711; PMID: 26175090
91	MAIT	Macro	MIF	CD74_CD44	0.0265891	0	MIF_CD74_CD44	MIF - (CD74+CD44)	MIF	Secreted Signaling	PMID: 29637711; PMID: 26175090
92	DC	MAIT	MIF	CD74_CD44	0.0234341	0	MIF_CD74_CD44	MIF - (CD74+CD44)	MIF	Secreted Signaling	PMID: 29637711; PMID: 26175090
93	DC	MDSC	MIF	CD74_CD44	0.0514081	0	MIF_CD74_CD44	MIF - (CD74+CD44)	MIF	Secreted Signaling	PMID: 29637711; PMID: 26175090
94	Macro	MDSC	MIF	CD74_CD44	0.0218457	0	MIF_CD74_CD44	MIF - (CD74+CD44)	MIF	Secreted Signaling	PMID: 29637711; PMID: 26175090
95	MAIT	MDSC	MIF	CD74_CD44	0.0251759	0	MIF_CD74_CD44	MIF - (CD74+CD44)	MIF	Secreted Signaling	PMID: 29637711; PMID: 26175090
96	DC	DC	IL1B	IL1R2	0.00466213	0	IL1B_IL1R2	IL1B - IL1R2	IL1	Secreted Signaling	KEGG: hsa04060
97	Kupffer	DC	IL1B	IL1R2	0.00119155	0	IL1B_IL1R2	IL1B - IL1R2	IL1	Secreted Signaling	KEGG: hsa04060
98	Macro	DC	IL1B	IL1R2	0.00601686	0	IL1B_IL1R2	IL1B - IL1R2	IL1	Secreted Signaling	KEGG: hsa04060
99	MDSC	DC	IL1B	IL1R2	0.00788108	0	IL1B_IL1R2	IL1B - IL1R2	IL1	Secreted Signaling	KEGG: hsa04060
100	DC	DC	IL16	CD4	0.00565653	0	IL16_CD4	IL16 - CD4	IL16	Secreted Signaling	KEGG: hsa04060
101	Kupffer	DC	IL16	CD4	0.00179889	0	IL16_CD4	IL16 - CD4	IL16	Secreted Signaling	KEGG: hsa04060
102	Macro	DC	IL16	CD4	0.00226064	0	IL16_CD4	IL16 - CD4	IL16	Secreted Signaling	KEGG: hsa04060
103	MAIT	DC	IL16	CD4	0.00334761	0	IL16_CD4	IL16 - CD4	IL16	Secreted Signaling	KEGG: hsa04060
104	DC	Kupffer	IL16	CD4	0.00969092	0	IL16_CD4	IL16 - CD4	IL16	Secreted Signaling	KEGG: hsa04060
105	Kupffer	Kupffer	IL16	CD4	0.00309046	0	IL16_CD4	IL16 - CD4	IL16	Secreted Signaling	KEGG: hsa04060
106	Macro	Kupffer	IL16	CD4	0.00388245	0	IL16_CD4	IL16 - CD4	IL16	Secreted Signaling	KEGG: hsa04060
107	MAIT	Kupffer	IL16	CD4	0.00574474	0	IL16_CD4	IL16 - CD4	IL16	Secreted Signaling	KEGG: hsa04060
108	DC	Macro	IL16	CD4	0.00715494	0	IL16_CD4	IL16 - CD4	IL16	Secreted Signaling	KEGG: hsa04060
109	Kupffer	Macro	IL16	CD4	0.00227776	0	IL16_CD4	IL16 - CD4	IL16	Secreted Signaling	KEGG: hsa04060
110	Macro	Macro	IL16	CD4	0.00286208	0	IL16_CD4	IL16 - CD4	IL16	Secreted Signaling	KEGG: hsa04060
111	MAIT	Macro	IL16	CD4	0.004237	0	IL16_CD4	IL16 - CD4	IL16	Secreted Signaling	KEGG: hsa04060
112	MAIT	DC	IFNG	IFNGR1_IFNGR2	0.00471955	0	IFNG_IFNGR1_IFNGR2	IFNG - (IFNGR1+IFNGR2)	IFN-II	Secreted Signaling	KEGG: hsa04060
113	MAIT	Kupffer	IFNG	IFNGR1_IFNGR2	0.00570875	0	IFNG_IFNGR1_IFNGR2	IFNG - (IFNGR1+IFNGR2)	IFN-II	Secreted Signaling	KEGG: hsa04060
114	MAIT	Macro	IFNG	IFNGR1_IFNGR2	0.00722342	0	IFNG_IFNGR1_IFNGR2	IFNG - (IFNGR1+IFNGR2)	IFN-II	Secreted Signaling	KEGG: hsa04060
115	MAIT	MDSC	IFNG	IFNGR1_IFNGR2	0.0036899	0	IFNG_IFNGR1_IFNGR2	IFNG - (IFNGR1+IFNGR2)	IFN-II	Secreted Signaling	KEGG: hsa04060
116	Kupffer	DC	TNF	TNFRSF1A	0.00491528	0	TNF_TNFRSF1A	TNF - TNFRSF1A	TNF	Secreted Signaling	KEGG: hsa04060
117	MAIT	DC	TNF	TNFRSF1A	0.00538083	0	TNF_TNFRSF1A	TNF - TNFRSF1A	TNF	Secreted Signaling	KEGG: hsa04060
118	Kupffer	Kupffer	TNF	TNFRSF1A	0.0140659	0	TNF_TNFRSF1A	TNF - TNFRSF1A	TNF	Secreted Signaling	KEGG: hsa04060
119	Macro	Kupffer	TNF	TNFRSF1A	0.00441055	0	TNF_TNFRSF1A	TNF - TNFRSF1A	TNF	Secreted Signaling	KEGG: hsa04060
120	MAIT	Kupffer	TNF	TNFRSF1A	0.0153847	0	TNF_TNFRSF1A	TNF - TNFRSF1A	TNF	Secreted Signaling	KEGG: hsa04060
121	Kupffer	Macro	TNF	TNFRSF1A	0.00696128	0	TNF_TNFRSF1A	TNF - TNFRSF1A	TNF	Secreted Signaling	KEGG: hsa04060
122	MAIT	Macro	TNF	TNFRSF1A	0.00761913	0	TNF_TNFRSF1A	TNF - TNFRSF1A	TNF	Secreted Signaling	KEGG: hsa04060
123	Kupffer	MDSC	TNF	TNFRSF1A	0.0087745	0	TNF_TNFRSF1A	TNF - TNFRSF1A	TNF	Secreted Signaling	KEGG: hsa04060
124	Macro	MDSC	TNF	TNFRSF1A	0.00274127	0	TNF_TNFRSF1A	TNF - TNFRSF1A	TNF	Secreted Signaling	KEGG: hsa04060
125	MAIT	MDSC	TNF	TNFRSF1A	0.00960204	0	TNF_TNFRSF1A	TNF - TNFRSF1A	TNF	Secreted Signaling	KEGG: hsa04060
126	Kupffer	DC	TNF	TNFRSF1B	0.0274342	0	TNF_TNFRSF1B	TNF - TNFRSF1B	TNF	Secreted Signaling	KEGG: hsa04060
127	MAIT	DC	TNF	TNFRSF1B	0.0299684	0	TNF_TNFRSF1B	TNF - TNFRSF1B	TNF	Secreted Signaling	KEGG: hsa04060
128	Kupffer	Kupffer	TNF	TNFRSF1B	0.0385674	0	TNF_TNFRSF1B	TNF - TNFRSF1B	TNF	Secreted Signaling	KEGG: hsa04060
129	MAIT	Kupffer	TNF	TNFRSF1B	0.0420855	0	TNF_TNFRSF1B	TNF - TNFRSF1B	TNF	Secreted Signaling	KEGG: hsa04060
130	Kupffer	Macro	TNF	TNFRSF1B	0.0566351	0	TNF_TNFRSF1B	TNF - TNFRSF1B	TNF	Secreted Signaling	KEGG: hsa04060
131	Macro	Macro	TNF	TNFRSF1B	0.0183011	0	TNF_TNFRSF1B	TNF - TNFRSF1B	TNF	Secreted Signaling	KEGG: hsa04060
132	MAIT	Macro	TNF	TNFRSF1B	0.0616956	0	TNF_TNFRSF1B	TNF - TNFRSF1B	TNF	Secreted Signaling	KEGG: hsa04060
133	Kupffer	MDSC	TNF	TNFRSF1B	0.0669942	0	TNF_TNFRSF1B	TNF - TNFRSF1B	TNF	Secreted Signaling	KEGG: hsa04060
134	Macro	MDSC	TNF	TNFRSF1B	0.0218107	0	TNF_TNFRSF1B	TNF - TNFRSF1B	TNF	Secreted Signaling	KEGG: hsa04060
135	MAIT	MDSC	TNF	TNFRSF1B	0.0729087	0	TNF_TNFRSF1B	TNF - TNFRSF1B	TNF	Secreted Signaling	KEGG: hsa04060
136	MAIT	DC	TNFSF14	LTBR	0.00119928	0	TNFSF14_LTBR	TNFSF14 - LTBR	LIGHT	Secreted Signaling	KEGG: hsa04060
137	MAIT	Kupffer	TNFSF14	LTBR	0.00135186	0	TNFSF14_LTBR	TNFSF14 - LTBR	LIGHT	Secreted Signaling	KEGG: hsa04060
138	MAIT	Macro	TNFSF14	LTBR	0.00117843	0	TNFSF14_LTBR	TNFSF14 - LTBR	LIGHT	Secreted Signaling	KEGG: hsa04060
139	MAIT	DC	TNFSF14	TNFRSF14	0.00456724	0	TNFSF14_TNFRSF14	TNFSF14 - TNFRSF14	LIGHT	Secreted Signaling	KEGG: hsa04060
140	MAIT	Kupffer	TNFSF14	TNFRSF14	0.0029559	0	TNFSF14_TNFRSF14	TNFSF14 - TNFRSF14	LIGHT	Secreted Signaling	KEGG: hsa04060
141	MAIT	Macro	TNFSF14	TNFRSF14	0.00692415	0	TNFSF14_TNFRSF14	TNFSF14 - TNFRSF14	LIGHT	Secreted Signaling	KEGG: hsa04060
142	MAIT	MDSC	TNFSF14	TNFRSF14	0.00269254	0	TNFSF14_TNFRSF14	TNFSF14 - TNFRSF14	LIGHT	Secreted Signaling	KEGG: hsa04060
143	MDSC	Kupffer	RETN	TLR4	0.0108508	0	RETN_TLR4	RETN - TLR4	RESISTIN	Secreted Signaling	PMID: 30809105
144	MDSC	Macro	RETN	TLR4	0.00344831	0	RETN_TLR4	RETN - TLR4	RESISTIN	Secreted Signaling	PMID: 30809105
145	MDSC	MDSC	RETN	TLR4	0.00334798	0	RETN_TLR4	RETN - TLR4	RESISTIN	Secreted Signaling	PMID: 30809105
146	MDSC	DC	RETN	CAP1	0.0242816	0	RETN_CAP1	RETN - CAP1	RESISTIN	Secreted Signaling	PMID: 30809105
147	MDSC	Kupffer	RETN	CAP1	0.0156344	0	RETN_CAP1	RETN - CAP1	RESISTIN	Secreted Signaling	PMID: 30809105
148	MDSC	Macro	RETN	CAP1	0.0192478	0	RETN_CAP1	RETN - CAP1	RESISTIN	Secreted Signaling	PMID: 30809105
149	MDSC	MAIT	RETN	CAP1	0.0142471	0	RETN_CAP1	RETN - CAP1	RESISTIN	Secreted Signaling	PMID: 30809105
150	MDSC	MDSC	RETN	CAP1	0.0147049	0	RETN_CAP1	RETN - CAP1	RESISTIN	Secreted Signaling	PMID: 30809105
151	DC	DC	NAMPT	ITGA5_ITGB1	0.0174898	0	NAMPT_ITGA5_ITGB1	NAMPT - (ITGA5+ITGB1)	VISFATIN	Secreted Signaling	PMID: 28490838
152	Kupffer	DC	NAMPT	ITGA5_ITGB1	0.0182116	0	NAMPT_ITGA5_ITGB1	NAMPT - (ITGA5+ITGB1)	VISFATIN	Secreted Signaling	PMID: 28490838
153	Macro	DC	NAMPT	ITGA5_ITGB1	0.0221924	0	NAMPT_ITGA5_ITGB1	NAMPT - (ITGA5+ITGB1)	VISFATIN	Secreted Signaling	PMID: 28490838
154	MAIT	DC	NAMPT	ITGA5_ITGB1	0.0027936	0	NAMPT_ITGA5_ITGB1	NAMPT - (ITGA5+ITGB1)	VISFATIN	Secreted Signaling	PMID: 28490838
155	MDSC	DC	NAMPT	ITGA5_ITGB1	0.0237458	0	NAMPT_ITGA5_ITGB1	NAMPT - (ITGA5+ITGB1)	VISFATIN	Secreted Signaling	PMID: 28490838
156	DC	Macro	NAMPT	ITGA5_ITGB1	0.0181496	0	NAMPT_ITGA5_ITGB1	NAMPT - (ITGA5+ITGB1)	VISFATIN	Secreted Signaling	PMID: 28490838
157	Kupffer	Macro	NAMPT	ITGA5_ITGB1	0.0188981	0	NAMPT_ITGA5_ITGB1	NAMPT - (ITGA5+ITGB1)	VISFATIN	Secreted Signaling	PMID: 28490838
158	Macro	Macro	NAMPT	ITGA5_ITGB1	0.0230255	0	NAMPT_ITGA5_ITGB1	NAMPT - (ITGA5+ITGB1)	VISFATIN	Secreted Signaling	PMID: 28490838
159	MAIT	Macro	NAMPT	ITGA5_ITGB1	0.00290063	0	NAMPT_ITGA5_ITGB1	NAMPT - (ITGA5+ITGB1)	VISFATIN	Secreted Signaling	PMID: 28490838
160	MDSC	Macro	NAMPT	ITGA5_ITGB1	0.0246357	0	NAMPT_ITGA5_ITGB1	NAMPT - (ITGA5+ITGB1)	VISFATIN	Secreted Signaling	PMID: 28490838
161	DC	MDSC	NAMPT	ITGA5_ITGB1	0.0194576	0	NAMPT_ITGA5_ITGB1	NAMPT - (ITGA5+ITGB1)	VISFATIN	Secreted Signaling	PMID: 28490838
162	Kupffer	MDSC	NAMPT	ITGA5_ITGB1	0.020259	0	NAMPT_ITGA5_ITGB1	NAMPT - (ITGA5+ITGB1)	VISFATIN	Secreted Signaling	PMID: 28490838
163	Macro	MDSC	NAMPT	ITGA5_ITGB1	0.0246761	0	NAMPT_ITGA5_ITGB1	NAMPT - (ITGA5+ITGB1)	VISFATIN	Secreted Signaling	PMID: 28490838
164	MAIT	MDSC	NAMPT	ITGA5_ITGB1	0.00311316	0	NAMPT_ITGA5_ITGB1	NAMPT - (ITGA5+ITGB1)	VISFATIN	Secreted Signaling	PMID: 28490838
165	MDSC	MDSC	NAMPT	ITGA5_ITGB1	0.0263986	0	NAMPT_ITGA5_ITGB1	NAMPT - (ITGA5+ITGB1)	VISFATIN	Secreted Signaling	PMID: 28490838
166	DC	Kupffer	ANXA1	FPR1	0.0305586	0	ANXA1_FPR1	ANXA1 - FPR1	ANNEXIN	Secreted Signaling	PMID: 23230437
167	Kupffer	Kupffer	ANXA1	FPR1	0.0151247	0	ANXA1_FPR1	ANXA1 - FPR1	ANNEXIN	Secreted Signaling	PMID: 23230437
168	Macro	Kupffer	ANXA1	FPR1	0.0209966	0	ANXA1_FPR1	ANXA1 - FPR1	ANNEXIN	Secreted Signaling	PMID: 23230437
169	MAIT	Kupffer	ANXA1	FPR1	0.027974	0	ANXA1_FPR1	ANXA1 - FPR1	ANNEXIN	Secreted Signaling	PMID: 23230437
170	MDSC	Kupffer	ANXA1	FPR1	0.0245742	0	ANXA1_FPR1	ANXA1 - FPR1	ANNEXIN	Secreted Signaling	PMID: 23230437
171	DC	Macro	ANXA1	FPR1	0.046583	0	ANXA1_FPR1	ANXA1 - FPR1	ANNEXIN	Secreted Signaling	PMID: 23230437
172	Kupffer	Macro	ANXA1	FPR1	0.02325	0	ANXA1_FPR1	ANXA1 - FPR1	ANNEXIN	Secreted Signaling	PMID: 23230437
173	Macro	Macro	ANXA1	FPR1	0.0321732	0	ANXA1_FPR1	ANXA1 - FPR1	ANNEXIN	Secreted Signaling	PMID: 23230437
174	MAIT	Macro	ANXA1	FPR1	0.0427027	0	ANXA1_FPR1	ANXA1 - FPR1	ANNEXIN	Secreted Signaling	PMID: 23230437
175	MDSC	Macro	ANXA1	FPR1	0.0375821	0	ANXA1_FPR1	ANXA1 - FPR1	ANNEXIN	Secreted Signaling	PMID: 23230437
176	DC	MDSC	ANXA1	FPR1	0.0712794	0	ANXA1_FPR1	ANXA1 - FPR1	ANNEXIN	Secreted Signaling	PMID: 23230437
177	Kupffer	MDSC	ANXA1	FPR1	0.0360438	0	ANXA1_FPR1	ANXA1 - FPR1	ANNEXIN	Secreted Signaling	PMID: 23230437
178	Macro	MDSC	ANXA1	FPR1	0.0496278	0	ANXA1_FPR1	ANXA1 - FPR1	ANNEXIN	Secreted Signaling	PMID: 23230437
179	MAIT	MDSC	ANXA1	FPR1	0.0654834	0	ANXA1_FPR1	ANXA1 - FPR1	ANNEXIN	Secreted Signaling	PMID: 23230437
180	MDSC	MDSC	ANXA1	FPR1	0.057796	0	ANXA1_FPR1	ANXA1 - FPR1	ANNEXIN	Secreted Signaling	PMID: 23230437
181	DC	DC	GAS6	AXL	0.000334028	0	GAS6_AXL	GAS6 - AXL	GAS	Secreted Signaling	PMID: 27801848
182	DC	Kupffer	GAS6	AXL	0.00343821	0	GAS6_AXL	GAS6 - AXL	GAS	Secreted Signaling	PMID: 27801848
183	DC	Kupffer	GAS6	MERTK	0.00182104	0	GAS6_MERTK	GAS6 - MERTK	GAS	Secreted Signaling	PMID: 27801848
184	DC	DC	LGALS9	PTPRC	0.0627282	0	LGALS9_CD45	LGALS9 - CD45	GALECTIN	Secreted Signaling	PMID: 30120235
185	Kupffer	DC	LGALS9	PTPRC	0.0639835	0	LGALS9_CD45	LGALS9 - CD45	GALECTIN	Secreted Signaling	PMID: 30120235
186	Macro	DC	LGALS9	PTPRC	0.0552432	0	LGALS9_CD45	LGALS9 - CD45	GALECTIN	Secreted Signaling	PMID: 30120235
187	DC	Kupffer	LGALS9	PTPRC	0.0547146	0	LGALS9_CD45	LGALS9 - CD45	GALECTIN	Secreted Signaling	PMID: 30120235
188	Kupffer	Kupffer	LGALS9	PTPRC	0.055819	0	LGALS9_CD45	LGALS9 - CD45	GALECTIN	Secreted Signaling	PMID: 30120235
189	Macro	Kupffer	LGALS9	PTPRC	0.0481367	0	LGALS9_CD45	LGALS9 - CD45	GALECTIN	Secreted Signaling	PMID: 30120235
190	DC	Macro	LGALS9	PTPRC	0.0707989	0	LGALS9_CD45	LGALS9 - CD45	GALECTIN	Secreted Signaling	PMID: 30120235
191	Kupffer	Macro	LGALS9	PTPRC	0.0722032	0	LGALS9_CD45	LGALS9 - CD45	GALECTIN	Secreted Signaling	PMID: 30120235
192	Macro	Macro	LGALS9	PTPRC	0.062415	0	LGALS9_CD45	LGALS9 - CD45	GALECTIN	Secreted Signaling	PMID: 30120235
193	MDSC	Macro	LGALS9	PTPRC	0.0263156	0	LGALS9_CD45	LGALS9 - CD45	GALECTIN	Secreted Signaling	PMID: 30120235
194	DC	MAIT	LGALS9	PTPRC	0.0804318	0	LGALS9_CD45	LGALS9 - CD45	GALECTIN	Secreted Signaling	PMID: 30120235
195	Kupffer	MAIT	LGALS9	PTPRC	0.0820103	0	LGALS9_CD45	LGALS9 - CD45	GALECTIN	Secreted Signaling	PMID: 30120235
196	Macro	MAIT	LGALS9	PTPRC	0.0709943	0	LGALS9_CD45	LGALS9 - CD45	GALECTIN	Secreted Signaling	PMID: 30120235
197	MDSC	MAIT	LGALS9	PTPRC	0.0300921	0	LGALS9_CD45	LGALS9 - CD45	GALECTIN	Secreted Signaling	PMID: 30120235
198	DC	MDSC	LGALS9	PTPRC	0.0713815	0	LGALS9_CD45	LGALS9 - CD45	GALECTIN	Secreted Signaling	PMID: 30120235
199	Kupffer	MDSC	LGALS9	PTPRC	0.0727965	0	LGALS9_CD45	LGALS9 - CD45	GALECTIN	Secreted Signaling	PMID: 30120235
200	Macro	MDSC	LGALS9	PTPRC	0.0629333	0	LGALS9_CD45	LGALS9 - CD45	GALECTIN	Secreted Signaling	PMID: 30120235
201	MDSC	MDSC	LGALS9	PTPRC	0.0265427	0	LGALS9_CD45	LGALS9 - CD45	GALECTIN	Secreted Signaling	PMID: 30120235
202	DC	MAIT	BAG6	NCR3	0.00165997	0	BAG6_NCR3-PS	BAG6 - NCR3-PS	BAG	Secreted Signaling	PMID: 30021652
203	Kupffer	MAIT	BAG6	NCR3	0.00143641	0	BAG6_NCR3-PS	BAG6 - NCR3-PS	BAG	Secreted Signaling	PMID: 30021652
204	Macro	MAIT	BAG6	NCR3	0.00151773	0	BAG6_NCR3-PS	BAG6 - NCR3-PS	BAG	Secreted Signaling	PMID: 30021652
205	DC	DC	LGALS9	HAVCR2	0.0152158	0	LGALS9_HAVCR2	LGALS9 - HAVCR2	GALECTIN	Secreted Signaling	PMID: 27192565
206	Kupffer	DC	LGALS9	HAVCR2	0.0155361	0	LGALS9_HAVCR2	LGALS9 - HAVCR2	GALECTIN	Secreted Signaling	PMID: 27192565
207	Macro	DC	LGALS9	HAVCR2	0.0133196	0	LGALS9_HAVCR2	LGALS9 - HAVCR2	GALECTIN	Secreted Signaling	PMID: 27192565
208	MDSC	DC	LGALS9	HAVCR2	0.00545079	0	LGALS9_HAVCR2	LGALS9 - HAVCR2	GALECTIN	Secreted Signaling	PMID: 27192565
209	DC	Kupffer	LGALS9	HAVCR2	0.0150872	0	LGALS9_HAVCR2	LGALS9 - HAVCR2	GALECTIN	Secreted Signaling	PMID: 27192565
210	Kupffer	Kupffer	LGALS9	HAVCR2	0.0154048	0	LGALS9_HAVCR2	LGALS9 - HAVCR2	GALECTIN	Secreted Signaling	PMID: 27192565
211	Macro	Kupffer	LGALS9	HAVCR2	0.0132068	0	LGALS9_HAVCR2	LGALS9 - HAVCR2	GALECTIN	Secreted Signaling	PMID: 27192565
212	MDSC	Kupffer	LGALS9	HAVCR2	0.00540427	0	LGALS9_HAVCR2	LGALS9 - HAVCR2	GALECTIN	Secreted Signaling	PMID: 27192565
213	DC	Macro	LGALS9	HAVCR2	0.00667043	0	LGALS9_HAVCR2	LGALS9 - HAVCR2	GALECTIN	Secreted Signaling	PMID: 27192565
214	Kupffer	Macro	LGALS9	HAVCR2	0.00681206	0	LGALS9_HAVCR2	LGALS9 - HAVCR2	GALECTIN	Secreted Signaling	PMID: 27192565
215	Macro	Macro	LGALS9	HAVCR2	0.00583286	0	LGALS9_HAVCR2	LGALS9 - HAVCR2	GALECTIN	Secreted Signaling	PMID: 27192565
216	MDSC	Macro	LGALS9	HAVCR2	0.00237633	0	LGALS9_HAVCR2	LGALS9 - HAVCR2	GALECTIN	Secreted Signaling	PMID: 27192565
217	DC	DC	LGALS9	CD44	0.0431241	0	LGALS9_CD44	LGALS9 - CD44	GALECTIN	Secreted Signaling	PMID: 25065622
218	Kupffer	DC	LGALS9	CD44	0.0440055	0	LGALS9_CD44	LGALS9 - CD44	GALECTIN	Secreted Signaling	PMID: 25065622
219	Macro	DC	LGALS9	CD44	0.0378838	0	LGALS9_CD44	LGALS9 - CD44	GALECTIN	Secreted Signaling	PMID: 25065622
220	MDSC	DC	LGALS9	CD44	0.0157346	0.01	LGALS9_CD44	LGALS9 - CD44	GALECTIN	Secreted Signaling	PMID: 25065622
221	DC	Kupffer	LGALS9	CD44	0.0382252	0	LGALS9_CD44	LGALS9 - CD44	GALECTIN	Secreted Signaling	PMID: 25065622
222	Kupffer	Kupffer	LGALS9	CD44	0.0390105	0	LGALS9_CD44	LGALS9 - CD44	GALECTIN	Secreted Signaling	PMID: 25065622
223	Macro	Kupffer	LGALS9	CD44	0.0335593	0	LGALS9_CD44	LGALS9 - CD44	GALECTIN	Secreted Signaling	PMID: 25065622
224	DC	Macro	LGALS9	CD44	0.0539313	0	LGALS9_CD44	LGALS9 - CD44	GALECTIN	Secreted Signaling	PMID: 25065622
225	Kupffer	Macro	LGALS9	CD44	0.0550209	0	LGALS9_CD44	LGALS9 - CD44	GALECTIN	Secreted Signaling	PMID: 25065622
226	Macro	Macro	LGALS9	CD44	0.0474429	0	LGALS9_CD44	LGALS9 - CD44	GALECTIN	Secreted Signaling	PMID: 25065622
227	MDSC	Macro	LGALS9	CD44	0.01982	0	LGALS9_CD44	LGALS9 - CD44	GALECTIN	Secreted Signaling	PMID: 25065622
228	DC	MAIT	LGALS9	CD44	0.0333323	0	LGALS9_CD44	LGALS9 - CD44	GALECTIN	Secreted Signaling	PMID: 25065622
229	Kupffer	MAIT	LGALS9	CD44	0.0340207	0	LGALS9_CD44	LGALS9 - CD44	GALECTIN	Secreted Signaling	PMID: 25065622
230	Macro	MAIT	LGALS9	CD44	0.0292455	0	LGALS9_CD44	LGALS9 - CD44	GALECTIN	Secreted Signaling	PMID: 25065622
231	DC	MDSC	LGALS9	CD44	0.075172	0	LGALS9_CD44	LGALS9 - CD44	GALECTIN	Secreted Signaling	PMID: 25065622
232	Kupffer	MDSC	LGALS9	CD44	0.0766559	0	LGALS9_CD44	LGALS9 - CD44	GALECTIN	Secreted Signaling	PMID: 25065622
233	Macro	MDSC	LGALS9	CD44	0.0663072	0	LGALS9_CD44	LGALS9 - CD44	GALECTIN	Secreted Signaling	PMID: 25065622
234	MDSC	MDSC	LGALS9	CD44	0.028024	0	LGALS9_CD44	LGALS9 - CD44	GALECTIN	Secreted Signaling	PMID: 25065622
235	MDSC	DC	THBS1	CD36	0.00252352	0	THBS1_CD36	THBS1 - CD36	THBS	ECM-Receptor	KEGG: hsa04512
236	MDSC	Kupffer	THBS1	CD36	0.0174135	0	THBS1_CD36	THBS1 - CD36	THBS	ECM-Receptor	KEGG: hsa04512
237	MDSC	Macro	THBS1	CD36	0.00671623	0	THBS1_CD36	THBS1 - CD36	THBS	ECM-Receptor	KEGG: hsa04512
238	MDSC	MDSC	THBS1	CD36	0.0169816	0	THBS1_CD36	THBS1 - CD36	THBS	ECM-Receptor	KEGG: hsa04512
239	MDSC	DC	THBS1	CD47	0.0116697	0	THBS1_CD47	THBS1 - CD47	THBS	ECM-Receptor	KEGG: hsa04512
240	MDSC	Kupffer	THBS1	CD47	0.0118424	0	THBS1_CD47	THBS1 - CD47	THBS	ECM-Receptor	KEGG: hsa04512
241	MDSC	Macro	THBS1	CD47	0.0102529	0	THBS1_CD47	THBS1 - CD47	THBS	ECM-Receptor	KEGG: hsa04512
242	MDSC	MAIT	THBS1	CD47	0.00657236	0	THBS1_CD47	THBS1 - CD47	THBS	ECM-Receptor	KEGG: hsa04512
243	Kupffer	DC	ADGRE5	CD55	0.0445944	0	ADGRE5_CD55	ADGRE5 - CD55	ADGRE5	Cell-Cell Contact	PMID: 11297558
244	Macro	DC	ADGRE5	CD55	0.0536589	0	ADGRE5_CD55	ADGRE5 - CD55	ADGRE5	Cell-Cell Contact	PMID: 11297558
245	MAIT	DC	ADGRE5	CD55	0.0706195	0	ADGRE5_CD55	ADGRE5 - CD55	ADGRE5	Cell-Cell Contact	PMID: 11297558
246	MDSC	DC	ADGRE5	CD55	0.0639997	0	ADGRE5_CD55	ADGRE5 - CD55	ADGRE5	Cell-Cell Contact	PMID: 11297558
247	Macro	Macro	ADGRE5	CD55	0.0443351	0	ADGRE5_CD55	ADGRE5 - CD55	ADGRE5	Cell-Cell Contact	PMID: 11297558
248	MAIT	Macro	ADGRE5	CD55	0.0585309	0	ADGRE5_CD55	ADGRE5 - CD55	ADGRE5	Cell-Cell Contact	PMID: 11297558
249	MDSC	Macro	ADGRE5	CD55	0.0529797	0	ADGRE5_CD55	ADGRE5 - CD55	ADGRE5	Cell-Cell Contact	PMID: 11297558
250	DC	MDSC	ADGRE5	CD55	0.0541035	0	ADGRE5_CD55	ADGRE5 - CD55	ADGRE5	Cell-Cell Contact	PMID: 11297558
251	Kupffer	MDSC	ADGRE5	CD55	0.0603469	0	ADGRE5_CD55	ADGRE5 - CD55	ADGRE5	Cell-Cell Contact	PMID: 11297558
252	Macro	MDSC	ADGRE5	CD55	0.0723708	0	ADGRE5_CD55	ADGRE5 - CD55	ADGRE5	Cell-Cell Contact	PMID: 11297558
253	MAIT	MDSC	ADGRE5	CD55	0.0946543	0	ADGRE5_CD55	ADGRE5 - CD55	ADGRE5	Cell-Cell Contact	PMID: 11297558
254	MDSC	MDSC	ADGRE5	CD55	0.0859899	0	ADGRE5_CD55	ADGRE5 - CD55	ADGRE5	Cell-Cell Contact	PMID: 11297558
255	DC	MAIT	ALCAM	CD6	0.0108741	0	ALCAM_CD6	ALCAM - CD6	ALCAM	Cell-Cell Contact	KEGG: hsa04514
256	Kupffer	MAIT	ALCAM	CD6	0.00149668	0	ALCAM_CD6	ALCAM - CD6	ALCAM	Cell-Cell Contact	KEGG: hsa04514
257	Macro	MAIT	ALCAM	CD6	0.00339446	0	ALCAM_CD6	ALCAM - CD6	ALCAM	Cell-Cell Contact	KEGG: hsa04514
258	DC	DC	APP	CD74	0.0155154	0	APP_CD74	APP - CD74	APP	Cell-Cell Contact	PMID: 19849849
259	DC	Kupffer	APP	CD74	0.0136325	0	APP_CD74	APP - CD74	APP	Cell-Cell Contact	PMID: 19849849
260	DC	Macro	APP	CD74	0.0122403	0	APP_CD74	APP - CD74	APP	Cell-Cell Contact	PMID: 19849849
261	DC	MAIT	APP	CD74	0.0035777	0	APP_CD74	APP - CD74	APP	Cell-Cell Contact	PMID: 19849849
262	DC	MDSC	APP	CD74	0.00770912	0	APP_CD74	APP - CD74	APP	Cell-Cell Contact	PMID: 19849849
263	DC	Kupffer	CD226	NECTIN2	0.000364704	0	CD226_NECTIN2	CD226 - NECTIN2	CD226	Cell-Cell Contact	PMID: 24440149
264	Kupffer	Kupffer	CD226	NECTIN2	0.000429407	0	CD226_NECTIN2	CD226 - NECTIN2	CD226	Cell-Cell Contact	PMID: 24440149
265	DC	DC	PTPRC	MRC1	0.00432295	0	PTPRC_MRC1	PTPRC - MRC1	CD45	Cell-Cell Contact	PMID: 27601670; PMID: 10575006
266	Kupffer	DC	PTPRC	MRC1	0.0037409	0	PTPRC_MRC1	PTPRC - MRC1	CD45	Cell-Cell Contact	PMID: 27601670; PMID: 10575006
267	Macro	DC	PTPRC	MRC1	0.00491858	0	PTPRC_MRC1	PTPRC - MRC1	CD45	Cell-Cell Contact	PMID: 27601670; PMID: 10575006
268	MAIT	DC	PTPRC	MRC1	0.00564223	0	PTPRC_MRC1	PTPRC - MRC1	CD45	Cell-Cell Contact	PMID: 27601670; PMID: 10575006
269	MDSC	DC	PTPRC	MRC1	0.00496195	0	PTPRC_MRC1	PTPRC - MRC1	CD45	Cell-Cell Contact	PMID: 27601670; PMID: 10575006
270	DC	Kupffer	PTPRC	MRC1	0.0990145	0	PTPRC_MRC1	PTPRC - MRC1	CD45	Cell-Cell Contact	PMID: 27601670; PMID: 10575006
271	Kupffer	Kupffer	PTPRC	MRC1	0.0867944	0	PTPRC_MRC1	PTPRC - MRC1	CD45	Cell-Cell Contact	PMID: 27601670; PMID: 10575006
272	Macro	Kupffer	PTPRC	MRC1	0.1112	0	PTPRC_MRC1	PTPRC - MRC1	CD45	Cell-Cell Contact	PMID: 27601670; PMID: 10575006
273	MAIT	Kupffer	PTPRC	MRC1	0.125587	0	PTPRC_MRC1	PTPRC - MRC1	CD45	Cell-Cell Contact	PMID: 27601670; PMID: 10575006
274	MDSC	Kupffer	PTPRC	MRC1	0.112075	0	PTPRC_MRC1	PTPRC - MRC1	CD45	Cell-Cell Contact	PMID: 27601670; PMID: 10575006
275	DC	Kupffer	CD48	CD244	0.00501642	0	CD48_CD244A	CD48 - CD244A	CD48	Cell-Cell Contact	PMID: 26697006
276	Kupffer	Kupffer	CD48	CD244	0.000874058	0	CD48_CD244A	CD48 - CD244A	CD48	Cell-Cell Contact	PMID: 26697006
277	Macro	Kupffer	CD48	CD244	0.00500439	0	CD48_CD244A	CD48 - CD244A	CD48	Cell-Cell Contact	PMID: 26697006
278	MAIT	Kupffer	CD48	CD244	0.0053922	0	CD48_CD244A	CD48 - CD244A	CD48	Cell-Cell Contact	PMID: 26697006
279	MDSC	Kupffer	CD48	CD244	0.00432305	0	CD48_CD244A	CD48 - CD244A	CD48	Cell-Cell Contact	PMID: 26697006
280	MAIT	DC	CD6	ALCAM	0.0108741	0	CD6_ALCAM	CD6 - ALCAM	CD6	Cell-Cell Contact	PMID: 23602662
281	MAIT	Kupffer	CD6	ALCAM	0.00149668	0	CD6_ALCAM	CD6 - ALCAM	CD6	Cell-Cell Contact	PMID: 23602662
282	MAIT	Macro	CD6	ALCAM	0.00339446	0	CD6_ALCAM	CD6 - ALCAM	CD6	Cell-Cell Contact	PMID: 23602662
283	DC	MAIT	CD86	CD28	0.0108311	0	CD86_CD28	CD86 - CD28	CD86	Cell-Cell Contact	PMID: 23954143
284	Kupffer	MAIT	CD86	CD28	0.00747519	0	CD86_CD28	CD86 - CD28	CD86	Cell-Cell Contact	PMID: 23954143
285	Macro	MAIT	CD86	CD28	0.00813322	0	CD86_CD28	CD86 - CD28	CD86	Cell-Cell Contact	PMID: 23954143
286	MDSC	MAIT	CD86	CD28	0.00273899	0	CD86_CD28	CD86 - CD28	CD86	Cell-Cell Contact	PMID: 23954143
287	Kupffer	Kupffer	CDH5	CDH5	0.000337353	0	CDH5_CDH5	CDH5 - CDH5	CDH5	Cell-Cell Contact	KEGG: hsa04514
288	MAIT	MAIT	CLEC2D	KLRB1	0.0364245	0	CLEC2D_KLRB1	CLEC2D - KLRB1	CLEC	Cell-Cell Contact	PMID: 24223577
289	DC	MAIT	CLEC2B	KLRB1	0.0878976	0	CLEC2B_KLRB1	CLEC2B - KLRB1	CLEC	Cell-Cell Contact	PMID: 24223577
290	Kupffer	MAIT	CLEC2B	KLRB1	0.0818935	0	CLEC2B_KLRB1	CLEC2B - KLRB1	CLEC	Cell-Cell Contact	PMID: 24223577
291	Macro	MAIT	CLEC2B	KLRB1	0.0843119	0	CLEC2B_KLRB1	CLEC2B - KLRB1	CLEC	Cell-Cell Contact	PMID: 24223577
292	MAIT	MAIT	CLEC2B	KLRB1	0.0420099	0	CLEC2B_KLRB1	CLEC2B - KLRB1	CLEC	Cell-Cell Contact	PMID: 24223577
293	MDSC	MAIT	CLEC2B	KLRB1	0.025869	0	CLEC2B_KLRB1	CLEC2B - KLRB1	CLEC	Cell-Cell Contact	PMID: 24223577
294	DC	MAIT	CD69	KLRB1	0.0208358	0.02	CLEC2C_KLRB1	CLEC2C - KLRB1	CLEC	Cell-Cell Contact	PMID: 24223577
295	MAIT	MAIT	CD69	KLRB1	0.204705	0	CLEC2C_KLRB1	CLEC2C - KLRB1	CLEC	Cell-Cell Contact	PMID: 24223577
296	DC	DC	ICAM1	ITGAX_ITGB2	0.0270435	0	ICAM1_ITGAX_ITGB2	ICAM1 - (ITGAX+ITGB2)	ICAM	Cell-Cell Contact	PMID: 16252253
297	Kupffer	DC	ICAM1	ITGAX_ITGB2	0.0346484	0	ICAM1_ITGAX_ITGB2	ICAM1 - (ITGAX+ITGB2)	ICAM	Cell-Cell Contact	PMID: 16252253
298	Macro	DC	ICAM1	ITGAX_ITGB2	0.0448332	0	ICAM1_ITGAX_ITGB2	ICAM1 - (ITGAX+ITGB2)	ICAM	Cell-Cell Contact	PMID: 16252253
299	MDSC	DC	ICAM1	ITGAX_ITGB2	0.0524749	0	ICAM1_ITGAX_ITGB2	ICAM1 - (ITGAX+ITGB2)	ICAM	Cell-Cell Contact	PMID: 16252253
300	Macro	Kupffer	ICAM1	ITGAX_ITGB2	0.0154191	0	ICAM1_ITGAX_ITGB2	ICAM1 - (ITGAX+ITGB2)	ICAM	Cell-Cell Contact	PMID: 16252253
301	MDSC	Kupffer	ICAM1	ITGAX_ITGB2	0.0181424	0	ICAM1_ITGAX_ITGB2	ICAM1 - (ITGAX+ITGB2)	ICAM	Cell-Cell Contact	PMID: 16252253
302	DC	Macro	ICAM1	ITGAX_ITGB2	0.0302263	0	ICAM1_ITGAX_ITGB2	ICAM1 - (ITGAX+ITGB2)	ICAM	Cell-Cell Contact	PMID: 16252253
303	Kupffer	Macro	ICAM1	ITGAX_ITGB2	0.0386906	0	ICAM1_ITGAX_ITGB2	ICAM1 - (ITGAX+ITGB2)	ICAM	Cell-Cell Contact	PMID: 16252253
304	Macro	Macro	ICAM1	ITGAX_ITGB2	0.0500021	0	ICAM1_ITGAX_ITGB2	ICAM1 - (ITGAX+ITGB2)	ICAM	Cell-Cell Contact	PMID: 16252253
305	MDSC	Macro	ICAM1	ITGAX_ITGB2	0.0584709	0	ICAM1_ITGAX_ITGB2	ICAM1 - (ITGAX+ITGB2)	ICAM	Cell-Cell Contact	PMID: 16252253
306	DC	MDSC	ICAM1	ITGAX_ITGB2	0.0305226	0	ICAM1_ITGAX_ITGB2	ICAM1 - (ITGAX+ITGB2)	ICAM	Cell-Cell Contact	PMID: 16252253
307	Kupffer	MDSC	ICAM1	ITGAX_ITGB2	0.0390665	0	ICAM1_ITGAX_ITGB2	ICAM1 - (ITGAX+ITGB2)	ICAM	Cell-Cell Contact	PMID: 16252253
308	Macro	MDSC	ICAM1	ITGAX_ITGB2	0.0504822	0	ICAM1_ITGAX_ITGB2	ICAM1 - (ITGAX+ITGB2)	ICAM	Cell-Cell Contact	PMID: 16252253
309	MDSC	MDSC	ICAM1	ITGAX_ITGB2	0.0590272	0	ICAM1_ITGAX_ITGB2	ICAM1 - (ITGAX+ITGB2)	ICAM	Cell-Cell Contact	PMID: 16252253
310	Macro	DC	ICAM1	ITGAL_ITGB2	0.0194266	0	ICAM1_ITGAL_ITGB2	ICAM1 - (ITGAL+ITGB2)	ICAM	Cell-Cell Contact	KEGG: hsa04514
311	MDSC	DC	ICAM1	ITGAL_ITGB2	0.0228414	0	ICAM1_ITGAL_ITGB2	ICAM1 - (ITGAL+ITGB2)	ICAM	Cell-Cell Contact	KEGG: hsa04514
312	Macro	Kupffer	ICAM1	ITGAL_ITGB2	0.0164552	0.01	ICAM1_ITGAL_ITGB2	ICAM1 - (ITGAL+ITGB2)	ICAM	Cell-Cell Contact	KEGG: hsa04514
313	MDSC	Kupffer	ICAM1	ITGAL_ITGB2	0.019358	0.02	ICAM1_ITGAL_ITGB2	ICAM1 - (ITGAL+ITGB2)	ICAM	Cell-Cell Contact	KEGG: hsa04514
314	DC	Macro	ICAM1	ITGAL_ITGB2	0.0224379	0	ICAM1_ITGAL_ITGB2	ICAM1 - (ITGAL+ITGB2)	ICAM	Cell-Cell Contact	KEGG: hsa04514
315	Kupffer	Macro	ICAM1	ITGAL_ITGB2	0.0287859	0	ICAM1_ITGAL_ITGB2	ICAM1 - (ITGAL+ITGB2)	ICAM	Cell-Cell Contact	KEGG: hsa04514
316	Macro	Macro	ICAM1	ITGAL_ITGB2	0.0373141	0	ICAM1_ITGAL_ITGB2	ICAM1 - (ITGAL+ITGB2)	ICAM	Cell-Cell Contact	KEGG: hsa04514
317	MDSC	Macro	ICAM1	ITGAL_ITGB2	0.0437329	0	ICAM1_ITGAL_ITGB2	ICAM1 - (ITGAL+ITGB2)	ICAM	Cell-Cell Contact	KEGG: hsa04514
318	DC	MAIT	ICAM1	ITGAL_ITGB2	0.0164857	0.04	ICAM1_ITGAL_ITGB2	ICAM1 - (ITGAL+ITGB2)	ICAM	Cell-Cell Contact	KEGG: hsa04514
319	Kupffer	MAIT	ICAM1	ITGAL_ITGB2	0.0211862	0	ICAM1_ITGAL_ITGB2	ICAM1 - (ITGAL+ITGB2)	ICAM	Cell-Cell Contact	KEGG: hsa04514
320	Macro	MAIT	ICAM1	ITGAL_ITGB2	0.0275267	0	ICAM1_ITGAL_ITGB2	ICAM1 - (ITGAL+ITGB2)	ICAM	Cell-Cell Contact	KEGG: hsa04514
321	MDSC	MAIT	ICAM1	ITGAL_ITGB2	0.0323183	0	ICAM1_ITGAL_ITGB2	ICAM1 - (ITGAL+ITGB2)	ICAM	Cell-Cell Contact	KEGG: hsa04514
322	Kupffer	MDSC	ICAM1	ITGAL_ITGB2	0.0167212	0.01	ICAM1_ITGAL_ITGB2	ICAM1 - (ITGAL+ITGB2)	ICAM	Cell-Cell Contact	KEGG: hsa04514
323	Macro	MDSC	ICAM1	ITGAL_ITGB2	0.0217551	0	ICAM1_ITGAL_ITGB2	ICAM1 - (ITGAL+ITGB2)	ICAM	Cell-Cell Contact	KEGG: hsa04514
324	MDSC	MDSC	ICAM1	ITGAL_ITGB2	0.0255685	0	ICAM1_ITGAL_ITGB2	ICAM1 - (ITGAL+ITGB2)	ICAM	Cell-Cell Contact	KEGG: hsa04514
325	Kupffer	Macro	ICAM2	ITGAL_ITGB2	0.00881156	0	ICAM2_ITGAL_ITGB2	ICAM2 - (ITGAL+ITGB2)	ICAM	Cell-Cell Contact	KEGG: hsa04514
326	Macro	Macro	ICAM2	ITGAL_ITGB2	0.00729522	0	ICAM2_ITGAL_ITGB2	ICAM2 - (ITGAL+ITGB2)	ICAM	Cell-Cell Contact	KEGG: hsa04514
327	Kupffer	MAIT	ICAM2	ITGAL_ITGB2	0.00645021	0	ICAM2_ITGAL_ITGB2	ICAM2 - (ITGAL+ITGB2)	ICAM	Cell-Cell Contact	KEGG: hsa04514
328	Macro	MAIT	ICAM2	ITGAL_ITGB2	0.00533804	0	ICAM2_ITGAL_ITGB2	ICAM2 - (ITGAL+ITGB2)	ICAM	Cell-Cell Contact	KEGG: hsa04514
329	DC	DC	ICAM1	ITGAM_ITGB2	0.00735986	0	ICAM1_ITGAM_ITGB2	ICAM1 - (ITGAM+ITGB2)	ICAM	Cell-Cell Contact	KEGG: hsa04514
330	Kupffer	DC	ICAM1	ITGAM_ITGB2	0.00948345	0	ICAM1_ITGAM_ITGB2	ICAM1 - (ITGAM+ITGB2)	ICAM	Cell-Cell Contact	KEGG: hsa04514
331	Macro	DC	ICAM1	ITGAM_ITGB2	0.0123659	0	ICAM1_ITGAM_ITGB2	ICAM1 - (ITGAM+ITGB2)	ICAM	Cell-Cell Contact	KEGG: hsa04514
332	MAIT	DC	ICAM1	ITGAM_ITGB2	0.00206291	0	ICAM1_ITGAM_ITGB2	ICAM1 - (ITGAM+ITGB2)	ICAM	Cell-Cell Contact	KEGG: hsa04514
333	MDSC	DC	ICAM1	ITGAM_ITGB2	0.0145579	0	ICAM1_ITGAM_ITGB2	ICAM1 - (ITGAM+ITGB2)	ICAM	Cell-Cell Contact	KEGG: hsa04514
334	DC	Kupffer	ICAM1	ITGAM_ITGB2	0.00580958	0	ICAM1_ITGAM_ITGB2	ICAM1 - (ITGAM+ITGB2)	ICAM	Cell-Cell Contact	KEGG: hsa04514
335	Kupffer	Kupffer	ICAM1	ITGAM_ITGB2	0.00748924	0	ICAM1_ITGAM_ITGB2	ICAM1 - (ITGAM+ITGB2)	ICAM	Cell-Cell Contact	KEGG: hsa04514
336	Macro	Kupffer	ICAM1	ITGAM_ITGB2	0.00977151	0	ICAM1_ITGAM_ITGB2	ICAM1 - (ITGAM+ITGB2)	ICAM	Cell-Cell Contact	KEGG: hsa04514
337	MAIT	Kupffer	ICAM1	ITGAM_ITGB2	0.00162655	0	ICAM1_ITGAM_ITGB2	ICAM1 - (ITGAM+ITGB2)	ICAM	Cell-Cell Contact	KEGG: hsa04514
338	MDSC	Kupffer	ICAM1	ITGAM_ITGB2	0.011509	0	ICAM1_ITGAM_ITGB2	ICAM1 - (ITGAM+ITGB2)	ICAM	Cell-Cell Contact	KEGG: hsa04514
339	DC	Macro	ICAM1	ITGAM_ITGB2	0.00987148	0	ICAM1_ITGAM_ITGB2	ICAM1 - (ITGAM+ITGB2)	ICAM	Cell-Cell Contact	KEGG: hsa04514
340	Kupffer	Macro	ICAM1	ITGAM_ITGB2	0.0127105	0	ICAM1_ITGAM_ITGB2	ICAM1 - (ITGAM+ITGB2)	ICAM	Cell-Cell Contact	KEGG: hsa04514
341	Macro	Macro	ICAM1	ITGAM_ITGB2	0.0165573	0	ICAM1_ITGAM_ITGB2	ICAM1 - (ITGAM+ITGB2)	ICAM	Cell-Cell Contact	KEGG: hsa04514
342	MAIT	Macro	ICAM1	ITGAM_ITGB2	0.00277194	0	ICAM1_ITGAM_ITGB2	ICAM1 - (ITGAM+ITGB2)	ICAM	Cell-Cell Contact	KEGG: hsa04514
343	MDSC	Macro	ICAM1	ITGAM_ITGB2	0.0194778	0	ICAM1_ITGAM_ITGB2	ICAM1 - (ITGAM+ITGB2)	ICAM	Cell-Cell Contact	KEGG: hsa04514
344	DC	MDSC	ICAM1	ITGAM_ITGB2	0.0155825	0	ICAM1_ITGAM_ITGB2	ICAM1 - (ITGAM+ITGB2)	ICAM	Cell-Cell Contact	KEGG: hsa04514
345	Kupffer	MDSC	ICAM1	ITGAM_ITGB2	0.0200308	0	ICAM1_ITGAM_ITGB2	ICAM1 - (ITGAM+ITGB2)	ICAM	Cell-Cell Contact	KEGG: hsa04514
346	Macro	MDSC	ICAM1	ITGAM_ITGB2	0.0260346	0	ICAM1_ITGAM_ITGB2	ICAM1 - (ITGAM+ITGB2)	ICAM	Cell-Cell Contact	KEGG: hsa04514
347	MAIT	MDSC	ICAM1	ITGAM_ITGB2	0.00439384	0	ICAM1_ITGAM_ITGB2	ICAM1 - (ITGAM+ITGB2)	ICAM	Cell-Cell Contact	KEGG: hsa04514
348	MDSC	MDSC	ICAM1	ITGAM_ITGB2	0.0305748	0	ICAM1_ITGAM_ITGB2	ICAM1 - (ITGAM+ITGB2)	ICAM	Cell-Cell Contact	KEGG: hsa04514
349	DC	DC	ICAM2	ITGAM_ITGB2	0.00109958	0	ICAM2_ITGAM_ITGB2	ICAM2 - (ITGAM+ITGB2)	ICAM	Cell-Cell Contact	KEGG: hsa04514
350	Kupffer	DC	ICAM2	ITGAM_ITGB2	0.00286346	0	ICAM2_ITGAM_ITGB2	ICAM2 - (ITGAM+ITGB2)	ICAM	Cell-Cell Contact	KEGG: hsa04514
351	Macro	DC	ICAM2	ITGAM_ITGB2	0.00236825	0	ICAM2_ITGAM_ITGB2	ICAM2 - (ITGAM+ITGB2)	ICAM	Cell-Cell Contact	KEGG: hsa04514
352	DC	Kupffer	ICAM2	ITGAM_ITGB2	0.000866811	0	ICAM2_ITGAM_ITGB2	ICAM2 - (ITGAM+ITGB2)	ICAM	Cell-Cell Contact	KEGG: hsa04514
353	Kupffer	Kupffer	ICAM2	ITGAM_ITGB2	0.00225815	0	ICAM2_ITGAM_ITGB2	ICAM2 - (ITGAM+ITGB2)	ICAM	Cell-Cell Contact	KEGG: hsa04514
354	Macro	Kupffer	ICAM2	ITGAM_ITGB2	0.00186743	0	ICAM2_ITGAM_ITGB2	ICAM2 - (ITGAM+ITGB2)	ICAM	Cell-Cell Contact	KEGG: hsa04514
355	DC	Macro	ICAM2	ITGAM_ITGB2	0.001478	0	ICAM2_ITGAM_ITGB2	ICAM2 - (ITGAM+ITGB2)	ICAM	Cell-Cell Contact	KEGG: hsa04514
356	Kupffer	Macro	ICAM2	ITGAM_ITGB2	0.00384659	0	ICAM2_ITGAM_ITGB2	ICAM2 - (ITGAM+ITGB2)	ICAM	Cell-Cell Contact	KEGG: hsa04514
357	Macro	Macro	ICAM2	ITGAM_ITGB2	0.00318191	0	ICAM2_ITGAM_ITGB2	ICAM2 - (ITGAM+ITGB2)	ICAM	Cell-Cell Contact	KEGG: hsa04514
358	DC	MDSC	ICAM2	ITGAM_ITGB2	0.00234457	0	ICAM2_ITGAM_ITGB2	ICAM2 - (ITGAM+ITGB2)	ICAM	Cell-Cell Contact	KEGG: hsa04514
359	Kupffer	MDSC	ICAM2	ITGAM_ITGB2	0.00609344	0	ICAM2_ITGAM_ITGB2	ICAM2 - (ITGAM+ITGB2)	ICAM	Cell-Cell Contact	KEGG: hsa04514
360	Macro	MDSC	ICAM2	ITGAM_ITGB2	0.00504246	0	ICAM2_ITGAM_ITGB2	ICAM2 - (ITGAM+ITGB2)	ICAM	Cell-Cell Contact	KEGG: hsa04514
361	DC	Macro	ICAM1	ITGAL	0.013328	0	ICAM1_ITGAL	ICAM1 - ITGAL	ICAM	Cell-Cell Contact	PMID: 23602662
362	Kupffer	Macro	ICAM1	ITGAL	0.0171439	0	ICAM1_ITGAL	ICAM1 - ITGAL	ICAM	Cell-Cell Contact	PMID: 23602662
363	Macro	Macro	ICAM1	ITGAL	0.0223023	0	ICAM1_ITGAL	ICAM1 - ITGAL	ICAM	Cell-Cell Contact	PMID: 23602662
364	MDSC	Macro	ICAM1	ITGAL	0.026209	0	ICAM1_ITGAL	ICAM1 - ITGAL	ICAM	Cell-Cell Contact	PMID: 23602662
365	DC	MAIT	ICAM1	ITGAL	0.0145369	0	ICAM1_ITGAL	ICAM1 - ITGAL	ICAM	Cell-Cell Contact	PMID: 23602662
366	Kupffer	MAIT	ICAM1	ITGAL	0.0186924	0	ICAM1_ITGAL	ICAM1 - ITGAL	ICAM	Cell-Cell Contact	PMID: 23602662
367	Macro	MAIT	ICAM1	ITGAL	0.0243051	0	ICAM1_ITGAL	ICAM1 - ITGAL	ICAM	Cell-Cell Contact	PMID: 23602662
368	MDSC	MAIT	ICAM1	ITGAL	0.0285524	0	ICAM1_ITGAL	ICAM1 - ITGAL	ICAM	Cell-Cell Contact	PMID: 23602662
369	DC	DC	ICAM1	SPN	0.00812405	0	ICAM1_SPN	ICAM1 - SPN	ICAM	Cell-Cell Contact	PMID: 1683685
370	Kupffer	DC	ICAM1	SPN	0.0104658	0	ICAM1_SPN	ICAM1 - SPN	ICAM	Cell-Cell Contact	PMID: 1683685
371	Macro	DC	ICAM1	SPN	0.0136427	0	ICAM1_SPN	ICAM1 - SPN	ICAM	Cell-Cell Contact	PMID: 1683685
372	MDSC	DC	ICAM1	SPN	0.0160574	0	ICAM1_SPN	ICAM1 - SPN	ICAM	Cell-Cell Contact	PMID: 1683685
373	DC	Macro	ICAM1	SPN	0.0047769	0.03	ICAM1_SPN	ICAM1 - SPN	ICAM	Cell-Cell Contact	PMID: 1683685
374	Kupffer	Macro	ICAM1	SPN	0.00615984	0	ICAM1_SPN	ICAM1 - SPN	ICAM	Cell-Cell Contact	PMID: 1683685
375	Macro	Macro	ICAM1	SPN	0.00804026	0	ICAM1_SPN	ICAM1 - SPN	ICAM	Cell-Cell Contact	PMID: 1683685
376	MDSC	Macro	ICAM1	SPN	0.0094729	0	ICAM1_SPN	ICAM1 - SPN	ICAM	Cell-Cell Contact	PMID: 1683685
377	DC	MAIT	ICAM1	SPN	0.0055314	0	ICAM1_SPN	ICAM1 - SPN	ICAM	Cell-Cell Contact	PMID: 1683685
378	Kupffer	MAIT	ICAM1	SPN	0.0071312	0	ICAM1_SPN	ICAM1 - SPN	ICAM	Cell-Cell Contact	PMID: 1683685
379	Macro	MAIT	ICAM1	SPN	0.00930538	0	ICAM1_SPN	ICAM1 - SPN	ICAM	Cell-Cell Contact	PMID: 1683685
380	MDSC	MAIT	ICAM1	SPN	0.0109609	0	ICAM1_SPN	ICAM1 - SPN	ICAM	Cell-Cell Contact	PMID: 1683685
381	DC	DC	ITGB2	CD226	0.00551232	0	ITGB2_CD226	ITGB2 - CD226	ITGB2	Cell-Cell Contact	KEGG: hsa04514
382	Kupffer	DC	ITGB2	CD226	0.00395169	0	ITGB2_CD226	ITGB2 - CD226	ITGB2	Cell-Cell Contact	KEGG: hsa04514
383	Macro	DC	ITGB2	CD226	0.00595854	0	ITGB2_CD226	ITGB2 - CD226	ITGB2	Cell-Cell Contact	KEGG: hsa04514
384	MAIT	DC	ITGB2	CD226	0.00291879	0	ITGB2_CD226	ITGB2 - CD226	ITGB2	Cell-Cell Contact	KEGG: hsa04514
385	MDSC	DC	ITGB2	CD226	0.00581125	0	ITGB2_CD226	ITGB2 - CD226	ITGB2	Cell-Cell Contact	KEGG: hsa04514
386	DC	Kupffer	ITGB2	CD226	0.00648434	0	ITGB2_CD226	ITGB2 - CD226	ITGB2	Cell-Cell Contact	KEGG: hsa04514
387	Kupffer	Kupffer	ITGB2	CD226	0.00464981	0	ITGB2_CD226	ITGB2 - CD226	ITGB2	Cell-Cell Contact	KEGG: hsa04514
388	Macro	Kupffer	ITGB2	CD226	0.0070087	0	ITGB2_CD226	ITGB2 - CD226	ITGB2	Cell-Cell Contact	KEGG: hsa04514
389	MAIT	Kupffer	ITGB2	CD226	0.00343506	0	ITGB2_CD226	ITGB2 - CD226	ITGB2	Cell-Cell Contact	KEGG: hsa04514
390	MDSC	Kupffer	ITGB2	CD226	0.00683562	0	ITGB2_CD226	ITGB2 - CD226	ITGB2	Cell-Cell Contact	KEGG: hsa04514
391	DC	DC	ITGB2	ICAM1	0.0348092	0.01	ITGB2_ICAM1	ITGB2 - ICAM1	ITGB2	Cell-Cell Contact	KEGG: hsa04514
392	Macro	DC	ITGB2	ICAM1	0.0375375	0	ITGB2_ICAM1	ITGB2 - ICAM1	ITGB2	Cell-Cell Contact	KEGG: hsa04514
393	MDSC	DC	ITGB2	ICAM1	0.0366384	0	ITGB2_ICAM1	ITGB2 - ICAM1	ITGB2	Cell-Cell Contact	KEGG: hsa04514
394	DC	Kupffer	ITGB2	ICAM1	0.0444979	0	ITGB2_ICAM1	ITGB2 - ICAM1	ITGB2	Cell-Cell Contact	KEGG: hsa04514
395	Kupffer	Kupffer	ITGB2	ICAM1	0.0322579	0	ITGB2_ICAM1	ITGB2 - ICAM1	ITGB2	Cell-Cell Contact	KEGG: hsa04514
396	Macro	Kupffer	ITGB2	ICAM1	0.0479479	0	ITGB2_ICAM1	ITGB2 - ICAM1	ITGB2	Cell-Cell Contact	KEGG: hsa04514
397	MDSC	Kupffer	ITGB2	ICAM1	0.0468115	0	ITGB2_ICAM1	ITGB2 - ICAM1	ITGB2	Cell-Cell Contact	KEGG: hsa04514
398	DC	Macro	ITGB2	ICAM1	0.0574058	0	ITGB2_ICAM1	ITGB2 - ICAM1	ITGB2	Cell-Cell Contact	KEGG: hsa04514
399	Kupffer	Macro	ITGB2	ICAM1	0.0417704	0	ITGB2_ICAM1	ITGB2 - ICAM1	ITGB2	Cell-Cell Contact	KEGG: hsa04514
400	Macro	Macro	ITGB2	ICAM1	0.0617919	0	ITGB2_ICAM1	ITGB2 - ICAM1	ITGB2	Cell-Cell Contact	KEGG: hsa04514
401	MAIT	Macro	ITGB2	ICAM1	0.0311616	0	ITGB2_ICAM1	ITGB2 - ICAM1	ITGB2	Cell-Cell Contact	KEGG: hsa04514
402	MDSC	Macro	ITGB2	ICAM1	0.0603482	0	ITGB2_ICAM1	ITGB2 - ICAM1	ITGB2	Cell-Cell Contact	KEGG: hsa04514
403	DC	MDSC	ITGB2	ICAM1	0.0670401	0	ITGB2_ICAM1	ITGB2 - ICAM1	ITGB2	Cell-Cell Contact	KEGG: hsa04514
404	Kupffer	MDSC	ITGB2	ICAM1	0.0489168	0	ITGB2_ICAM1	ITGB2 - ICAM1	ITGB2	Cell-Cell Contact	KEGG: hsa04514
405	Macro	MDSC	ITGB2	ICAM1	0.0721059	0	ITGB2_ICAM1	ITGB2 - ICAM1	ITGB2	Cell-Cell Contact	KEGG: hsa04514
406	MAIT	MDSC	ITGB2	ICAM1	0.0365623	0	ITGB2_ICAM1	ITGB2 - ICAM1	ITGB2	Cell-Cell Contact	KEGG: hsa04514
407	MDSC	MDSC	ITGB2	ICAM1	0.0704393	0	ITGB2_ICAM1	ITGB2 - ICAM1	ITGB2	Cell-Cell Contact	KEGG: hsa04514
408	DC	Kupffer	ITGB2	ICAM2	0.0137758	0	ITGB2_ICAM2	ITGB2 - ICAM2	ITGB2	Cell-Cell Contact	KEGG: hsa04514
409	Kupffer	Kupffer	ITGB2	ICAM2	0.00989891	0	ITGB2_ICAM2	ITGB2 - ICAM2	ITGB2	Cell-Cell Contact	KEGG: hsa04514
410	Macro	Kupffer	ITGB2	ICAM2	0.0148809	0	ITGB2_ICAM2	ITGB2 - ICAM2	ITGB2	Cell-Cell Contact	KEGG: hsa04514
411	MDSC	Kupffer	ITGB2	ICAM2	0.0145163	0	ITGB2_ICAM2	ITGB2 - ICAM2	ITGB2	Cell-Cell Contact	KEGG: hsa04514
412	DC	Macro	ITGB2	ICAM2	0.011415	0	ITGB2_ICAM2	ITGB2 - ICAM2	ITGB2	Cell-Cell Contact	KEGG: hsa04514
413	Kupffer	Macro	ITGB2	ICAM2	0.008197	0.01	ITGB2_ICAM2	ITGB2 - ICAM2	ITGB2	Cell-Cell Contact	KEGG: hsa04514
414	Macro	Macro	ITGB2	ICAM2	0.0123331	0	ITGB2_ICAM2	ITGB2 - ICAM2	ITGB2	Cell-Cell Contact	KEGG: hsa04514
415	MDSC	Macro	ITGB2	ICAM2	0.0120301	0	ITGB2_ICAM2	ITGB2 - ICAM2	ITGB2	Cell-Cell Contact	KEGG: hsa04514
416	DC	DC	F11R	ITGAL_ITGB2	0.00252763	0	JAM1_ITGAL_ITGB2	JAM1 - (ITGAL+ITGB2)	JAM	Cell-Cell Contact	PMID: 11812992
417	DC	Kupffer	F11R	ITGAL_ITGB2	0.00213539	0	JAM1_ITGAL_ITGB2	JAM1 - (ITGAL+ITGB2)	JAM	Cell-Cell Contact	PMID: 11812992
418	DC	Macro	F11R	ITGAL_ITGB2	0.00493328	0	JAM1_ITGAL_ITGB2	JAM1 - (ITGAL+ITGB2)	JAM	Cell-Cell Contact	PMID: 11812992
419	DC	MAIT	F11R	ITGAL_ITGB2	0.00360746	0	JAM1_ITGAL_ITGB2	JAM1 - (ITGAL+ITGB2)	JAM	Cell-Cell Contact	PMID: 11812992
420	DC	MDSC	F11R	ITGAL_ITGB2	0.00283645	0	JAM1_ITGAL_ITGB2	JAM1 - (ITGAL+ITGB2)	JAM	Cell-Cell Contact	PMID: 11812992
421	DC	DC	F11R	F11R	0.00050177	0	F11R_F11R	F11R - F11R	JAM	Cell-Cell Contact	KEGG: hsa04514
422	DC	MAIT	HLA-A	CD8A	0.04572	0	HLA-A_CD8A	HLA-A - CD8A	MHC-I	Cell-Cell Contact	KEGG: hsa04514
423	Kupffer	MAIT	HLA-A	CD8A	0.0557193	0	HLA-A_CD8A	HLA-A - CD8A	MHC-I	Cell-Cell Contact	KEGG: hsa04514
424	Macro	MAIT	HLA-A	CD8A	0.0508806	0	HLA-A_CD8A	HLA-A - CD8A	MHC-I	Cell-Cell Contact	KEGG: hsa04514
425	MAIT	MAIT	HLA-A	CD8A	0.0578999	0	HLA-A_CD8A	HLA-A - CD8A	MHC-I	Cell-Cell Contact	KEGG: hsa04514
426	MDSC	MAIT	HLA-A	CD8A	0.0508692	0	HLA-A_CD8A	HLA-A - CD8A	MHC-I	Cell-Cell Contact	KEGG: hsa04514
427	DC	MAIT	HLA-B	CD8A	0.0613303	0	HLA-B_CD8A	HLA-B - CD8A	MHC-I	Cell-Cell Contact	KEGG: hsa04514
428	Kupffer	MAIT	HLA-B	CD8A	0.0710714	0	HLA-B_CD8A	HLA-B - CD8A	MHC-I	Cell-Cell Contact	KEGG: hsa04514
429	Macro	MAIT	HLA-B	CD8A	0.0635417	0	HLA-B_CD8A	HLA-B - CD8A	MHC-I	Cell-Cell Contact	KEGG: hsa04514
430	MAIT	MAIT	HLA-B	CD8A	0.0694297	0	HLA-B_CD8A	HLA-B - CD8A	MHC-I	Cell-Cell Contact	KEGG: hsa04514
431	MDSC	MAIT	HLA-B	CD8A	0.0614055	0	HLA-B_CD8A	HLA-B - CD8A	MHC-I	Cell-Cell Contact	KEGG: hsa04514
432	DC	MAIT	HLA-C	CD8A	0.046923	0	HLA-C_CD8A	HLA-C - CD8A	MHC-I	Cell-Cell Contact	KEGG: hsa04514
433	Kupffer	MAIT	HLA-C	CD8A	0.0573715	0	HLA-C_CD8A	HLA-C - CD8A	MHC-I	Cell-Cell Contact	KEGG: hsa04514
434	Macro	MAIT	HLA-C	CD8A	0.0493479	0	HLA-C_CD8A	HLA-C - CD8A	MHC-I	Cell-Cell Contact	KEGG: hsa04514
435	MAIT	MAIT	HLA-C	CD8A	0.0535476	0	HLA-C_CD8A	HLA-C - CD8A	MHC-I	Cell-Cell Contact	KEGG: hsa04514
436	MDSC	MAIT	HLA-C	CD8A	0.0440963	0	HLA-C_CD8A	HLA-C - CD8A	MHC-I	Cell-Cell Contact	KEGG: hsa04514
437	DC	MAIT	HLA-E	CD8A	0.0359519	0	HLA-E_CD8A	HLA-E - CD8A	MHC-I	Cell-Cell Contact	KEGG: hsa04514
438	Kupffer	MAIT	HLA-E	CD8A	0.0541728	0	HLA-E_CD8A	HLA-E - CD8A	MHC-I	Cell-Cell Contact	KEGG: hsa04514
439	Macro	MAIT	HLA-E	CD8A	0.0451229	0	HLA-E_CD8A	HLA-E - CD8A	MHC-I	Cell-Cell Contact	KEGG: hsa04514
440	MAIT	MAIT	HLA-E	CD8A	0.0483757	0	HLA-E_CD8A	HLA-E - CD8A	MHC-I	Cell-Cell Contact	KEGG: hsa04514
441	MDSC	MAIT	HLA-E	CD8A	0.0397975	0	HLA-E_CD8A	HLA-E - CD8A	MHC-I	Cell-Cell Contact	KEGG: hsa04514
442	DC	MAIT	HLA-F	CD8A	0.0175586	0	HLA-F_CD8A	HLA-F - CD8A	MHC-I	Cell-Cell Contact	KEGG: hsa04514
443	Kupffer	MAIT	HLA-F	CD8A	0.0229444	0	HLA-F_CD8A	HLA-F - CD8A	MHC-I	Cell-Cell Contact	KEGG: hsa04514
444	Macro	MAIT	HLA-F	CD8A	0.0200924	0	HLA-F_CD8A	HLA-F - CD8A	MHC-I	Cell-Cell Contact	KEGG: hsa04514
445	MAIT	MAIT	HLA-F	CD8A	0.0269622	0	HLA-F_CD8A	HLA-F - CD8A	MHC-I	Cell-Cell Contact	KEGG: hsa04514
446	MDSC	MAIT	HLA-F	CD8A	0.0116695	0	HLA-F_CD8A	HLA-F - CD8A	MHC-I	Cell-Cell Contact	KEGG: hsa04514
447	DC	Kupffer	HLA-F	LILRB1	0.032539	0	HLA-F_LILRB1	HLA-F - LILRB1	MHC-I	Cell-Cell Contact	PMID: 28484462
448	Kupffer	Kupffer	HLA-F	LILRB1	0.0423219	0	HLA-F_LILRB1	HLA-F - LILRB1	MHC-I	Cell-Cell Contact	PMID: 28484462
449	Macro	Kupffer	HLA-F	LILRB1	0.037153	0	HLA-F_LILRB1	HLA-F - LILRB1	MHC-I	Cell-Cell Contact	PMID: 28484462
450	MAIT	Kupffer	HLA-F	LILRB1	0.0495609	0	HLA-F_LILRB1	HLA-F - LILRB1	MHC-I	Cell-Cell Contact	PMID: 28484462
451	MDSC	Kupffer	HLA-F	LILRB1	0.0217368	0	HLA-F_LILRB1	HLA-F - LILRB1	MHC-I	Cell-Cell Contact	PMID: 28484462
452	DC	Macro	HLA-F	LILRB1	0.0229861	0	HLA-F_LILRB1	HLA-F - LILRB1	MHC-I	Cell-Cell Contact	PMID: 28484462
453	Kupffer	Macro	HLA-F	LILRB1	0.0299859	0	HLA-F_LILRB1	HLA-F - LILRB1	MHC-I	Cell-Cell Contact	PMID: 28484462
454	Macro	Macro	HLA-F	LILRB1	0.0262823	0	HLA-F_LILRB1	HLA-F - LILRB1	MHC-I	Cell-Cell Contact	PMID: 28484462
455	MAIT	Macro	HLA-F	LILRB1	0.0351924	0	HLA-F_LILRB1	HLA-F - LILRB1	MHC-I	Cell-Cell Contact	PMID: 28484462
456	MDSC	Macro	HLA-F	LILRB1	0.0153051	0	HLA-F_LILRB1	HLA-F - LILRB1	MHC-I	Cell-Cell Contact	PMID: 28484462
457	DC	MAIT	HLA-E	KLRK1	0.0206597	0	HLA-E_KLRK1	HLA-E - KLRK1	MHC-I	Cell-Cell Contact	PMID: 28484462
458	Kupffer	MAIT	HLA-E	KLRK1	0.0313826	0	HLA-E_KLRK1	HLA-E - KLRK1	MHC-I	Cell-Cell Contact	PMID: 28484462
459	Macro	MAIT	HLA-E	KLRK1	0.0260351	0	HLA-E_KLRK1	HLA-E - KLRK1	MHC-I	Cell-Cell Contact	PMID: 28484462
460	MAIT	MAIT	HLA-E	KLRK1	0.0279522	0	HLA-E_KLRK1	HLA-E - KLRK1	MHC-I	Cell-Cell Contact	PMID: 28484462
461	MDSC	MAIT	HLA-E	KLRK1	0.0229084	0	HLA-E_KLRK1	HLA-E - KLRK1	MHC-I	Cell-Cell Contact	PMID: 28484462
462	DC	DC	HLA-DPA1	CD4	0.0673571	0	HLA-DPA1_CD4	HLA-DPA1 - CD4	MHC-II	Cell-Cell Contact	KEGG: hsa04514
463	Kupffer	DC	HLA-DPA1	CD4	0.0556302	0	HLA-DPA1_CD4	HLA-DPA1 - CD4	MHC-II	Cell-Cell Contact	KEGG: hsa04514
464	Macro	DC	HLA-DPA1	CD4	0.0504708	0	HLA-DPA1_CD4	HLA-DPA1 - CD4	MHC-II	Cell-Cell Contact	KEGG: hsa04514
465	MDSC	DC	HLA-DPA1	CD4	0.0173992	0	HLA-DPA1_CD4	HLA-DPA1 - CD4	MHC-II	Cell-Cell Contact	KEGG: hsa04514
466	DC	Kupffer	HLA-DPA1	CD4	0.110507	0	HLA-DPA1_CD4	HLA-DPA1 - CD4	MHC-II	Cell-Cell Contact	KEGG: hsa04514
467	Kupffer	Kupffer	HLA-DPA1	CD4	0.0920092	0	HLA-DPA1_CD4	HLA-DPA1 - CD4	MHC-II	Cell-Cell Contact	KEGG: hsa04514
468	Macro	Kupffer	HLA-DPA1	CD4	0.083775	0	HLA-DPA1_CD4	HLA-DPA1 - CD4	MHC-II	Cell-Cell Contact	KEGG: hsa04514
469	MDSC	Kupffer	HLA-DPA1	CD4	0.0295598	0	HLA-DPA1_CD4	HLA-DPA1 - CD4	MHC-II	Cell-Cell Contact	KEGG: hsa04514
470	DC	Macro	HLA-DPA1	CD4	0.0838223	0	HLA-DPA1_CD4	HLA-DPA1 - CD4	MHC-II	Cell-Cell Contact	KEGG: hsa04514
471	Kupffer	Macro	HLA-DPA1	CD4	0.0694422	0	HLA-DPA1_CD4	HLA-DPA1 - CD4	MHC-II	Cell-Cell Contact	KEGG: hsa04514
472	Macro	Macro	HLA-DPA1	CD4	0.0630873	0	HLA-DPA1_CD4	HLA-DPA1 - CD4	MHC-II	Cell-Cell Contact	KEGG: hsa04514
473	MDSC	Macro	HLA-DPA1	CD4	0.0219396	0	HLA-DPA1_CD4	HLA-DPA1 - CD4	MHC-II	Cell-Cell Contact	KEGG: hsa04514
474	DC	DC	HLA-DPB1	CD4	0.0697295	0	HLA-DPB1_CD4	HLA-DPB1 - CD4	MHC-II	Cell-Cell Contact	KEGG: hsa04514
475	Kupffer	DC	HLA-DPB1	CD4	0.0560278	0	HLA-DPB1_CD4	HLA-DPB1 - CD4	MHC-II	Cell-Cell Contact	KEGG: hsa04514
476	Macro	DC	HLA-DPB1	CD4	0.0515784	0	HLA-DPB1_CD4	HLA-DPB1 - CD4	MHC-II	Cell-Cell Contact	KEGG: hsa04514
477	MDSC	DC	HLA-DPB1	CD4	0.0218215	0	HLA-DPB1_CD4	HLA-DPB1 - CD4	MHC-II	Cell-Cell Contact	KEGG: hsa04514
478	DC	Kupffer	HLA-DPB1	CD4	0.114214	0	HLA-DPB1_CD4	HLA-DPB1 - CD4	MHC-II	Cell-Cell Contact	KEGG: hsa04514
479	Kupffer	Kupffer	HLA-DPB1	CD4	0.0926412	0	HLA-DPB1_CD4	HLA-DPB1 - CD4	MHC-II	Cell-Cell Contact	KEGG: hsa04514
480	Macro	Kupffer	HLA-DPB1	CD4	0.0855477	0	HLA-DPB1_CD4	HLA-DPB1 - CD4	MHC-II	Cell-Cell Contact	KEGG: hsa04514
481	MDSC	Kupffer	HLA-DPB1	CD4	0.0369567	0	HLA-DPB1_CD4	HLA-DPB1 - CD4	MHC-II	Cell-Cell Contact	KEGG: hsa04514
482	DC	Macro	HLA-DPB1	CD4	0.0867207	0	HLA-DPB1_CD4	HLA-DPB1 - CD4	MHC-II	Cell-Cell Contact	KEGG: hsa04514
483	Kupffer	Macro	HLA-DPB1	CD4	0.0699312	0	HLA-DPB1_CD4	HLA-DPB1 - CD4	MHC-II	Cell-Cell Contact	KEGG: hsa04514
484	Macro	Macro	HLA-DPB1	CD4	0.064453	0	HLA-DPB1_CD4	HLA-DPB1 - CD4	MHC-II	Cell-Cell Contact	KEGG: hsa04514
485	MDSC	Macro	HLA-DPB1	CD4	0.0274836	0	HLA-DPB1_CD4	HLA-DPB1 - CD4	MHC-II	Cell-Cell Contact	KEGG: hsa04514
486	DC	DC	HLA-DQA1	CD4	0.0569958	0	HLA-DQA1_CD4	HLA-DQA1 - CD4	MHC-II	Cell-Cell Contact	KEGG: hsa04514
487	Kupffer	DC	HLA-DQA1	CD4	0.0375075	0	HLA-DQA1_CD4	HLA-DQA1 - CD4	MHC-II	Cell-Cell Contact	KEGG: hsa04514
488	Macro	DC	HLA-DQA1	CD4	0.0348533	0	HLA-DQA1_CD4	HLA-DQA1 - CD4	MHC-II	Cell-Cell Contact	KEGG: hsa04514
489	DC	Kupffer	HLA-DQA1	CD4	0.0941788	0	HLA-DQA1_CD4	HLA-DQA1 - CD4	MHC-II	Cell-Cell Contact	KEGG: hsa04514
490	Kupffer	Kupffer	HLA-DQA1	CD4	0.0628236	0	HLA-DQA1_CD4	HLA-DQA1 - CD4	MHC-II	Cell-Cell Contact	KEGG: hsa04514
491	Macro	Kupffer	HLA-DQA1	CD4	0.0584867	0	HLA-DQA1_CD4	HLA-DQA1 - CD4	MHC-II	Cell-Cell Contact	KEGG: hsa04514
492	DC	Macro	HLA-DQA1	CD4	0.0711213	0	HLA-DQA1_CD4	HLA-DQA1 - CD4	MHC-II	Cell-Cell Contact	KEGG: hsa04514
493	Kupffer	Macro	HLA-DQA1	CD4	0.047044	0	HLA-DQA1_CD4	HLA-DQA1 - CD4	MHC-II	Cell-Cell Contact	KEGG: hsa04514
494	Macro	Macro	HLA-DQA1	CD4	0.0437456	0	HLA-DQA1_CD4	HLA-DQA1 - CD4	MHC-II	Cell-Cell Contact	KEGG: hsa04514
495	DC	DC	HLA-DMA	CD4	0.0329953	0	HLA-DMA_CD4	HLA-DMA - CD4	MHC-II	Cell-Cell Contact	KEGG: hsa04514
496	Kupffer	DC	HLA-DMA	CD4	0.0242203	0	HLA-DMA_CD4	HLA-DMA - CD4	MHC-II	Cell-Cell Contact	KEGG: hsa04514
497	Macro	DC	HLA-DMA	CD4	0.0200922	0	HLA-DMA_CD4	HLA-DMA - CD4	MHC-II	Cell-Cell Contact	KEGG: hsa04514
498	MDSC	DC	HLA-DMA	CD4	0.00492961	0	HLA-DMA_CD4	HLA-DMA - CD4	MHC-II	Cell-Cell Contact	KEGG: hsa04514
499	DC	Kupffer	HLA-DMA	CD4	0.0554412	0	HLA-DMA_CD4	HLA-DMA - CD4	MHC-II	Cell-Cell Contact	KEGG: hsa04514
500	Kupffer	Kupffer	HLA-DMA	CD4	0.0409497	0	HLA-DMA_CD4	HLA-DMA - CD4	MHC-II	Cell-Cell Contact	KEGG: hsa04514
501	Macro	Kupffer	HLA-DMA	CD4	0.0340698	0	HLA-DMA_CD4	HLA-DMA - CD4	MHC-II	Cell-Cell Contact	KEGG: hsa04514
502	MDSC	Kupffer	HLA-DMA	CD4	0.00844996	0	HLA-DMA_CD4	HLA-DMA - CD4	MHC-II	Cell-Cell Contact	KEGG: hsa04514
503	DC	Macro	HLA-DMA	CD4	0.041434	0	HLA-DMA_CD4	HLA-DMA - CD4	MHC-II	Cell-Cell Contact	KEGG: hsa04514
504	Kupffer	Macro	HLA-DMA	CD4	0.0304855	0	HLA-DMA_CD4	HLA-DMA - CD4	MHC-II	Cell-Cell Contact	KEGG: hsa04514
505	Macro	Macro	HLA-DMA	CD4	0.0253173	0	HLA-DMA_CD4	HLA-DMA - CD4	MHC-II	Cell-Cell Contact	KEGG: hsa04514
506	MDSC	Macro	HLA-DMA	CD4	0.00623668	0	HLA-DMA_CD4	HLA-DMA - CD4	MHC-II	Cell-Cell Contact	KEGG: hsa04514
507	DC	DC	HLA-DMB	CD4	0.0274313	0	HLA-DMB_CD4	HLA-DMB - CD4	MHC-II	Cell-Cell Contact	KEGG: hsa04514
508	Kupffer	DC	HLA-DMB	CD4	0.0229593	0	HLA-DMB_CD4	HLA-DMB - CD4	MHC-II	Cell-Cell Contact	KEGG: hsa04514
509	Macro	DC	HLA-DMB	CD4	0.0162193	0	HLA-DMB_CD4	HLA-DMB - CD4	MHC-II	Cell-Cell Contact	KEGG: hsa04514
510	DC	Kupffer	HLA-DMB	CD4	0.0462734	0	HLA-DMB_CD4	HLA-DMB - CD4	MHC-II	Cell-Cell Contact	KEGG: hsa04514
511	Kupffer	Kupffer	HLA-DMB	CD4	0.0388523	0	HLA-DMB_CD4	HLA-DMB - CD4	MHC-II	Cell-Cell Contact	KEGG: hsa04514
512	Macro	Kupffer	HLA-DMB	CD4	0.0275784	0	HLA-DMB_CD4	HLA-DMB - CD4	MHC-II	Cell-Cell Contact	KEGG: hsa04514
513	MDSC	Kupffer	HLA-DMB	CD4	0.00488963	0	HLA-DMB_CD4	HLA-DMB - CD4	MHC-II	Cell-Cell Contact	KEGG: hsa04514
514	DC	Macro	HLA-DMB	CD4	0.0344978	0	HLA-DMB_CD4	HLA-DMB - CD4	MHC-II	Cell-Cell Contact	KEGG: hsa04514
515	Kupffer	Macro	HLA-DMB	CD4	0.0289079	0	HLA-DMB_CD4	HLA-DMB - CD4	MHC-II	Cell-Cell Contact	KEGG: hsa04514
516	Macro	Macro	HLA-DMB	CD4	0.0204582	0	HLA-DMB_CD4	HLA-DMB - CD4	MHC-II	Cell-Cell Contact	KEGG: hsa04514
517	MDSC	Macro	HLA-DMB	CD4	0.00360551	0	HLA-DMB_CD4	HLA-DMB - CD4	MHC-II	Cell-Cell Contact	KEGG: hsa04514
518	DC	DC	HLA-DQA2	CD4	0.0275686	0	HLA-DQA2_CD4	HLA-DQA2 - CD4	MHC-II	Cell-Cell Contact	KEGG: hsa04514
519	Kupffer	DC	HLA-DQA2	CD4	0.0238429	0	HLA-DQA2_CD4	HLA-DQA2 - CD4	MHC-II	Cell-Cell Contact	KEGG: hsa04514
520	Macro	DC	HLA-DQA2	CD4	0.0081425	0	HLA-DQA2_CD4	HLA-DQA2 - CD4	MHC-II	Cell-Cell Contact	KEGG: hsa04514
521	DC	Kupffer	HLA-DQA2	CD4	0.0465004	0	HLA-DQA2_CD4	HLA-DQA2 - CD4	MHC-II	Cell-Cell Contact	KEGG: hsa04514
522	Kupffer	Kupffer	HLA-DQA2	CD4	0.0403223	0	HLA-DQA2_CD4	HLA-DQA2 - CD4	MHC-II	Cell-Cell Contact	KEGG: hsa04514
523	Macro	Kupffer	HLA-DQA2	CD4	0.0139251	0	HLA-DQA2_CD4	HLA-DQA2 - CD4	MHC-II	Cell-Cell Contact	KEGG: hsa04514
524	DC	Macro	HLA-DQA2	CD4	0.0346692	0	HLA-DQA2_CD4	HLA-DQA2 - CD4	MHC-II	Cell-Cell Contact	KEGG: hsa04514
525	Kupffer	Macro	HLA-DQA2	CD4	0.0300134	0	HLA-DQA2_CD4	HLA-DQA2 - CD4	MHC-II	Cell-Cell Contact	KEGG: hsa04514
526	Macro	Macro	HLA-DQA2	CD4	0.0102926	0	HLA-DQA2_CD4	HLA-DQA2 - CD4	MHC-II	Cell-Cell Contact	KEGG: hsa04514
527	DC	DC	HLA-DOA	CD4	0.00973246	0	HLA-DOA_CD4	HLA-DOA - CD4	MHC-II	Cell-Cell Contact	KEGG: hsa04514
528	Kupffer	DC	HLA-DOA	CD4	0.0079043	0	HLA-DOA_CD4	HLA-DOA - CD4	MHC-II	Cell-Cell Contact	KEGG: hsa04514
529	Macro	DC	HLA-DOA	CD4	0.00290984	0	HLA-DOA_CD4	HLA-DOA - CD4	MHC-II	Cell-Cell Contact	KEGG: hsa04514
530	DC	Kupffer	HLA-DOA	CD4	0.0166253	0	HLA-DOA_CD4	HLA-DOA - CD4	MHC-II	Cell-Cell Contact	KEGG: hsa04514
531	Kupffer	Kupffer	HLA-DOA	CD4	0.0135201	0	HLA-DOA_CD4	HLA-DOA - CD4	MHC-II	Cell-Cell Contact	KEGG: hsa04514
532	Macro	Kupffer	HLA-DOA	CD4	0.00499506	0	HLA-DOA_CD4	HLA-DOA - CD4	MHC-II	Cell-Cell Contact	KEGG: hsa04514
533	DC	Macro	HLA-DOA	CD4	0.0122972	0	HLA-DOA_CD4	HLA-DOA - CD4	MHC-II	Cell-Cell Contact	KEGG: hsa04514
534	Kupffer	Macro	HLA-DOA	CD4	0.00999218	0	HLA-DOA_CD4	HLA-DOA - CD4	MHC-II	Cell-Cell Contact	KEGG: hsa04514
535	Macro	Macro	HLA-DOA	CD4	0.00368336	0	HLA-DOA_CD4	HLA-DOA - CD4	MHC-II	Cell-Cell Contact	KEGG: hsa04514
536	DC	DC	HLA-DOB	CD4	0.00229192	0	HLA-DOB_CD4	HLA-DOB - CD4	MHC-II	Cell-Cell Contact	KEGG: hsa04514
537	DC	Kupffer	HLA-DOB	CD4	0.00393608	0	HLA-DOB_CD4	HLA-DOB - CD4	MHC-II	Cell-Cell Contact	KEGG: hsa04514
538	DC	Macro	HLA-DOB	CD4	0.00290165	0	HLA-DOB_CD4	HLA-DOB - CD4	MHC-II	Cell-Cell Contact	KEGG: hsa04514
539	DC	DC	HLA-DQB1	CD4	0.049429	0	HLA-DQB1_CD4	HLA-DQB1 - CD4	MHC-II	Cell-Cell Contact	KEGG: hsa04514
540	Kupffer	DC	HLA-DQB1	CD4	0.0182393	0	HLA-DQB1_CD4	HLA-DQB1 - CD4	MHC-II	Cell-Cell Contact	KEGG: hsa04514
541	Macro	DC	HLA-DQB1	CD4	0.0226353	0	HLA-DQB1_CD4	HLA-DQB1 - CD4	MHC-II	Cell-Cell Contact	KEGG: hsa04514
542	DC	Kupffer	HLA-DQB1	CD4	0.0821053	0	HLA-DQB1_CD4	HLA-DQB1 - CD4	MHC-II	Cell-Cell Contact	KEGG: hsa04514
543	Kupffer	Kupffer	HLA-DQB1	CD4	0.0309686	0	HLA-DQB1_CD4	HLA-DQB1 - CD4	MHC-II	Cell-Cell Contact	KEGG: hsa04514
544	Macro	Kupffer	HLA-DQB1	CD4	0.0383128	0	HLA-DQB1_CD4	HLA-DQB1 - CD4	MHC-II	Cell-Cell Contact	KEGG: hsa04514
545	MDSC	Kupffer	HLA-DQB1	CD4	0.00601027	0.01	HLA-DQB1_CD4	HLA-DQB1 - CD4	MHC-II	Cell-Cell Contact	KEGG: hsa04514
546	DC	Macro	HLA-DQB1	CD4	0.0618021	0	HLA-DQB1_CD4	HLA-DQB1 - CD4	MHC-II	Cell-Cell Contact	KEGG: hsa04514
547	Kupffer	Macro	HLA-DQB1	CD4	0.0229939	0	HLA-DQB1_CD4	HLA-DQB1 - CD4	MHC-II	Cell-Cell Contact	KEGG: hsa04514
548	Macro	Macro	HLA-DQB1	CD4	0.0285024	0	HLA-DQB1_CD4	HLA-DQB1 - CD4	MHC-II	Cell-Cell Contact	KEGG: hsa04514
549	MDSC	Macro	HLA-DQB1	CD4	0.00443315	0.01	HLA-DQB1_CD4	HLA-DQB1 - CD4	MHC-II	Cell-Cell Contact	KEGG: hsa04514
550	DC	DC	HLA-DRA	CD4	0.0773361	0	HLA-DRA_CD4	HLA-DRA - CD4	MHC-II	Cell-Cell Contact	KEGG: hsa04514
551	Kupffer	DC	HLA-DRA	CD4	0.0650642	0	HLA-DRA_CD4	HLA-DRA - CD4	MHC-II	Cell-Cell Contact	KEGG: hsa04514
552	Macro	DC	HLA-DRA	CD4	0.0633738	0	HLA-DRA_CD4	HLA-DRA - CD4	MHC-II	Cell-Cell Contact	KEGG: hsa04514
553	MDSC	DC	HLA-DRA	CD4	0.0468117	0	HLA-DRA_CD4	HLA-DRA - CD4	MHC-II	Cell-Cell Contact	KEGG: hsa04514
554	DC	Kupffer	HLA-DRA	CD4	0.126015	0	HLA-DRA_CD4	HLA-DRA - CD4	MHC-II	Cell-Cell Contact	KEGG: hsa04514
555	Kupffer	Kupffer	HLA-DRA	CD4	0.106914	0	HLA-DRA_CD4	HLA-DRA - CD4	MHC-II	Cell-Cell Contact	KEGG: hsa04514
556	Macro	Kupffer	HLA-DRA	CD4	0.104258	0	HLA-DRA_CD4	HLA-DRA - CD4	MHC-II	Cell-Cell Contact	KEGG: hsa04514
557	MDSC	Kupffer	HLA-DRA	CD4	0.0778996	0	HLA-DRA_CD4	HLA-DRA - CD4	MHC-II	Cell-Cell Contact	KEGG: hsa04514
558	DC	Macro	HLA-DRA	CD4	0.0959895	0	HLA-DRA_CD4	HLA-DRA - CD4	MHC-II	Cell-Cell Contact	KEGG: hsa04514
559	Kupffer	Macro	HLA-DRA	CD4	0.0810175	0	HLA-DRA_CD4	HLA-DRA - CD4	MHC-II	Cell-Cell Contact	KEGG: hsa04514
560	Macro	Macro	HLA-DRA	CD4	0.0789477	0	HLA-DRA_CD4	HLA-DRA - CD4	MHC-II	Cell-Cell Contact	KEGG: hsa04514
561	MDSC	Macro	HLA-DRA	CD4	0.05857	0	HLA-DRA_CD4	HLA-DRA - CD4	MHC-II	Cell-Cell Contact	KEGG: hsa04514
562	DC	DC	HLA-DRB1	CD4	0.0686068	0	HLA-DRB1_CD4	HLA-DRB1 - CD4	MHC-II	Cell-Cell Contact	KEGG: hsa04514
563	Kupffer	DC	HLA-DRB1	CD4	0.0560048	0	HLA-DRB1_CD4	HLA-DRB1 - CD4	MHC-II	Cell-Cell Contact	KEGG: hsa04514
564	Macro	DC	HLA-DRB1	CD4	0.0532682	0	HLA-DRB1_CD4	HLA-DRB1 - CD4	MHC-II	Cell-Cell Contact	KEGG: hsa04514
565	MDSC	DC	HLA-DRB1	CD4	0.0263915	0	HLA-DRB1_CD4	HLA-DRB1 - CD4	MHC-II	Cell-Cell Contact	KEGG: hsa04514
566	DC	Kupffer	HLA-DRB1	CD4	0.112461	0	HLA-DRB1_CD4	HLA-DRB1 - CD4	MHC-II	Cell-Cell Contact	KEGG: hsa04514
567	Kupffer	Kupffer	HLA-DRB1	CD4	0.0926046	0	HLA-DRB1_CD4	HLA-DRB1 - CD4	MHC-II	Cell-Cell Contact	KEGG: hsa04514
568	Macro	Kupffer	HLA-DRB1	CD4	0.0882469	0	HLA-DRB1_CD4	HLA-DRB1 - CD4	MHC-II	Cell-Cell Contact	KEGG: hsa04514
569	MDSC	Kupffer	HLA-DRB1	CD4	0.044552	0	HLA-DRB1_CD4	HLA-DRB1 - CD4	MHC-II	Cell-Cell Contact	KEGG: hsa04514
570	DC	Macro	HLA-DRB1	CD4	0.0853495	0	HLA-DRB1_CD4	HLA-DRB1 - CD4	MHC-II	Cell-Cell Contact	KEGG: hsa04514
571	Kupffer	Macro	HLA-DRB1	CD4	0.0699028	0	HLA-DRB1_CD4	HLA-DRB1 - CD4	MHC-II	Cell-Cell Contact	KEGG: hsa04514
572	Macro	Macro	HLA-DRB1	CD4	0.0665351	0	HLA-DRB1_CD4	HLA-DRB1 - CD4	MHC-II	Cell-Cell Contact	KEGG: hsa04514
573	MDSC	Macro	HLA-DRB1	CD4	0.0331992	0	HLA-DRB1_CD4	HLA-DRB1 - CD4	MHC-II	Cell-Cell Contact	KEGG: hsa04514
574	DC	DC	HLA-DRB5	CD4	0.046804	0	HLA-DRB5_CD4	HLA-DRB5 - CD4	MHC-II	Cell-Cell Contact	KEGG: hsa04514
575	Kupffer	DC	HLA-DRB5	CD4	0.0532247	0	HLA-DRB5_CD4	HLA-DRB5 - CD4	MHC-II	Cell-Cell Contact	KEGG: hsa04514
576	Macro	DC	HLA-DRB5	CD4	0.030535	0	HLA-DRB5_CD4	HLA-DRB5 - CD4	MHC-II	Cell-Cell Contact	KEGG: hsa04514
577	MDSC	DC	HLA-DRB5	CD4	0.00860289	0	HLA-DRB5_CD4	HLA-DRB5 - CD4	MHC-II	Cell-Cell Contact	KEGG: hsa04514
578	DC	Kupffer	HLA-DRB5	CD4	0.0778871	0	HLA-DRB5_CD4	HLA-DRB5 - CD4	MHC-II	Cell-Cell Contact	KEGG: hsa04514
579	Kupffer	Kupffer	HLA-DRB5	CD4	0.0881774	0	HLA-DRB5_CD4	HLA-DRB5 - CD4	MHC-II	Cell-Cell Contact	KEGG: hsa04514
580	Macro	Kupffer	HLA-DRB5	CD4	0.0513963	0	HLA-DRB5_CD4	HLA-DRB5 - CD4	MHC-II	Cell-Cell Contact	KEGG: hsa04514
581	MDSC	Kupffer	HLA-DRB5	CD4	0.0147076	0	HLA-DRB5_CD4	HLA-DRB5 - CD4	MHC-II	Cell-Cell Contact	KEGG: hsa04514
582	DC	Macro	HLA-DRB5	CD4	0.0585605	0	HLA-DRB5_CD4	HLA-DRB5 - CD4	MHC-II	Cell-Cell Contact	KEGG: hsa04514
583	Kupffer	Macro	HLA-DRB5	CD4	0.0664815	0	HLA-DRB5_CD4	HLA-DRB5 - CD4	MHC-II	Cell-Cell Contact	KEGG: hsa04514
584	Macro	Macro	HLA-DRB5	CD4	0.0383695	0	HLA-DRB5_CD4	HLA-DRB5 - CD4	MHC-II	Cell-Cell Contact	KEGG: hsa04514
585	MDSC	Macro	HLA-DRB5	CD4	0.0108733	0	HLA-DRB5_CD4	HLA-DRB5 - CD4	MHC-II	Cell-Cell Contact	KEGG: hsa04514
586	Kupffer	DC	NECTIN2	CD226	0.000364704	0	NECTIN2_CD226	NECTIN2 - CD226	NECTIN	Cell-Cell Contact	KEGG: hsa04514
587	Kupffer	Kupffer	NECTIN2	CD226	0.000429407	0	NECTIN2_CD226	NECTIN2 - CD226	NECTIN	Cell-Cell Contact	KEGG: hsa04514
588	DC	DC	NEGR1	NEGR1	0.000422412	0	NEGR1_NEGR1	NEGR1 - NEGR1	NEGR	Cell-Cell Contact	KEGG: hsa04514
589	Kupffer	DC	DLL1	NOTCH2	0.00162758	0	DLL1_NOTCH2	DLL1 - NOTCH2	NOTCH	Cell-Cell Contact	PMID: 22353464
590	Kupffer	Kupffer	DLL1	NOTCH2	0.000670424	0	DLL1_NOTCH2	DLL1 - NOTCH2	NOTCH	Cell-Cell Contact	PMID: 22353464
591	Kupffer	Macro	DLL1	NOTCH2	0.00212943	0	DLL1_NOTCH2	DLL1 - NOTCH2	NOTCH	Cell-Cell Contact	PMID: 22353464
592	Kupffer	MDSC	DLL1	NOTCH2	0.0018209	0	DLL1_NOTCH2	DLL1 - NOTCH2	NOTCH	Cell-Cell Contact	PMID: 22353464
593	Kupffer	DC	PECAM1	PECAM1	0.00350761	0	PECAM1_PECAM1	PECAM1 - PECAM1	PECAM1	Cell-Cell Contact	KEGG: hsa04514
594	Macro	DC	PECAM1	PECAM1	0.00316426	0	PECAM1_PECAM1	PECAM1 - PECAM1	PECAM1	Cell-Cell Contact	KEGG: hsa04514
595	DC	Kupffer	PECAM1	PECAM1	0.00350761	0	PECAM1_PECAM1	PECAM1 - PECAM1	PECAM1	Cell-Cell Contact	KEGG: hsa04514
596	Kupffer	Kupffer	PECAM1	PECAM1	0.018888	0	PECAM1_PECAM1	PECAM1 - PECAM1	PECAM1	Cell-Cell Contact	KEGG: hsa04514
597	Macro	Kupffer	PECAM1	PECAM1	0.0170649	0	PECAM1_PECAM1	PECAM1 - PECAM1	PECAM1	Cell-Cell Contact	KEGG: hsa04514
598	MDSC	Kupffer	PECAM1	PECAM1	0.0103101	0	PECAM1_PECAM1	PECAM1 - PECAM1	PECAM1	Cell-Cell Contact	KEGG: hsa04514
599	DC	Macro	PECAM1	PECAM1	0.00316426	0	PECAM1_PECAM1	PECAM1 - PECAM1	PECAM1	Cell-Cell Contact	KEGG: hsa04514
600	Kupffer	Macro	PECAM1	PECAM1	0.0170649	0	PECAM1_PECAM1	PECAM1 - PECAM1	PECAM1	Cell-Cell Contact	KEGG: hsa04514
601	Macro	Macro	PECAM1	PECAM1	0.015415	0	PECAM1_PECAM1	PECAM1 - PECAM1	PECAM1	Cell-Cell Contact	KEGG: hsa04514
602	MDSC	Macro	PECAM1	PECAM1	0.00930709	0	PECAM1_PECAM1	PECAM1 - PECAM1	PECAM1	Cell-Cell Contact	KEGG: hsa04514
603	Kupffer	MDSC	PECAM1	PECAM1	0.0103101	0	PECAM1_PECAM1	PECAM1 - PECAM1	PECAM1	Cell-Cell Contact	KEGG: hsa04514
604	Macro	MDSC	PECAM1	PECAM1	0.00930709	0	PECAM1_PECAM1	PECAM1 - PECAM1	PECAM1	Cell-Cell Contact	KEGG: hsa04514
605	MDSC	MDSC	PECAM1	PECAM1	0.00560555	0	PECAM1_PECAM1	PECAM1 - PECAM1	PECAM1	Cell-Cell Contact	KEGG: hsa04514
606	DC	DC	SELPLG	SELL	0.00132073	0	SELPLG_SELL	SELPLG - SELL	SELPLG	Cell-Cell Contact	PMC2431087; PMID: 8892633,PMID: 8896607
607	Kupffer	DC	SELPLG	SELL	0.00160298	0	SELPLG_SELL	SELPLG - SELL	SELPLG	Cell-Cell Contact	PMC2431087; PMID: 8892633,PMID: 8896607
608	Macro	DC	SELPLG	SELL	0.00163858	0	SELPLG_SELL	SELPLG - SELL	SELPLG	Cell-Cell Contact	PMC2431087; PMID: 8892633,PMID: 8896607
609	MDSC	DC	SELPLG	SELL	0.0018625	0	SELPLG_SELL	SELPLG - SELL	SELPLG	Cell-Cell Contact	PMC2431087; PMID: 8892633,PMID: 8896607
610	DC	Macro	SELPLG	SELL	0.000647582	0	SELPLG_SELL	SELPLG - SELL	SELPLG	Cell-Cell Contact	PMC2431087; PMID: 8892633,PMID: 8896607
611	Kupffer	Macro	SELPLG	SELL	0.000786086	0	SELPLG_SELL	SELPLG - SELL	SELPLG	Cell-Cell Contact	PMC2431087; PMID: 8892633,PMID: 8896607
612	Macro	Macro	SELPLG	SELL	0.000803556	0	SELPLG_SELL	SELPLG - SELL	SELPLG	Cell-Cell Contact	PMC2431087; PMID: 8892633,PMID: 8896607
613	MDSC	Macro	SELPLG	SELL	0.000913474	0	SELPLG_SELL	SELPLG - SELL	SELPLG	Cell-Cell Contact	PMC2431087; PMID: 8892633,PMID: 8896607
614	DC	MDSC	SELPLG	SELL	0.00242355	0	SELPLG_SELL	SELPLG - SELL	SELPLG	Cell-Cell Contact	PMC2431087; PMID: 8892633,PMID: 8896607
615	Kupffer	MDSC	SELPLG	SELL	0.00294078	0	SELPLG_SELL	SELPLG - SELL	SELPLG	Cell-Cell Contact	PMC2431087; PMID: 8892633,PMID: 8896607
616	Macro	MDSC	SELPLG	SELL	0.00300599	0	SELPLG_SELL	SELPLG - SELL	SELPLG	Cell-Cell Contact	PMC2431087; PMID: 8892633,PMID: 8896607
617	MDSC	MDSC	SELPLG	SELL	0.00341615	0	SELPLG_SELL	SELPLG - SELL	SELPLG	Cell-Cell Contact	PMC2431087; PMID: 8892633,PMID: 8896607
618	DC	DC	SEMA4A	PLXNB2	0.00159562	0	SEMA4A_PLXNB2	SEMA4A - PLXNB2	SEMA4	Cell-Cell Contact	PMID: 27533782
619	Kupffer	DC	SEMA4A	PLXNB2	0.000680425	0	SEMA4A_PLXNB2	SEMA4A - PLXNB2	SEMA4	Cell-Cell Contact	PMID: 27533782
620	Macro	DC	SEMA4A	PLXNB2	0.000641052	0	SEMA4A_PLXNB2	SEMA4A - PLXNB2	SEMA4	Cell-Cell Contact	PMID: 27533782
621	DC	Kupffer	SEMA4A	PLXNB2	0.00109999	0	SEMA4A_PLXNB2	SEMA4A - PLXNB2	SEMA4	Cell-Cell Contact	PMID: 27533782
622	Kupffer	Kupffer	SEMA4A	PLXNB2	0.000468936	0	SEMA4A_PLXNB2	SEMA4A - PLXNB2	SEMA4	Cell-Cell Contact	PMID: 27533782
623	Macro	Kupffer	SEMA4A	PLXNB2	0.000441795	0	SEMA4A_PLXNB2	SEMA4A - PLXNB2	SEMA4	Cell-Cell Contact	PMID: 27533782
624	DC	Macro	SEMA4A	PLXNB2	0.00231431	0	SEMA4A_PLXNB2	SEMA4A - PLXNB2	SEMA4	Cell-Cell Contact	PMID: 27533782
625	Kupffer	Macro	SEMA4A	PLXNB2	0.000987302	0	SEMA4A_PLXNB2	SEMA4A - PLXNB2	SEMA4	Cell-Cell Contact	PMID: 27533782
626	Macro	Macro	SEMA4A	PLXNB2	0.000930188	0	SEMA4A_PLXNB2	SEMA4A - PLXNB2	SEMA4	Cell-Cell Contact	PMID: 27533782
627	Macro	DC	SEMA4D	PLXNB2	0.000484654	0	SEMA4D_PLXNB2	SEMA4D - PLXNB2	SEMA4	Cell-Cell Contact	PMID: 27533782
628	MAIT	DC	SEMA4D	PLXNB2	0.00106085	0	SEMA4D_PLXNB2	SEMA4D - PLXNB2	SEMA4	Cell-Cell Contact	PMID: 27533782
629	Macro	Kupffer	SEMA4D	PLXNB2	0.000333994	0	SEMA4D_PLXNB2	SEMA4D - PLXNB2	SEMA4	Cell-Cell Contact	PMID: 27533782
630	MAIT	Kupffer	SEMA4D	PLXNB2	0.000731205	0	SEMA4D_PLXNB2	SEMA4D - PLXNB2	SEMA4	Cell-Cell Contact	PMID: 27533782
631	Macro	Macro	SEMA4D	PLXNB2	0.000703299	0	SEMA4D_PLXNB2	SEMA4D - PLXNB2	SEMA4	Cell-Cell Contact	PMID: 27533782
632	MAIT	Macro	SEMA4D	PLXNB2	0.00153904	0	SEMA4D_PLXNB2	SEMA4D - PLXNB2	SEMA4	Cell-Cell Contact	PMID: 27533782
633	Macro	DC	SEMA4D	CD72	0.000512129	0	SEMA4D_CD72	SEMA4D - CD72	SEMA4	Cell-Cell Contact	PMID: 22325954
634	MAIT	DC	SEMA4D	CD72	0.00112095	0	SEMA4D_CD72	SEMA4D - CD72	SEMA4	Cell-Cell Contact	PMID: 22325954
635	Macro	Kupffer	SEMA4D	CD72	0.000816972	0	SEMA4D_CD72	SEMA4D - CD72	SEMA4	Cell-Cell Contact	PMID: 22325954
636	MAIT	Kupffer	SEMA4D	CD72	0.00178755	0	SEMA4D_CD72	SEMA4D - CD72	SEMA4	Cell-Cell Contact	PMID: 22325954
637	Macro	Macro	SEMA4D	CD72	0.000449484	0	SEMA4D_CD72	SEMA4D - CD72	SEMA4	Cell-Cell Contact	PMID: 22325954
638	MAIT	Macro	SEMA4D	CD72	0.00098391	0	SEMA4D_CD72	SEMA4D - CD72	SEMA4	Cell-Cell Contact	PMID: 22325954
639	DC	DC	SEMA7A	PLXNC1	0.000806372	0	SEMA7A_PLXNC1	SEMA7A - PLXNC1	SEMA7	Cell-Cell Contact	PMID: 27533782
640	DC	Macro	SEMA7A	PLXNC1	0.000653055	0	SEMA7A_PLXNC1	SEMA7A - PLXNC1	SEMA7	Cell-Cell Contact	PMID: 27533782
641	DC	MDSC	SEMA7A	PLXNC1	0.00061594	0	SEMA7A_PLXNC1	SEMA7A - PLXNC1	SEMA7	Cell-Cell Contact	PMID: 27533782
642	Kupffer	DC	SIGLEC1	SPN	0.016959	0	SIGLEC1_SPN	SIGLEC1 - SPN	SN	Cell-Cell Contact	KEGG: hsa04514; PMID: 11238599
643	Macro	DC	SIGLEC1	SPN	0.00150208	0	SIGLEC1_SPN	SIGLEC1 - SPN	SN	Cell-Cell Contact	KEGG: hsa04514; PMID: 11238599
644	Kupffer	Macro	SIGLEC1	SPN	0.0100085	0	SIGLEC1_SPN	SIGLEC1 - SPN	SN	Cell-Cell Contact	KEGG: hsa04514; PMID: 11238599
645	Macro	Macro	SIGLEC1	SPN	0.000880793	0	SIGLEC1_SPN	SIGLEC1 - SPN	SN	Cell-Cell Contact	KEGG: hsa04514; PMID: 11238599
646	Kupffer	MAIT	SIGLEC1	SPN	0.0115798	0	SIGLEC1_SPN	SIGLEC1 - SPN	SN	Cell-Cell Contact	KEGG: hsa04514; PMID: 11238599
647	Macro	MAIT	SIGLEC1	SPN	0.00102054	0	SIGLEC1_SPN	SIGLEC1 - SPN	SN	Cell-Cell Contact	KEGG: hsa04514; PMID: 11238599
648	DC	Kupffer	ITGA4_ITGB1	VCAM1	0.0237789	0	ITGA4_ITGB1_VCAM1	VCAM1 - (ITGA4+ITGB1)	VCAM	Cell-Cell Contact	KEGG: hsa04514
649	Kupffer	Kupffer	ITGA4_ITGB1	VCAM1	0.0119757	0	ITGA4_ITGB1_VCAM1	VCAM1 - (ITGA4+ITGB1)	VCAM	Cell-Cell Contact	KEGG: hsa04514
650	Macro	Kupffer	ITGA4_ITGB1	VCAM1	0.0262634	0	ITGA4_ITGB1_VCAM1	VCAM1 - (ITGA4+ITGB1)	VCAM	Cell-Cell Contact	KEGG: hsa04514
651	MDSC	Kupffer	ITGA4_ITGB1	VCAM1	0.00972491	0	ITGA4_ITGB1_VCAM1	VCAM1 - (ITGA4+ITGB1)	VCAM	Cell-Cell Contact	KEGG: hsa04514
652	Kupffer	Kupffer	ITGA9_ITGB1	VCAM1	0.012958	0	ITGA9_ITGB1_VCAM1	VCAM1 - (ITGA9+ITGB1)	VCAM	Cell-Cell Contact	KEGG: hsa04514
653	DC	Kupffer	ITGA4_ITGB7	VCAM1	0.0189561	0	ITGA4_ITGB7_VCAM1	VCAM1 - (ITGA4+ITGB7)	VCAM	Cell-Cell Contact	KEGG: hsa04514
654	MAIT	Kupffer	ITGA4_ITGB7	VCAM1	0.00882512	0	ITGA4_ITGB7_VCAM1	VCAM1 - (ITGA4+ITGB7)	VCAM	Cell-Cell Contact	KEGG: hsa04514
