# Supplementary material for: Single Cell Multi‐Omics Revealing the Important Role of MR1 Mediated MAIT Cells in Maintaining Rejection for Liver Transplantation
Source: Cell Prolif. 2026 Mar 10:e70194. Online ahead of print. doi: 10.1111/cpr.70194 (PMC13325667; doi:10.1111/cpr.70194)
Supplement: Supplementary file 19 — Table S3: Differentially expressed genes of MAIT cell subsets. [file CPR-9999-e70194-s012.xlsx]

## Sheet: Sheet1
	p_val	avg_log2FC	pct.1	pct.2	p_val_adj	cluster	gene
SLC4A10	2.10917e-307	1.05769	0.947	0.79	4.21834e-304	0	SLC4A10
IL4I1	1.36281e-55	0.662676	0.744	0.724	2.72562e-52	0	IL4I1
KLRG1	9.32623e-29	0.34621	0.916	0.896	1.86525e-25	0	KLRG1
TRGC2	5.92209e-23	0.261639	0.972	0.961	1.18442e-19	0	TRGC2
XCL2	2.0468e-77	0.333046	0.838	0.792	4.0936e-74	1	XCL2
HLA-DRB5	4.39102e-77	0.331756	0.927	0.909	8.78205e-74	1	HLA-DRB5
XCL1	5.782e-60	0.265618	0.761	0.687	1.1564e-56	1	XCL1
CD4	3.18708e-53	0.290461	0.857	0.854	6.37417e-50	1	CD4
HLA-DRB1	6.00809e-39	0.412905	0.847	0.825	1.20162e-35	1	HLA-DRB1
IFNG	9.79562e-35	0.76322	0.89	0.807	1.95912e-31	1	IFNG
COTL1	9.85413e-35	0.464781	0.806	0.755	1.97083e-31	1	COTL1
GZMH	1.65374e-34	0.435749	0.874	0.79	3.30748e-31	1	GZMH
TRDC	2.13652e-27	0.371375	0.68	0.543	4.27304e-24	1	TRDC
RGS1	1.88362e-23	0.579792	0.912	0.846	3.76724e-20	1	RGS1
ITGB1	1.07825e-19	0.348131	0.823	0.783	2.15651e-16	1	ITGB1
DUSP4	8.33596e-18	0.29037	0.72	0.742	1.66719e-14	1	DUSP4
TRBC1	1.48507e-17	0.481785	0.891	0.855	2.97015e-14	1	TRBC1
FOS	2.67565e-14	0.297447	0.98	0.972	5.35129e-11	1	FOS
RGCC	1.92473e-09	0.261228	0.818	0.781	3.84947e-06	1	RGCC
KLF6	5.26165e-07	0.336205	0.92	0.922	0.00105233	1	KLF6
ANXA1	9.5933e-07	0.336632	0.959	0.962	0.00191866	1	ANXA1
MYADM	1.67198e-06	0.310527	0.804	0.752	0.00334395	1	MYADM
LINC00892	0.00143785	0.262944	0.843	0.85	1	1	LINC00892
CCL20	0	3.66139	1	0.744	0	2	CCL20
CD83	1.93414e-31	0.635142	0.962	0.924	3.86828e-28	2	CD83
NFKBIA	3.02969e-27	0.349741	0.998	0.994	6.05937e-24	2	NFKBIA
CCL3L1	1.03058e-26	0.671815	0.92	0.891	2.06116e-23	2	CCL3L1
CCL4	1.27007e-22	0.528634	0.932	0.887	2.54014e-19	2	CCL4
BIRC3	6.32363e-21	0.485695	0.974	0.936	1.26473e-17	2	BIRC3
CCL4L2	9.2695e-20	0.678514	0.864	0.838	1.8539e-16	2	CCL4L2
RGS2	2.86465e-17	0.33975	0.955	0.924	5.7293e-14	2	RGS2
CD8A	9.70412e-15	0.296077	0.846	0.794	1.94082e-11	2	CD8A
TNFAIP3	1.11514e-13	0.274723	0.976	0.973	2.23028e-10	2	TNFAIP3
EGR3	3.92938e-13	0.267607	0.777	0.703	7.85876e-10	2	EGR3
PHLDA1	6.27964e-10	0.364132	0.809	0.773	1.25593e-06	2	PHLDA1
CCR6	3.51606e-285	1.36687	1	0.612	7.03212e-282	3	CCR6
Z94721.2	1.18883e-28	0.357224	0.978	0.793	2.37765e-25	3	Z94721.2
CEBPD	4.52246e-08	0.257123	0.733	0.674	9.04491e-05	3	CEBPD
MT1X	5.04462e-06	0.533663	0.377	0.471	0.0100892	3	MT1X
