# Supplementary material for: Single Cell Multi‐Omics Revealing the Important Role of MR1 Mediated MAIT Cells in Maintaining Rejection for Liver Transplantation
Source: Cell Prolif. 2026 Mar 10:e70194. Online ahead of print. doi: 10.1111/cpr.70194 (PMC13325667; doi:10.1111/cpr.70194)
Supplement: Supplementary file 20 — Table S4: Differentially expressed genes across T cell clusters. [file CPR-9999-e70194-s004.xlsx]

## Sheet: Sheet1
	p_val	avg_log2FC	pct.1	pct.2	p_val_adj	cluster	gene
Nusap1	0	3.05197	0.92	0.144	0	Proliferating	Nusap1
Birc5	0	2.56932	0.947	0.22	0	Proliferating	Birc5
Ccna2	0	2.75371	0.88	0.16	0	Proliferating	Ccna2
H2ac24	0	2.93877	0.903	0.183	0	Proliferating	H2ac24
Pclaf	0	2.5856	0.977	0.268	0	Proliferating	Pclaf
Ube2c	0	2.57999	0.908	0.211	0	Proliferating	Ube2c
H2ax	0	2.70164	0.925	0.229	0	Proliferating	H2ax
Cdca8	0	2.4554	0.887	0.192	0	Proliferating	Cdca8
Top2a	0	2.42565	0.981	0.286	0	Proliferating	Top2a
Prc1	0	2.48718	0.846	0.155	0	Proliferating	Prc1
Ccnb2	0	2.05265	0.916	0.233	0	Proliferating	Ccnb2
Kif11	0	2.56503	0.816	0.14	0	Proliferating	Kif11
Stmn1	0	2.5898	0.994	0.325	0	Proliferating	Stmn1
Cdk1	0	2.55631	0.819	0.155	0	Proliferating	Cdk1
Smc2	0	2.11097	0.893	0.231	0	Proliferating	Smc2
Tpx2	0	2.39912	0.818	0.161	0	Proliferating	Tpx2
Ckap2l	0	2.7117	0.777	0.128	0	Proliferating	Ckap2l
Cdca3	0	2.64513	0.802	0.153	0	Proliferating	Cdca3
H2ac8	0	2.68301	0.802	0.153	0	Proliferating	H2ac8
Tubb4b	0	2.12525	0.941	0.295	0	Proliferating	Tubb4b
Spc25	0	2.90908	0.761	0.117	0	Proliferating	Spc25
Mki67	0	2.0692	0.984	0.34	0	Proliferating	Mki67
H4c4	0	2.51905	0.856	0.213	0	Proliferating	H4c4
Spc24	0	2.58747	0.79	0.156	0	Proliferating	Spc24
Cks1b	0	2.02176	0.859	0.227	0	Proliferating	Cks1b
Cks2	0	1.98995	0.881	0.255	0	Proliferating	Cks2
Tuba1c	0	2.1782	0.927	0.304	0	Proliferating	Tuba1c
Tacc3	0	2.3991	0.782	0.161	0	Proliferating	Tacc3
Rrm2	0	2.61107	0.771	0.153	0	Proliferating	Rrm2
Racgap1	0	2.05739	0.815	0.201	0	Proliferating	Racgap1
Tmpo	0	1.88668	0.922	0.31	0	Proliferating	Tmpo
H2ac4	0	3.54004	0.687	0.079	0	Proliferating	H2ac4
Aurkb	0	2.76273	0.711	0.112	0	Proliferating	Aurkb
Incenp	0	1.85903	0.785	0.186	0	Proliferating	Incenp
Asf1b	0	2.61316	0.745	0.147	0	Proliferating	Asf1b
H1f5	0	2.563	0.707	0.112	0	Proliferating	H1f5
Lmnb1	0	1.73556	0.923	0.329	0	Proliferating	Lmnb1
Hmmr	0	2.32705	0.718	0.126	0	Proliferating	Hmmr
Kif22	0	2.57002	0.707	0.119	0	Proliferating	Kif22
Ncapg	0	2.45968	0.724	0.137	0	Proliferating	Ncapg
Rrm1	0	1.98207	0.803	0.218	0	Proliferating	Rrm1
Fbxo5	0	2.81525	0.686	0.105	0	Proliferating	Fbxo5
Cenpe	0	1.76292	0.743	0.166	0	Proliferating	Cenpe
Hmgn2	0	1.73761	0.945	0.371	0	Proliferating	Hmgn2
Cenpa	0	1.51306	0.889	0.319	0	Proliferating	Cenpa
Cenpf	0	2.09165	0.701	0.134	0	Proliferating	Cenpf
H1f4	0	1.62918	0.793	0.231	0	Proliferating	H1f4
Anp32e	0	1.55982	0.927	0.366	0	Proliferating	Anp32e
Plk1	0	2.59126	0.657	0.105	0	Proliferating	Plk1
Mad2l1	0	2.14631	0.715	0.167	0	Proliferating	Mad2l1
Knl1	0	2.10559	0.672	0.127	0	Proliferating	Knl1
H2az2	0	1.76443	0.956	0.415	0	Proliferating	H2az2
Tuba1b	0	2.28254	0.996	0.461	0	Proliferating	Tuba1b
Tk1	0	2.00994	0.71	0.176	0	Proliferating	Tk1
Ndc80	0	2.47376	0.644	0.11	0	Proliferating	Ndc80
D17H6S56E-5	0	1.37274	0.813	0.287	0	Proliferating	D17H6S56E-5
Cdkn2d	0	2.04119	0.669	0.145	0	Proliferating	Cdkn2d
Bub3	0	1.47659	0.818	0.295	0	Proliferating	Bub3
Kif23	0	2.28451	0.627	0.106	0	Proliferating	Kif23
Tubb5	0	2.10252	0.994	0.474	0	Proliferating	Tubb5
Cdc20	0	2.09665	0.657	0.141	0	Proliferating	Cdc20
Rad21	0	1.36346	0.92	0.406	0	Proliferating	Rad21
Ezh2	0	1.25336	0.875	0.364	0	Proliferating	Ezh2
Selenoh	0	1.16335	0.864	0.359	0	Proliferating	Selenoh
Ncaph	0	2.62931	0.601	0.098	0	Proliferating	Ncaph
Ccnb1	0	2.18405	0.642	0.14	0	Proliferating	Ccnb1
Esco2	0	3.21191	0.564	0.067	0	Proliferating	Esco2
Tyms	0	2.01763	0.667	0.173	0	Proliferating	Tyms
Lockd	0	1.65214	0.678	0.187	0	Proliferating	Lockd
Kpna2	0	2.20859	0.62	0.129	0	Proliferating	Kpna2
Lig1	0	1.5757	0.702	0.214	0	Proliferating	Lig1
Nucks1	0	1.12888	0.923	0.436	0	Proliferating	Nucks1
Mis18bp1	0	2.55801	0.572	0.086	0	Proliferating	Mis18bp1
Kif20a	0	2.54231	0.576	0.095	0	Proliferating	Kif20a
Banf1	0	1.1544	0.934	0.454	0	Proliferating	Banf1
Alyref	0	1.30709	0.77	0.292	0	Proliferating	Alyref
Ncapd2	0	1.85249	0.609	0.137	0	Proliferating	Ncapd2
Smc1a	0	0.943602	0.837	0.371	0	Proliferating	Smc1a
Smc4	0	1.11905	0.97	0.509	0	Proliferating	Smc4
Aurka	0	2.58711	0.536	0.079	0	Proliferating	Aurka
Hjurp	0	1.49494	0.611	0.155	0	Proliferating	Hjurp
Cep55	0	2.10464	0.568	0.113	0	Proliferating	Cep55
Tagln2	0	1.29119	0.916	0.462	0	Proliferating	Tagln2
Lsm5	0	1.02595	0.785	0.331	0	Proliferating	Lsm5
Ccdc34	0	1.9601	0.587	0.133	0	Proliferating	Ccdc34
Tuba1a	0	1.5573	0.664	0.211	0	Proliferating	Tuba1a
Lbr	0	1.01484	0.778	0.327	0	Proliferating	Lbr
Dlgap5	0	1.90723	0.572	0.122	0	Proliferating	Dlgap5
Ckap5	0	1.29482	0.637	0.191	0	Proliferating	Ckap5
Rbbp4	0	0.996524	0.827	0.382	0	Proliferating	Rbbp4
Dut	0	0.926516	0.828	0.384	0	Proliferating	Dut
Dnmt1	0	1.1063	0.713	0.27	0	Proliferating	Dnmt1
Gmnn	0	1.61319	0.621	0.179	0	Proliferating	Gmnn
Calm2	0	1.19298	0.945	0.504	0	Proliferating	Calm2
Hnrnpab	0	0.882431	0.91	0.471	0	Proliferating	Hnrnpab
Dbi	0	1.00551	0.85	0.412	0	Proliferating	Dbi
Mxd3	0	3.37077	0.488	0.05	0	Proliferating	Mxd3
Cbx5	0	1.13187	0.667	0.232	0	Proliferating	Cbx5
Jpt1	0	1.14579	0.945	0.511	0	Proliferating	Jpt1
Mcm7	0	1.37786	0.642	0.209	0	Proliferating	Mcm7
Pcna	0	1.23303	0.797	0.365	0	Proliferating	Pcna
Anapc5	0	0.967435	0.732	0.3	0	Proliferating	Anapc5
Cbx3	0	0.859654	0.918	0.487	0	Proliferating	Cbx3
Bub1b	0	2.16528	0.533	0.103	0	Proliferating	Bub1b
Cenpw	0	1.65484	0.605	0.175	0	Proliferating	Cenpw
Shcbp1	0	2.69067	0.51	0.08	0	Proliferating	Shcbp1
Kif15	0	1.67371	0.568	0.138	0	Proliferating	Kif15
Cenph	0	1.98155	0.561	0.132	0	Proliferating	Cenph
Kif20b	0	1.58376	0.559	0.13	0	Proliferating	Kif20b
Bub1	0	2.44683	0.515	0.087	0	Proliferating	Bub1
Arhgap11a	0	1.94895	0.54	0.112	0	Proliferating	Arhgap11a
Clspn	0	1.81084	0.558	0.13	0	Proliferating	Clspn
Snrpd1	0	0.967989	0.752	0.324	0	Proliferating	Snrpd1
Calm3	0	0.872914	0.886	0.463	0	Proliferating	Calm3
Emp3	0	1.17369	0.924	0.502	0	Proliferating	Emp3
Ddx39a	0	0.926379	0.737	0.316	0	Proliferating	Ddx39a
Dnajc9	0	0.764919	0.837	0.416	0	Proliferating	Dnajc9
Rbbp7	0	0.891784	0.792	0.372	0	Proliferating	Rbbp7
Exosc8	0	0.893813	0.729	0.31	0	Proliferating	Exosc8
Cmc2	0	1.55993	0.586	0.167	0	Proliferating	Cmc2
Ctcf	0	0.711806	0.774	0.357	0	Proliferating	Ctcf
Usp1	0	0.96693	0.691	0.275	0	Proliferating	Usp1
Nudt21	0	0.836486	0.787	0.372	0	Proliferating	Nudt21
Mrpl18	0	0.864054	0.788	0.373	0	Proliferating	Mrpl18
Pbk	0	2.99332	0.481	0.066	0	Proliferating	Pbk
Dbf4	0	1.61682	0.568	0.153	0	Proliferating	Dbf4
Hdgf	0	0.804329	0.767	0.353	0	Proliferating	Hdgf
Ran	0	0.965641	0.975	0.561	0	Proliferating	Ran
Sgo1	0	2.65482	0.488	0.076	0	Proliferating	Sgo1
Diaph3	0	1.44772	0.537	0.128	0	Proliferating	Diaph3
Nrm	0	2.16351	0.518	0.109	0	Proliferating	Nrm
Tpm4	0	0.722273	0.839	0.43	0	Proliferating	Tpm4
Slbp	0	1.04479	0.728	0.32	0	Proliferating	Slbp
Cdkn3	0	2.08083	0.519	0.112	0	Proliferating	Cdkn3
Ubald2	0	1.07935	0.641	0.234	0	Proliferating	Ubald2
Dek	0	1.31719	0.983	0.576	0	Proliferating	Dek
Kif4	0	2.32101	0.485	0.079	0	Proliferating	Kif4
Gltp	0	0.910501	0.717	0.311	0	Proliferating	Gltp
Hpf1	0	0.976362	0.703	0.297	0	Proliferating	Hpf1
Pmf1	0	1.7812	0.55	0.145	0	Proliferating	Pmf1
Cdca2	0	2.2981	0.489	0.084	0	Proliferating	Cdca2
Ranbp1	0	0.73857	0.806	0.403	0	Proliferating	Ranbp1
Srsf3	0	0.794554	0.907	0.504	0	Proliferating	Srsf3
Nuf2	0	2.47565	0.479	0.081	0	Proliferating	Nuf2
Rangap1	0	1.12741	0.601	0.204	0	Proliferating	Rangap1
H3c6	0	2.19392	0.476	0.079	0	Proliferating	H3c6
Ywhah	0	0.816922	0.905	0.509	0	Proliferating	Ywhah
Csrp1	0	1.26817	0.598	0.202	0	Proliferating	Csrp1
Depdc1a	0	2.44981	0.474	0.078	0	Proliferating	Depdc1a
Mapre1	0	0.718543	0.764	0.371	0	Proliferating	Mapre1
Hmgb3	0	1.55555	0.553	0.16	0	Proliferating	Hmgb3
Sgo2a	0	2.4909	0.465	0.073	0	Proliferating	Sgo2a
H1f2	0	0.290466	0.716	0.324	0	Proliferating	H1f2
Ssrp1	0	0.723957	0.748	0.358	0	Proliferating	Ssrp1
Ska1	0	2.67762	0.461	0.071	0	Proliferating	Ska1
1810037I17Rik	0	0.731247	0.84	0.45	0	Proliferating	1810037I17Rik
Fzr1	0	1.56013	0.525	0.136	0	Proliferating	Fzr1
Raly	0	0.715041	0.814	0.425	0	Proliferating	Raly
Gnb2	0	0.655518	0.889	0.502	0	Proliferating	Gnb2
Cdkn2c	0	2.34588	0.459	0.073	0	Proliferating	Cdkn2c
Psip1	0	0.613877	0.746	0.36	0	Proliferating	Psip1
Lsm3	0	1.0947	0.61	0.224	0	Proliferating	Lsm3
Rpa3	0	1.18522	0.597	0.211	0	Proliferating	Rpa3
Cbx1	0	0.694501	0.705	0.319	0	Proliferating	Cbx1
Fen1	0	1.51912	0.545	0.16	0	Proliferating	Fen1
Mcm5	0	1.27479	0.568	0.185	0	Proliferating	Mcm5
H2bc11	0	1.90516	0.48	0.098	0	Proliferating	H2bc11
Nudc	0	0.724547	0.678	0.298	0	Proliferating	Nudc
Knstrn	0	1.69839	0.512	0.132	0	Proliferating	Knstrn
Kif2c	0	2.47355	0.452	0.073	0	Proliferating	Kif2c
Anp32b	0	0.88806	0.972	0.593	0	Proliferating	Anp32b
H1f3	0	1.50271	0.484	0.106	0	Proliferating	H1f3
Aspm	0	2.06684	0.462	0.085	0	Proliferating	Aspm
Hprt	0	0.709141	0.728	0.352	0	Proliferating	Hprt
Trim59	0	0.845682	0.604	0.228	0	Proliferating	Trim59
Lsm2	0	1.20299	0.584	0.209	0	Proliferating	Lsm2
Serinc3	0	0.683867	0.911	0.537	0	Proliferating	Serinc3
Cdc25b	0	1.71895	0.482	0.109	0	Proliferating	Cdc25b
E2f8	0	2.83857	0.436	0.064	0	Proliferating	E2f8
Ncaph2	0	1.02864	0.57	0.2	0	Proliferating	Ncaph2
Cbfb	0	0.703905	0.659	0.291	0	Proliferating	Cbfb
Rfc5	0	1.46724	0.521	0.153	0	Proliferating	Rfc5
Nasp	0	0.798788	0.628	0.262	0	Proliferating	Nasp
Tipin	0	1.12266	0.569	0.205	0	Proliferating	Tipin
Ssna1	0	0.82039	0.62	0.257	0	Proliferating	Ssna1
H2ac20	0	2.35818	0.428	0.065	0	Proliferating	H2ac20
Ckap2	0	1.97516	0.46	0.097	0	Proliferating	Ckap2
Cenpx	0	0.799334	0.643	0.28	0	Proliferating	Cenpx
Prr11	0	2.49031	0.43	0.067	0	Proliferating	Prr11
Ska2	0	1.96729	0.456	0.093	0	Proliferating	Ska2
Prim1	0	1.58279	0.501	0.139	0	Proliferating	Prim1
Suz12	0	0.68994	0.637	0.275	0	Proliferating	Suz12
Rnaseh2b	0	1.20339	0.562	0.202	0	Proliferating	Rnaseh2b
Atad2	0	0.959977	0.555	0.196	0	Proliferating	Atad2
Rfc4	0	1.52274	0.513	0.154	0	Proliferating	Rfc4
Plk4	0	1.81582	0.462	0.105	0	Proliferating	Plk4
Spag5	0	1.61819	0.462	0.105	0	Proliferating	Spag5
Nfyb	0	0.833558	0.599	0.244	0	Proliferating	Nfyb
Cenpm	0	2.24389	0.448	0.093	0	Proliferating	Cenpm
Nsmce4a	0	0.795597	0.597	0.244	0	Proliferating	Nsmce4a
Xpo1	0	0.748566	0.578	0.227	0	Proliferating	Xpo1
Hint1	0	0.66033	0.954	0.603	0	Proliferating	Hint1
Mis18a	0	1.53396	0.479	0.128	0	Proliferating	Mis18a
Kifc1	0	2.23619	0.421	0.07	0	Proliferating	Kifc1
H3c3	0	2.39634	0.418	0.069	0	Proliferating	H3c3
Rnaseh2c	0	0.764501	0.613	0.264	0	Proliferating	Rnaseh2c
Ncapd3	0	1.11313	0.485	0.137	0	Proliferating	Ncapd3
Med30	0	0.954127	0.576	0.229	0	Proliferating	Med30
Sae1	0	0.729526	0.61	0.264	0	Proliferating	Sae1
Nsd2	0	0.681307	0.555	0.21	0	Proliferating	Nsd2
Snrpe	0	0.666331	0.945	0.6	0	Proliferating	Snrpe
Cdca5	0	2.74914	0.406	0.063	0	Proliferating	Cdca5
Vim	0	0.85591	0.898	0.555	0	Proliferating	Vim
Cdca4	0	1.19295	0.496	0.158	0	Proliferating	Cdca4
Mcm3	0	0.800223	0.555	0.218	0	Proliferating	Mcm3
Rad51	0	1.99734	0.438	0.101	0	Proliferating	Rad51
Pola1	0	1.07547	0.475	0.138	0	Proliferating	Pola1
Tceal9	0	0.900069	0.557	0.221	0	Proliferating	Tceal9
Sumo2	0	0.743404	0.956	0.62	0	Proliferating	Sumo2
Hmgn5	0	0.925438	0.538	0.203	0	Proliferating	Hmgn5
Brd8	0	0.699059	0.516	0.181	0	Proliferating	Brd8
Anxa2	0	0.839798	0.869	0.534	0	Proliferating	Anxa2
Plp2	0	0.952834	0.543	0.211	0	Proliferating	Plp2
Rfc2	0	0.861075	0.557	0.227	0	Proliferating	Rfc2
Melk	0	2.57471	0.393	0.063	0	Proliferating	Melk
Fkbp2	0	0.983123	0.526	0.196	0	Proliferating	Fkbp2
Cep57	0	0.758294	0.546	0.217	0	Proliferating	Cep57
Nek2	0	2.14536	0.412	0.083	0	Proliferating	Nek2
Mrpl51	0	0.740417	0.576	0.248	0	Proliferating	Mrpl51
Cenpl	0	2.18345	0.392	0.066	0	Proliferating	Cenpl
Odf2	0	1.14216	0.454	0.128	0	Proliferating	Odf2
Nxt1	0	1.20409	0.484	0.159	0	Proliferating	Nxt1
Orc6	0	1.19467	0.495	0.17	0	Proliferating	Orc6
Rad51ap1	0	2.47404	0.392	0.069	0	Proliferating	Rad51ap1
Reep4	0	1.51871	0.439	0.116	0	Proliferating	Reep4
Ccnf	0	2.49997	0.376	0.053	0	Proliferating	Ccnf
Nsmce1	0	1.13764	0.493	0.17	0	Proliferating	Nsmce1
Ube2s	0	1.32643	0.439	0.118	0	Proliferating	Ube2s
Ect2	0	1.99646	0.392	0.073	0	Proliferating	Ect2
Topbp1	0	0.652863	0.525	0.207	0	Proliferating	Topbp1
Foxm1	0	2.39796	0.376	0.058	0	Proliferating	Foxm1
Dctpp1	0	0.887648	0.527	0.21	0	Proliferating	Dctpp1
Trappc1	0	0.846753	0.534	0.219	0	Proliferating	Trappc1
Pbdc1	0	0.842871	0.521	0.208	0	Proliferating	Pbdc1
Txn1	0	0.64478	0.971	0.658	0	Proliferating	Txn1
Haus4	0	1.39025	0.435	0.124	0	Proliferating	Haus4
Uhrf1	0	1.43906	0.441	0.13	0	Proliferating	Uhrf1
Rasgrp2	0	1.20247	0.495	0.184	0	Proliferating	Rasgrp2
Prelid3b	0	0.814874	0.529	0.22	0	Proliferating	Prelid3b
Elof1	0	0.851352	0.519	0.211	0	Proliferating	Elof1
Kif14	0	2.1013	0.371	0.063	0	Proliferating	Kif14
Fignl1	0	1.93335	0.405	0.098	0	Proliferating	Fignl1
Neil3	0	2.44468	0.354	0.047	0	Proliferating	Neil3
Nde1	0	0.751309	0.504	0.197	0	Proliferating	Nde1
Rbl1	0	1.33823	0.41	0.105	0	Proliferating	Rbl1
Hmgb2	0	1.89401	1	0.697	0	Proliferating	Hmgb2
Eri1	0	0.902925	0.486	0.183	0	Proliferating	Eri1
Pimreg	0	2.68067	0.354	0.051	0	Proliferating	Pimreg
Suv39h1	0	1.49944	0.419	0.117	0	Proliferating	Suv39h1
Ilf2	0	0.726444	0.502	0.2	0	Proliferating	Ilf2
Ncapg2	0	1.90468	0.375	0.077	0	Proliferating	Ncapg2
Ccng2	0	1.09062	0.406	0.109	0	Proliferating	Ccng2
H4c9	0	0.863401	0.451	0.156	0	Proliferating	H4c9
Cdc45	0	1.81752	0.387	0.092	0	Proliferating	Cdc45
Ap1m1	0	0.777912	0.488	0.193	0	Proliferating	Ap1m1
H2az1	0	1.64471	0.999	0.705	0	Proliferating	H2az1
Haus3	0	0.845475	0.451	0.157	0	Proliferating	Haus3
Hat1	0	0.914192	0.468	0.177	0	Proliferating	Hat1
Tubg1	0	1.50295	0.406	0.115	0	Proliferating	Tubg1
Tcf19	0	2.25114	0.361	0.07	0	Proliferating	Tcf19
Cenpk	0	1.66584	0.389	0.1	0	Proliferating	Cenpk
H2bc14	0	2.30491	0.342	0.053	0	Proliferating	H2bc14
Clic1	0	0.900002	0.988	0.7	0	Proliferating	Clic1
Sapcd2	0	2.44227	0.344	0.057	0	Proliferating	Sapcd2
Tfdp1	0	0.882241	0.482	0.195	0	Proliferating	Tfdp1
H2bc3	0	2.09783	0.337	0.054	0	Proliferating	H2bc3
Nup62	0	1.06456	0.434	0.152	0	Proliferating	Nup62
Ppih	0	0.995789	0.435	0.157	0	Proliferating	Ppih
Pgp	0	0.879258	0.443	0.165	0	Proliferating	Pgp
Arl6ip1	0	1.14576	0.988	0.712	0	Proliferating	Arl6ip1
Cnih4	0	0.803006	0.437	0.162	0	Proliferating	Cnih4
Rbbp8	0	0.697121	0.442	0.168	0	Proliferating	Rbbp8
Gtse1	0	2.43466	0.32	0.05	0	Proliferating	Gtse1
Kif18a	0	1.64599	0.34	0.071	0	Proliferating	Kif18a
Cep295	0	0.617814	0.426	0.157	0	Proliferating	Cep295
Ube2t	0	2.02677	0.336	0.069	0	Proliferating	Ube2t
Cenpc1	0	0.88688	0.391	0.125	0	Proliferating	Cenpc1
Gpsm2	0	2.14094	0.324	0.059	0	Proliferating	Gpsm2
Ttk	0	2.21692	0.314	0.051	0	Proliferating	Ttk
Spdl1	0	2.29315	0.32	0.057	0	Proliferating	Spdl1
Brip1	0	2.05122	0.324	0.062	0	Proliferating	Brip1
Rdm1	0	0.686027	0.411	0.15	0	Proliferating	Rdm1
Nudt4	0	0.818577	0.407	0.147	0	Proliferating	Nudt4
Cit	0	1.35304	0.329	0.072	0	Proliferating	Cit
H2ac15	0	2.25541	0.298	0.041	0	Proliferating	H2ac15
Parpbp	0	2.11188	0.311	0.055	0	Proliferating	Parpbp
H2bc8	0	1.32299	0.34	0.084	0	Proliferating	H2bc8
Rfwd3	0	0.931629	0.373	0.118	0	Proliferating	Rfwd3
Rbm3	0	0.724355	0.991	0.737	0	Proliferating	Rbm3
Rad18	0	0.962052	0.365	0.117	0	Proliferating	Rad18
Gm43305	0	1.42837	0.385	0.139	0	Proliferating	Gm43305
1500009L16Rik	0	1.53629	0.367	0.122	0	Proliferating	1500009L16Rik
Poc1a	0	2.20794	0.302	0.058	0	Proliferating	Poc1a
Ska3	0	2.409	0.29	0.047	0	Proliferating	Ska3
Prdx4	0	1.3937	0.336	0.094	0	Proliferating	Prdx4
Cenpp	0	1.68859	0.306	0.064	0	Proliferating	Cenpp
4930579G24Rik	0	2.13901	0.303	0.062	0	Proliferating	4930579G24Rik
Pih1d1	0	0.9515	0.371	0.13	0	Proliferating	Pih1d1
Cip2a	0	1.53585	0.322	0.081	0	Proliferating	Cip2a
Rhno1	0	1.19474	0.333	0.093	0	Proliferating	Rhno1
Anln	0	1.94977	0.285	0.045	0	Proliferating	Anln
Crip1	0	1.1594	0.994	0.754	0	Proliferating	Crip1
Arhgap19	0	2.28915	0.285	0.045	0	Proliferating	Arhgap19
Hirip3	0	1.32247	0.333	0.097	0	Proliferating	Hirip3
Tinf2	0	1.13636	0.325	0.098	0	Proliferating	Tinf2
Mns1	0	1.08511	0.332	0.106	0	Proliferating	Mns1
Dck	0	1.11407	0.329	0.104	0	Proliferating	Dck
1700097N02Rik	0	1.19095	0.337	0.112	0	Proliferating	1700097N02Rik
2700099C18Rik	0	1.84271	0.275	0.051	0	Proliferating	2700099C18Rik
Trip13	0	1.89098	0.291	0.067	0	Proliferating	Trip13
G2e3	0	0.959155	0.306	0.083	0	Proliferating	G2e3
Haspin	0	1.55385	0.286	0.064	0	Proliferating	Haspin
Stil	0	2.25517	0.26	0.041	0	Proliferating	Stil
Eme1	0	2.14259	0.265	0.049	0	Proliferating	Eme1
Hnrnpa3	0	0.804818	0.992	0.776	0	Proliferating	Hnrnpa3
Lgals1	0	0.849781	0.988	0.773	0	Proliferating	Lgals1
Pkmyt1	0	1.23625	0.298	0.084	0	Proliferating	Pkmyt1
Rcc1	0	1.36531	0.308	0.095	0	Proliferating	Rcc1
Bard1	0	1.14748	0.303	0.091	0	Proliferating	Bard1
Lmf2	0	1.039	0.302	0.091	0	Proliferating	Lmf2
Chaf1a	0	1.32886	0.304	0.093	0	Proliferating	Chaf1a
Ttf2	0	1.17334	0.29	0.08	0	Proliferating	Ttf2
H2bc18	0	1.77421	0.247	0.04	0	Proliferating	H2bc18
Kif18b	0	2.39643	0.244	0.037	0	Proliferating	Kif18b
Brca1	0	1.71517	0.259	0.057	0	Proliferating	Brca1
Mastl	0	2.36105	0.238	0.037	0	Proliferating	Mastl
Cenpn	0	2.04355	0.249	0.049	0	Proliferating	Cenpn
Bora	0	1.18857	0.275	0.075	0	Proliferating	Bora
H3c2	0	3.0007	0.222	0.023	0	Proliferating	H3c2
H2bc6	0	1.09805	0.269	0.07	0	Proliferating	H2bc6
E2f2	0	1.13537	0.267	0.07	0	Proliferating	E2f2
H2ac11	0	2.0199	0.249	0.052	0	Proliferating	H2ac11
H2bc22	0	2.02621	0.234	0.037	0	Proliferating	H2bc22
Espl1	0	2.00656	0.236	0.04	0	Proliferating	Espl1
Prim2	0	1.2372	0.27	0.076	0	Proliferating	Prim2
Mybl2	0	1.63708	0.261	0.068	0	Proliferating	Mybl2
Sass6	0	1.4559	0.257	0.066	0	Proliferating	Sass6
Gen1	0	2.21785	0.23	0.04	0	Proliferating	Gen1
H2bc12	0	2.30657	0.224	0.035	0	Proliferating	H2bc12
Cdc25c	0	2.05689	0.23	0.041	0	Proliferating	Cdc25c
Hmgb1	0	1.1151	0.999	0.81	0	Proliferating	Hmgb1
Troap	0	1.98896	0.234	0.046	0	Proliferating	Troap
Hyls1	0	1.92508	0.227	0.041	0	Proliferating	Hyls1
Tnfaip8l1	0	1.61822	0.234	0.05	0	Proliferating	Tnfaip8l1
Zwilch	0	1.74556	0.233	0.05	0	Proliferating	Zwilch
H4c8	0	1.0992	0.239	0.057	0	Proliferating	H4c8
Oip5	0	2.4145	0.218	0.039	0	Proliferating	Oip5
Depdc1b	0	2.71038	0.201	0.023	0	Proliferating	Depdc1b
Rnf26	0	1.51955	0.238	0.06	0	Proliferating	Rnf26
Dsn1	0	1.89258	0.225	0.048	0	Proliferating	Dsn1
H3c11	0	1.78629	0.215	0.038	0	Proliferating	H3c11
H3c4	0	1.85759	0.212	0.037	0	Proliferating	H3c4
Cenpt	0	1.50042	0.229	0.057	0	Proliferating	Cenpt
H4c14	0	1.60739	0.209	0.038	0	Proliferating	H4c14
H1f1	0	1.63424	0.206	0.04	0	Proliferating	H1f1
Calm1	0	0.58366	0.997	0.833	0	Proliferating	Calm1
H2bc15	0	2.66976	0.182	0.021	0	Proliferating	H2bc15
Mtfr2	0	2.16081	0.193	0.036	0	Proliferating	Mtfr2
H3f3b	0	0.52467	0.993	0.837	0	Proliferating	H3f3b
Pif1	0	1.83899	0.185	0.034	0	Proliferating	Pif1
Ticrr	0	1.61381	0.193	0.044	0	Proliferating	Ticrr
E2f7	0	1.91975	0.185	0.037	0	Proliferating	E2f7
H2ac22	0	2.24659	0.173	0.025	0	Proliferating	H2ac22
Rad54b	0	1.73074	0.184	0.039	0	Proliferating	Rad54b
Kntc1	0	1.6279	0.183	0.038	0	Proliferating	Kntc1
H2bc27	0	1.37607	0.185	0.041	0	Proliferating	H2bc27
Hnrnpa2b1	0	0.59251	0.997	0.858	0	Proliferating	Hnrnpa2b1
Fancd2	0	1.9995	0.167	0.031	0	Proliferating	Fancd2
Tedc1	0	2.01674	0.165	0.03	0	Proliferating	Tedc1
Ercc6l	0	2.00871	0.17	0.036	0	Proliferating	Ercc6l
Traip	0	1.9244	0.17	0.036	0	Proliferating	Traip
H3c8	0	2.37163	0.151	0.021	0	Proliferating	H3c8
Cenpi	0	2.13252	0.155	0.029	0	Proliferating	Cenpi
Pfn1	0	0.510262	0.998	0.873	0	Proliferating	Pfn1
Hrob	0	2.3897	0.149	0.025	0	Proliferating	Hrob
Cfl1	0	0.528972	0.999	0.875	0	Proliferating	Cfl1
H2bc9	0	2.05799	0.143	0.022	0	Proliferating	H2bc9
H2ac18	0	1.40309	0.145	0.026	0	Proliferating	H2ac18
Fam83d	0	2.2442	0.137	0.02	0	Proliferating	Fam83d
Lrr1	0	2.40915	0.144	0.027	0	Proliferating	Lrr1
H3c7	0	1.81264	0.137	0.023	0	Proliferating	H3c7
H4c6	0	2.26229	0.12	0.016	0	Proliferating	H4c6
Ptma	0	1.18936	1	0.899	0	Proliferating	Ptma
Ankle1	0	2.21445	0.114	0.016	0	Proliferating	Ankle1
Ppia	0	0.810053	1	0.908	0	Proliferating	Ppia
Ubb	0	0.684766	0.999	0.915	0	Proliferating	Ubb
H2ac10	0	3.07392	0.086	0.009	0	Proliferating	H2ac10
Cmss1	0	-2.29584	0.707	0.781	0	Proliferating	Cmss1
Actb	0	0.497384	1	0.98	0	Proliferating	Actb
Malat1	0	-1.92594	0.989	0.985	0	Proliferating	Malat1
Dhfr	6.57389e-308	1.40428	0.299	0.096	2.2344e-303	Proliferating	Dhfr
Coro1c	1.09613e-307	0.739733	0.461	0.182	3.72563e-303	Proliferating	Coro1c
Pold1	1.56355e-307	1.21476	0.281	0.085	5.31435e-303	Proliferating	Pold1
Phgdh	1.16939e-306	0.761647	0.616	0.275	3.97464e-302	Proliferating	Phgdh
Pycard	1.37923e-304	0.728453	0.812	0.443	4.68788e-300	Proliferating	Pycard
Bex3	6.96727e-304	0.746816	0.565	0.246	2.36811e-299	Proliferating	Bex3
Kifc5b	8.60417e-304	1.83343	0.131	0.023	2.92447e-299	Proliferating	Kifc5b
Anapc11	7.74899e-302	0.679974	0.629	0.287	2.63381e-297	Proliferating	Anapc11
Impdh2	3.42182e-301	0.700311	0.613	0.274	1.16304e-296	Proliferating	Impdh2
Dtymk	6.20289e-301	0.71432	0.554	0.238	2.1083e-296	Proliferating	Dtymk
Adprh	1.39647e-299	0.692594	0.592	0.265	4.74644e-295	Proliferating	Adprh
Gins2	5.31787e-299	1.32152	0.302	0.098	1.80749e-294	Proliferating	Gins2
Nup107	1.90707e-298	0.94762	0.337	0.116	6.48195e-294	Proliferating	Nup107
Ppil1	6.54086e-298	0.836492	0.472	0.192	2.22317e-293	Proliferating	Ppil1
Snrpc	9.3299e-298	0.651798	0.725	0.352	3.17114e-293	Proliferating	Snrpc
Srsf1	2.5036e-297	0.629506	0.648	0.298	8.50947e-293	Proliferating	Srsf1
Mcm4	3.37157e-297	0.739855	0.539	0.23	1.14596e-292	Proliferating	Mcm4
Hnrnpul1	1.4079e-296	0.575576	0.687	0.327	4.78532e-292	Proliferating	Hnrnpul1
H4c3	1.90813e-296	0.603712	0.337	0.113	6.48554e-292	Proliferating	H4c3
Kmt5a	2.10009e-296	0.668322	0.537	0.23	7.138e-292	Proliferating	Kmt5a
Actn4	4.37102e-296	0.567721	0.725	0.353	1.48566e-291	Proliferating	Actn4
Rpa1	5.72319e-296	0.702105	0.597	0.271	1.94525e-291	Proliferating	Rpa1
Smc3	3.64486e-295	0.521521	0.675	0.318	1.23885e-290	Proliferating	Smc3
Ing1	1.41258e-293	0.560369	0.513	0.213	4.8012e-289	Proliferating	Ing1
Emd	3.15115e-292	0.689929	0.6	0.272	1.07104e-287	Proliferating	Emd
H3f3a	1.57368e-291	0.603115	0.964	0.659	5.34877e-287	Proliferating	H3f3a
Srsf2	5.59254e-291	0.605737	0.829	0.432	1.90085e-286	Proliferating	Srsf2
Uchl5	1.0356e-289	0.692092	0.52	0.221	3.5199e-285	Proliferating	Uchl5
Atpif1	2.50035e-289	0.612041	0.83	0.44	8.49843e-285	Proliferating	Atpif1
Blm	8.2156e-289	1.19771	0.23	0.064	2.7924e-284	Proliferating	Blm
Commd1	1.32782e-288	0.832445	0.464	0.189	4.51312e-284	Proliferating	Commd1
Ubl4a	3.70597e-288	0.817581	0.45	0.181	1.25962e-283	Proliferating	Ubl4a
Pole	4.70928e-288	1.25712	0.234	0.066	1.60064e-283	Proliferating	Pole
Prdx1	1.89507e-287	0.638365	0.95	0.631	6.44116e-283	Proliferating	Prdx1
Mis12	1.51669e-286	0.923358	0.301	0.098	5.15509e-282	Proliferating	Mis12
Arhgef39	7.44242e-285	2.48235	0.087	0.011	2.5296e-280	Proliferating	Arhgef39
Prkag1	1.27363e-284	0.652235	0.496	0.209	4.32895e-280	Proliferating	Prkag1
Sephs1	8.04514e-284	1.0981	0.309	0.104	2.73446e-279	Proliferating	Sephs1
Snrpg	5.03621e-282	0.564031	0.985	0.709	1.71176e-277	Proliferating	Snrpg
Aip	8.01001e-282	0.617951	0.544	0.237	2.72252e-277	Proliferating	Aip
Uba2	2.0461e-281	0.634205	0.553	0.243	6.9545e-277	Proliferating	Uba2
A430005L14Rik	1.74031e-280	0.926617	0.376	0.14	5.91515e-276	Proliferating	A430005L14Rik
Psat1	8.02412e-280	0.820697	0.462	0.189	2.72732e-275	Proliferating	Psat1
Nelfe	8.51098e-280	1.04693	0.325	0.114	2.8928e-275	Proliferating	Nelfe
Smc6	8.82515e-280	0.499737	0.74	0.372	2.99958e-275	Proliferating	Smc6
Magoh	2.29967e-279	0.619588	0.683	0.326	7.81634e-275	Proliferating	Magoh
Atp5o.1	1.08993e-278	0.629202	0.887	0.508	3.70455e-274	Proliferating	Atp5o.1
Rbmx2	7.80111e-277	1.08639	0.286	0.093	2.65152e-272	Proliferating	Rbmx2
Utp3	2.02055e-276	0.549952	0.545	0.238	6.86764e-272	Proliferating	Utp3
Mcm10	2.98697e-276	1.52009	0.204	0.054	1.01524e-271	Proliferating	Mcm10
Cdk2ap2	5.06083e-275	0.597751	0.803	0.433	1.72012e-270	Proliferating	Cdk2ap2
Nup37	5.68477e-275	1.05334	0.316	0.109	1.9322e-270	Proliferating	Nup37
Polh	9.41942e-275	1.44107	0.175	0.042	3.20157e-270	Proliferating	Polh
Lin54	1.32877e-274	1.08875	0.218	0.06	4.51637e-270	Proliferating	Lin54
Ppp1r35	2.44868e-274	0.728496	0.382	0.143	8.32282e-270	Proliferating	Ppp1r35
Tube1	7.87941e-274	2.18549	0.12	0.021	2.67813e-269	Proliferating	Tube1
Crip2	6.33223e-273	2.18274	0.119	0.021	2.15226e-268	Proliferating	Crip2
Ndc1	7.00718e-273	1.51476	0.201	0.053	2.38167e-268	Proliferating	Ndc1
Trir	2.86894e-270	0.493096	0.672	0.322	9.75123e-266	Proliferating	Trir
Zdhhc2	1.21278e-269	0.757099	0.361	0.133	4.12213e-265	Proliferating	Zdhhc2
Reep5	2.75503e-269	0.557972	0.779	0.41	9.36407e-265	Proliferating	Reep5
Syce2	1.12849e-268	1.28186	0.273	0.089	3.83564e-264	Proliferating	Syce2
Lsm6	2.89379e-268	0.591899	0.734	0.367	9.8357e-264	Proliferating	Lsm6
Dpy30	4.9945e-268	0.655293	0.6	0.277	1.69758e-263	Proliferating	Dpy30
Mrpl57	4.20058e-267	0.553488	0.67	0.323	1.42773e-262	Proliferating	Mrpl57
Cdk4	5.94074e-267	0.664242	0.631	0.297	2.0192e-262	Proliferating	Cdk4
Cenps	7.01158e-267	1.47141	0.24	0.073	2.38316e-262	Proliferating	Cenps
Nono	7.45704e-267	0.572359	0.772	0.404	2.53457e-262	Proliferating	Nono
Mdm1	3.26386e-266	1.45172	0.157	0.035	1.10935e-261	Proliferating	Mdm1
Miip	1.83815e-263	0.685129	0.328	0.115	6.24767e-259	Proliferating	Miip
S100a10	4.02184e-263	0.596918	0.979	0.748	1.36698e-258	Proliferating	S100a10
Pold3	6.07298e-263	0.763726	0.373	0.143	2.06414e-258	Proliferating	Pold3
Cmtm7	1.22055e-262	0.639061	0.696	0.351	4.14853e-258	Proliferating	Cmtm7
H2ac6	1.27465e-262	0.952396	0.214	0.059	4.33241e-258	Proliferating	H2ac6
Flna	6.17089e-262	0.495647	0.636	0.307	2.09742e-257	Proliferating	Flna
Eldr	6.65828e-262	1.63713	0.185	0.048	2.26308e-257	Proliferating	Eldr
Pdzd11	1.35385e-261	0.838111	0.356	0.133	4.60159e-257	Proliferating	Pdzd11
Ppp4c	1.58686e-261	0.541304	0.724	0.366	5.39359e-257	Proliferating	Ppp4c
Srsf4	3.13633e-261	0.53974	0.44	0.18	1.06601e-256	Proliferating	Srsf4
Cox7a2	1.09925e-260	0.589548	0.926	0.574	3.73624e-256	Proliferating	Cox7a2
Tdp1	1.50811e-260	1.17159	0.237	0.071	5.12591e-256	Proliferating	Tdp1
Rad54l	2.35732e-260	1.78331	0.168	0.04	8.01229e-256	Proliferating	Rad54l
Asrgl1	8.16532e-260	0.615597	0.488	0.21	2.77531e-255	Proliferating	Asrgl1
Chtf18	8.21893e-260	1.71273	0.151	0.034	2.79353e-255	Proliferating	Chtf18
Cdk2	5.44021e-258	1.0706	0.258	0.082	1.84907e-253	Proliferating	Cdk2
Psmc3	5.95151e-258	0.517431	0.735	0.371	2.02286e-253	Proliferating	Psmc3
Erh	1.03561e-257	0.621217	0.761	0.392	3.51994e-253	Proliferating	Erh
Maz	1.12341e-257	0.546081	0.505	0.22	3.81837e-253	Proliferating	Maz
Hspa14	1.21125e-257	0.575632	0.52	0.23	4.1169e-253	Proliferating	Hspa14
Cdkn2aipnl	5.6289e-257	0.608065	0.534	0.24	1.91321e-252	Proliferating	Cdkn2aipnl
Gapdh	1.77853e-256	0.480884	0.996	0.847	6.04506e-252	Proliferating	Gapdh
Carhsp1	7.268e-256	1.05081	0.256	0.08	2.47032e-251	Proliferating	Carhsp1
Pbrm1	8.15234e-256	0.349862	0.617	0.288	2.7709e-251	Proliferating	Pbrm1
Bckdk	1.68492e-255	0.994438	0.31	0.11	5.72688e-251	Proliferating	Bckdk
Mrpl28	9.25517e-255	0.640692	0.455	0.191	3.14574e-250	Proliferating	Mrpl28
Polq	3.88198e-254	1.46133	0.16	0.037	1.31945e-249	Proliferating	Polq
Anapc15	1.02828e-251	0.901908	0.357	0.137	3.49501e-247	Proliferating	Anapc15
Ndufb11	1.29426e-251	0.519629	0.818	0.441	4.39908e-247	Proliferating	Ndufb11
Fxn	1.78374e-251	0.938473	0.324	0.119	6.06274e-247	Proliferating	Fxn
Fam111a	5.72692e-251	0.609442	0.476	0.206	1.94652e-246	Proliferating	Fam111a
Rbm8a	6.9076e-251	0.535718	0.685	0.337	2.34782e-246	Proliferating	Rbm8a
Lsm8	7.92061e-251	0.619901	0.524	0.236	2.69214e-246	Proliferating	Lsm8
Ccdc18	8.07125e-251	1.46522	0.154	0.035	2.74334e-246	Proliferating	Ccdc18
Puf60	2.11588e-250	0.508921	0.67	0.332	7.19166e-246	Proliferating	Puf60
Snrnp25	3.15722e-250	0.808747	0.383	0.152	1.07311e-245	Proliferating	Snrnp25
Actg1	3.55354e-249	0.463126	0.999	0.89	1.20781e-244	Proliferating	Actg1
Sf3b4	9.01111e-249	0.582027	0.543	0.244	3.06279e-244	Proliferating	Sf3b4
Eif4a3	1.35981e-248	0.568611	0.667	0.33	4.62185e-244	Proliferating	Eif4a3
Gm10184	6.35579e-248	2.44298	0.106	0.018	2.16027e-243	Proliferating	Gm10184
Vrk1	7.73453e-248	0.677292	0.389	0.155	2.62889e-243	Proliferating	Vrk1
Tmsb4x	1.08736e-247	0.380609	1	0.991	3.69583e-243	Proliferating	Tmsb4x
S1pr1	1.63527e-247	0.474875	0.329	0.116	5.55813e-243	Proliferating	S1pr1
Sf3b5	3.65066e-247	0.525934	0.729	0.372	1.24082e-242	Proliferating	Sf3b5
Cep70	5.16692e-247	1.06471	0.203	0.057	1.75618e-242	Proliferating	Cep70
Cse1l	6.80944e-247	0.698735	0.375	0.148	2.31446e-242	Proliferating	Cse1l
Snrpb	1.20576e-246	0.562533	0.859	0.488	4.09824e-242	Proliferating	Snrpb
Siva1	2.07972e-245	0.77725	0.468	0.205	7.06876e-241	Proliferating	Siva1
Pold2	5.65319e-245	0.836758	0.372	0.147	1.92146e-240	Proliferating	Pold2
Nfatc2ip	7.51723e-245	0.956906	0.203	0.057	2.55503e-240	Proliferating	Nfatc2ip
Ywhaq	1.20697e-244	0.57297	0.756	0.402	4.10238e-240	Proliferating	Ywhaq
Dazap1	4.0564e-244	0.529239	0.535	0.244	1.37873e-239	Proliferating	Dazap1
Lsm4	1.20461e-243	0.542492	0.821	0.445	4.09437e-239	Proliferating	Lsm4
Ddias	1.56282e-243	1.99183	0.124	0.025	5.31187e-239	Proliferating	Ddias
Smchd1	4.43449e-243	0.320037	0.714	0.363	1.50724e-238	Proliferating	Smchd1
Nup85	8.0965e-243	0.81664	0.334	0.126	2.75192e-238	Proliferating	Nup85
Gnai2	9.272e-243	0.496244	0.987	0.768	3.15146e-238	Proliferating	Gnai2
Ppp1cc	2.77463e-241	0.521506	0.827	0.468	9.4307e-237	Proliferating	Ppp1cc
Ybx1	4.59933e-241	0.529362	0.981	0.729	1.56327e-236	Proliferating	Ybx1
Wdr76	6.98589e-241	0.926084	0.246	0.079	2.37443e-236	Proliferating	Wdr76
Mapk3	8.66654e-241	0.682972	0.35	0.133	2.94567e-236	Proliferating	Mapk3
Fcho1	3.68505e-240	0.415195	0.419	0.172	1.25251e-235	Proliferating	Fcho1
Mrps18c	5.1154e-240	0.615242	0.56	0.264	1.73867e-235	Proliferating	Mrps18c
Haus5	4.02249e-239	1.40067	0.18	0.048	1.3672e-234	Proliferating	Haus5
Atad5	1.21447e-238	0.93958	0.268	0.092	4.12787e-234	Proliferating	Atad5
Aunip	1.36882e-238	1.77865	0.165	0.042	4.65248e-234	Proliferating	Aunip
Etfa	3.116e-238	0.54878	0.596	0.286	1.0591e-233	Proliferating	Etfa
Smarcc1	5.45071e-238	0.396277	0.568	0.264	1.85264e-233	Proliferating	Smarcc1
Dcaf15	2.62554e-237	0.638083	0.309	0.112	8.92394e-233	Proliferating	Dcaf15
Pcif1	6.08886e-237	0.518526	0.483	0.213	2.06954e-232	Proliferating	Pcif1
Tmem109	1.11337e-236	0.968854	0.315	0.117	3.78422e-232	Proliferating	Tmem109
Ppp1ca	1.86541e-236	0.524936	0.961	0.675	6.34035e-232	Proliferating	Ppp1ca
Naa40	3.92749e-236	0.973466	0.243	0.078	1.33492e-231	Proliferating	Naa40
Mcm2	1.40766e-235	0.564176	0.511	0.228	4.78448e-231	Proliferating	Mcm2
S1pr4	5.08716e-235	0.509729	0.497	0.221	1.72907e-230	Proliferating	S1pr4
Mtch1	7.71513e-235	0.543281	0.536	0.25	2.6223e-230	Proliferating	Mtch1
Rfc3	1.79474e-234	0.910752	0.333	0.128	6.10015e-230	Proliferating	Rfc3
Atl2	3.37643e-234	1.03938	0.188	0.052	1.14762e-229	Proliferating	Atl2
Nt5c3b	6.67666e-234	0.57825	0.499	0.227	2.26933e-229	Proliferating	Nt5c3b
Triobp	7.51445e-234	0.725197	0.29	0.102	2.55409e-229	Proliferating	Triobp
H2bc13	1.13212e-233	2.23588	0.083	0.012	3.84798e-229	Proliferating	H2bc13
Slc43a3	1.36668e-233	1.26843	0.184	0.05	4.64522e-229	Proliferating	Slc43a3
Tdp2	1.63848e-233	0.773099	0.294	0.105	5.56901e-229	Proliferating	Tdp2
Nsmce2	2.59985e-233	0.406467	0.452	0.195	8.83663e-229	Proliferating	Nsmce2
Snx3	2.97679e-233	0.511855	0.759	0.404	1.01178e-228	Proliferating	Snx3
Gclm	2.19008e-232	0.739205	0.383	0.156	7.44386e-228	Proliferating	Gclm
H3c1	3.07185e-232	0.966017	0.198	0.056	1.04409e-227	Proliferating	H3c1
Tpm3	3.1136e-232	0.515767	0.943	0.625	1.05828e-227	Proliferating	Tpm3
Nsl1	6.75896e-232	1.83129	0.126	0.026	2.2973e-227	Proliferating	Nsl1
Tex30	1.00436e-231	1.03412	0.279	0.099	3.41373e-227	Proliferating	Tex30
Haus8	1.84852e-231	0.956598	0.221	0.068	6.28293e-227	Proliferating	Haus8
Iqgap3	2.53522e-231	2.48518	0.073	0.009	8.61697e-227	Proliferating	Iqgap3
Nubp1	3.66654e-231	0.602709	0.506	0.231	1.24622e-226	Proliferating	Nubp1
Hmgn2-ps	4.72048e-231	1.7278	0.153	0.037	1.60444e-226	Proliferating	Hmgn2-ps
H2ac13	5.54695e-231	2.05559	0.08	0.011	1.88535e-226	Proliferating	H2ac13
U2af1	1.01749e-230	0.491631	0.663	0.328	3.45835e-226	Proliferating	U2af1
Rfc1	1.04856e-230	0.51719	0.458	0.202	3.56397e-226	Proliferating	Rfc1
Ap2s1	1.15983e-230	0.484046	0.758	0.403	3.94213e-226	Proliferating	Ap2s1
Cetn3	1.45095e-230	0.513614	0.559	0.263	4.93163e-226	Proliferating	Cetn3
Sclt1	1.87316e-230	0.735457	0.253	0.084	6.36668e-226	Proliferating	Sclt1
Mthfd2	2.25074e-230	0.557435	0.506	0.229	7.65005e-226	Proliferating	Mthfd2
Cdc23	3.21553e-230	0.702712	0.299	0.108	1.09293e-225	Proliferating	Cdc23
Faf1	7.19492e-230	0.39433	0.383	0.155	2.44548e-225	Proliferating	Faf1
Cep57l1	1.19701e-229	0.996677	0.192	0.054	4.0685e-225	Proliferating	Cep57l1
Akirin2	4.19139e-229	0.519245	0.396	0.162	1.42461e-224	Proliferating	Akirin2
Mpdu1	8.80587e-229	0.646098	0.396	0.164	2.99303e-224	Proliferating	Mpdu1
Gm8797	1.57789e-228	0.731328	0.315	0.117	5.3631e-224	Proliferating	Gm8797
Aaas	2.25187e-228	0.846437	0.304	0.113	7.65388e-224	Proliferating	Aaas
Wbp11	2.72374e-228	0.458028	0.479	0.213	9.25773e-224	Proliferating	Wbp11
Slc29a1	5.5448e-228	0.679187	0.394	0.164	1.88462e-223	Proliferating	Slc29a1
Zw10	6.41088e-228	0.793392	0.236	0.076	2.17899e-223	Proliferating	Zw10
Tuba4a	7.62784e-228	0.531111	0.488	0.218	2.59263e-223	Proliferating	Tuba4a
Cep72	1.09443e-227	1.79527	0.114	0.022	3.71984e-223	Proliferating	Cep72
Eif1ad	2.0842e-226	0.690997	0.355	0.141	7.08398e-222	Proliferating	Eif1ad
Ctc1	2.67207e-226	1.37887	0.154	0.038	9.08211e-222	Proliferating	Ctc1
Azin1	1.41165e-224	0.46197	0.58	0.279	4.79807e-220	Proliferating	Azin1
Cdc7	1.77219e-224	1.05828	0.22	0.069	6.02351e-220	Proliferating	Cdc7
Sdcbp	2.11609e-224	0.430724	0.661	0.333	7.19239e-220	Proliferating	Sdcbp
Snrnp40	2.28213e-224	0.57473	0.466	0.209	7.75672e-220	Proliferating	Snrnp40
Paics	4.14398e-224	0.589506	0.598	0.295	1.4085e-219	Proliferating	Paics
Erg28	4.26943e-224	0.614689	0.46	0.205	1.45114e-219	Proliferating	Erg28
Wee1	7.69492e-224	1.14141	0.178	0.049	2.61543e-219	Proliferating	Wee1
Rnf5	9.18189e-223	0.691572	0.333	0.129	3.12083e-218	Proliferating	Rnf5
Fus	3.43769e-222	0.456929	0.809	0.452	1.16844e-217	Proliferating	Fus
Nedd1	4.53566e-222	0.769795	0.249	0.083	1.54163e-217	Proliferating	Nedd1
Atp5j	7.25046e-222	0.52491	0.95	0.65	2.46436e-217	Proliferating	Atp5j
H2bc21	8.03416e-222	1.63674	0.106	0.02	2.73073e-217	Proliferating	H2bc21
Eri2	5.83485e-221	1.34404	0.14	0.033	1.98321e-216	Proliferating	Eri2
Cox6a1	6.7217e-221	0.518485	0.95	0.643	2.28464e-216	Proliferating	Cox6a1
Chek2	1.20036e-220	1.62749	0.13	0.029	4.07991e-216	Proliferating	Chek2
Gas2l3	2.39881e-220	1.9564	0.1	0.018	8.15332e-216	Proliferating	Gas2l3
Cyc1	2.53521e-219	0.486979	0.587	0.283	8.61692e-215	Proliferating	Cyc1
0610010K14Rik	3.20695e-219	0.824734	0.317	0.121	1.09001e-214	Proliferating	0610010K14Rik
Pdik1l	5.11311e-219	0.777708	0.268	0.094	1.73789e-214	Proliferating	Pdik1l
Supt16	7.62128e-219	0.429568	0.658	0.338	2.5904e-214	Proliferating	Supt16
Fanci	5.15321e-218	1.67895	0.128	0.028	1.75152e-213	Proliferating	Fanci
Ctbp1	6.25572e-218	0.427605	0.654	0.331	2.12626e-213	Proliferating	Ctbp1
Pcbp2	1.01634e-217	0.494291	0.945	0.613	3.45443e-213	Proliferating	Pcbp2
Rnps1	1.0911e-217	0.430093	0.59	0.286	3.70855e-213	Proliferating	Rnps1
Naa38	1.09413e-217	0.476855	0.623	0.308	3.71883e-213	Proliferating	Naa38
Brca2	6.77804e-217	1.06945	0.212	0.066	2.30379e-212	Proliferating	Brca2
Hnrnpd	6.81998e-217	0.459672	0.806	0.447	2.31804e-212	Proliferating	Hnrnpd
Meaf6	2.06749e-216	0.692228	0.295	0.11	7.02721e-212	Proliferating	Meaf6
Cdk2ap1	2.22943e-216	0.606533	0.478	0.22	7.57762e-212	Proliferating	Cdk2ap1
Ccne1	1.20291e-215	1.1356	0.249	0.086	4.08856e-211	Proliferating	Ccne1
Mrpl58	1.58548e-215	0.516073	0.565	0.274	5.3889e-211	Proliferating	Mrpl58
Ube2a	1.95428e-215	0.525728	0.534	0.255	6.64241e-211	Proliferating	Ube2a
Cep128	2.45845e-214	0.668819	0.207	0.063	8.35603e-210	Proliferating	Cep128
Sf3a3	2.83214e-214	0.425373	0.594	0.288	9.62615e-210	Proliferating	Sf3a3
Eif1ax	7.4847e-214	0.523131	0.626	0.315	2.54397e-209	Proliferating	Eif1ax
Cdc123	1.42231e-213	0.47891	0.519	0.243	4.83428e-209	Proliferating	Cdc123
Kpnb1	1.70621e-213	0.464438	0.553	0.266	5.79923e-209	Proliferating	Kpnb1
Fundc2	1.74847e-213	0.48019	0.623	0.312	5.94288e-209	Proliferating	Fundc2
Sptssa	3.83907e-213	0.465008	0.477	0.218	1.30486e-208	Proliferating	Sptssa
Cmpk1	1.15324e-212	0.438598	0.59	0.289	3.91974e-208	Proliferating	Cmpk1
Ptbp1	1.3476e-212	0.468751	0.641	0.324	4.58034e-208	Proliferating	Ptbp1
Vbp1	1.46993e-212	0.508774	0.501	0.235	4.99614e-208	Proliferating	Vbp1
Smtn	1.59629e-212	1.96353	0.088	0.015	5.42563e-208	Proliferating	Smtn
Ift27	2.26263e-212	0.713408	0.343	0.138	7.69047e-208	Proliferating	Ift27
Oaz1	2.88946e-212	0.432022	0.993	0.81	9.82098e-208	Proliferating	Oaz1
AI506816	4.70922e-212	0.465177	0.651	0.329	1.60062e-207	Proliferating	AI506816
Tmem97	6.55697e-212	1.1067	0.251	0.088	2.22865e-207	Proliferating	Tmem97
Coro1a	7.24285e-212	0.393917	0.997	0.878	2.46177e-207	Proliferating	Coro1a
Psmc4	1.45248e-211	0.485293	0.623	0.311	4.93685e-207	Proliferating	Psmc4
Itgb7	1.4732e-211	0.438819	0.675	0.358	5.00726e-207	Proliferating	Itgb7
H2ac7	1.33238e-210	1.64612	0.093	0.016	4.52864e-206	Proliferating	H2ac7
Trim28	2.49972e-210	0.532921	0.482	0.225	8.4963e-206	Proliferating	Trim28
Rasa3	1.16145e-209	0.291753	0.474	0.213	3.94764e-205	Proliferating	Rasa3
Cox5b	2.66959e-209	0.503482	0.918	0.572	9.07366e-205	Proliferating	Cox5b
Stip1	3.81992e-209	0.444168	0.59	0.288	1.29835e-204	Proliferating	Stip1
Dda1	5.50413e-209	0.514503	0.438	0.195	1.8708e-204	Proliferating	Dda1
Mrpl40	5.73034e-209	0.524632	0.488	0.228	1.94769e-204	Proliferating	Mrpl40
Gins4	1.40244e-208	0.78192	0.306	0.119	4.76675e-204	Proliferating	Gins4
Psmc3ip	1.5337e-208	1.31872	0.215	0.07	5.2129e-204	Proliferating	Psmc3ip
Sdf2l1	1.59641e-208	0.726684	0.361	0.15	5.42603e-204	Proliferating	Sdf2l1
Tubb3	1.7014e-208	2.53454	0.059	0.007	5.78289e-204	Proliferating	Tubb3
Klf2	2.10769e-208	0.411127	0.723	0.41	7.16383e-204	Proliferating	Klf2
Ndufa11	2.86665e-208	0.471779	0.781	0.432	9.74346e-204	Proliferating	Ndufa11
Mrpl42	4.80832e-208	0.472279	0.652	0.328	1.6343e-203	Proliferating	Mrpl42
Arsb	2.65613e-207	0.558832	0.411	0.18	9.02791e-203	Proliferating	Arsb
Pfdn6	3.01533e-207	0.46274	0.515	0.244	1.02488e-202	Proliferating	Pfdn6
Dcps	3.27667e-207	0.553884	0.424	0.187	1.11371e-202	Proliferating	Dcps
Apobec3	4.44123e-207	0.40762	0.845	0.496	1.50953e-202	Proliferating	Apobec3
Nup88	1.95205e-206	0.491851	0.401	0.174	6.63483e-202	Proliferating	Nup88
Vdac3	3.04122e-206	0.477917	0.568	0.278	1.03368e-201	Proliferating	Vdac3
Ube2i	5.28038e-206	0.456014	0.832	0.479	1.79475e-201	Proliferating	Ube2i
Srsf7	5.48185e-206	0.429676	0.83	0.46	1.86323e-201	Proliferating	Srsf7
Rpp21	1.818e-205	0.436905	0.534	0.257	6.17919e-201	Proliferating	Rpp21
Hexb	3.61198e-205	0.498311	0.38	0.159	1.22768e-200	Proliferating	Hexb
Gzmk	5.56893e-205	0.840447	0.458	0.219	1.89282e-200	Proliferating	Gzmk
Rab11b	8.76401e-205	0.338005	0.645	0.328	2.9788e-200	Proliferating	Rab11b
Psmb6	1.86101e-204	0.472329	0.822	0.461	6.32539e-200	Proliferating	Psmb6
Psmd13	2.34118e-204	0.431261	0.581	0.288	7.95743e-200	Proliferating	Psmd13
Tmsb10	3.53911e-204	0.398837	0.998	0.937	1.20291e-199	Proliferating	Tmsb10
Wbp2	5.98876e-204	0.440756	0.459	0.208	2.03552e-199	Proliferating	Wbp2
Cep83	1.51829e-203	0.535455	0.308	0.12	5.16052e-199	Proliferating	Cep83
Psmb7	1.57882e-203	0.469233	0.623	0.314	5.36625e-199	Proliferating	Psmb7
Gsk3a	2.21463e-203	0.468282	0.393	0.169	7.52731e-199	Proliferating	Gsk3a
Rhoa	4.38295e-203	0.451095	0.901	0.552	1.48972e-198	Proliferating	Rhoa
Rpp30	6.62404e-203	0.833007	0.288	0.11	2.25145e-198	Proliferating	Rpp30
Arpp19	8.88008e-203	0.448561	0.843	0.487	3.01825e-198	Proliferating	Arpp19
Ilk	4.54128e-202	0.417693	0.557	0.272	1.54353e-197	Proliferating	Ilk
Taf6	2.66142e-201	0.776486	0.251	0.089	9.04591e-197	Proliferating	Taf6
Frg1	7.99648e-201	0.344221	0.62	0.315	2.71792e-196	Proliferating	Frg1
Taf5	1.50246e-200	1.06799	0.182	0.054	5.10672e-196	Proliferating	Taf5
Smarcd2	1.7878e-200	0.4678	0.411	0.181	6.07654e-196	Proliferating	Smarcd2
Ap1s1	4.3227e-200	0.474627	0.442	0.199	1.46924e-195	Proliferating	Ap1s1
Ddost	1.06484e-199	0.435526	0.652	0.333	3.61929e-195	Proliferating	Ddost
Oat	1.44808e-199	0.799287	0.273	0.102	4.92187e-195	Proliferating	Oat
Mta2	2.62386e-199	0.379416	0.564	0.277	8.91825e-195	Proliferating	Mta2
Rnf7	2.79349e-199	0.422287	0.55	0.268	9.49479e-195	Proliferating	Rnf7
Cox5a	4.7574e-199	0.500368	0.932	0.605	1.61699e-194	Proliferating	Cox5a
Psmb9	5.00599e-199	0.456791	0.905	0.571	1.70148e-194	Proliferating	Psmb9
Glipr2	5.25464e-199	0.465596	0.467	0.216	1.786e-194	Proliferating	Glipr2
Mrpl14	6.27296e-199	0.505155	0.432	0.195	2.13212e-194	Proliferating	Mrpl14
Parp2	1.92701e-198	0.514724	0.349	0.145	6.54973e-194	Proliferating	Parp2
Ywhab	2.40403e-198	0.429813	0.794	0.449	8.17106e-194	Proliferating	Ywhab
Brd9	2.55546e-198	0.263941	0.405	0.176	8.68574e-194	Proliferating	Brd9
Ddx39b	5.64414e-198	0.371636	0.727	0.391	1.91839e-193	Proliferating	Ddx39b
Get4	6.71331e-198	0.576203	0.382	0.165	2.28179e-193	Proliferating	Get4
Mif4gd	7.63053e-198	0.385175	0.458	0.21	2.59354e-193	Proliferating	Mif4gd
Lgals3	9.44416e-198	0.71094	0.67	0.392	3.20997e-193	Proliferating	Lgals3
H3c13	2.72289e-197	1.41133	0.092	0.017	9.25482e-193	Proliferating	H3c13
Rpn2	5.56035e-197	0.383201	0.619	0.311	1.88991e-192	Proliferating	Rpn2
Uqcrfs1	6.53448e-197	0.460178	0.725	0.39	2.22101e-192	Proliferating	Uqcrfs1
Cs	1.24107e-196	0.408518	0.604	0.304	4.21828e-192	Proliferating	Cs
Hells	1.46007e-196	0.449796	0.466	0.215	4.96265e-192	Proliferating	Hells
H1f0	2.2756e-196	0.593416	0.379	0.164	7.73453e-192	Proliferating	H1f0
Nap1l1	2.93105e-196	0.48463	0.923	0.585	9.96235e-192	Proliferating	Nap1l1
Nans	4.79879e-196	0.486307	0.526	0.255	1.63106e-191	Proliferating	Nans
Vars	5.3641e-196	0.318281	0.486	0.229	1.8232e-191	Proliferating	Vars
Derl2	7.8333e-196	0.441703	0.401	0.176	2.66246e-191	Proliferating	Derl2
Rer1	8.13998e-196	0.417318	0.637	0.327	2.7667e-191	Proliferating	Rer1
Larp7	1.5157e-195	0.363509	0.512	0.245	5.15172e-191	Proliferating	Larp7
Psmd14	2.76685e-195	0.403111	0.705	0.373	9.40424e-191	Proliferating	Psmd14
Gpx4	3.495e-195	0.386933	0.806	0.462	1.18792e-190	Proliferating	Gpx4
Ndufv1	5.47339e-195	0.498195	0.444	0.205	1.86035e-190	Proliferating	Ndufv1
Gm42031	1.40491e-194	1.08781	0.171	0.05	4.77514e-190	Proliferating	Gm42031
Rbmx	1.70658e-194	0.566411	0.338	0.14	5.8005e-190	Proliferating	Rbmx
Psmc1	2.60925e-194	0.406493	0.629	0.323	8.86858e-190	Proliferating	Psmc1
Trp53i13	6.74096e-194	0.835857	0.23	0.079	2.29119e-189	Proliferating	Trp53i13
U2af2	1.2833e-193	0.372765	0.598	0.301	4.36181e-189	Proliferating	U2af2
Timm50	3.6661e-193	0.584978	0.371	0.16	1.24607e-188	Proliferating	Timm50
Aurkaip1	3.81259e-193	0.418038	0.637	0.329	1.29586e-188	Proliferating	Aurkaip1
Hnrnpr	5.51183e-193	0.344624	0.58	0.291	1.87342e-188	Proliferating	Hnrnpr
Paqr4	1.15087e-192	1.21207	0.15	0.04	3.9117e-188	Proliferating	Paqr4
Hmgn1	2.70811e-192	0.563402	0.427	0.195	9.2046e-188	Proliferating	Hmgn1
Phf11b	7.70078e-192	0.361041	0.553	0.272	2.61742e-187	Proliferating	Phf11b
Agfg2	3.73442e-191	0.891086	0.196	0.063	1.26929e-186	Proliferating	Agfg2
Brip1os	6.98029e-191	0.40559	0.333	0.137	2.37253e-186	Proliferating	Brip1os
Arl4c	9.19695e-191	0.31553	0.41	0.179	3.12595e-186	Proliferating	Arl4c
Tbc1d31	1.01573e-190	1.18786	0.133	0.033	3.45237e-186	Proliferating	Tbc1d31
Sec11c	2.15067e-190	0.416856	0.824	0.473	7.30992e-186	Proliferating	Sec11c
Ube2n	4.7397e-190	0.43911	0.722	0.392	1.61098e-185	Proliferating	Ube2n
Actl6a	6.23853e-190	0.459663	0.441	0.204	2.12041e-185	Proliferating	Actl6a
Eif4e	8.95431e-190	0.395956	0.537	0.262	3.04348e-185	Proliferating	Eif4e
Tcp1	1.17225e-189	0.422542	0.723	0.388	3.98437e-185	Proliferating	Tcp1
Timeless	1.22138e-189	0.91316	0.243	0.088	4.15133e-185	Proliferating	Timeless
Ndufb9	2.34908e-189	0.42392	0.747	0.409	7.9843e-185	Proliferating	Ndufb9
Ndufs8	4.37808e-189	0.42594	0.676	0.358	1.48806e-184	Proliferating	Ndufs8
Chaf1b	8.17772e-189	0.865932	0.246	0.089	2.77952e-184	Proliferating	Chaf1b
Rtn3	1.31976e-188	0.313353	0.682	0.363	4.48574e-184	Proliferating	Rtn3
Cdc42se1	2.5361e-188	0.40277	0.714	0.395	8.61994e-184	Proliferating	Cdc42se1
Eny2	6.10796e-188	0.361904	0.535	0.261	2.07603e-183	Proliferating	Eny2
Sap30	1.05086e-187	0.979172	0.237	0.085	3.57178e-183	Proliferating	Sap30
Ccdc124	3.17156e-187	0.453687	0.491	0.236	1.07798e-182	Proliferating	Ccdc124
Haus1	4.92068e-187	0.999558	0.225	0.079	1.67249e-182	Proliferating	Haus1
Hikeshi	6.41951e-187	0.544349	0.416	0.191	2.18193e-182	Proliferating	Hikeshi
Rpia	3.64175e-186	0.496925	0.385	0.17	1.23779e-181	Proliferating	Rpia
Mdh1	7.1736e-186	0.432543	0.816	0.47	2.43823e-181	Proliferating	Mdh1
Babam1	2.31598e-185	0.437619	0.4	0.178	7.87179e-181	Proliferating	Babam1
Nup93	2.98039e-185	0.689959	0.288	0.115	1.013e-180	Proliferating	Nup93
Cenpq	3.15801e-185	0.502137	0.316	0.129	1.07338e-180	Proliferating	Cenpq
Pin1	3.28653e-185	0.477277	0.45	0.209	1.11706e-180	Proliferating	Pin1
Vps36	3.5949e-185	0.374084	0.572	0.29	1.22187e-180	Proliferating	Vps36
Pcmt1	4.64121e-185	0.407235	0.525	0.26	1.5775e-180	Proliferating	Pcmt1
Fkbp5	7.95397e-185	0.309663	0.374	0.163	2.70348e-180	Proliferating	Fkbp5
Sdhb	8.91261e-185	0.416802	0.784	0.436	3.02931e-180	Proliferating	Sdhb
Khsrp	1.0084e-184	0.469263	0.35	0.15	3.42745e-180	Proliferating	Khsrp
Pole3	1.22833e-184	0.703327	0.31	0.128	4.17496e-180	Proliferating	Pole3
Ints11	1.44038e-184	0.480752	0.344	0.146	4.89571e-180	Proliferating	Ints11
Stub1	1.68402e-184	0.367919	0.409	0.185	5.72381e-180	Proliferating	Stub1
Smu1	2.06048e-184	0.386322	0.525	0.259	7.00338e-180	Proliferating	Smu1
Nup205	2.80593e-184	0.787409	0.228	0.081	9.53708e-180	Proliferating	Nup205
Elob	3.90284e-184	0.449956	0.961	0.67	1.32654e-179	Proliferating	Elob
Pknox1	4.77549e-184	0.650476	0.252	0.093	1.62314e-179	Proliferating	Pknox1
Cox20	6.69507e-184	0.39306	0.663	0.354	2.27559e-179	Proliferating	Cox20
Pank2	8.38679e-184	0.331533	0.365	0.158	2.85058e-179	Proliferating	Pank2
Nfyc	1.42787e-183	0.465263	0.364	0.159	4.85319e-179	Proliferating	Nfyc
Mrps17	1.66929e-183	0.476071	0.438	0.205	5.67373e-179	Proliferating	Mrps17
Nup50	1.99019e-183	0.445893	0.355	0.153	6.76446e-179	Proliferating	Nup50
Pcbd2	2.60546e-183	0.653351	0.328	0.139	8.8557e-179	Proliferating	Pcbd2
Nmral1	3.6296e-183	0.980999	0.214	0.074	1.23367e-178	Proliferating	Nmral1
Fmr1	3.9494e-183	0.340914	0.409	0.186	1.34236e-178	Proliferating	Fmr1
Thoc7	5.97039e-183	0.358005	0.616	0.317	2.02928e-178	Proliferating	Thoc7
Rbx1	7.65405e-183	0.436912	0.891	0.545	2.60153e-178	Proliferating	Rbx1
Rab11a	1.62896e-182	0.332678	0.553	0.277	5.53666e-178	Proliferating	Rab11a
Gtf2f1	1.76662e-182	0.340381	0.473	0.225	6.00457e-178	Proliferating	Gtf2f1
Sf3b6	2.91564e-182	0.38712	0.776	0.436	9.90998e-178	Proliferating	Sf3b6
Slc25a5	3.32706e-182	0.450102	0.971	0.721	1.13083e-177	Proliferating	Slc25a5
Eloc	3.74583e-182	0.40681	0.743	0.402	1.27317e-177	Proliferating	Eloc
Micos10	1.26505e-181	0.423796	0.808	0.466	4.29977e-177	Proliferating	Micos10
Eed	2.14604e-181	0.309101	0.432	0.201	7.29418e-177	Proliferating	Eed
Pkm	3.37669e-181	0.484739	0.935	0.66	1.1477e-176	Proliferating	Pkm
Ndufv2	6.60267e-181	0.385142	0.71	0.385	2.24418e-176	Proliferating	Ndufv2
Pgk1	8.43561e-181	0.449297	0.77	0.439	2.86718e-176	Proliferating	Pgk1
Mcm6	9.15181e-181	0.427747	0.674	0.365	3.11061e-176	Proliferating	Mcm6
Mrpl27	1.60907e-180	0.482715	0.445	0.211	5.46906e-176	Proliferating	Mrpl27
Eif4h	1.67895e-180	0.387127	0.703	0.378	5.70659e-176	Proliferating	Eif4h
Ppp1r2	3.70586e-180	0.39323	0.373	0.165	1.25959e-175	Proliferating	Ppp1r2
Ndufb6	7.04705e-180	0.40446	0.677	0.36	2.39522e-175	Proliferating	Ndufb6
Snrnp27	9.4852e-180	0.364294	0.494	0.241	3.22392e-175	Proliferating	Snrnp27
Cdk19	1.00331e-179	0.421781	0.23	0.081	3.41016e-175	Proliferating	Cdk19
Mzt1	2.41651e-179	0.531434	0.325	0.136	8.21346e-175	Proliferating	Mzt1
Uqcr10	3.30471e-179	0.455346	0.898	0.576	1.12324e-174	Proliferating	Uqcr10
Taf12	6.93913e-179	0.442755	0.437	0.206	2.35854e-174	Proliferating	Taf12
Ndufa4	8.77128e-179	0.453998	0.929	0.611	2.98127e-174	Proliferating	Ndufa4
Bnip2	1.09972e-178	0.371836	0.448	0.21	3.73784e-174	Proliferating	Bnip2
Lamtor1	1.19058e-178	0.346726	0.556	0.28	4.04668e-174	Proliferating	Lamtor1
Pa2g4	1.31733e-178	0.358301	0.717	0.381	4.47746e-174	Proliferating	Pa2g4
Mrps26	1.78229e-178	0.437676	0.418	0.195	6.05782e-174	Proliferating	Mrps26
Mrps12	2.04528e-178	0.468996	0.416	0.193	6.95171e-174	Proliferating	Mrps12
Frmd8	2.08821e-178	0.289374	0.426	0.196	7.09763e-174	Proliferating	Frmd8
Emc7	4.04787e-178	0.368202	0.532	0.264	1.37583e-173	Proliferating	Emc7
Nup160	4.53313e-178	0.657753	0.221	0.078	1.54077e-173	Proliferating	Nup160
Cops3	8.31999e-178	0.481536	0.385	0.173	2.82788e-173	Proliferating	Cops3
Cdc34	1.60715e-177	0.429193	0.467	0.225	5.46254e-173	Proliferating	Cdc34
Smarca5	4.4317e-177	0.319457	0.759	0.422	1.50629e-172	Proliferating	Smarca5
Sdhd	4.69572e-177	0.440395	0.572	0.293	1.59603e-172	Proliferating	Sdhd
Sf3b2	6.8091e-177	0.353006	0.814	0.48	2.31435e-172	Proliferating	Sf3b2
Ifi30	7.2259e-177	0.660023	0.246	0.092	2.45601e-172	Proliferating	Ifi30
Cwc15	7.52523e-177	0.32894	0.705	0.381	2.55775e-172	Proliferating	Cwc15
Cyth2	1.18989e-176	0.518345	0.256	0.096	4.04433e-172	Proliferating	Cyth2
Manf	1.50044e-176	0.347752	0.612	0.319	5.09985e-172	Proliferating	Manf
Gtf2h5	2.1782e-176	0.373987	0.619	0.322	7.40348e-172	Proliferating	Gtf2h5
Dynll2	2.3217e-176	0.402925	0.5	0.244	7.89123e-172	Proliferating	Dynll2
Ube2l3	2.61628e-176	0.427434	0.84	0.498	8.89247e-172	Proliferating	Ube2l3
P4hb	2.78762e-176	0.336512	0.593	0.304	9.47485e-172	Proliferating	P4hb
Atp6v1g1	4.11016e-176	0.340655	0.547	0.276	1.397e-171	Proliferating	Atp6v1g1
Cd48	4.12824e-176	0.475978	0.884	0.571	1.40315e-171	Proliferating	Cd48
Nherf1	4.58718e-176	0.286516	0.59	0.302	1.55914e-171	Proliferating	Nherf1
Med8	9.83706e-176	0.401038	0.37	0.164	3.34352e-171	Proliferating	Med8
Tmx1	2.02265e-175	0.444562	0.427	0.201	6.87479e-171	Proliferating	Tmx1
Tbc1d10b	3.48428e-175	0.515865	0.255	0.096	1.18427e-170	Proliferating	Tbc1d10b
Syne3	4.13565e-175	0.779035	0.177	0.056	1.40567e-170	Proliferating	Syne3
Mcmbp	5.62276e-175	0.311785	0.411	0.19	1.91112e-170	Proliferating	Mcmbp
Dpm3	1.34114e-174	0.282553	0.603	0.312	4.55842e-170	Proliferating	Dpm3
BC055324	1.4123e-174	1.50053	0.109	0.025	4.80028e-170	Proliferating	BC055324
Psmb2	1.45691e-174	0.42132	0.808	0.464	4.95188e-170	Proliferating	Psmb2
Cd2bp2	1.57799e-174	0.44365	0.361	0.159	5.36343e-170	Proliferating	Cd2bp2
D030056L22Rik	2.09778e-174	0.973518	0.205	0.071	7.13016e-170	Proliferating	D030056L22Rik
Rheb	2.48591e-174	0.295842	0.447	0.211	8.44937e-170	Proliferating	Rheb
Rbm38	4.25533e-174	0.338527	0.553	0.283	1.44634e-169	Proliferating	Rbm38
Rad23a	5.53227e-174	0.389011	0.483	0.235	1.88036e-169	Proliferating	Rad23a
Ptpa	6.59416e-174	0.344273	0.467	0.226	2.24129e-169	Proliferating	Ptpa
Rbm15	1.28459e-173	0.49054	0.233	0.085	4.36619e-169	Proliferating	Rbm15
Mlf2	1.66141e-173	0.387691	0.574	0.295	5.64695e-169	Proliferating	Mlf2
Idh3g	1.96832e-173	0.380547	0.574	0.298	6.69012e-169	Proliferating	Idh3g
Polr2c	2.05386e-173	0.448511	0.492	0.243	6.98087e-169	Proliferating	Polr2c
Mad1l1	4.77077e-173	0.322443	0.306	0.126	1.62154e-168	Proliferating	Mad1l1
G3bp1	4.99511e-173	0.333088	0.695	0.371	1.69779e-168	Proliferating	G3bp1
Snrpa1	8.85251e-173	0.454044	0.478	0.232	3.00888e-168	Proliferating	Snrpa1
Eif3l	1.94314e-172	0.356051	0.599	0.311	6.60455e-168	Proliferating	Eif3l
Akt1	2.08808e-172	0.406112	0.5	0.249	7.09718e-168	Proliferating	Akt1
Bcap31	2.50414e-172	0.325291	0.626	0.329	8.51133e-168	Proliferating	Bcap31
Tpi1	2.61602e-172	0.438858	0.693	0.384	8.89161e-168	Proliferating	Tpi1
Ccsap	6.36048e-172	0.918808	0.142	0.04	2.16186e-167	Proliferating	Ccsap
Arhgdia	7.48378e-172	0.417256	0.883	0.552	2.54366e-167	Proliferating	Arhgdia
Polr3k	9.14706e-172	0.421031	0.485	0.236	3.10899e-167	Proliferating	Polr3k
Ccdc25	9.86536e-172	0.445099	0.379	0.172	3.35314e-167	Proliferating	Ccdc25
Ndufc2	1.61574e-171	0.387129	0.727	0.398	5.49172e-167	Proliferating	Ndufc2
Mad2l1bp	1.91142e-171	0.542433	0.275	0.109	6.49673e-167	Proliferating	Mad2l1bp
Swi5	2.34238e-171	0.429399	0.708	0.394	7.96151e-167	Proliferating	Swi5
Polr2j	2.36408e-171	0.347258	0.565	0.287	8.03529e-167	Proliferating	Polr2j
H2ac25	2.62901e-171	0.657675	0.18	0.058	8.93576e-167	Proliferating	H2ac25
Ebp	2.6588e-171	0.400817	0.467	0.228	9.03699e-167	Proliferating	Ebp
Spn	4.57753e-171	0.276819	0.719	0.403	1.55586e-166	Proliferating	Spn
Timm17b	5.46597e-171	0.381479	0.454	0.219	1.85783e-166	Proliferating	Timm17b
Oard1	7.50288e-171	0.484892	0.332	0.143	2.55016e-166	Proliferating	Oard1
Hcfc1	1.11479e-170	0.388009	0.348	0.152	3.78905e-166	Proliferating	Hcfc1
Cuta	1.2576e-170	0.36607	0.559	0.289	4.27446e-166	Proliferating	Cuta
Ak2	1.6196e-170	0.2998	0.564	0.287	5.50484e-166	Proliferating	Ak2
Rmi2	2.10533e-170	1.43806	0.15	0.044	7.1558e-166	Proliferating	Rmi2
Ccdc69	2.73793e-170	0.506171	0.273	0.108	9.30595e-166	Proliferating	Ccdc69
Phf5a	3.85994e-170	0.361402	0.514	0.254	1.31195e-165	Proliferating	Phf5a
Jpt2	6.28811e-170	0.982532	0.201	0.07	2.13727e-165	Proliferating	Jpt2
Mpv17l2	7.18879e-170	0.510596	0.352	0.156	2.4434e-165	Proliferating	Mpv17l2
Mms22l	9.86749e-170	0.681601	0.224	0.082	3.35386e-165	Proliferating	Mms22l
Fam72a	2.10844e-169	1.89764	0.084	0.016	7.16638e-165	Proliferating	Fam72a
Atp5k	2.20673e-169	0.418771	0.843	0.509	7.50044e-165	Proliferating	Atp5k
Rpa2	4.70417e-169	0.403373	0.592	0.312	1.5989e-164	Proliferating	Rpa2
Lman2	5.7822e-169	0.365086	0.669	0.361	1.96531e-164	Proliferating	Lman2
Zcchc17	8.15797e-169	0.34658	0.518	0.26	2.77281e-164	Proliferating	Zcchc17
Lrwd1	9.20378e-169	0.520066	0.306	0.129	3.12827e-164	Proliferating	Lrwd1
Atf1	1.35877e-168	0.391589	0.343	0.15	4.61832e-164	Proliferating	Atf1
Pole2	2.30587e-168	1.05755	0.176	0.057	7.83744e-164	Proliferating	Pole2
Gtf2a2	2.79438e-168	0.353167	0.45	0.217	9.49781e-164	Proliferating	Gtf2a2
Bcas2	3.10293e-168	0.348481	0.553	0.283	1.05465e-163	Proliferating	Bcas2
Ppm1g	7.50609e-168	0.343736	0.55	0.281	2.55124e-163	Proliferating	Ppm1g
Mrpl23	9.4628e-168	0.37543	0.582	0.301	3.21631e-163	Proliferating	Mrpl23
Cenpu	1.53165e-167	1.54989	0.124	0.033	5.20592e-163	Proliferating	Cenpu
Kctd20	1.56955e-167	0.533589	0.26	0.102	5.33474e-163	Proliferating	Kctd20
Kpna3	1.65559e-167	0.378908	0.38	0.174	5.62718e-163	Proliferating	Kpna3
Exosc9	1.84174e-167	0.57798	0.315	0.135	6.2599e-163	Proliferating	Exosc9
Lin9	2.45819e-167	0.906737	0.158	0.048	8.35516e-163	Proliferating	Lin9
Vdac1	3.39509e-167	0.403909	0.519	0.261	1.15396e-162	Proliferating	Vdac1
Cirbp	5.42747e-167	0.285997	0.484	0.238	1.84474e-162	Proliferating	Cirbp
Idh3a	7.68415e-167	0.439547	0.51	0.257	2.61177e-162	Proliferating	Idh3a
Rab1b	7.71442e-167	0.318529	0.52	0.26	2.62205e-162	Proliferating	Rab1b
Sypl	9.01494e-167	0.57017	0.255	0.099	3.06409e-162	Proliferating	Sypl
Ptges3	1.26888e-166	0.274829	0.62	0.321	4.31279e-162	Proliferating	Ptges3
Ube2d2a	1.46843e-166	0.291568	0.666	0.361	4.99103e-162	Proliferating	Ube2d2a
Usp39	1.78177e-166	0.534093	0.323	0.14	6.05607e-162	Proliferating	Usp39
Ctdsp1	1.95355e-166	0.385606	0.324	0.138	6.63991e-162	Proliferating	Ctdsp1
Cdc27	3.27736e-166	0.365465	0.279	0.112	1.11394e-161	Proliferating	Cdc27
Mrpl13	7.3259e-166	0.427158	0.42	0.199	2.49e-161	Proliferating	Mrpl13
Cnep1r1	1.82757e-165	0.596103	0.263	0.104	6.21174e-161	Proliferating	Cnep1r1
Rcbtb2	2.50215e-165	0.474586	0.278	0.112	8.50457e-161	Proliferating	Rcbtb2
Dnajc2	3.21829e-165	0.310919	0.588	0.307	1.09386e-160	Proliferating	Dnajc2
Ssr2	1.13852e-164	0.351682	0.66	0.354	3.86973e-160	Proliferating	Ssr2
Gins3	1.92142e-164	1.14803	0.173	0.057	6.53071e-160	Proliferating	Gins3
Hsd11b1	7.17623e-164	0.319016	0.506	0.254	2.43913e-159	Proliferating	Hsd11b1
Hnrnpf	1.33195e-163	0.416782	0.931	0.625	4.52717e-159	Proliferating	Hnrnpf
Ipo5	1.96416e-163	0.486118	0.36	0.163	6.67598e-159	Proliferating	Ipo5
Sf1	3.07765e-163	0.260503	0.601	0.318	1.04606e-158	Proliferating	Sf1
Ndufb10	5.1797e-163	0.318125	0.653	0.35	1.76053e-158	Proliferating	Ndufb10
Ppp2r2d	9.13637e-163	0.326588	0.344	0.153	3.10536e-158	Proliferating	Ppp2r2d
Lnpk	9.786e-163	0.684956	0.216	0.079	3.32616e-158	Proliferating	Lnpk
Cxcr4	1.09106e-162	0.338271	0.199	0.068	3.70839e-158	Proliferating	Cxcr4
Pola2	1.10602e-162	0.656339	0.261	0.105	3.75924e-158	Proliferating	Pola2
Fmc1	1.26613e-162	0.479026	0.362	0.165	4.30345e-158	Proliferating	Fmc1
Ppp2r5d	1.31467e-162	0.677407	0.228	0.085	4.46844e-158	Proliferating	Ppp2r5d
Ewsr1	2.12993e-162	0.317513	0.799	0.46	7.23941e-158	Proliferating	Ewsr1
Myo1g	3.23143e-162	0.291576	0.622	0.34	1.09833e-157	Proliferating	Myo1g
9630013D21Rik	3.89007e-162	1.76308	0.08	0.015	1.3222e-157	Proliferating	9630013D21Rik
Txnl1	4.45547e-162	0.357274	0.555	0.286	1.51437e-157	Proliferating	Txnl1
Wdr1	9.76009e-162	0.365597	0.767	0.44	3.31736e-157	Proliferating	Wdr1
Eftud2	1.4506e-161	0.302464	0.443	0.214	4.93045e-157	Proliferating	Eftud2
Ap2m1	2.48742e-161	0.352283	0.689	0.384	8.45451e-157	Proliferating	Ap2m1
Hdac1	4.47767e-161	0.362472	0.737	0.42	1.52191e-156	Proliferating	Hdac1
Cycs	7.28876e-161	0.407173	0.813	0.476	2.47738e-156	Proliferating	Cycs
Tsn	7.29796e-161	0.310187	0.577	0.302	2.4805e-156	Proliferating	Tsn
Apip	7.52874e-161	0.84973	0.197	0.069	2.55894e-156	Proliferating	Apip
Sf3a2	1.65289e-160	0.376068	0.418	0.199	5.61801e-156	Proliferating	Sf3a2
Cops6	3.43234e-160	0.356541	0.563	0.292	1.16662e-155	Proliferating	Cops6
Sumo3	3.71465e-160	0.372108	0.44	0.214	1.26257e-155	Proliferating	Sumo3
Ndufc1	4.20962e-160	0.384529	0.688	0.38	1.43081e-155	Proliferating	Ndufc1
Sike1	1.11052e-159	0.364132	0.375	0.173	3.77455e-155	Proliferating	Sike1
Zcchc8	1.42908e-159	0.261406	0.299	0.126	4.85731e-155	Proliferating	Zcchc8
Nelfcd	2.0553e-159	0.602505	0.242	0.094	6.98576e-155	Proliferating	Nelfcd
Dera	2.35235e-159	0.365034	0.482	0.241	7.99539e-155	Proliferating	Dera
Ciao2b	2.91159e-159	0.326205	0.432	0.208	9.89621e-155	Proliferating	Ciao2b
Sp1	5.28069e-159	0.29877	0.301	0.127	1.79485e-154	Proliferating	Sp1
Actr1a	5.45754e-159	0.295169	0.37	0.17	1.85496e-154	Proliferating	Actr1a
Polr2k	9.94821e-159	0.330781	0.544	0.28	3.3813e-154	Proliferating	Polr2k
Smdt1	1.30681e-158	0.355505	0.711	0.401	4.44171e-154	Proliferating	Smdt1
Ripk3	1.31189e-158	0.575095	0.31	0.135	4.45898e-154	Proliferating	Ripk3
Net1	1.69897e-158	0.633881	0.248	0.098	5.77464e-154	Proliferating	Net1
Uchl3	2.031e-158	0.409763	0.484	0.242	6.90315e-154	Proliferating	Uchl3
Ndufa9	2.31935e-158	0.383832	0.457	0.227	7.88323e-154	Proliferating	Ndufa9
Kcnab2	2.6002e-158	0.292695	0.452	0.223	8.83783e-154	Proliferating	Kcnab2
Pmpca	3.42661e-158	0.467501	0.338	0.152	1.16467e-153	Proliferating	Pmpca
Rac1	4.8769e-158	0.367863	0.871	0.537	1.65761e-153	Proliferating	Rac1
Hp1bp3	6.74462e-158	0.26461	0.769	0.441	2.29243e-153	Proliferating	Hp1bp3
Ndufb7	1.12961e-157	0.379804	0.872	0.536	3.83942e-153	Proliferating	Ndufb7
Ciao2a	1.33132e-157	0.326943	0.611	0.322	4.52501e-153	Proliferating	Ciao2a
Tmem14c	3.58512e-157	0.364878	0.68	0.374	1.21855e-152	Proliferating	Tmem14c
Mtch2	5.0274e-157	0.348535	0.507	0.257	1.70876e-152	Proliferating	Mtch2
Ndufb8	7.57872e-157	0.350567	0.733	0.406	2.57593e-152	Proliferating	Ndufb8
Sun2	7.68884e-157	0.281895	0.339	0.15	2.61336e-152	Proliferating	Sun2
Psmc6	7.7133e-157	0.303693	0.562	0.293	2.62167e-152	Proliferating	Psmc6
Anapc2	1.48482e-156	0.384128	0.289	0.122	5.04677e-152	Proliferating	Anapc2
Myg1	1.52338e-156	0.493868	0.295	0.126	5.17782e-152	Proliferating	Myg1
Zfp981	1.53959e-156	0.807447	0.146	0.044	5.23291e-152	Proliferating	Zfp981
Bbip1	2.21534e-156	0.352201	0.424	0.205	7.52971e-152	Proliferating	Bbip1
Ube2m	2.48909e-156	0.334343	0.472	0.236	8.46016e-152	Proliferating	Ube2m
Vps29	7.1585e-156	0.306242	0.622	0.334	2.4331e-151	Proliferating	Vps29
Ppp1r7	7.28545e-156	0.465912	0.313	0.137	2.47625e-151	Proliferating	Ppp1r7
Me2	7.39747e-156	0.289398	0.507	0.259	2.51433e-151	Proliferating	Me2
Lrrc40	8.41707e-156	1.03355	0.163	0.053	2.86088e-151	Proliferating	Lrrc40
Mtpn	8.61651e-156	0.327927	0.521	0.27	2.92867e-151	Proliferating	Mtpn
Sra1	9.35412e-156	0.324594	0.546	0.286	3.17937e-151	Proliferating	Sra1
Tmed2	1.46424e-155	0.331314	0.782	0.447	4.97681e-151	Proliferating	Tmed2
Efcab11	1.70923e-155	1.63872	0.083	0.017	5.8095e-151	Proliferating	Efcab11
Atp5g3	2.16932e-155	0.405612	0.875	0.543	7.37331e-151	Proliferating	Atp5g3
Memo1	2.46629e-155	0.400162	0.357	0.164	8.38269e-151	Proliferating	Memo1
Ube2e3	3.30007e-155	0.719324	0.245	0.098	1.12166e-150	Proliferating	Ube2e3
Ndufa5	3.71728e-155	0.316541	0.621	0.334	1.26347e-150	Proliferating	Ndufa5
2810408I11Rik	3.87145e-155	1.36164	0.155	0.049	1.31587e-150	Proliferating	2810408I11Rik
E2f4	5.07241e-155	0.353937	0.484	0.245	1.72406e-150	Proliferating	E2f4
Katnbl1	5.64081e-155	0.939517	0.177	0.06	1.91726e-150	Proliferating	Katnbl1
Dnajc15	6.25407e-155	0.416969	0.777	0.47	2.1257e-150	Proliferating	Dnajc15
Nudcd2	1.59774e-154	0.426249	0.4	0.191	5.43055e-150	Proliferating	Nudcd2
Psmd8	1.74077e-154	0.346837	0.721	0.406	5.9167e-150	Proliferating	Psmd8
Mrpl20	1.98102e-154	0.361397	0.6	0.32	6.73329e-150	Proliferating	Mrpl20
Psmc2	2.02993e-154	0.280205	0.545	0.283	6.89953e-150	Proliferating	Psmc2
Faap24	2.87756e-154	0.870103	0.189	0.066	9.78052e-150	Proliferating	Faap24
Bsg	2.87773e-154	0.336941	0.659	0.36	9.78113e-150	Proliferating	Bsg
Mrpl39	2.92196e-154	0.452009	0.356	0.164	9.93146e-150	Proliferating	Mrpl39
Ezr	1.51922e-153	0.280503	0.772	0.445	5.16369e-149	Proliferating	Ezr
Naa10	1.89929e-153	0.336753	0.505	0.259	6.45551e-149	Proliferating	Naa10
Dxo	2.14767e-153	0.568851	0.196	0.07	7.29971e-149	Proliferating	Dxo
H4c11	2.53451e-153	1.67024	0.061	0.01	8.61455e-149	Proliferating	H4c11
4930503L19Rik	2.86848e-153	0.287873	0.314	0.137	9.74967e-149	Proliferating	4930503L19Rik
Tmem134	4.18893e-153	0.266826	0.557	0.293	1.42378e-148	Proliferating	Tmem134
BC004004	1.12337e-152	0.310247	0.466	0.234	3.81823e-148	Proliferating	BC004004
Csnk2b	2.06542e-152	0.329884	0.793	0.461	7.02017e-148	Proliferating	Csnk2b
Ywhae	2.66379e-152	0.354236	0.772	0.449	9.05397e-148	Proliferating	Ywhae
Rnf181	4.16696e-152	0.315621	0.356	0.163	1.41631e-147	Proliferating	Rnf181
Rnf4	8.68655e-152	0.30339	0.39	0.186	2.95247e-147	Proliferating	Rnf4
Ppp2ca	9.92134e-152	0.266047	0.696	0.387	3.37216e-147	Proliferating	Ppp2ca
Rps27l	1.02871e-151	0.373389	0.821	0.482	3.49647e-147	Proliferating	Rps27l
Oxct1	1.15302e-151	0.319814	0.419	0.204	3.91901e-147	Proliferating	Oxct1
Dnajc19	1.19947e-151	0.304199	0.55	0.288	4.07688e-147	Proliferating	Dnajc19
Sp2	1.79799e-151	0.498436	0.249	0.1	6.11119e-147	Proliferating	Sp2
Ngdn	2.43051e-151	0.288263	0.452	0.225	8.26106e-147	Proliferating	Ngdn
Atp5j2	2.6529e-151	0.397095	0.909	0.604	9.01694e-147	Proliferating	Atp5j2
Mrpl33	4.86089e-151	0.351333	0.803	0.476	1.65217e-146	Proliferating	Mrpl33
Chtop	7.63683e-151	0.250131	0.452	0.224	2.59568e-146	Proliferating	Chtop
Vps35	1.04591e-150	0.268333	0.404	0.194	3.55494e-146	Proliferating	Vps35
Ulbp1	1.05969e-150	0.764929	0.156	0.05	3.60179e-146	Proliferating	Ulbp1
Fabp5	1.09451e-150	0.551381	0.369	0.174	3.72012e-146	Proliferating	Fabp5
Etfb	1.86863e-150	0.334742	0.649	0.356	6.3513e-146	Proliferating	Etfb
Bag1	4.62747e-150	0.304867	0.713	0.402	1.57283e-145	Proliferating	Bag1
Pdap1	5.21728e-150	0.264065	0.683	0.375	1.7733e-145	Proliferating	Pdap1
Tmem256	5.42799e-150	0.326932	0.647	0.355	1.84492e-145	Proliferating	Tmem256
Cnot9	8.09582e-150	0.581955	0.228	0.088	2.75169e-145	Proliferating	Cnot9
Lrrc59	8.1048e-150	0.425714	0.358	0.166	2.75474e-145	Proliferating	Lrrc59
Uqcrc1	1.16199e-149	0.333405	0.714	0.404	3.94947e-145	Proliferating	Uqcrc1
Ankrd13a	1.64251e-149	0.289461	0.392	0.187	5.58272e-145	Proliferating	Ankrd13a
Taf10	1.76056e-149	0.349794	0.795	0.463	5.98398e-145	Proliferating	Taf10
Usp5	2.74662e-149	0.477818	0.295	0.128	9.33549e-145	Proliferating	Usp5
Exosc3	5.51262e-149	0.335799	0.475	0.24	1.87368e-144	Proliferating	Exosc3
Gm2296	6.99441e-149	1.90696	0.091	0.021	2.37733e-144	Proliferating	Gm2296
Ublcp1	1.22244e-148	0.538025	0.219	0.083	4.15494e-144	Proliferating	Ublcp1
Hmces	1.61987e-148	0.317481	0.295	0.127	5.50578e-144	Proliferating	Hmces
Bak1	1.65599e-148	0.349046	0.448	0.224	5.62854e-144	Proliferating	Bak1
Spcs1	1.83771e-148	0.286619	0.734	0.417	6.24619e-144	Proliferating	Spcs1
Kdelr2	2.50171e-148	0.494019	0.331	0.151	8.50305e-144	Proliferating	Kdelr2
Pom121	2.85822e-148	0.574685	0.242	0.097	9.7148e-144	Proliferating	Pom121
Wdr62	3.57885e-148	1.52466	0.092	0.021	1.21642e-143	Proliferating	Wdr62
Gle1	4.51616e-148	0.474916	0.238	0.095	1.535e-143	Proliferating	Gle1
Acot7	5.89628e-148	0.273814	0.533	0.278	2.00409e-143	Proliferating	Acot7
Dctn3	6.2862e-148	0.284377	0.577	0.309	2.13662e-143	Proliferating	Dctn3
Snu13	7.23686e-148	0.321964	0.714	0.397	2.45974e-143	Proliferating	Snu13
Rps27	9.12024e-148	-0.509307	0.999	0.962	3.09988e-143	Proliferating	Rps27
Htatsf1	4.91262e-147	0.33267	0.32	0.143	1.66975e-142	Proliferating	Htatsf1
Psma1	7.01573e-147	0.332689	0.754	0.43	2.38458e-142	Proliferating	Psma1
Shc1	1.14204e-146	0.55176	0.216	0.082	3.88169e-142	Proliferating	Shc1
Bud31	1.60901e-146	0.257456	0.543	0.285	5.46886e-142	Proliferating	Bud31
Mrps36	1.63535e-146	0.328707	0.589	0.316	5.5584e-142	Proliferating	Mrps36
Elavl1	1.76657e-146	0.260734	0.492	0.253	6.0044e-142	Proliferating	Elavl1
Cisd1	1.92065e-146	0.363178	0.494	0.253	6.52811e-142	Proliferating	Cisd1
Vrk3	2.30071e-146	0.308823	0.313	0.138	7.81988e-142	Proliferating	Vrk3
Npm3	2.85017e-146	0.302364	0.605	0.322	9.68743e-142	Proliferating	Npm3
Map2k3	5.04749e-146	0.342877	0.358	0.169	1.71559e-141	Proliferating	Map2k3
Nosip	8.8633e-146	0.288501	0.381	0.182	3.01255e-141	Proliferating	Nosip
Ifnar2	1.18944e-145	0.411857	0.263	0.109	4.04277e-141	Proliferating	Ifnar2
Mrps14	2.50826e-145	0.332685	0.703	0.397	8.52531e-141	Proliferating	Mrps14
Mrps24	2.51609e-145	0.287089	0.596	0.321	8.55193e-141	Proliferating	Mrps24
Snrpd3	3.83141e-145	0.349253	0.75	0.427	1.30226e-140	Proliferating	Snrpd3
Ndufs5	7.40499e-145	0.307517	0.603	0.326	2.51688e-140	Proliferating	Ndufs5
Ap3s1	1.04222e-144	0.278134	0.492	0.254	3.54242e-140	Proliferating	Ap3s1
Pgrmc1	1.54876e-144	0.308397	0.386	0.185	5.26407e-140	Proliferating	Pgrmc1
Cox8a	2.0887e-144	0.370806	0.979	0.755	7.09928e-140	Proliferating	Cox8a
Gcat	2.73918e-144	1.33351	0.135	0.041	9.31021e-140	Proliferating	Gcat
Kctd9	2.74824e-144	0.640671	0.192	0.069	9.34099e-140	Proliferating	Kctd9
Polr2b	2.83943e-144	0.302605	0.37	0.176	9.65095e-140	Proliferating	Polr2b
Cep85	5.61806e-144	0.432141	0.231	0.092	1.90952e-139	Proliferating	Cep85
Clptm1	8.6729e-144	0.270156	0.422	0.209	2.94783e-139	Proliferating	Clptm1
Prelid1	3.03257e-143	0.382713	0.878	0.561	1.03074e-138	Proliferating	Prelid1
Nudt5	4.48436e-143	0.422399	0.351	0.165	1.52419e-138	Proliferating	Nudt5
Creld2	5.43795e-143	0.400283	0.31	0.14	1.84831e-138	Proliferating	Creld2
Fbxl8	6.91907e-143	0.535939	0.197	0.072	2.35172e-138	Proliferating	Fbxl8
Chmp2a	7.59078e-143	0.25386	0.69	0.391	2.58003e-138	Proliferating	Chmp2a
Med21	8.16818e-143	0.480986	0.27	0.115	2.77628e-138	Proliferating	Med21
Mlf1	8.63742e-143	1.94985	0.078	0.016	2.93577e-138	Proliferating	Mlf1
Ndufaf3	8.88091e-143	0.435407	0.3	0.133	3.01853e-138	Proliferating	Ndufaf3
Yeats4	9.17208e-143	0.335784	0.379	0.182	3.1175e-138	Proliferating	Yeats4
Katnb1	9.95238e-143	0.666299	0.187	0.067	3.38271e-138	Proliferating	Katnb1
Hdgfl2	1.0624e-142	0.434954	0.262	0.11	3.61098e-138	Proliferating	Hdgfl2
Cib1	1.10191e-142	0.265173	0.413	0.203	3.74527e-138	Proliferating	Cib1
Commd3	1.14182e-142	0.297086	0.55	0.293	3.88093e-138	Proliferating	Commd3
Naa50	1.54152e-142	0.311401	0.445	0.225	5.23946e-138	Proliferating	Naa50
Cntrob	1.73725e-142	1.11963	0.094	0.022	5.90475e-138	Proliferating	Cntrob
Cstf2	1.76172e-142	0.507538	0.277	0.12	5.98792e-138	Proliferating	Cstf2
Ruvbl2	1.78075e-142	0.441558	0.335	0.154	6.0526e-138	Proliferating	Ruvbl2
Vma21	3.73516e-142	0.437169	0.385	0.189	1.26954e-137	Proliferating	Vma21
9330111N05Rik	5.06677e-142	0.404095	0.459	0.235	1.72214e-137	Proliferating	9330111N05Rik
Txndc9	7.91264e-142	0.282718	0.464	0.238	2.68943e-137	Proliferating	Txndc9
Fbxl14	8.22276e-142	0.566894	0.237	0.096	2.79483e-137	Proliferating	Fbxl14
Paxip1	9.08277e-142	0.560102	0.234	0.095	3.08714e-137	Proliferating	Paxip1
Srsf9	1.40018e-141	0.294164	0.438	0.22	4.75906e-137	Proliferating	Srsf9
Myadm	1.99287e-141	1.03942	0.113	0.031	6.77355e-137	Proliferating	Myadm
Psmb5	2.80917e-141	0.318159	0.722	0.41	9.54808e-137	Proliferating	Psmb5
Snrpd2	2.88999e-141	0.372654	0.83	0.508	9.82279e-137	Proliferating	Snrpd2
Arl6ip4	3.11026e-141	0.265014	0.443	0.224	1.05715e-136	Proliferating	Arl6ip4
Mbnl3	3.7248e-141	0.950108	0.161	0.055	1.26602e-136	Proliferating	Mbnl3
Cep20	6.35843e-141	0.427205	0.281	0.122	2.16117e-136	Proliferating	Cep20
Icam2	1.25286e-140	0.474051	0.281	0.123	4.25833e-136	Proliferating	Icam2
Cotl1	1.81856e-140	0.376888	0.889	0.58	6.18111e-136	Proliferating	Cotl1
Pym1	2.20892e-140	0.318695	0.323	0.147	7.50789e-136	Proliferating	Pym1
Nutf2-ps1	2.83778e-140	0.527108	0.335	0.156	9.64532e-136	Proliferating	Nutf2-ps1
Dscc1	3.04951e-140	1.433	0.13	0.039	1.0365e-135	Proliferating	Dscc1
Ppp3r1	3.8402e-140	0.303344	0.367	0.175	1.30524e-135	Proliferating	Ppp3r1
Ndufab1	4.46683e-140	0.295493	0.632	0.344	1.51823e-135	Proliferating	Ndufab1
Bag6	5.60669e-140	0.28187	0.362	0.172	1.90566e-135	Proliferating	Bag6
Acp1	6.8239e-140	0.324324	0.474	0.244	2.31938e-135	Proliferating	Acp1
Letm1	1.35305e-139	0.260512	0.385	0.187	4.59889e-135	Proliferating	Letm1
Ccp110	2.08806e-139	0.937576	0.155	0.052	7.0971e-135	Proliferating	Ccp110
Apoo	3.36271e-139	0.894926	0.193	0.073	1.14295e-134	Proliferating	Apoo
Dap	3.97526e-139	0.297719	0.596	0.327	1.35115e-134	Proliferating	Dap
Blvra	4.15733e-139	0.418013	0.365	0.177	1.41304e-134	Proliferating	Blvra
Thoc3	5.14969e-139	0.473231	0.304	0.137	1.75033e-134	Proliferating	Thoc3
Card19	5.28496e-139	0.343513	0.293	0.129	1.79631e-134	Proliferating	Card19
Haus7	1.35173e-138	0.797231	0.183	0.067	4.59439e-134	Proliferating	Haus7
Rnaseh2a	2.0089e-138	0.543113	0.242	0.101	6.82804e-134	Proliferating	Rnaseh2a
Anapc13	2.07181e-138	0.266269	0.496	0.26	7.04186e-134	Proliferating	Anapc13
Acadl	2.54637e-138	0.26696	0.677	0.378	8.65485e-134	Proliferating	Acadl
Atp5g2	3.95089e-138	0.386147	0.927	0.626	1.34287e-133	Proliferating	Atp5g2
Sephs2	4.79114e-138	0.506907	0.263	0.113	1.62846e-133	Proliferating	Sephs2
Sf3a1	7.11503e-138	0.266676	0.352	0.166	2.41833e-133	Proliferating	Sf3a1
Tssc4	1.01019e-137	0.482005	0.268	0.116	3.43355e-133	Proliferating	Tssc4
Ugp2	1.01634e-137	0.269189	0.336	0.156	3.45443e-133	Proliferating	Ugp2
Pole4	1.02508e-137	0.27439	0.532	0.283	3.48414e-133	Proliferating	Pole4
Rbmxl1	1.08276e-137	0.350937	0.407	0.203	3.68018e-133	Proliferating	Rbmxl1
Itpa	1.38236e-137	0.367214	0.364	0.175	4.6985e-133	Proliferating	Itpa
Tmco1	1.88399e-137	0.271236	0.434	0.22	6.40348e-133	Proliferating	Tmco1
Dbr1	2.78047e-137	0.607119	0.214	0.084	9.45052e-133	Proliferating	Dbr1
Asf1a	3.47799e-137	0.401578	0.306	0.139	1.18213e-132	Proliferating	Asf1a
Sec13	4.09511e-137	0.29432	0.494	0.258	1.39189e-132	Proliferating	Sec13
Med4	7.74398e-137	0.363002	0.288	0.128	2.6321e-132	Proliferating	Med4
Ass1	9.2336e-137	0.302415	0.373	0.179	3.13841e-132	Proliferating	Ass1
Thoc6	1.69972e-136	0.684534	0.234	0.096	5.77717e-132	Proliferating	Thoc6
Msl3	1.96828e-136	0.349979	0.315	0.145	6.68999e-132	Proliferating	Msl3
Serpinb9	2.22036e-136	0.595451	0.334	0.16	7.54678e-132	Proliferating	Serpinb9
Rex1bd	4.63459e-136	0.256121	0.427	0.215	1.57525e-131	Proliferating	Rex1bd
Pradc1	5.29377e-136	0.773492	0.185	0.068	1.7993e-131	Proliferating	Pradc1
Retreg2	6.5587e-136	0.395335	0.229	0.092	2.22923e-131	Proliferating	Retreg2
Igkc	1.05836e-135	-1.20273	0.896	0.863	3.59725e-131	Proliferating	Igkc
Ahsa1	1.43908e-135	0.306046	0.396	0.196	4.8913e-131	Proliferating	Ahsa1
Kdelr1	1.83322e-135	0.250078	0.39	0.191	6.23093e-131	Proliferating	Kdelr1
Fkbp4	1.9297e-135	0.278803	0.441	0.222	6.55885e-131	Proliferating	Fkbp4
Pfdn1	3.37724e-135	0.257673	0.606	0.333	1.14789e-130	Proliferating	Pfdn1
Cldnd1	3.63265e-135	0.402778	0.29	0.13	1.2347e-130	Proliferating	Cldnd1
Mpc1	5.18688e-135	0.290148	0.592	0.325	1.76297e-130	Proliferating	Mpc1
Tcf3	6.43697e-135	0.265463	0.34	0.161	2.18786e-130	Proliferating	Tcf3
Ndufa2	7.05921e-135	0.317305	0.873	0.547	2.39936e-130	Proliferating	Ndufa2
Ddx52	9.6429e-135	0.259736	0.407	0.203	3.27752e-130	Proliferating	Ddx52
Pop4	1.05232e-134	0.544684	0.236	0.098	3.57675e-130	Proliferating	Pop4
H4c2	1.19715e-134	0.978167	0.098	0.025	4.069e-130	Proliferating	H4c2
Dazap2	1.33778e-134	0.321231	0.866	0.548	4.54698e-130	Proliferating	Dazap2
Prpf38a	1.77274e-134	0.448186	0.3	0.137	6.02537e-130	Proliferating	Prpf38a
Immt	3.86392e-134	0.254172	0.454	0.234	1.31331e-129	Proliferating	Immt
Eif6	6.73062e-134	0.271647	0.509	0.268	2.28767e-129	Proliferating	Eif6
Atp5b	1.89913e-133	0.384331	0.934	0.648	6.45494e-129	Proliferating	Atp5b
Opa3	2.33637e-133	0.777567	0.163	0.057	7.94108e-129	Proliferating	Opa3
Fh1	2.35848e-133	0.361369	0.371	0.182	8.01622e-129	Proliferating	Fh1
Psma5	3.17296e-133	0.287725	0.717	0.411	1.07846e-128	Proliferating	Psma5
Sec23b	3.55936e-133	0.271266	0.317	0.146	1.20979e-128	Proliferating	Sec23b
Prkar1a	3.6023e-133	0.320861	0.869	0.56	1.22439e-128	Proliferating	Prkar1a
Sh3bgrl3	3.6133e-133	0.361154	0.987	0.79	1.22812e-128	Proliferating	Sh3bgrl3
Elovl1	7.43039e-133	0.312444	0.382	0.189	2.52552e-128	Proliferating	Elovl1
Sit1	7.65283e-133	0.391144	0.229	0.093	2.60112e-128	Proliferating	Sit1
Uqcrq	2.84584e-132	0.322843	0.834	0.507	9.67273e-128	Proliferating	Uqcrq
Bola3	3.18045e-132	0.255155	0.526	0.279	1.081e-127	Proliferating	Bola3
Mrpl49	3.38421e-132	0.656926	0.229	0.095	1.15026e-127	Proliferating	Mrpl49
Tradd	4.0405e-132	0.375549	0.28	0.124	1.37332e-127	Proliferating	Tradd
1110059E24Rik	5.83591e-132	0.390727	0.225	0.092	1.98357e-127	Proliferating	1110059E24Rik
Slc25a10	6.86452e-132	1.23941	0.114	0.033	2.33318e-127	Proliferating	Slc25a10
Lyrm2	6.92303e-132	0.392945	0.284	0.126	2.35307e-127	Proliferating	Lyrm2
Cdk5rap2	7.05841e-132	0.33801	0.185	0.068	2.39908e-127	Proliferating	Cdk5rap2
Ndufb2	7.38596e-132	0.261874	0.593	0.327	2.51041e-127	Proliferating	Ndufb2
Nubp2	1.01495e-131	0.428717	0.32	0.15	3.44971e-127	Proliferating	Nubp2
Tmem107	1.73601e-131	1.52944	0.109	0.03	5.90051e-127	Proliferating	Tmem107
Tusc3	1.80114e-131	0.36139	0.261	0.113	6.12189e-127	Proliferating	Tusc3
Mcrs1	2.30275e-131	0.387702	0.313	0.145	7.82683e-127	Proliferating	Mcrs1
Dars2	3.45793e-131	0.957275	0.128	0.04	1.17532e-126	Proliferating	Dars2
Anapc7	5.53919e-131	0.424535	0.245	0.104	1.88271e-126	Proliferating	Anapc7
Spag7	6.34758e-131	0.345387	0.32	0.15	2.15748e-126	Proliferating	Spag7
Impa2	8.4649e-131	0.341229	0.328	0.156	2.87714e-126	Proliferating	Impa2
Zfp41	9.4533e-131	1.06227	0.124	0.037	3.21308e-126	Proliferating	Zfp41
Cox6b1	1.04717e-130	0.361419	0.957	0.693	3.55923e-126	Proliferating	Cox6b1
Hspb6	1.15057e-130	1.7203	0.068	0.014	3.91066e-126	Proliferating	Hspb6
Ncbp1	1.82492e-130	0.260617	0.353	0.171	6.20273e-126	Proliferating	Ncbp1
Aldh16a1	1.89911e-130	0.512544	0.187	0.07	6.45489e-126	Proliferating	Aldh16a1
Ttc9c	2.10883e-130	0.295317	0.286	0.128	7.1677e-126	Proliferating	Ttc9c
Ak6	3.07872e-130	0.545489	0.265	0.117	1.04643e-125	Proliferating	Ak6
Ly6e	5.59125e-130	0.327058	0.971	0.761	1.90041e-125	Proliferating	Ly6e
2610318N02Rik	6.53386e-130	0.927425	0.184	0.07	2.22079e-125	Proliferating	2610318N02Rik
Prmt1	6.65777e-130	0.273965	0.567	0.306	2.26291e-125	Proliferating	Prmt1
Prpf3	7.45566e-130	0.39743	0.235	0.098	2.5341e-125	Proliferating	Prpf3
Metrn	9.93729e-130	0.541566	0.268	0.12	3.37759e-125	Proliferating	Metrn
Mad2l2	1.00627e-129	0.531765	0.28	0.126	3.4202e-125	Proliferating	Mad2l2
Pdk3	1.0111e-129	0.415654	0.305	0.142	3.43664e-125	Proliferating	Pdk3
Trmt112	1.07504e-129	0.268449	0.774	0.457	3.65395e-125	Proliferating	Trmt112
Panx1	2.12486e-129	0.264666	0.317	0.148	7.22218e-125	Proliferating	Panx1
Mast2	2.85629e-129	0.661172	0.124	0.038	9.70826e-125	Proliferating	Mast2
Tubgcp2	3.75323e-129	0.409044	0.246	0.105	1.27569e-124	Proliferating	Tubgcp2
Psmb4	4.24521e-129	0.255931	0.726	0.421	1.4429e-124	Proliferating	Psmb4
Cdt1	5.43042e-129	0.453738	0.265	0.118	1.84574e-124	Proliferating	Cdt1
Gna15	6.01771e-129	0.293222	0.232	0.095	2.04536e-124	Proliferating	Gna15
Anp32a	1.47093e-128	0.310362	0.829	0.527	4.99954e-124	Proliferating	Anp32a
Arl8b	1.79588e-128	0.313073	0.265	0.116	6.10402e-124	Proliferating	Arl8b
Atp5h	1.87204e-128	0.360945	0.951	0.67	6.36287e-124	Proliferating	Atp5h
H4c1	3.25192e-128	1.46483	0.067	0.014	1.1053e-123	Proliferating	H4c1
Emc8	4.85553e-128	0.468196	0.299	0.139	1.65035e-123	Proliferating	Emc8
Atp5pb	6.14589e-128	0.32326	0.843	0.522	2.08893e-123	Proliferating	Atp5pb
Pnp	8.43341e-128	0.381055	0.323	0.154	2.86643e-123	Proliferating	Pnp
Yif1b	1.45169e-127	0.52714	0.27	0.121	4.93414e-123	Proliferating	Yif1b
Higd1a	1.50244e-127	0.274219	0.638	0.361	5.10664e-123	Proliferating	Higd1a
Polr2i	1.72039e-127	0.353286	0.36	0.178	5.84745e-123	Proliferating	Polr2i
Gmeb1	2.2909e-127	0.433835	0.182	0.068	7.78653e-123	Proliferating	Gmeb1
Pias4	2.4281e-127	0.351651	0.213	0.086	8.25288e-123	Proliferating	Pias4
Mrpl10	2.51398e-127	0.335434	0.353	0.173	8.54476e-123	Proliferating	Mrpl10
Krtcap2	2.64785e-127	0.289299	0.826	0.504	8.99977e-123	Proliferating	Krtcap2
Septin7	2.92272e-127	0.331534	0.938	0.651	9.93403e-123	Proliferating	Septin7
Lypla1	3.50559e-127	0.272281	0.428	0.221	1.19151e-122	Proliferating	Lypla1
Eno1	3.76562e-127	0.379317	0.807	0.512	1.2799e-122	Proliferating	Eno1
Mre11a	4.1103e-127	0.278354	0.23	0.096	1.39705e-122	Proliferating	Mre11a
Cklf	4.30032e-127	0.32757	0.299	0.138	1.46164e-122	Proliferating	Cklf
Akip1	5.00485e-127	0.591951	0.243	0.105	1.7011e-122	Proliferating	Akip1
Hdac3	6.17109e-127	0.450815	0.264	0.118	2.09749e-122	Proliferating	Hdac3
Cdc42	7.13106e-127	0.350855	0.956	0.687	2.42377e-122	Proliferating	Cdc42
Cox6c	1.24494e-126	0.358391	0.957	0.7	4.23142e-122	Proliferating	Cox6c
Pdlim1	1.27015e-126	0.716175	0.193	0.075	4.31713e-122	Proliferating	Pdlim1
Car5b	2.72126e-126	0.703881	0.14	0.046	9.24927e-122	Proliferating	Car5b
Ndufb5	2.75016e-126	0.274774	0.731	0.428	9.34752e-122	Proliferating	Ndufb5
Gm56517	3.34983e-126	0.257681	0.35	0.17	1.13857e-121	Proliferating	Gm56517
Ino80c	1.14024e-125	0.464495	0.249	0.108	3.87557e-121	Proliferating	Ino80c
Cebpg	1.4123e-125	0.286776	0.298	0.138	4.80026e-121	Proliferating	Cebpg
Ndufa3	1.73454e-125	0.325915	0.887	0.576	5.89552e-121	Proliferating	Ndufa3
Taldo1	2.22259e-125	0.253135	0.761	0.452	7.55435e-121	Proliferating	Taldo1
Zbtb45	3.62129e-125	0.534094	0.183	0.069	1.23084e-120	Proliferating	Zbtb45
Hsd17b12	8.67984e-125	0.339032	0.316	0.15	2.95019e-120	Proliferating	Hsd17b12
Alg8	9.8729e-125	0.771507	0.18	0.069	3.3557e-120	Proliferating	Alg8
Set	1.08895e-124	0.332289	0.918	0.615	3.70124e-120	Proliferating	Set
Hars	1.12468e-124	0.250812	0.392	0.199	3.82266e-120	Proliferating	Hars
Zbtb8os	1.87386e-124	0.30344	0.41	0.211	6.36905e-120	Proliferating	Zbtb8os
Tor2a	2.33405e-124	0.343104	0.314	0.148	7.93321e-120	Proliferating	Tor2a
Rexo2	2.36295e-124	0.255601	0.552	0.304	8.03144e-120	Proliferating	Rexo2
Slirp	2.40304e-124	0.25711	0.527	0.287	8.16771e-120	Proliferating	Slirp
Pcbp1	3.2593e-124	0.268902	0.731	0.43	1.1078e-119	Proliferating	Pcbp1
Glo1	3.83788e-124	0.270592	0.391	0.199	1.30446e-119	Proliferating	Glo1
Ccdc167	5.37343e-124	0.640136	0.203	0.082	1.82638e-119	Proliferating	Ccdc167
Exo1	6.09674e-124	1.34046	0.127	0.041	2.07222e-119	Proliferating	Exo1
Spice1	6.14726e-124	0.496926	0.141	0.047	2.08939e-119	Proliferating	Spice1
Med31	6.84154e-124	0.646738	0.18	0.069	2.32537e-119	Proliferating	Med31
Smarcb1	1.60187e-123	0.254082	0.432	0.225	5.44458e-119	Proliferating	Smarcb1
Mphosph9	2.49753e-123	0.420973	0.173	0.064	8.48887e-119	Proliferating	Mphosph9
Sub1	3.59511e-123	0.37694	0.983	0.781	1.22194e-118	Proliferating	Sub1
Coa6	5.49858e-123	0.353632	0.284	0.13	1.86891e-118	Proliferating	Coa6
Nrarp	8.03358e-123	1.5495	0.062	0.012	2.73053e-118	Proliferating	Nrarp
Cops5	1.0006e-122	0.281648	0.407	0.21	3.40094e-118	Proliferating	Cops5
Usp14	1.45328e-122	0.278093	0.317	0.151	4.93956e-118	Proliferating	Usp14
Dhrs1	1.90055e-122	0.40997	0.259	0.114	6.45979e-118	Proliferating	Dhrs1
Ahcy	2.31244e-122	0.800315	0.164	0.06	7.85975e-118	Proliferating	Ahcy
Mrpl17	5.27243e-122	0.27821	0.428	0.222	1.79205e-117	Proliferating	Mrpl17
Tmem129	5.92578e-122	0.809022	0.14	0.047	2.01411e-117	Proliferating	Tmem129
Psmb3	9.74735e-122	0.343331	0.904	0.592	3.31303e-117	Proliferating	Psmb3
Cep135	1.13902e-121	0.270798	0.181	0.069	3.87141e-117	Proliferating	Cep135
Rpl17	1.34466e-121	-0.300379	0.999	0.949	4.57038e-117	Proliferating	Rpl17
Nabp2	1.52531e-121	0.29022	0.359	0.179	5.18438e-117	Proliferating	Nabp2
Sun1	1.71904e-121	0.317336	0.195	0.077	5.84286e-117	Proliferating	Sun1
Anxa6	2.78088e-121	0.293842	0.845	0.557	9.45193e-117	Proliferating	Anxa6
Mylpf	3.76581e-121	1.18493	0.116	0.036	1.27996e-116	Proliferating	Mylpf
Hypk	5.80931e-121	0.253529	0.419	0.217	1.97453e-116	Proliferating	Hypk
Hnrnpk	6.60159e-121	0.337969	0.936	0.652	2.24382e-116	Proliferating	Hnrnpk
Epb41l2	6.70765e-121	0.26645	0.19	0.074	2.27986e-116	Proliferating	Epb41l2
Psph	7.20322e-121	0.328274	0.418	0.219	2.4483e-116	Proliferating	Psph
Pacsin2	7.93384e-121	0.355681	0.23	0.098	2.69663e-116	Proliferating	Pacsin2
Mrps23	7.98697e-121	0.283293	0.382	0.193	2.71469e-116	Proliferating	Mrps23
Ccdc77	8.93296e-121	0.68876	0.138	0.046	3.03622e-116	Proliferating	Ccdc77
Mocs2	1.21656e-120	0.299879	0.29	0.135	4.13498e-116	Proliferating	Mocs2
Recql	1.81057e-120	0.405809	0.229	0.098	6.15393e-116	Proliferating	Recql
Hnrnpu	2.59026e-120	0.287127	0.947	0.659	8.80403e-116	Proliferating	Hnrnpu
Traf2	2.86019e-120	0.280282	0.259	0.116	9.7215e-116	Proliferating	Traf2
Rps2	3.20103e-120	0.319728	0.998	0.918	1.088e-115	Proliferating	Rps2
Tmem258	4.81251e-120	0.270528	0.807	0.492	1.63572e-115	Proliferating	Tmem258
Pigt	9.98008e-120	0.280988	0.335	0.164	3.39213e-115	Proliferating	Pigt
Mutyh	1.01183e-119	1.24912	0.093	0.025	3.4391e-115	Proliferating	Mutyh
Cenpo	1.47717e-119	0.742553	0.131	0.043	5.02076e-115	Proliferating	Cenpo
Psrc1	1.91677e-119	1.55489	0.064	0.013	6.51492e-115	Proliferating	Psrc1
Wdhd1	2.17109e-119	0.452369	0.201	0.082	7.3793e-115	Proliferating	Wdhd1
Mpnd	2.31151e-119	0.333477	0.28	0.129	7.8566e-115	Proliferating	Mpnd
Itgb3bp	2.46164e-119	0.477722	0.226	0.097	8.36687e-115	Proliferating	Itgb3bp
Snrpa	2.97613e-119	0.285693	0.455	0.242	1.01156e-114	Proliferating	Snrpa
Ankrd54	3.07914e-119	0.509513	0.177	0.068	1.04657e-114	Proliferating	Ankrd54
Arf1	3.69569e-119	0.277531	0.817	0.502	1.25613e-114	Proliferating	Arf1
Bcl7c	3.87743e-119	0.360704	0.338	0.168	1.3179e-114	Proliferating	Bcl7c
Ipp	5.44924e-119	0.836189	0.14	0.048	1.85214e-114	Proliferating	Ipp
Rnf126	5.80869e-119	0.312931	0.333	0.164	1.97432e-114	Proliferating	Rnf126
Ndufa12	6.23145e-119	0.262333	0.68	0.391	2.11801e-114	Proliferating	Ndufa12
Ormdl2	1.16464e-118	0.341822	0.3	0.142	3.9585e-114	Proliferating	Ormdl2
Rad9a	1.49106e-118	0.382828	0.195	0.078	5.06797e-114	Proliferating	Rad9a
Sh3bp1	1.99906e-118	0.250659	0.309	0.148	6.79461e-114	Proliferating	Sh3bp1
Mtbp	2.99029e-118	0.717056	0.149	0.053	1.01637e-113	Proliferating	Mtbp
Cibar1	4.22807e-118	0.417089	0.284	0.133	1.43708e-113	Proliferating	Cibar1
Zfp414	5.34689e-118	0.466227	0.233	0.101	1.81736e-113	Proliferating	Zfp414
Park7	9.96898e-118	0.272626	0.763	0.464	3.38836e-113	Proliferating	Park7
H2bc24	1.83806e-117	1.05053	0.072	0.016	6.24737e-113	Proliferating	H2bc24
Fdft1	2.03975e-117	0.464093	0.248	0.111	6.93289e-113	Proliferating	Fdft1
Gtf2e2	2.64385e-117	0.329463	0.286	0.134	8.9862e-113	Proliferating	Gtf2e2
Spg21	2.73782e-117	0.260903	0.395	0.203	9.30556e-113	Proliferating	Spg21
Rps15a	2.89062e-117	-0.365926	0.997	0.936	9.82494e-113	Proliferating	Rps15a
Mdh2	3.78737e-117	0.32414	0.847	0.531	1.28729e-112	Proliferating	Mdh2
Pigyl	6.50743e-117	0.452938	0.227	0.097	2.21181e-112	Proliferating	Pigyl
Isca2	7.65233e-117	0.317621	0.282	0.131	2.60095e-112	Proliferating	Isca2
Fam216a	9.40484e-117	0.614613	0.172	0.066	3.19661e-112	Proliferating	Fam216a
Grpel1	1.37753e-116	0.265798	0.395	0.204	4.68208e-112	Proliferating	Grpel1
Ppm1d	7.97433e-116	0.304602	0.204	0.084	2.71039e-111	Proliferating	Ppm1d
Myl12a	8.78118e-116	0.328143	0.91	0.604	2.98463e-111	Proliferating	Myl12a
Nup35	1.2568e-115	0.422607	0.207	0.087	4.27173e-111	Proliferating	Nup35
Nup133	2.66437e-115	0.836599	0.141	0.049	9.05593e-111	Proliferating	Nup133
Cfap20	3.68602e-115	0.368289	0.27	0.126	1.25284e-110	Proliferating	Cfap20
2010110K18Rik	4.3801e-115	2.02341	0.046	0.007	1.48875e-110	Proliferating	2010110K18Rik
Rtca	6.35455e-115	0.346177	0.28	0.131	2.15985e-110	Proliferating	Rtca
Saal1	1.53297e-114	0.531334	0.178	0.07	5.21042e-110	Proliferating	Saal1
Myef2	2.39902e-114	0.322544	0.203	0.085	8.15404e-110	Proliferating	Myef2
Uxt	2.88454e-114	0.371263	0.292	0.14	9.80428e-110	Proliferating	Uxt
Ccdc61	3.74483e-114	0.656372	0.127	0.042	1.27283e-109	Proliferating	Ccdc61
Sgf29	4.0571e-114	0.531177	0.223	0.097	1.37897e-109	Proliferating	Sgf29
Prpf31	6.34126e-114	0.390268	0.262	0.121	2.15533e-109	Proliferating	Prpf31
Trmt2b	6.95227e-114	0.339714	0.186	0.074	2.36301e-109	Proliferating	Trmt2b
Cnih1	1.18179e-113	0.298617	0.349	0.176	4.01677e-109	Proliferating	Cnih1
Psmd5	1.23692e-113	0.255402	0.299	0.144	4.20415e-109	Proliferating	Psmd5
Flot2	1.37734e-113	0.436141	0.228	0.099	4.68144e-109	Proliferating	Flot2
Gm42674	1.48343e-113	0.318334	0.442	0.239	5.04203e-109	Proliferating	Gm42674
Tmem237	2.00695e-113	0.892249	0.14	0.049	6.82143e-109	Proliferating	Tmem237
Mlx	2.22454e-113	0.250431	0.355	0.179	7.561e-109	Proliferating	Mlx
B9d2	2.70448e-113	0.385835	0.208	0.087	9.19225e-109	Proliferating	B9d2
Mybl1	4.56283e-113	1.87998	0.051	0.009	1.55086e-108	Proliferating	Mybl1
Cryl1	9.66735e-113	0.824666	0.102	0.03	3.28583e-108	Proliferating	Cryl1
Aars	9.82928e-113	0.278213	0.286	0.136	3.34087e-108	Proliferating	Aars
Rassf3	1.00408e-112	0.558773	0.121	0.039	3.41277e-108	Proliferating	Rassf3
Crmp1	1.01654e-112	0.639494	0.185	0.074	3.45513e-108	Proliferating	Crmp1
Smim7	1.6544e-112	0.297694	0.309	0.151	5.62314e-108	Proliferating	Smim7
Nfya	1.74384e-112	0.562255	0.139	0.049	5.92712e-108	Proliferating	Nfya
Ttll12	6.03347e-112	0.504574	0.186	0.075	2.05071e-107	Proliferating	Ttll12
Carnmt1	6.4577e-112	0.294052	0.342	0.173	2.19491e-107	Proliferating	Carnmt1
Gm4316	6.96688e-112	1.73644	0.062	0.013	2.36797e-107	Proliferating	Gm4316
Ocel1	1.81137e-111	0.623694	0.156	0.058	6.15666e-107	Proliferating	Ocel1
Hmgxb4	1.94118e-111	0.270854	0.215	0.092	6.59788e-107	Proliferating	Hmgxb4
Zbtb32	2.66944e-111	0.429932	0.289	0.14	9.07315e-107	Proliferating	Zbtb32
Cactin	2.99156e-111	0.349459	0.216	0.093	1.0168e-106	Proliferating	Cactin
Psma2	3.54115e-111	0.288629	0.873	0.556	1.2036e-106	Proliferating	Psma2
Poc5	5.01036e-111	0.628847	0.124	0.041	1.70297e-106	Proliferating	Poc5
Gipc1	6.83401e-111	0.559408	0.198	0.082	2.32281e-106	Proliferating	Gipc1
Znhit3	7.42743e-111	0.644834	0.203	0.087	2.52451e-106	Proliferating	Znhit3
Eif5a	8.28916e-111	0.297828	0.914	0.639	2.8174e-106	Proliferating	Eif5a
Nemp1	1.33535e-110	0.771072	0.113	0.036	4.53871e-106	Proliferating	Nemp1
Btbd10	1.8528e-110	0.609295	0.165	0.063	6.29747e-106	Proliferating	Btbd10
Mrps22	1.98945e-110	0.373334	0.275	0.13	6.76193e-106	Proliferating	Mrps22
Toe1	2.05666e-110	0.505444	0.175	0.069	6.9904e-106	Proliferating	Toe1
Gpaa1	2.32261e-110	0.371028	0.195	0.081	7.8943e-106	Proliferating	Gpaa1
Ddx20	2.70716e-110	0.568121	0.156	0.059	9.20135e-106	Proliferating	Ddx20
Nup155	5.87499e-110	0.58007	0.145	0.052	1.99685e-105	Proliferating	Nup155
Atp5mpl	7.34452e-110	0.28131	0.864	0.556	2.49633e-105	Proliferating	Atp5mpl
Mrpl22	7.54552e-110	0.308109	0.313	0.154	2.56465e-105	Proliferating	Mrpl22
Polr2d	1.10564e-109	0.394938	0.286	0.138	3.75795e-105	Proliferating	Polr2d
Tsfm	1.44839e-109	0.394463	0.268	0.127	4.92294e-105	Proliferating	Tsfm
Rpl37a	2.60846e-109	-0.291914	0.999	0.957	8.8659e-105	Proliferating	Rpl37a
Stoml2	5.48456e-109	0.255322	0.333	0.167	1.86415e-104	Proliferating	Stoml2
Haus6	6.68518e-109	0.370368	0.203	0.087	2.27222e-104	Proliferating	Haus6
Dele1	8.74905e-109	0.469222	0.189	0.078	2.97372e-104	Proliferating	Dele1
Dynll1	8.80779e-109	0.262055	0.812	0.503	2.99368e-104	Proliferating	Dynll1
Fam76a	8.89531e-109	0.284002	0.217	0.094	3.02343e-104	Proliferating	Fam76a
Mpst	9.10485e-109	0.379722	0.22	0.095	3.09465e-104	Proliferating	Mpst
Mbd4	1.12377e-108	0.749908	0.15	0.056	3.81959e-104	Proliferating	Mbd4
Tubd1	2.01353e-108	0.849382	0.104	0.032	6.84379e-104	Proliferating	Tubd1
Fanca	2.91399e-108	0.700265	0.108	0.034	9.90437e-104	Proliferating	Fanca
Smim8	8.64435e-108	0.340207	0.26	0.121	2.93813e-103	Proliferating	Smim8
Xrcc1	1.74528e-107	0.451064	0.174	0.069	5.93203e-103	Proliferating	Xrcc1
Ywhaz	3.04779e-107	0.297736	0.93	0.648	1.03591e-102	Proliferating	Ywhaz
Pals2	6.71506e-107	0.295362	0.341	0.175	2.28238e-102	Proliferating	Pals2
Zfp367	3.46674e-106	0.697956	0.155	0.059	1.17831e-101	Proliferating	Zfp367
Mtx2	4.90135e-106	0.308823	0.249	0.115	1.66592e-101	Proliferating	Mtx2
Nme1	1.38914e-105	0.278987	0.744	0.452	4.72155e-101	Proliferating	Nme1
Gdi2	1.65939e-105	0.259368	0.909	0.618	5.64009e-101	Proliferating	Gdi2
Dynlt1a	3.99338e-105	0.952736	0.112	0.036	1.35731e-100	Proliferating	Dynlt1a
Rab29	5.9039e-105	0.30873	0.266	0.126	2.00668e-100	Proliferating	Rab29
Plxdc1	9.96044e-105	0.495378	0.129	0.045	3.38545e-100	Proliferating	Plxdc1
Serhl	1.53059e-104	0.480969	0.197	0.084	5.20233e-100	Proliferating	Serhl
Gm49980	2.02798e-104	0.541532	0.201	0.086	6.89288e-100	Proliferating	Gm49980
Bud23	3.08432e-104	0.294878	0.277	0.134	1.04833e-99	Proliferating	Bud23
Ppib	4.29119e-104	0.255593	0.868	0.555	1.45853e-99	Proliferating	Ppib
Lage3	6.90657e-104	0.298741	0.296	0.147	2.34747e-99	Proliferating	Lage3
Mrps11	7.67089e-104	0.285875	0.304	0.151	2.60726e-99	Proliferating	Mrps11
Scpep1	8.93596e-104	0.531722	0.154	0.059	3.03724e-99	Proliferating	Scpep1
Amz2	1.15072e-103	0.416063	0.175	0.071	3.91118e-99	Proliferating	Amz2
Aifm1	1.28031e-103	0.277105	0.25	0.116	4.35166e-99	Proliferating	Aifm1
Myb	2.02203e-103	0.43027	0.168	0.067	6.87268e-99	Proliferating	Myb
Stt3b	2.36807e-103	0.283782	0.279	0.137	8.04882e-99	Proliferating	Stt3b
Arl5c	4.56598e-103	0.322475	0.176	0.07	1.55193e-98	Proliferating	Arl5c
Ftsj1	6.68446e-103	0.718841	0.148	0.056	2.27198e-98	Proliferating	Ftsj1
Txndc12	9.03365e-103	0.321749	0.235	0.107	3.07045e-98	Proliferating	Txndc12
Mrpl35	9.10208e-103	0.265142	0.362	0.189	3.09371e-98	Proliferating	Mrpl35
Pxmp4	2.38776e-102	0.363832	0.199	0.085	8.11576e-98	Proliferating	Pxmp4
Med9	2.89001e-102	0.559247	0.192	0.082	9.82284e-98	Proliferating	Med9
Wdr90	3.0914e-102	1.05811	0.075	0.02	1.05074e-97	Proliferating	Wdr90
Dhrs4	3.16871e-102	0.50752	0.199	0.086	1.07701e-97	Proliferating	Dhrs4
Ddx11	4.21612e-102	0.479477	0.133	0.048	1.43302e-97	Proliferating	Ddx11
H4c16	8.29618e-102	0.678836	0.09	0.026	2.81979e-97	Proliferating	H4c16
S100a4	9.13171e-102	0.361148	0.867	0.645	3.10378e-97	Proliferating	S100a4
Chek1	9.24782e-102	1.05908	0.141	0.053	3.14324e-97	Proliferating	Chek1
Gale	1.78088e-101	0.667358	0.14	0.052	6.05303e-97	Proliferating	Gale
Dynlt1f	1.846e-101	0.396015	0.274	0.134	6.27438e-97	Proliferating	Dynlt1f
Tle5	3.06412e-101	0.264388	0.884	0.597	1.04146e-96	Proliferating	Tle5
Snrpf	4.11484e-101	0.267644	0.89	0.575	1.39859e-96	Proliferating	Snrpf
Nudt1	1.39333e-100	0.579503	0.207	0.093	4.73579e-96	Proliferating	Nudt1
Entpd5	1.4755e-100	0.402641	0.156	0.061	5.01507e-96	Proliferating	Entpd5
Emc9	1.91215e-100	0.516001	0.135	0.049	6.49922e-96	Proliferating	Emc9
Sap30bp	2.3035e-100	0.281146	0.234	0.108	7.82937e-96	Proliferating	Sap30bp
Pop7	2.58221e-100	0.340439	0.273	0.134	8.77668e-96	Proliferating	Pop7
Umad1	7.47672e-100	0.778151	0.126	0.044	2.54126e-95	Proliferating	Umad1
Mettl14	8.64149e-100	0.521195	0.179	0.075	2.93716e-95	Proliferating	Mettl14
Arl6ip6	1.58465e-99	0.48668	0.181	0.076	5.38608e-95	Proliferating	Arl6ip6
Tfdp2	2.73069e-99	0.404863	0.17	0.069	9.28135e-95	Proliferating	Tfdp2
Eif2b1	3.57785e-99	0.347309	0.278	0.137	1.21608e-94	Proliferating	Eif2b1
Nme2	4.054e-99	0.268832	0.714	0.438	1.37791e-94	Proliferating	Nme2
Ndufb1	5.84998e-99	0.287659	0.895	0.607	1.98835e-94	Proliferating	Ndufb1
Vamp3	6.58346e-99	0.308367	0.234	0.108	2.23765e-94	Proliferating	Vamp3
Zranb3	7.89244e-99	1.02584	0.077	0.02	2.68256e-94	Proliferating	Zranb3
Bcl2l12	9.9901e-99	0.554055	0.183	0.077	3.39554e-94	Proliferating	Bcl2l12
Rdh11	1.98908e-98	0.659332	0.127	0.045	6.76067e-94	Proliferating	Rdh11
Sc5d	2.72973e-98	0.442858	0.184	0.078	9.27807e-94	Proliferating	Sc5d
Kbtbd6	3.28823e-98	2.55237	0.03	0.004	1.11764e-93	Proliferating	Kbtbd6
Abhd10	3.40528e-98	0.427103	0.191	0.083	1.15742e-93	Proliferating	Abhd10
Magt1	3.79133e-98	0.300131	0.255	0.123	1.28863e-93	Proliferating	Magt1
Dgcr8	4.01987e-98	0.402146	0.169	0.07	1.36631e-93	Proliferating	Dgcr8
Sdr39u1	4.30139e-98	0.357013	0.26	0.126	1.462e-93	Proliferating	Sdr39u1
Phf19	8.66633e-98	1.43275	0.085	0.025	2.9456e-93	Proliferating	Phf19
Rbm14	1.12512e-97	0.449873	0.198	0.087	3.82416e-93	Proliferating	Rbm14
Get3	2.52301e-97	0.283896	0.266	0.129	8.57546e-93	Proliferating	Get3
Ppp2r3c	4.25429e-97	0.280425	0.211	0.094	1.44599e-92	Proliferating	Ppp2r3c
Dnpep	4.8895e-97	0.259547	0.243	0.115	1.66189e-92	Proliferating	Dnpep
Gemin6	4.98267e-97	1.12833	0.139	0.054	1.69356e-92	Proliferating	Gemin6
Sp3os	1.28152e-96	0.339348	0.205	0.091	4.35577e-92	Proliferating	Sp3os
Hras	1.29691e-96	0.27965	0.278	0.138	4.40807e-92	Proliferating	Hras
Xpnpep1	1.44314e-96	0.279786	0.244	0.116	4.90509e-92	Proliferating	Xpnpep1
Insl6	1.77685e-96	0.537981	0.169	0.07	6.03934e-92	Proliferating	Insl6
Eef1akmt2	2.45352e-96	0.383666	0.207	0.092	8.33926e-92	Proliferating	Eef1akmt2
Cby1	4.76682e-96	0.662835	0.142	0.055	1.6202e-91	Proliferating	Cby1
Ubac1	8.22297e-96	0.39684	0.218	0.1	2.79491e-91	Proliferating	Ubac1
Med19	8.97319e-96	0.312638	0.216	0.099	3.0499e-91	Proliferating	Med19
Pck2	1.04837e-95	0.644059	0.125	0.045	3.5633e-91	Proliferating	Pck2
Mif	1.26758e-95	0.302697	0.898	0.628	4.30839e-91	Proliferating	Mif
Mrpl55	1.45534e-95	0.296704	0.288	0.146	4.94654e-91	Proliferating	Mrpl55
Fbxo48	1.74968e-95	1.41381	0.066	0.017	5.94698e-91	Proliferating	Fbxo48
Prps1	2.51251e-95	0.305794	0.258	0.126	8.53978e-91	Proliferating	Prps1
Slc35b2	3.28187e-95	0.252821	0.265	0.13	1.11548e-90	Proliferating	Slc35b2
Tmem209	3.40913e-95	0.392458	0.182	0.078	1.15873e-90	Proliferating	Tmem209
Lcmt1	6.03427e-95	0.333912	0.21	0.095	2.05099e-90	Proliferating	Lcmt1
Sac3d1	1.35209e-94	0.91323	0.14	0.054	4.59562e-90	Proliferating	Sac3d1
Plrg1	1.9524e-94	0.341117	0.214	0.098	6.63602e-90	Proliferating	Plrg1
Rtel1	2.13616e-94	0.474869	0.14	0.054	7.2606e-90	Proliferating	Rtel1
Fancf	5.32014e-94	0.519134	0.165	0.068	1.80826e-89	Proliferating	Fancf
Steep1	6.40269e-94	0.388221	0.167	0.069	2.17621e-89	Proliferating	Steep1
H4c18	6.70971e-94	0.4944	0.094	0.029	2.28056e-89	Proliferating	H4c18
Aplf	9.23009e-94	1.16668	0.074	0.02	3.13722e-89	Proliferating	Aplf
Cdin1	1.18045e-93	0.617091	0.103	0.034	4.01223e-89	Proliferating	Cdin1
Hmbs	2.36299e-93	0.402331	0.246	0.119	8.03157e-89	Proliferating	Hmbs
Gins1	3.3469e-93	1.00714	0.124	0.046	1.13758e-88	Proliferating	Gins1
Med16	7.02007e-93	0.43969	0.163	0.068	2.38605e-88	Proliferating	Med16
Ethe1	9.48788e-93	0.475816	0.154	0.062	3.22484e-88	Proliferating	Ethe1
Nup43	2.99704e-92	0.651576	0.177	0.077	1.01866e-87	Proliferating	Nup43
Tmx2	4.05887e-92	0.433577	0.216	0.1	1.37957e-87	Proliferating	Tmx2
Magohb	8.48902e-92	0.338988	0.292	0.15	2.88533e-87	Proliferating	Magohb
Exoc7	1.03413e-91	0.251521	0.207	0.094	3.51491e-87	Proliferating	Exoc7
Dnajb1	1.15526e-91	-0.383388	0.47	0.261	3.92662e-87	Proliferating	Dnajb1
Serp2	2.30282e-91	0.532206	0.168	0.071	7.82704e-87	Proliferating	Serp2
Cstf1	2.30995e-91	0.351858	0.189	0.084	7.85129e-87	Proliferating	Cstf1
Chchd10	2.365e-91	0.295574	0.311	0.164	8.03839e-87	Proliferating	Chchd10
Arhgap33	5.83857e-91	1.72941	0.036	0.006	1.98447e-86	Proliferating	Arhgap33
Clpb	9.30215e-91	0.557086	0.168	0.071	3.16171e-86	Proliferating	Clpb
Ccar2	9.96274e-91	0.274207	0.163	0.068	3.38624e-86	Proliferating	Ccar2
Ldha	1.51526e-90	0.310338	0.926	0.677	5.15021e-86	Proliferating	Ldha
Tomm6	1.63456e-90	0.38122	0.23	0.11	5.55572e-86	Proliferating	Tomm6
0610009B22Rik	3.26144e-90	0.620986	0.16	0.067	1.10853e-85	Proliferating	0610009B22Rik
Cox7c	4.31657e-90	0.283114	0.957	0.706	1.46716e-85	Proliferating	Cox7c
Tma7	4.89515e-90	0.270325	0.938	0.653	1.66381e-85	Proliferating	Tma7
Kremen2	5.31651e-90	0.450104	0.127	0.047	1.80703e-85	Proliferating	Kremen2
Plekhf2	6.35686e-90	0.363392	0.189	0.084	2.16063e-85	Proliferating	Plekhf2
Cntln	6.59779e-90	0.610991	0.093	0.03	2.24252e-85	Proliferating	Cntln
Zdhhc16	9.43103e-90	0.452705	0.169	0.072	3.20551e-85	Proliferating	Zdhhc16
Nop9	1.06916e-89	0.29485	0.219	0.103	3.63397e-85	Proliferating	Nop9
Sbk1	1.20175e-89	0.469935	0.1	0.033	4.08464e-85	Proliferating	Sbk1
Dpagt1	2.03126e-89	0.524651	0.173	0.075	6.90403e-85	Proliferating	Dpagt1
Mrnip	2.06744e-89	0.998146	0.089	0.028	7.02703e-85	Proliferating	Mrnip
1700037H04Rik	3.39964e-89	0.458676	0.186	0.083	1.1555e-84	Proliferating	1700037H04Rik
Rpl18a	8.12278e-89	-0.250203	0.999	0.957	2.76085e-84	Proliferating	Rpl18a
Cep89	1.98176e-88	0.677679	0.123	0.046	6.7358e-84	Proliferating	Cep89
Kif24	2.92631e-88	1.34428	0.056	0.013	9.94624e-84	Proliferating	Kif24
Zfp101	7.58428e-88	0.868994	0.085	0.026	2.57782e-83	Proliferating	Zfp101
Ddx19a	2.74248e-87	0.318329	0.212	0.1	9.32141e-83	Proliferating	Ddx19a
Pef1	2.80672e-87	0.312789	0.182	0.081	9.53975e-83	Proliferating	Pef1
Neurl1b	6.06011e-87	2.52667	0.029	0.004	2.05977e-82	Proliferating	Neurl1b
Men1	6.12679e-87	0.391757	0.145	0.059	2.08244e-82	Proliferating	Men1
Tent4a	1.04451e-86	0.584463	0.119	0.044	3.5502e-82	Proliferating	Tent4a
Tarbp2	1.07845e-86	0.394038	0.186	0.084	3.66556e-82	Proliferating	Tarbp2
Git2	1.08757e-86	-0.269472	0.367	0.196	3.69654e-82	Proliferating	Git2
Coq7	1.45275e-86	0.644429	0.178	0.08	4.93775e-82	Proliferating	Coq7
D930028M14Rik	1.8347e-86	1.05339	0.066	0.017	6.23595e-82	Proliferating	D930028M14Rik
Tbcc	4.00867e-86	0.330525	0.175	0.077	1.36251e-81	Proliferating	Tbcc
Nprl2	4.80326e-86	0.292728	0.166	0.071	1.63258e-81	Proliferating	Nprl2
Fancg	6.37366e-86	0.734559	0.093	0.03	2.16634e-81	Proliferating	Fancg
Mrps25	6.6491e-86	0.292613	0.263	0.133	2.25996e-81	Proliferating	Mrps25
Med7	6.69583e-86	0.260395	0.18	0.079	2.27585e-81	Proliferating	Med7
Wdr83	1.00189e-85	0.318026	0.184	0.082	3.40531e-81	Proliferating	Wdr83
Serpinb6b	1.43208e-85	0.254977	0.479	0.285	4.86751e-81	Proliferating	Serpinb6b
Gm20634	4.42615e-85	0.367233	0.132	0.051	1.50441e-80	Proliferating	Gm20634
Psmd9	5.34344e-85	0.258128	0.215	0.102	1.81618e-80	Proliferating	Psmd9
Capzb	6.67776e-85	0.260999	0.952	0.687	2.2697e-80	Proliferating	Capzb
Prkaca	2.05499e-84	0.310286	0.203	0.095	6.9847e-80	Proliferating	Prkaca
Niban2	2.31265e-84	1.47726	0.038	0.007	7.86046e-80	Proliferating	Niban2
Cpsf4	2.84653e-84	0.396296	0.182	0.082	9.67507e-80	Proliferating	Cpsf4
Slc36a3os	5.59711e-84	0.553045	0.16	0.069	1.9024e-79	Proliferating	Slc36a3os
Uba3	7.10878e-84	0.268626	0.195	0.09	2.4162e-79	Proliferating	Uba3
Plec	1.53477e-83	-0.287265	0.319	0.166	5.21655e-79	Proliferating	Plec
Snip1	2.50544e-83	0.286248	0.175	0.078	8.51574e-79	Proliferating	Snip1
Fdps	2.66478e-83	0.295826	0.224	0.109	9.05731e-79	Proliferating	Fdps
H2bc7	3.76543e-83	1.11859	0.048	0.01	1.27983e-78	Proliferating	H2bc7
Cltb	4.13837e-83	0.274894	0.225	0.11	1.40659e-78	Proliferating	Cltb
Tbl2	4.19106e-83	0.637033	0.106	0.038	1.4245e-78	Proliferating	Tbl2
Cyb561d2	4.61458e-83	0.312732	0.233	0.115	1.56845e-78	Proliferating	Cyb561d2
Trim37	4.6993e-83	0.283703	0.181	0.082	1.59724e-78	Proliferating	Trim37
Leo1	4.9534e-83	0.291146	0.188	0.086	1.68361e-78	Proliferating	Leo1
Rtkn2	5.628e-83	1.76161	0.04	0.008	1.9129e-78	Proliferating	Rtkn2
Dnph1	7.76139e-83	1.1967	0.086	0.028	2.63802e-78	Proliferating	Dnph1
Uap1	7.91556e-83	0.366068	0.145	0.06	2.69042e-78	Proliferating	Uap1
Lrch4	8.78796e-83	0.759933	0.088	0.028	2.98694e-78	Proliferating	Lrch4
Ms4a4b	1.05973e-82	0.29769	0.939	0.797	3.60191e-78	Proliferating	Ms4a4b
Mycbp	1.20471e-82	0.416116	0.184	0.085	4.09468e-78	Proliferating	Mycbp
Mrpl2	2.35416e-82	0.253577	0.249	0.126	8.00156e-78	Proliferating	Mrpl2
Tax1bp3	2.44664e-82	0.452983	0.157	0.067	8.31587e-78	Proliferating	Tax1bp3
Lsm11	3.52363e-82	0.709182	0.126	0.049	1.19765e-77	Proliferating	Lsm11
Cuedc2	3.96781e-82	0.281743	0.248	0.126	1.34862e-77	Proliferating	Cuedc2
Ly6c2	4.39117e-82	0.336128	0.609	0.4	1.49251e-77	Proliferating	Ly6c2
Hmgcs1	5.04068e-82	0.41168	0.162	0.07	1.71328e-77	Proliferating	Hmgcs1
Irf2bp1	1.55786e-81	0.366253	0.156	0.067	5.29501e-77	Proliferating	Irf2bp1
Ubr7	1.69961e-80	0.265559	0.195	0.092	5.77681e-76	Proliferating	Ubr7
Tmub1	2.14949e-80	0.257752	0.153	0.065	7.30591e-76	Proliferating	Tmub1
Ptrhd1	6.61714e-80	0.255116	0.244	0.123	2.2491e-75	Proliferating	Ptrhd1
Rbm44	1.00422e-79	1.78196	0.041	0.008	3.41326e-75	Proliferating	Rbm44
Mcm8	1.46103e-79	1.1449	0.085	0.028	4.9659e-75	Proliferating	Mcm8
Tbp	1.99887e-79	0.320348	0.172	0.078	6.79395e-75	Proliferating	Tbp
Atg4d	4.25337e-79	0.255547	0.148	0.063	1.44568e-74	Proliferating	Atg4d
Prkd2	2.90143e-78	-0.276085	0.331	0.178	9.86169e-74	Proliferating	Prkd2
Armt1	3.17564e-78	0.404856	0.14	0.059	1.07937e-73	Proliferating	Armt1
Tlnrd1	3.20863e-78	0.536261	0.118	0.046	1.09058e-73	Proliferating	Tlnrd1
Cep44	4.57942e-78	0.342587	0.131	0.053	1.5565e-73	Proliferating	Cep44
Tmem138	9.53462e-78	0.57218	0.129	0.052	3.24072e-73	Proliferating	Tmem138
Picalm	1.03725e-77	-0.289324	0.443	0.252	3.52551e-73	Proliferating	Picalm
Stim1	4.78901e-77	-0.27331	0.246	0.123	1.62774e-72	Proliferating	Stim1
Zcwpw1	1.83446e-76	1.21676	0.063	0.018	6.23516e-72	Proliferating	Zcwpw1
Rhot2	2.151e-76	0.267399	0.13	0.053	7.31103e-72	Proliferating	Rhot2
Tmem251	2.35977e-76	0.266922	0.196	0.094	8.02062e-72	Proliferating	Tmem251
Ggt1	2.5988e-76	0.808365	0.091	0.031	8.83307e-72	Proliferating	Ggt1
Rnf24	8.94382e-76	0.635921	0.121	0.048	3.03992e-71	Proliferating	Rnf24
Mnd1	1.08441e-75	1.16504	0.098	0.036	3.68581e-71	Proliferating	Mnd1
Pias3	2.52468e-75	0.307985	0.11	0.042	8.58115e-71	Proliferating	Pias3
Htra2	2.6042e-75	0.259056	0.169	0.077	8.85142e-71	Proliferating	Htra2
Pmm1	2.82302e-75	0.362159	0.222	0.112	9.59516e-71	Proliferating	Pmm1
Zfp825	2.83211e-75	0.509202	0.11	0.042	9.62606e-71	Proliferating	Zfp825
Cinp	5.36631e-75	0.27977	0.226	0.115	1.82396e-70	Proliferating	Cinp
Bicd2	1.17105e-74	0.323314	0.139	0.059	3.98028e-70	Proliferating	Bicd2
Pafah1b3	2.03804e-74	0.326225	0.198	0.096	6.92711e-70	Proliferating	Pafah1b3
Cenpj	2.52279e-74	0.400203	0.126	0.051	8.57471e-70	Proliferating	Cenpj
Zbed4	3.64479e-74	0.300568	0.15	0.066	1.23883e-69	Proliferating	Zbed4
Gmpr2	4.22309e-74	0.278298	0.165	0.075	1.43538e-69	Proliferating	Gmpr2
Ccdc163	6.23895e-74	0.715868	0.087	0.03	2.12056e-69	Proliferating	Ccdc163
Poc1b	6.80628e-74	0.407444	0.123	0.05	2.31339e-69	Proliferating	Poc1b
Ints10	7.28079e-74	0.260507	0.176	0.083	2.47467e-69	Proliferating	Ints10
Usp9x	1.24936e-73	-0.273189	0.33	0.181	4.24647e-69	Proliferating	Usp9x
Ccdc92	2.5163e-73	0.277144	0.18	0.085	8.55264e-69	Proliferating	Ccdc92
Sbf1	7.2262e-73	-0.325	0.264	0.137	2.45611e-68	Proliferating	Sbf1
Apobec2	1.16865e-72	0.446359	0.119	0.047	3.97213e-68	Proliferating	Apobec2
9430015G10Rik	1.58249e-72	0.675371	0.08	0.027	5.37874e-68	Proliferating	9430015G10Rik
Srgap2	2.20031e-72	-0.346795	0.215	0.106	7.47862e-68	Proliferating	Srgap2
Ssx2ip	2.81377e-72	0.925195	0.094	0.034	9.56373e-68	Proliferating	Ssx2ip
Zkscan17	4.98856e-72	0.289642	0.138	0.059	1.69556e-67	Proliferating	Zkscan17
Pask	5.89024e-72	1.41679	0.049	0.012	2.00203e-67	Proliferating	Pask
Wrap73	7.56238e-72	0.265798	0.141	0.061	2.57038e-67	Proliferating	Wrap73
Sntg1	3.32602e-71	0.979441	0.059	0.017	1.13048e-66	Proliferating	Sntg1
Cchcr1	4.21843e-71	0.802208	0.067	0.02	1.4338e-66	Proliferating	Cchcr1
Slc25a25	1.52132e-70	0.475994	0.084	0.029	5.17082e-66	Proliferating	Slc25a25
Ccne2	2.13838e-70	0.894318	0.127	0.054	7.26814e-66	Proliferating	Ccne2
Lbhd2	2.20458e-70	1.68534	0.028	0.004	7.49314e-66	Proliferating	Lbhd2
Rnf8	2.31705e-70	0.282034	0.117	0.047	7.87541e-66	Proliferating	Rnf8
4930522L14Rik	2.63646e-70	0.609132	0.109	0.043	8.96106e-66	Proliferating	4930522L14Rik
Rif1	3.07514e-70	-0.253093	0.371	0.212	1.04521e-65	Proliferating	Rif1
Pxylp1	4.44043e-70	0.740363	0.06	0.017	1.50926e-65	Proliferating	Pxylp1
Stk10	4.81204e-70	-0.282414	0.433	0.251	1.63556e-65	Proliferating	Stk10
Emp1	4.94329e-70	0.638428	0.088	0.031	1.68017e-65	Proliferating	Emp1
Xkr5	6.71392e-70	1.98636	0.035	0.007	2.28199e-65	Proliferating	Xkr5
Foxd2os	7.24937e-70	0.390994	0.151	0.069	2.46399e-65	Proliferating	Foxd2os
Enkd1	8.2258e-70	1.11804	0.066	0.02	2.79587e-65	Proliferating	Enkd1
Tlk1	1.31807e-69	-0.305961	0.427	0.248	4.47998e-65	Proliferating	Tlk1
Gemin2	2.67339e-69	0.367086	0.158	0.073	9.08659e-65	Proliferating	Gemin2
Atp11b	6.9964e-69	-0.291265	0.459	0.27	2.37801e-64	Proliferating	Atp11b
Prkcq	7.18267e-69	-0.295507	0.535	0.322	2.44132e-64	Proliferating	Prkcq
Fmnl3	8.15624e-69	0.278446	0.095	0.035	2.77222e-64	Proliferating	Fmnl3
Gm20667	1.62307e-68	2.11909	0.024	0.003	5.51667e-64	Proliferating	Gm20667
Yif1a	1.78012e-68	0.289707	0.204	0.103	6.05044e-64	Proliferating	Yif1a
1700066M21Rik	2.47104e-68	0.835252	0.078	0.026	8.39883e-64	Proliferating	1700066M21Rik
Dock11	4.52147e-68	-0.343152	0.453	0.267	1.5368e-63	Proliferating	Dock11
Ttc32	4.66775e-68	0.516172	0.13	0.056	1.58652e-63	Proliferating	Ttc32
Rock2	4.96054e-68	-0.264443	0.295	0.163	1.68604e-63	Proliferating	Rock2
Mprip	5.87427e-68	-0.270081	0.218	0.111	1.9966e-63	Proliferating	Mprip
Ift46	1.21178e-67	0.346896	0.129	0.055	4.11871e-63	Proliferating	Ift46
H4c12	1.65795e-67	1.92877	0.026	0.004	5.63521e-63	Proliferating	H4c12
S100a6	2.04779e-67	0.278054	0.945	0.769	6.96023e-63	Proliferating	S100a6
Foxo1	2.12904e-67	-0.266271	0.275	0.148	7.23639e-63	Proliferating	Foxo1
Rnf121	2.62675e-67	0.334921	0.14	0.062	8.92808e-63	Proliferating	Rnf121
Cenpv	2.77843e-67	0.395374	0.184	0.091	9.4436e-63	Proliferating	Cenpv
Rad51c	3.40857e-67	0.706096	0.073	0.024	1.15854e-62	Proliferating	Rad51c
Fau	3.52216e-67	-0.264854	0.999	0.958	1.19715e-62	Proliferating	Fau
Gm20604	5.7972e-67	0.811803	0.086	0.031	1.97041e-62	Proliferating	Gm20604
Cep76	5.87248e-67	0.857447	0.08	0.027	1.996e-62	Proliferating	Cep76
Ccdc51	8.36461e-67	0.473754	0.096	0.036	2.84305e-62	Proliferating	Ccdc51
Fancl	1.68167e-66	0.391463	0.139	0.062	5.71584e-62	Proliferating	Fancl
Cdc6	2.46143e-66	0.730006	0.14	0.064	8.36614e-62	Proliferating	Cdc6
Lair1	2.61325e-66	0.656153	0.077	0.026	8.88218e-62	Proliferating	Lair1
Mtrf1l	2.88562e-66	0.285306	0.12	0.05	9.80793e-62	Proliferating	Mtrf1l
Slc16a3	1.13341e-65	0.380818	0.13	0.057	3.85235e-61	Proliferating	Slc16a3
Tbc1d7	1.94595e-65	0.471968	0.148	0.068	6.61408e-61	Proliferating	Tbc1d7
Gstcd	5.54244e-65	0.250846	0.142	0.065	1.88382e-60	Proliferating	Gstcd
Dnah8	7.70994e-65	-0.30705	0.15	0.068	2.62053e-60	Proliferating	Dnah8
Gatad2b	9.18936e-65	-0.310325	0.291	0.16	3.12337e-60	Proliferating	Gatad2b
Xrcc3	1.4847e-64	1.40856	0.054	0.015	5.04633e-60	Proliferating	Xrcc3
Trpc4ap	1.70409e-64	-0.25785	0.369	0.214	5.79203e-60	Proliferating	Trpc4ap
Zrsr2	1.83304e-64	-0.280675	0.257	0.138	6.23032e-60	Proliferating	Zrsr2
Tmsb10b	2.51315e-64	0.370721	0.113	0.046	8.54195e-60	Proliferating	Tmsb10b
Diaph1	2.70389e-64	-0.300173	0.446	0.266	9.19024e-60	Proliferating	Diaph1
Rpain	2.94612e-64	0.287723	0.143	0.065	1.00136e-59	Proliferating	Rpain
Cox15	3.12691e-64	0.302483	0.129	0.056	1.0628e-59	Proliferating	Cox15
Nbn	3.29624e-64	0.401223	0.142	0.065	1.12036e-59	Proliferating	Nbn
Nrd1	3.36248e-64	-0.281008	0.419	0.248	1.14287e-59	Proliferating	Nrd1
Celf1	3.57281e-64	-0.333976	0.282	0.155	1.21436e-59	Proliferating	Celf1
Uevld	3.96487e-64	0.54771	0.087	0.032	1.34762e-59	Proliferating	Uevld
Cdkn1a	4.28388e-64	0.720933	0.08	0.028	1.45605e-59	Proliferating	Cdkn1a
Phf20l1	7.99592e-64	-0.453372	0.455	0.269	2.71773e-59	Proliferating	Phf20l1
Sell	9.49392e-64	0.465776	0.202	0.104	3.22689e-59	Proliferating	Sell
Vkorc1l1	1.24586e-63	0.365812	0.1	0.039	4.23455e-59	Proliferating	Vkorc1l1
Gm15489	1.3933e-63	0.96832	0.045	0.011	4.7357e-59	Proliferating	Gm15489
Gm42743	4.19947e-63	0.576574	0.05	0.014	1.42736e-58	Proliferating	Gm42743
Tbk1	8.51235e-63	-0.33964	0.25	0.134	2.89326e-58	Proliferating	Tbk1
Apmap	8.86787e-63	0.32038	0.15	0.07	3.0141e-58	Proliferating	Apmap
Klf13	9.10778e-63	-0.268563	0.506	0.306	3.09564e-58	Proliferating	Klf13
Rps24	1.03393e-62	-0.259563	0.999	0.935	3.51422e-58	Proliferating	Rps24
1700025G04Rik	1.07097e-62	0.536213	0.055	0.016	3.64013e-58	Proliferating	1700025G04Rik
ENSMUSG00000121482	1.33805e-62	0.54011	0.077	0.027	4.54789e-58	Proliferating	ENSMUSG00000121482
Ddah2	1.37524e-62	1.42976	0.041	0.01	4.6743e-58	Proliferating	Ddah2
Arf2	4.10996e-62	0.527225	0.089	0.034	1.39693e-57	Proliferating	Arf2
Ep400	1.61471e-61	-0.393976	0.323	0.184	5.48823e-57	Proliferating	Ep400
Septin10	3.62398e-61	1.53441	0.033	0.007	1.23175e-56	Proliferating	Septin10
Tppp3	3.92345e-61	1.61896	0.039	0.009	1.33354e-56	Proliferating	Tppp3
Ubn1	4.53443e-61	-0.286052	0.346	0.2	1.54121e-56	Proliferating	Ubn1
Snrnp35	5.3998e-61	0.653762	0.087	0.033	1.83534e-56	Proliferating	Snrnp35
Slfn9	5.92467e-61	0.337229	0.118	0.051	2.01374e-56	Proliferating	Slfn9
Acap1	7.05769e-61	-0.380728	0.393	0.23	2.39884e-56	Proliferating	Acap1
Grap	7.22948e-61	-0.274039	0.478	0.287	2.45723e-56	Proliferating	Grap
Idh2	8.98783e-61	0.311036	0.12	0.052	3.05487e-56	Proliferating	Idh2
Map4k2	1.00407e-60	-0.398288	0.247	0.132	3.41274e-56	Proliferating	Map4k2
Myo9b	1.08786e-60	-0.44848	0.256	0.139	3.69754e-56	Proliferating	Myo9b
Cd44	1.1445e-60	-0.346736	0.385	0.224	3.89005e-56	Proliferating	Cd44
C2cd2l	1.61163e-60	0.499383	0.082	0.03	5.47778e-56	Proliferating	C2cd2l
Myo1f	1.70944e-60	-0.351069	0.51	0.311	5.81022e-56	Proliferating	Myo1f
Mpp2	1.72502e-60	1.09593	0.037	0.008	5.86317e-56	Proliferating	Mpp2
Mkln1	1.86681e-60	-0.351437	0.286	0.16	6.34511e-56	Proliferating	Mkln1
Spata24	1.9464e-60	0.731609	0.084	0.031	6.61561e-56	Proliferating	Spata24
Thoc2	2.50309e-60	-0.379233	0.463	0.28	8.50776e-56	Proliferating	Thoc2
Dna2	4.11664e-60	0.712601	0.094	0.037	1.39921e-55	Proliferating	Dna2
Gramd3	5.08815e-60	-0.433212	0.315	0.178	1.72941e-55	Proliferating	Gramd3
Tagap1	6.20775e-60	0.37227	0.09	0.035	2.10995e-55	Proliferating	Tagap1
Vkorc1	6.62124e-60	0.261265	0.133	0.06	2.25049e-55	Proliferating	Vkorc1
Uimc1	8.81869e-60	-0.317021	0.312	0.178	2.99738e-55	Proliferating	Uimc1
Tmem106c	9.263e-60	0.421723	0.118	0.051	3.1484e-55	Proliferating	Tmem106c
Tpp2	1.47858e-59	-0.292584	0.438	0.265	5.02555e-55	Proliferating	Tpp2
Ift74	2.02729e-59	0.57643	0.08	0.03	6.89054e-55	Proliferating	Ift74
Ppm1b	2.35041e-59	-0.259867	0.308	0.176	7.9888e-55	Proliferating	Ppm1b
Raf1	2.98908e-59	-0.284979	0.481	0.294	1.01596e-54	Proliferating	Raf1
Rom1	3.01727e-59	0.37518	0.126	0.056	1.02554e-54	Proliferating	Rom1
Arhgef6	3.25232e-59	-0.25199	0.369	0.217	1.10543e-54	Proliferating	Arhgef6
Pkn1	3.44691e-59	-0.361787	0.342	0.198	1.17157e-54	Proliferating	Pkn1
Alg6	5.03944e-59	0.724365	0.088	0.034	1.71285e-54	Proliferating	Alg6
Tmf1	5.38366e-59	-0.28317	0.349	0.204	1.82985e-54	Proliferating	Tmf1
Otulinl	5.78205e-59	-0.264923	0.392	0.233	1.96526e-54	Proliferating	Otulinl
Gpn2	6.77806e-59	0.351444	0.14	0.066	2.3038e-54	Proliferating	Gpn2
Mid1ip1	7.44699e-59	0.356376	0.132	0.061	2.53116e-54	Proliferating	Mid1ip1
2610020C07Rik	7.49945e-59	0.754768	0.068	0.023	2.54899e-54	Proliferating	2610020C07Rik
Gm20449	7.60298e-59	1.59471	0.025	0.004	2.58418e-54	Proliferating	Gm20449
Eomes	8.42207e-59	0.383601	0.161	0.08	2.86258e-54	Proliferating	Eomes
Dyrk1a	9.18816e-59	-0.308539	0.192	0.098	3.12296e-54	Proliferating	Dyrk1a
Zbtb22	9.67297e-59	0.355283	0.093	0.036	3.28775e-54	Proliferating	Zbtb22
Nt5dc2	1.62581e-58	1.17727	0.083	0.032	5.52597e-54	Proliferating	Nt5dc2
Wrn	3.704e-58	-0.322574	0.248	0.136	1.25895e-53	Proliferating	Wrn
Azi2	3.84846e-58	-0.254396	0.398	0.238	1.30805e-53	Proliferating	Azi2
Crlf3	3.90689e-58	-0.2714	0.478	0.292	1.32791e-53	Proliferating	Crlf3
Cdan1	8.40596e-58	0.322771	0.089	0.035	2.8571e-53	Proliferating	Cdan1
Pkig	1.01641e-57	0.452171	0.092	0.037	3.45466e-53	Proliferating	Pkig
Sh2d3c	1.21214e-57	-0.366509	0.274	0.152	4.11996e-53	Proliferating	Sh2d3c
Arhgap4	1.26166e-57	-0.433406	0.35	0.203	4.28827e-53	Proliferating	Arhgap4
Nudcd3	1.79943e-57	-0.277311	0.445	0.271	6.1161e-53	Proliferating	Nudcd3
Ccdc138	2.20194e-57	0.467566	0.075	0.027	7.48418e-53	Proliferating	Ccdc138
Coq6	2.41538e-57	0.439654	0.111	0.048	8.20963e-53	Proliferating	Coq6
Vegfb	2.45968e-57	0.446717	0.123	0.055	8.3602e-53	Proliferating	Vegfb
Gtpbp2	2.62728e-57	-0.340767	0.236	0.127	8.92986e-53	Proliferating	Gtpbp2
Slc39a3	2.78713e-57	0.6492	0.076	0.028	9.47319e-53	Proliferating	Slc39a3
Hdac7	3.56049e-57	-0.331754	0.452	0.275	1.21018e-52	Proliferating	Hdac7
Rasa2	4.4924e-57	-0.338504	0.263	0.147	1.52692e-52	Proliferating	Rasa2
Tor1aip1	4.66207e-57	-0.255618	0.442	0.269	1.58459e-52	Proliferating	Tor1aip1
B230219D22Rik	4.96864e-57	-0.278207	0.391	0.235	1.68879e-52	Proliferating	B230219D22Rik
Lmnb2	6.99291e-57	0.505125	0.107	0.046	2.37682e-52	Proliferating	Lmnb2
Sp110	7.12982e-57	-0.281369	0.516	0.316	2.42336e-52	Proliferating	Sp110
Rab21	7.2393e-57	-0.294524	0.363	0.214	2.46056e-52	Proliferating	Rab21
Oip5os1	9.44386e-57	-0.262499	0.436	0.264	3.20987e-52	Proliferating	Oip5os1
Rngtt	1.06919e-56	-0.386583	0.224	0.121	3.63406e-52	Proliferating	Rngtt
Npepps	1.43819e-56	-0.33302	0.235	0.128	4.88825e-52	Proliferating	Npepps
AU020206	1.864e-56	-1.49594	0.536	0.533	6.33556e-52	Proliferating	AU020206
Pigf	1.95033e-56	0.358711	0.149	0.073	6.62898e-52	Proliferating	Pigf
Pstpip1	2.54919e-56	-0.282143	0.428	0.258	8.66444e-52	Proliferating	Pstpip1
Slamf6	2.57249e-56	-0.390189	0.548	0.336	8.74364e-52	Proliferating	Slamf6
Ccdc14	3.36676e-56	0.799392	0.06	0.02	1.14433e-51	Proliferating	Ccdc14
Odf2l	4.60491e-56	0.466786	0.084	0.032	1.56516e-51	Proliferating	Odf2l
Mapk14	5.21699e-56	-0.301448	0.229	0.124	1.7732e-51	Proliferating	Mapk14
Slc44a2	5.61398e-56	-0.279777	0.391	0.236	1.90813e-51	Proliferating	Slc44a2
St8sia4	5.85545e-56	-0.441269	0.277	0.155	1.99021e-51	Proliferating	St8sia4
Osbpl3	8.0332e-56	-0.362778	0.378	0.227	2.7304e-51	Proliferating	Osbpl3
Atp2b1	8.69137e-56	-0.386117	0.457	0.279	2.95411e-51	Proliferating	Atp2b1
5830468F06Rik	1.16025e-55	0.656639	0.037	0.009	3.94359e-51	Proliferating	5830468F06Rik
Lonp2	1.19567e-55	-0.31494	0.33	0.193	4.06398e-51	Proliferating	Lonp2
Fadd	1.28392e-55	0.448747	0.097	0.04	4.36391e-51	Proliferating	Fadd
Gla	1.30314e-55	0.632104	0.067	0.023	4.42924e-51	Proliferating	Gla
Palb2	1.53518e-55	0.739288	0.07	0.025	5.21793e-51	Proliferating	Palb2
E2f1	2.41507e-55	0.67139	0.11	0.049	8.20858e-51	Proliferating	E2f1
Adgre5	2.56178e-55	-0.275265	0.592	0.373	8.70724e-51	Proliferating	Adgre5
Smim24	3.21278e-55	0.371073	0.134	0.063	1.09199e-50	Proliferating	Smim24
Faah	4.29288e-55	-0.437594	0.212	0.112	1.45911e-50	Proliferating	Faah
Pik3r5	4.30933e-55	-0.346552	0.221	0.119	1.4647e-50	Proliferating	Pik3r5
Usp47	4.87566e-55	-0.348462	0.284	0.162	1.65719e-50	Proliferating	Usp47
Usp15	8.41311e-55	-0.383277	0.411	0.25	2.85953e-50	Proliferating	Usp15
Gm28153	8.60594e-55	0.299031	0.115	0.051	2.92507e-50	Proliferating	Gm28153
Mcu	9.68626e-55	-0.283871	0.174	0.088	3.29226e-50	Proliferating	Mcu
Hipk1	1.25553e-54	-0.352278	0.284	0.163	4.26744e-50	Proliferating	Hipk1
Rcan3	1.29921e-54	0.298334	0.107	0.046	4.4159e-50	Proliferating	Rcan3
Tiam1	1.31315e-54	-0.252871	0.169	0.085	4.46325e-50	Proliferating	Tiam1
Casc3	1.34022e-54	-0.307891	0.208	0.111	4.55528e-50	Proliferating	Casc3
Spop	1.53141e-54	-0.351858	0.347	0.206	5.20512e-50	Proliferating	Spop
Phf14	1.94019e-54	-0.368371	0.36	0.215	6.59452e-50	Proliferating	Phf14
Klf6	2.46303e-54	-0.318827	0.573	0.36	8.37158e-50	Proliferating	Klf6
Gtf3c5	3.05854e-54	0.338884	0.121	0.055	1.03957e-49	Proliferating	Gtf3c5
Recql4	3.41276e-54	1.08352	0.053	0.016	1.15996e-49	Proliferating	Recql4
Ube4a	3.91514e-54	-0.36451	0.202	0.107	1.33072e-49	Proliferating	Ube4a
Tubb2a	5.08185e-54	0.55722	0.082	0.032	1.72727e-49	Proliferating	Tubb2a
Eloa	7.66328e-54	-0.264684	0.354	0.212	2.60467e-49	Proliferating	Eloa
Ralbp1	8.02677e-54	-0.261458	0.476	0.295	2.72822e-49	Proliferating	Ralbp1
Smad4	1.04301e-53	-0.297892	0.217	0.117	3.54508e-49	Proliferating	Smad4
R3hdm1	1.40357e-53	-0.391815	0.307	0.179	4.77059e-49	Proliferating	R3hdm1
Cacna1s	1.50626e-53	0.403158	0.088	0.035	5.11962e-49	Proliferating	Cacna1s
Csrp2	1.80961e-53	0.808012	0.074	0.027	6.15069e-49	Proliferating	Csrp2
Sec24c	1.98589e-53	-0.2533	0.262	0.149	6.74984e-49	Proliferating	Sec24c
Hdac6	1.99407e-53	0.640051	0.06	0.02	6.77765e-49	Proliferating	Hdac6
Klhl6	2.37492e-53	-0.364552	0.267	0.15	8.07211e-49	Proliferating	Klhl6
Arid1a	2.95657e-53	-0.41803	0.378	0.228	1.00491e-48	Proliferating	Arid1a
Eps15l1	4.36787e-53	-0.313976	0.179	0.093	1.4846e-48	Proliferating	Eps15l1
Hnrnph3	6.24402e-53	-0.275638	0.22	0.121	2.12228e-48	Proliferating	Hnrnph3
Nck1	7.59788e-53	-0.307782	0.291	0.169	2.58244e-48	Proliferating	Nck1
Popdc2	8.70771e-53	0.346125	0.093	0.038	2.95966e-48	Proliferating	Popdc2
Birc2	8.73967e-53	-0.300798	0.23	0.126	2.97053e-48	Proliferating	Birc2
Tmem39b	9.19003e-53	0.311883	0.122	0.057	3.1236e-48	Proliferating	Tmem39b
Taf1d	9.59627e-53	-0.255605	0.6	0.377	3.26168e-48	Proliferating	Taf1d
Itpk1	1.10298e-52	-0.280232	0.164	0.082	3.74892e-48	Proliferating	Itpk1
Hmga1	1.20432e-52	0.374417	0.145	0.072	4.09336e-48	Proliferating	Hmga1
Alg13	1.24476e-52	0.270955	0.113	0.051	4.23082e-48	Proliferating	Alg13
Gm21972	1.44665e-52	0.329346	0.117	0.053	4.91701e-48	Proliferating	Gm21972
Sap130	1.45715e-52	-0.283243	0.144	0.07	4.95272e-48	Proliferating	Sap130
Haus2	2.36898e-52	0.306026	0.13	0.062	8.05193e-48	Proliferating	Haus2
Ttc39b	2.47366e-52	-0.380834	0.443	0.273	8.40771e-48	Proliferating	Ttc39b
H2ac12	2.53038e-52	2.4359	0.015	0.002	8.60052e-48	Proliferating	H2ac12
Mgme1	2.78882e-52	0.511615	0.087	0.035	9.47893e-48	Proliferating	Mgme1
Ppp4r3a	2.89101e-52	-0.324772	0.369	0.224	9.82627e-48	Proliferating	Ppp4r3a
Rexo5	3.45988e-52	-0.277266	0.137	0.065	1.17598e-47	Proliferating	Rexo5
Ctnnbip1	3.86626e-52	0.556017	0.093	0.039	1.3141e-47	Proliferating	Ctnnbip1
Irf3	4.7488e-52	-0.348006	0.268	0.153	1.61407e-47	Proliferating	Irf3
Irf2	6.67079e-52	-0.299847	0.619	0.389	2.26733e-47	Proliferating	Irf2
Gm47467	8.02091e-52	0.771463	0.052	0.016	2.72623e-47	Proliferating	Gm47467
Dapk1	8.88968e-52	0.660589	0.077	0.029	3.02151e-47	Proliferating	Dapk1
Tubb2b	1.00477e-51	1.33666	0.026	0.005	3.41512e-47	Proliferating	Tubb2b
Osbpl8	1.04643e-51	-0.437859	0.256	0.145	3.55671e-47	Proliferating	Osbpl8
Gm17092	1.11339e-51	1.0728	0.053	0.017	3.78429e-47	Proliferating	Gm17092
Top2b	1.22056e-51	-0.265499	0.602	0.38	4.14855e-47	Proliferating	Top2b
Wac	2.0796e-51	-0.346387	0.478	0.295	7.06835e-47	Proliferating	Wac
Inpp5b	2.10035e-51	-0.27992	0.393	0.24	7.13888e-47	Proliferating	Inpp5b
Tsen34	2.21901e-51	0.321381	0.12	0.056	7.5422e-47	Proliferating	Tsen34
Mtmr3	3.30429e-51	-0.449159	0.212	0.115	1.12309e-46	Proliferating	Mtmr3
Suv39h2	3.37895e-51	0.944632	0.078	0.031	1.14847e-46	Proliferating	Suv39h2
Tnpo1	4.32939e-51	-0.303931	0.282	0.165	1.47152e-46	Proliferating	Tnpo1
Gm56857	4.60974e-51	1.50124	0.026	0.005	1.56681e-46	Proliferating	Gm56857
Xrcc2	4.73585e-51	1.03268	0.057	0.019	1.60967e-46	Proliferating	Xrcc2
Pdlim7	5.06307e-51	0.368281	0.094	0.04	1.72089e-46	Proliferating	Pdlim7
Rab3ip	6.34994e-51	-0.277244	0.185	0.098	2.15828e-46	Proliferating	Rab3ip
Ranbp2	7.99399e-51	-0.352045	0.36	0.219	2.71708e-46	Proliferating	Ranbp2
Ube2g1	8.3076e-51	-0.260248	0.279	0.163	2.82367e-46	Proliferating	Ube2g1
Btf3l4	9.68648e-51	0.45175	0.097	0.042	3.29234e-46	Proliferating	Btf3l4
Ggnbp2	1.20633e-50	-0.37477	0.53	0.331	4.1002e-46	Proliferating	Ggnbp2
Tpm3-rs7	1.24835e-50	0.51555	0.086	0.035	4.24301e-46	Proliferating	Tpm3-rs7
Piga	1.27099e-50	0.717229	0.059	0.02	4.31996e-46	Proliferating	Piga
Prpf6	1.96153e-50	-0.302709	0.332	0.199	6.66703e-46	Proliferating	Prpf6
Cmtm4	2.06705e-50	0.4374	0.069	0.025	7.02569e-46	Proliferating	Cmtm4
Gm2788	2.30003e-50	1.46833	0.023	0.004	7.81758e-46	Proliferating	Gm2788
Golt1b	2.35239e-50	0.306732	0.127	0.061	7.99554e-46	Proliferating	Golt1b
Fam32a	2.62369e-50	-0.263107	0.377	0.229	8.91767e-46	Proliferating	Fam32a
Zfp958	3.81971e-50	0.250753	0.098	0.043	1.29828e-45	Proliferating	Zfp958
Prss16	4.10949e-50	0.843017	0.049	0.015	1.39677e-45	Proliferating	Prss16
Dusp11	4.4296e-50	-0.268405	0.529	0.334	1.50558e-45	Proliferating	Dusp11
Rbm27	8.1574e-50	-0.362356	0.381	0.233	2.77262e-45	Proliferating	Rbm27
C2cd5	1.26487e-49	-0.35434	0.208	0.115	4.29915e-45	Proliferating	C2cd5
Xpo7	1.40695e-49	-0.257926	0.222	0.125	4.78208e-45	Proliferating	Xpo7
Taok3	1.7345e-49	-0.40798	0.383	0.234	5.89539e-45	Proliferating	Taok3
Foxn2	2.17104e-49	-0.27829	0.226	0.127	7.37916e-45	Proliferating	Foxn2
Idi1	2.2852e-49	0.400426	0.151	0.078	7.76717e-45	Proliferating	Idi1
Mir142hg	2.39472e-49	-1.03802	0.768	0.683	8.13943e-45	Proliferating	Mir142hg
Hip1r	2.51351e-49	-0.404696	0.232	0.13	8.54318e-45	Proliferating	Hip1r
Rbm6	3.05506e-49	-0.479384	0.27	0.156	1.03838e-44	Proliferating	Rbm6
H2bc26-ps	3.6261e-49	1.21036	0.028	0.006	1.23248e-44	Proliferating	H2bc26-ps
Trim33	4.65097e-49	-0.446661	0.208	0.114	1.58082e-44	Proliferating	Trim33
Ap1b1	5.63564e-49	-0.285356	0.218	0.121	1.9155e-44	Proliferating	Ap1b1
R3hdm2	1.09443e-48	-0.384414	0.245	0.14	3.71987e-44	Proliferating	R3hdm2
Elk4	1.32583e-48	-0.426797	0.265	0.153	4.50637e-44	Proliferating	Elk4
Nfkb1	1.37186e-48	-0.489855	0.405	0.248	4.6628e-44	Proliferating	Nfkb1
Exoc6	1.45815e-48	-0.34311	0.286	0.169	4.95612e-44	Proliferating	Exoc6
Gm36914	1.60771e-48	-0.343908	0.241	0.138	5.46446e-44	Proliferating	Gm36914
Lcn4	1.86669e-48	0.406606	0.093	0.04	6.34468e-44	Proliferating	Lcn4
Phc1	2.16506e-48	0.412699	0.066	0.024	7.35883e-44	Proliferating	Phc1
Lancl2	2.98287e-48	0.698913	0.072	0.028	1.01385e-43	Proliferating	Lancl2
Adipor2	3.15162e-48	-0.276912	0.35	0.213	1.0712e-43	Proliferating	Adipor2
Arhgef1	3.19176e-48	-0.264482	0.7	0.46	1.08485e-43	Proliferating	Arhgef1
Tkfc	3.21759e-48	0.511517	0.082	0.033	1.09363e-43	Proliferating	Tkfc
Mppe1	3.85212e-48	-0.251775	0.189	0.102	1.3093e-43	Proliferating	Mppe1
Trpm7	3.88841e-48	-0.416252	0.384	0.235	1.32163e-43	Proliferating	Trpm7
Eml4	5.59206e-48	-0.447864	0.366	0.224	1.90068e-43	Proliferating	Eml4
Sipa1	5.8966e-48	-0.317488	0.458	0.288	2.00419e-43	Proliferating	Sipa1
Dnajc5	6.36583e-48	-0.364308	0.311	0.186	2.16368e-43	Proliferating	Dnajc5
Aftph	7.09189e-48	-0.410616	0.315	0.188	2.41046e-43	Proliferating	Aftph
Galnt2	7.40675e-48	-0.274929	0.328	0.199	2.51748e-43	Proliferating	Galnt2
Trdmt1	9.97406e-48	0.533337	0.072	0.028	3.39008e-43	Proliferating	Trdmt1
Appl1	1.0079e-47	-0.26856	0.318	0.194	3.42573e-43	Proliferating	Appl1
Pten	1.0156e-47	-0.281428	0.376	0.231	3.45193e-43	Proliferating	Pten
Limk2	1.14108e-47	-0.373194	0.194	0.106	3.87842e-43	Proliferating	Limk2
St3gal4	1.16259e-47	-0.324072	0.178	0.096	3.95154e-43	Proliferating	St3gal4
Tedc2	1.28245e-47	0.733784	0.062	0.023	4.35892e-43	Proliferating	Tedc2
Phf13	1.31387e-47	0.385458	0.068	0.025	4.46573e-43	Proliferating	Phf13
H2-M3	1.48665e-47	-0.267578	0.266	0.154	5.05298e-43	Proliferating	H2-M3
ENSMUSG00000095742	1.54091e-47	0.793311	0.057	0.02	5.23739e-43	Proliferating	ENSMUSG00000095742
Erlec1	1.60507e-47	-0.274441	0.313	0.188	5.45549e-43	Proliferating	Erlec1
Mt3	1.65633e-47	0.253603	0.137	0.069	5.62971e-43	Proliferating	Mt3
Gm47283	1.7056e-47	-0.402404	0.594	0.381	5.79717e-43	Proliferating	Gm47283
Uggt1	1.91378e-47	-0.282803	0.259	0.152	6.50475e-43	Proliferating	Uggt1
Itga6	2.08852e-47	-0.252762	0.153	0.078	7.09866e-43	Proliferating	Itga6
Cops7b	2.1204e-47	0.261919	0.117	0.055	7.20702e-43	Proliferating	Cops7b
Iars2	2.35303e-47	-0.275444	0.269	0.159	7.99773e-43	Proliferating	Iars2
Wdr37	2.37692e-47	-0.29853	0.143	0.071	8.0789e-43	Proliferating	Wdr37
Rfx2	2.3834e-47	1.2771	0.024	0.005	8.10093e-43	Proliferating	Rfx2
H2-K1	2.40203e-47	-0.287814	0.998	0.949	8.16425e-43	Proliferating	H2-K1
Msh5	2.51229e-47	0.684625	0.048	0.015	8.53903e-43	Proliferating	Msh5
Vps53	2.72743e-47	-0.2827	0.248	0.143	9.27027e-43	Proliferating	Vps53
Stx8	3.38896e-47	-0.258804	0.245	0.142	1.15188e-42	Proliferating	Stx8
Tacc1	3.56438e-47	-0.349884	0.426	0.266	1.2115e-42	Proliferating	Tacc1
Nqo2	4.04558e-47	0.283812	0.122	0.059	1.37505e-42	Proliferating	Nqo2
Clasp2	4.91239e-47	-0.278153	0.159	0.083	1.66967e-42	Proliferating	Clasp2
Cln6	5.26081e-47	0.330715	0.095	0.042	1.7881e-42	Proliferating	Cln6
Setd2	6.12947e-47	-0.480335	0.331	0.199	2.08334e-42	Proliferating	Setd2
Sbds	7.30396e-47	-0.304562	0.354	0.217	2.48254e-42	Proliferating	Sbds
Pak4	7.52899e-47	0.586585	0.059	0.021	2.55903e-42	Proliferating	Pak4
Glg1	9.31657e-47	-0.422769	0.327	0.197	3.16661e-42	Proliferating	Glg1
Ciapin1	1.02542e-46	-0.291073	0.47	0.298	3.48531e-42	Proliferating	Ciapin1
Taf3	1.18626e-46	-0.357541	0.17	0.091	4.03197e-42	Proliferating	Taf3
Nsd3	1.2238e-46	-0.448052	0.582	0.368	4.15958e-42	Proliferating	Nsd3
Cept1	1.22428e-46	-0.384734	0.263	0.153	4.1612e-42	Proliferating	Cept1
Rexo4	1.29616e-46	-0.26946	0.239	0.138	4.40552e-42	Proliferating	Rexo4
Tmem154	1.3569e-46	-0.319565	0.276	0.164	4.61197e-42	Proliferating	Tmem154
Scoc	1.65664e-46	0.25419	0.124	0.061	5.63075e-42	Proliferating	Scoc
Dctn4	1.77801e-46	-0.264757	0.232	0.133	6.04329e-42	Proliferating	Dctn4
Gm28875	1.89899e-46	0.456699	0.049	0.016	6.45449e-42	Proliferating	Gm28875
Eif2s3y	2.04371e-46	-0.255026	0.382	0.238	6.94638e-42	Proliferating	Eif2s3y
Stat6	2.10085e-46	-0.385981	0.296	0.176	7.14058e-42	Proliferating	Stat6
Bloc1s2	2.338e-46	-0.261586	0.313	0.19	7.94663e-42	Proliferating	Bloc1s2
Sgcb	2.92088e-46	0.326106	0.085	0.036	9.92777e-42	Proliferating	Sgcb
Zc3h7a	3.859e-46	-0.525218	0.355	0.217	1.31164e-41	Proliferating	Zc3h7a
Ago2	4.02882e-46	-0.419674	0.348	0.213	1.36936e-41	Proliferating	Ago2
Samd1	4.08681e-46	0.656039	0.058	0.021	1.38907e-41	Proliferating	Samd1
Vrk2	4.74289e-46	-0.320566	0.173	0.092	1.61206e-41	Proliferating	Vrk2
Ide	5.96233e-46	-0.260147	0.402	0.252	2.02654e-41	Proliferating	Ide
Hmx2	6.18145e-46	2.69619	0.01	0.001	2.10101e-41	Proliferating	Hmx2
Emb	9.63404e-46	-0.274055	0.43	0.272	3.27451e-41	Proliferating	Emb
Tsc22d3	1.15791e-45	-0.382747	0.325	0.195	3.9356e-41	Proliferating	Tsc22d3
Sema4a	1.19448e-45	-0.287172	0.215	0.121	4.05992e-41	Proliferating	Sema4a
Sp140	1.2525e-45	-0.342998	0.289	0.172	4.25714e-41	Proliferating	Sp140
Sntb2	1.33187e-45	-0.399593	0.167	0.088	4.52689e-41	Proliferating	Sntb2
Trat1	1.43636e-45	0.339375	0.068	0.026	4.88203e-41	Proliferating	Trat1
Niban1	1.48687e-45	-0.363581	0.285	0.169	5.05371e-41	Proliferating	Niban1
Atf2	1.50573e-45	-0.405707	0.242	0.14	5.11784e-41	Proliferating	Atf2
Fgf13	1.52847e-45	-0.431534	0.086	0.037	5.19512e-41	Proliferating	Fgf13
Kdm8	1.6926e-45	0.714967	0.057	0.02	5.75298e-41	Proliferating	Kdm8
Cnppd1	1.71609e-45	-0.262395	0.303	0.183	5.83283e-41	Proliferating	Cnppd1
Nop56	1.84996e-45	-0.255171	0.501	0.313	6.28784e-41	Proliferating	Nop56
Pip4k2a	3.98888e-45	-0.360558	0.516	0.328	1.35578e-40	Proliferating	Pip4k2a
Auh	4.52361e-45	-0.2521	0.248	0.146	1.53753e-40	Proliferating	Auh
Nabp1	4.61239e-45	-0.37497	0.313	0.19	1.56771e-40	Proliferating	Nabp1
Igsf8	4.78765e-45	0.453816	0.076	0.031	1.62728e-40	Proliferating	Igsf8
H2ac21	5.94551e-45	1.36472	0.025	0.005	2.02082e-40	Proliferating	H2ac21
Madd	7.03054e-45	-0.532987	0.23	0.131	2.38961e-40	Proliferating	Madd
Cntrl	7.08475e-45	-0.295659	0.752	0.493	2.40804e-40	Proliferating	Cntrl
Hexim1	1.00803e-44	-0.323009	0.219	0.125	3.42619e-40	Proliferating	Hexim1
Rpusd1	1.17826e-44	0.440764	0.079	0.033	4.00478e-40	Proliferating	Rpusd1
Kdm1a	1.2855e-44	-0.331528	0.399	0.251	4.36928e-40	Proliferating	Kdm1a
Snx20	1.29932e-44	-0.447161	0.318	0.191	4.41626e-40	Proliferating	Snx20
Srpr	1.41663e-44	-0.271903	0.429	0.271	4.81498e-40	Proliferating	Srpr
Zfp592	1.55522e-44	-0.33024	0.16	0.085	5.28604e-40	Proliferating	Zfp592
0610030E20Rik	1.56912e-44	-0.30369	0.161	0.085	5.3333e-40	Proliferating	0610030E20Rik
Cdk11b	1.59203e-44	-0.414191	0.466	0.296	5.41116e-40	Proliferating	Cdk11b
Mcm3ap	1.61469e-44	-0.256895	0.174	0.094	5.48816e-40	Proliferating	Mcm3ap
Ankrd44	1.8489e-44	-0.641727	0.499	0.313	6.28423e-40	Proliferating	Ankrd44
Lmna	1.91557e-44	0.67718	0.045	0.014	6.51082e-40	Proliferating	Lmna
Stk4	1.98434e-44	-0.302877	0.588	0.38	6.74458e-40	Proliferating	Stk4
Zfand5	2.02443e-44	-0.298774	0.47	0.3	6.88083e-40	Proliferating	Zfand5
Pik3r1	2.45422e-44	-0.366412	0.301	0.182	8.34166e-40	Proliferating	Pik3r1
Nup153	2.72643e-44	-0.439478	0.333	0.203	9.26686e-40	Proliferating	Nup153
Anxa7	4.00371e-44	-0.255016	0.246	0.144	1.36082e-39	Proliferating	Anxa7
Fam120a	4.1042e-44	-0.350943	0.261	0.156	1.39498e-39	Proliferating	Fam120a
Orc3	4.39901e-44	-0.256354	0.241	0.142	1.49518e-39	Proliferating	Orc3
Cspp1	4.63998e-44	-0.365801	0.16	0.085	1.57708e-39	Proliferating	Cspp1
Rnf220	4.77625e-44	-0.294741	0.244	0.143	1.6234e-39	Proliferating	Rnf220
Rpl38	5.02646e-44	-0.265555	0.988	0.887	1.70844e-39	Proliferating	Rpl38
Runx1	5.60094e-44	-0.699999	0.257	0.148	1.9037e-39	Proliferating	Runx1
Exoc2	5.70836e-44	-0.529882	0.272	0.161	1.94022e-39	Proliferating	Exoc2
Asb3	7.01098e-44	-0.404977	0.184	0.101	2.38296e-39	Proliferating	Asb3
Tbce	7.28501e-44	-0.285637	0.211	0.121	2.4761e-39	Proliferating	Tbce
Dgka	8.09168e-44	-0.432793	0.526	0.334	2.75028e-39	Proliferating	Dgka
Wdr70	8.28604e-44	-0.302686	0.216	0.124	2.81634e-39	Proliferating	Wdr70
Adar	8.46426e-44	-0.32159	0.193	0.107	2.87692e-39	Proliferating	Adar
Ap3b1	8.6241e-44	-0.463867	0.368	0.228	2.93125e-39	Proliferating	Ap3b1
Baiap3	8.81326e-44	-0.384566	0.171	0.091	2.99554e-39	Proliferating	Baiap3
Fuom	9.01482e-44	0.662751	0.058	0.021	3.06405e-39	Proliferating	Fuom
Gm57402	1.20267e-43	0.391028	0.059	0.022	4.08775e-39	Proliferating	Gm57402
Dleu2	1.21054e-43	-0.63515	0.237	0.137	4.11451e-39	Proliferating	Dleu2
Daxx	1.43126e-43	-0.271143	0.213	0.122	4.8647e-39	Proliferating	Daxx
Stx6	1.68949e-43	-0.361943	0.245	0.143	5.74241e-39	Proliferating	Stx6
Rprd2	2.04575e-43	-0.424693	0.26	0.153	6.9533e-39	Proliferating	Rprd2
Atp13a3	2.66811e-43	-0.356428	0.256	0.153	9.06865e-39	Proliferating	Atp13a3
Gsdmd	4.02181e-43	-0.343908	0.253	0.15	1.36697e-38	Proliferating	Gsdmd
Gm21988	4.4563e-43	0.52059	0.065	0.025	1.51465e-38	Proliferating	Gm21988
Cdipt	4.73645e-43	-0.256935	0.343	0.213	1.60987e-38	Proliferating	Cdipt
Fut8	5.44007e-43	-0.377162	0.22	0.127	1.84902e-38	Proliferating	Fut8
Reps1	5.46265e-43	-0.380781	0.222	0.128	1.8567e-38	Proliferating	Reps1
Chchd6	5.73804e-43	0.648649	0.062	0.023	1.9503e-38	Proliferating	Chchd6
Ubp1	6.29956e-43	-0.363139	0.231	0.135	2.14116e-38	Proliferating	Ubp1
H1f10	6.43311e-43	1.91228	0.028	0.007	2.18655e-38	Proliferating	H1f10
Vps25	6.48812e-43	0.278468	0.123	0.062	2.20525e-38	Proliferating	Vps25
Hpcal1	7.17062e-43	-0.345946	0.355	0.22	2.43722e-38	Proliferating	Hpcal1
Myl4	1.00655e-42	0.323318	0.094	0.043	3.42116e-38	Proliferating	Myl4
Mlkl	1.04248e-42	0.555421	0.062	0.024	3.54327e-38	Proliferating	Mlkl
Srek1	1.10666e-42	-0.354901	0.257	0.153	3.76142e-38	Proliferating	Srek1
Ifi35	1.65044e-42	-0.253946	0.292	0.179	5.60969e-38	Proliferating	Ifi35
Snapc2	1.78323e-42	0.293321	0.102	0.048	6.06103e-38	Proliferating	Snapc2
Rab27a	1.83072e-42	-0.38921	0.32	0.197	6.22243e-38	Proliferating	Rab27a
Ccdc174	1.99979e-42	-0.267535	0.225	0.131	6.79709e-38	Proliferating	Ccdc174
Med1	2.07155e-42	-0.314631	0.224	0.131	7.041e-38	Proliferating	Med1
Clip1	2.19036e-42	-0.413423	0.214	0.123	7.44482e-38	Proliferating	Clip1
Gsk3b	2.26245e-42	-0.545248	0.251	0.148	7.68983e-38	Proliferating	Gsk3b
Rab22a	2.27294e-42	-0.353452	0.195	0.11	7.72548e-38	Proliferating	Rab22a
Chmp1a	2.31408e-42	-0.317085	0.297	0.18	7.86533e-38	Proliferating	Chmp1a
Atg7	2.42636e-42	-0.266968	0.12	0.059	8.24696e-38	Proliferating	Atg7
Rnf19b	2.44623e-42	-0.424039	0.135	0.068	8.31449e-38	Proliferating	Rnf19b
Orai1	2.66051e-42	-0.258236	0.336	0.21	9.04281e-38	Proliferating	Orai1
Ptrh1	3.01716e-42	0.300267	0.076	0.032	1.0255e-37	Proliferating	Ptrh1
Ints8	3.10809e-42	-0.264617	0.193	0.109	1.05641e-37	Proliferating	Ints8
Pcm1	3.84009e-42	-0.62356	0.292	0.176	1.30521e-37	Proliferating	Pcm1
Aqr	4.08736e-42	-0.30409	0.253	0.152	1.38925e-37	Proliferating	Aqr
Tomm34	4.78197e-42	-0.314586	0.313	0.193	1.62535e-37	Proliferating	Tomm34
Jmjd7	4.89572e-42	0.316816	0.086	0.038	1.66401e-37	Proliferating	Jmjd7
Agrp	5.28349e-42	0.382606	0.098	0.046	1.79581e-37	Proliferating	Agrp
Tpmt	5.92105e-42	0.460373	0.061	0.023	2.0125e-37	Proliferating	Tpmt
Ccl5	6.76469e-42	-0.975478	0.946	0.877	2.29925e-37	Proliferating	Ccl5
Sppl3	7.10368e-42	-0.400571	0.193	0.109	2.41447e-37	Proliferating	Sppl3
Fdxacb1	8.44752e-42	0.547112	0.056	0.02	2.87123e-37	Proliferating	Fdxacb1
Rnf141	8.65585e-42	0.331528	0.065	0.025	2.94204e-37	Proliferating	Rnf141
Marchf6	9.39266e-42	-0.282814	0.19	0.107	3.19247e-37	Proliferating	Marchf6
Cbx7	9.79818e-42	-0.397696	0.145	0.075	3.3303e-37	Proliferating	Cbx7
Sigirr	1.0968e-41	-0.363948	0.237	0.139	3.7279e-37	Proliferating	Sigirr
Clasp1	1.2315e-41	-0.437181	0.151	0.08	4.18575e-37	Proliferating	Clasp1
Xiap	1.80659e-41	-0.426159	0.24	0.142	6.14042e-37	Proliferating	Xiap
Tmem131l	2.00501e-41	-0.428682	0.176	0.097	6.81482e-37	Proliferating	Tmem131l
Ddx23	2.03178e-41	-0.311212	0.222	0.13	6.90583e-37	Proliferating	Ddx23
Nlrc3	2.2445e-41	-0.401319	0.224	0.131	7.62883e-37	Proliferating	Nlrc3
Kbtbd11	2.27791e-41	-0.538348	0.16	0.085	7.7424e-37	Proliferating	Kbtbd11
Gatc	2.35491e-41	0.29691	0.086	0.038	8.00409e-37	Proliferating	Gatc
Ddx46	2.94669e-41	-0.275674	0.602	0.392	1.00155e-36	Proliferating	Ddx46
Gtf2a1	2.96615e-41	-0.270088	0.145	0.076	1.00816e-36	Proliferating	Gtf2a1
H2-DMa	3.09582e-41	-0.317121	0.244	0.144	1.05224e-36	Proliferating	H2-DMa
Adam10	3.43517e-41	-0.386598	0.403	0.254	1.16758e-36	Proliferating	Adam10
Fam81a	3.77142e-41	0.84518	0.058	0.022	1.28187e-36	Proliferating	Fam81a
Lrif1	3.83448e-41	-0.342624	0.252	0.151	1.3033e-36	Proliferating	Lrif1
Rcor1	3.99183e-41	-0.483268	0.187	0.104	1.35678e-36	Proliferating	Rcor1
Phc2	4.56963e-41	-0.267703	0.21	0.121	1.55317e-36	Proliferating	Phc2
Gpsm3	5.10153e-41	-0.256869	0.566	0.364	1.73396e-36	Proliferating	Gpsm3
Tank	5.90514e-41	-0.453799	0.348	0.217	2.0071e-36	Proliferating	Tank
Idnk	6.58025e-41	-0.313362	0.37	0.234	2.23656e-36	Proliferating	Idnk
Tra2a	6.64981e-41	-0.481915	0.297	0.184	2.2602e-36	Proliferating	Tra2a
Ier5	7.13452e-41	-0.50512	0.336	0.207	2.42495e-36	Proliferating	Ier5
Fancb	7.19254e-41	1.15269	0.043	0.014	2.44467e-36	Proliferating	Fancb
Stx2	7.9341e-41	0.429717	0.048	0.017	2.69672e-36	Proliferating	Stx2
Ttc39c	8.27038e-41	-0.350509	0.147	0.077	2.81102e-36	Proliferating	Ttc39c
Gdi1	9.98078e-41	-0.408119	0.258	0.154	3.39237e-36	Proliferating	Gdi1
Herpud1	1.08799e-40	-0.288867	0.236	0.141	3.69798e-36	Proliferating	Herpud1
Clk4	1.36491e-40	-0.476012	0.281	0.171	4.6392e-36	Proliferating	Clk4
Gm35748	1.52804e-40	0.376433	0.083	0.037	5.19366e-36	Proliferating	Gm35748
Pkn2	1.55941e-40	-0.492407	0.325	0.203	5.30028e-36	Proliferating	Pkn2
Fam122b	1.59211e-40	0.569767	0.061	0.024	5.41142e-36	Proliferating	Fam122b
Depdc5	1.6367e-40	-0.31418	0.117	0.058	5.56298e-36	Proliferating	Depdc5
2810455O05Rik	1.88674e-40	1.42789	0.027	0.007	6.41283e-36	Proliferating	2810455O05Rik
Mllt10	1.91768e-40	-0.573996	0.254	0.152	6.51799e-36	Proliferating	Mllt10
Erich1	2.18148e-40	-0.288734	0.149	0.08	7.41464e-36	Proliferating	Erich1
Adora2a	2.30346e-40	-0.251479	0.221	0.13	7.82924e-36	Proliferating	Adora2a
Map3k4	2.45353e-40	-0.303829	0.174	0.097	8.3393e-36	Proliferating	Map3k4
Sh2b1	2.49839e-40	-0.385984	0.182	0.102	8.49178e-36	Proliferating	Sh2b1
Arhgap9	2.53125e-40	-0.296272	0.549	0.355	8.60348e-36	Proliferating	Arhgap9
Btg1	2.56348e-40	-1.00117	0.734	0.646	8.71303e-36	Proliferating	Btg1
Armc8	2.97383e-40	-0.378523	0.169	0.094	1.01078e-35	Proliferating	Armc8
[truncated: 70,447 more rows]
