# Supplementary material for: Single Cell Multi‐Omics Revealing the Important Role of MR1 Mediated MAIT Cells in Maintaining Rejection for Liver Transplantation
Source: Cell Prolif. 2026 Mar 10:e70194. Online ahead of print. doi: 10.1111/cpr.70194 (PMC13325667; doi:10.1111/cpr.70194)
Supplement: Supplementary file 21 — Table S5: Differentially expressed genes between MR1KO and WT samples. [file CPR-9999-e70194-s014.xlsx]

## Sheet: Sheet1
	p_val	avg_log2FC	pct.1	pct.2	p_val_adj	diff	change
Iglc1	0	-2.52406	0.093	0.365	0	28.38	down
Ighg3	0	-1.25021	0.345	0.592	0	30.0212	down
Ighg1	0	-1.78991	0.195	0.437	0	28.8102	down
Ighg2c	0	-0.929561	0.28	0.487	0	35.5184	down
Gm47283	0	1.18348	0.492	0.31	0	30.4077	up
Ighg2b	0	-0.900152	0.249	0.413	0	37.7848	down
Jchain	0	-0.955091	0.273	0.435	0	34.2478	down
Lyz2	0	0.722837	0.432	0.284	0	14.8405	stable
Gzmb	0	0.894351	0.482	0.344	0	38.3987	up
Dusp1	0	-1.02844	0.277	0.405	0	32.1774	down
Gm30211	0	-0.884916	0.147	0.266	0	39.5764	down
Igkc	0	-0.954208	0.82	0.902	0	34.2847	down
Rps21	0	-0.387259	0.839	0.888	0	25.3772	stable
Rpl39	0	-0.401108	0.874	0.92	0	25.2931	stable
Rpl30	0	-0.358155	0.873	0.915	0	25.5368	stable
Rplp2	0	-0.279803	0.911	0.951	0	25.8777	stable
Rps15a	0	-0.372177	0.918	0.957	0	25.4626	stable
Rpl34	0	-0.296954	0.901	0.938	0	25.8121	stable
Rps27a	0	-0.283688	0.903	0.94	0	25.8632	stable
Rps24	0	-0.371403	0.919	0.955	0	25.4668	stable
Rpl27a	0	-0.267985	0.907	0.94	0	25.9204	stable
Rpl37	0	-0.288935	0.902	0.933	0	25.8433	stable
Rpl23	0	-0.263733	0.9	0.929	0	25.9353	stable
Rps23	0	-0.270062	0.94	0.966	0	25.913	stable
Rpl17	0	-0.219872	0.939	0.962	0	26.0762	stable
Rps27	0	-0.397364	0.952	0.974	0	25.3164	stable
Rpl37a	0	-0.284342	0.948	0.969	0	25.8607	stable
Fau	0	-0.294832	0.949	0.969	0	25.8205	stable
Rps29	0	-0.279942	0.942	0.96	0	25.8771	stable
Eef1a1	1.51934e-306	-0.198592	0.961	0.978	5.16409e-302	26.1372	stable
ENSMUSG00000095041	5.26721e-305	0.943819	0.291	0.166	1.79027e-300	34.7532	up
Rps28	2.52373e-302	-0.265093	0.899	0.93	8.57791e-298	25.9305	stable
Fos	9.34569e-291	-0.812691	0.365	0.487	3.17651e-286	106.598	down
Rpl32	2.92703e-271	-0.19941	0.955	0.969	9.94867e-267	26.135	stable
Jun	1.12452e-259	-0.728248	0.401	0.513	3.82214e-255	13.8631	stable
Rpl38	1.14286e-257	-0.255251	0.883	0.901	3.88447e-253	25.9643	stable
Rps14	3.93366e-250	-0.224455	0.905	0.942	1.33701e-245	26.0625	stable
Camp	1.899e-244	1.07862	0.313	0.21	6.45452e-240	31.3891	up
Rpl9	9.02519e-241	-0.244881	0.872	0.912	3.06757e-236	25.9986	stable
Rps7	7.05395e-237	-0.214384	0.911	0.942	2.39757e-232	26.0924	stable
Gzma	2.03345e-236	1.43826	0.271	0.17	6.91151e-232	29.3668	up
Rplp1	5.11594e-225	-0.185637	0.943	0.964	1.73886e-220	26.1723	stable
Rps13	4.64323e-223	-0.231522	0.865	0.9	1.57819e-218	26.0409	stable
mt-Cytb	1.7168e-221	0.412031	0.976	0.966	5.83522e-217	25.2225	stable
Rpl36a	2.46956e-220	-0.289829	0.806	0.844	8.39379e-216	25.8399	stable
Rpl26	3.23836e-213	-0.218003	0.89	0.912	1.10069e-208	26.0818	stable
Plac8	3.36198e-213	0.556223	0.408	0.289	1.1427e-208	23.6979	stable
mt-Nd4	4.31975e-213	0.428696	0.957	0.937	1.46824e-208	25.1068	stable
B2m	3.32941e-211	-0.175121	0.95	0.975	1.13163e-206	26.1997	stable
Ngp	2.79115e-207	1.12366	0.314	0.223	9.48683e-203	30.8897	up
Rpl11	8.69563e-207	-0.18634	0.922	0.946	2.95556e-202	26.1704	stable
Rpl23a	2.83613e-206	-0.213463	0.889	0.922	9.63971e-202	26.0951	stable
9330111N05Rik	1.3071e-202	0.539603	0.304	0.199	4.44272e-198	23.9597	stable
Klrh1	1.706e-200	0.674252	0.25	0.155	5.79851e-196	19.8476	stable
Gm19585	8.65189e-197	0.596379	0.374	0.266	2.94069e-192	22.8889	stable
Rps3	1.06331e-195	-0.193654	0.912	0.942	3.61409e-191	26.1508	stable
Rpl13	1.86715e-194	-0.163018	0.962	0.978	6.34625e-190	26.2301	stable
Rps9	7.37401e-194	-0.190817	0.915	0.943	2.50635e-189	26.1585	stable
Tpt1	3.85838e-193	-0.212644	0.895	0.931	1.31142e-188	26.0975	stable
Ubb	5.45056e-188	-0.228395	0.896	0.939	1.85259e-183	26.0505	stable
Zfp36l2	6.52391e-187	-0.657718	0.397	0.479	2.21741e-182	20.7717	stable
Bhlhe40	1.23359e-185	-0.934491	0.238	0.325	4.19284e-181	35.2354	down
Peak1	1.0673e-184	1.31983	0.29	0.197	3.62763e-180	29.7237	up
Rpl7	9.0925e-184	-0.22305	0.85	0.88	3.09045e-179	26.0667	stable
Rps11	1.68825e-183	-0.188328	0.91	0.937	5.7382e-179	26.1651	stable
Rps3a1	1.66408e-181	-0.203791	0.886	0.919	5.65606e-177	26.1227	stable
Sfpq	8.02333e-181	0.388313	0.536	0.42	2.72705e-176	25.371	stable
Rpl18a	5.79126e-178	-0.171763	0.948	0.968	1.96839e-173	26.2082	stable
Hnrnpa0	3.90273e-174	0.458952	0.367	0.26	1.3265e-169	24.8679	stable
Rps16	3.34794e-173	-0.178557	0.911	0.942	1.13793e-168	26.1908	stable
mt-Atp6	6.75991e-173	0.367733	0.995	0.993	2.29763e-168	25.4866	stable
Stk39	1.81833e-170	0.500068	0.404	0.294	6.18032e-166	24.4659	stable
Dynll1	3.31685e-170	0.382025	0.573	0.474	1.12736e-165	25.4075	stable
Ldha	5.3005e-163	0.322527	0.728	0.659	1.80159e-158	25.7056	stable
Slamf7	9.92068e-163	0.523635	0.31	0.213	3.37194e-158	24.1816	stable
Rps4x	2.07594e-161	-0.191645	0.88	0.912	7.05591e-157	26.1562	stable
Cirbp	8.55521e-161	-0.870814	0.207	0.288	2.90783e-156	41.9215	down
Irf8	1.65346e-157	0.485632	0.312	0.217	5.61995e-153	24.619	stable
Mki67	1.28779e-153	0.651635	0.424	0.333	4.37706e-149	21.0599	stable
Ighm	2.8817e-148	-0.245874	0.601	0.671	9.79462e-144	25.9954	stable
Lyst	3.01771e-143	0.539193	0.323	0.229	1.02569e-138	23.9657	stable
Ctla4	1.15732e-142	-0.425796	0.423	0.499	3.93362e-138	25.1277	stable
Rpl27	4.57654e-142	-0.165869	0.912	0.942	1.55552e-137	26.223	stable
Rpl36	1.64063e-141	-0.167618	0.908	0.926	5.57633e-137	26.2187	stable
Rpl5	2.71139e-141	-0.162608	0.921	0.95	9.21573e-137	26.2311	stable
Tpm4	2.11711e-139	0.3744	0.504	0.408	7.19583e-135	25.4504	stable
Gm8369	1.50489e-137	-0.469895	0.551	0.598	5.11497e-133	24.7707	stable
Trbc2	2.2078e-137	-0.222912	0.864	0.903	7.50408e-133	26.0672	stable
Jund	8.53495e-136	-0.406835	0.666	0.704	2.90095e-131	25.2565	stable
Oxct1	2.04536e-135	0.465453	0.261	0.178	6.95199e-131	24.8109	stable
Ly6c2	4.96506e-135	0.365438	0.467	0.365	1.68757e-130	25.4988	stable
Pitpnc1	2.08024e-132	0.575682	0.296	0.21	7.07054e-128	23.342	stable
Rps6	4.0895e-131	-0.163401	0.903	0.932	1.38998e-126	26.2292	stable
Cd82	1.12636e-130	-0.476907	0.556	0.601	3.82837e-126	24.7049	stable
Serpinb6b	8.00684e-130	0.526369	0.343	0.256	2.72145e-125	24.1454	stable
Ubash3b	3.13893e-129	0.398333	0.455	0.356	1.06689e-124	25.3104	stable
H2-D1	2.35641e-127	-0.155307	0.933	0.959	8.00921e-123	26.2489	stable
Myo1f	2.44471e-127	0.47982	0.373	0.279	8.30931e-123	24.6768	stable
Klrk1	9.12469e-127	0.381979	0.38	0.288	3.10139e-122	25.4078	stable
Rpl35a	7.50524e-126	-0.177774	0.882	0.904	2.55095e-121	26.1929	stable
Rbm3	2.46112e-125	-0.231565	0.734	0.765	8.3651e-121	26.0408	stable
Pfkp	6.20806e-125	0.370452	0.398	0.303	2.11006e-120	25.472	stable
Rpl18	7.4113e-125	-0.160629	0.9	0.934	2.51903e-120	26.236	stable
Gm2682	7.57272e-124	0.745369	0.296	0.215	2.57389e-119	9.49553	stable
Cbx5	1.96176e-123	0.459392	0.3	0.218	6.66782e-119	24.8641	stable
S100a9	2.18504e-123	0.997926	0.438	0.395	7.42672e-119	32.8524	up
Rpl19	6.09203e-122	-0.159755	0.899	0.919	2.07062e-117	26.2381	stable
Nr4a1	7.14828e-121	-0.848954	0.199	0.268	2.42963e-116	48.2271	down
Hnrnpdl	3.0675e-120	-0.498245	0.423	0.47	1.04261e-115	24.486	stable
Baz1b	4.30175e-120	0.462875	0.295	0.211	1.46212e-115	24.8337	stable
Srgn	6.90676e-120	-0.282883	0.782	0.825	2.34754e-115	25.8662	stable
Rps12	8.16386e-120	-0.187085	0.853	0.871	2.77482e-115	26.1685	stable
mt-Co1	1.07858e-119	0.333339	0.996	0.995	3.66597e-115	25.6571	stable
Smchd1	8.83891e-119	0.373451	0.434	0.338	3.00426e-114	25.4556	stable
S100a11	3.6113e-118	-0.256818	0.783	0.819	1.22744e-113	25.959	stable
Srsf1	4.45593e-118	0.348955	0.365	0.276	1.51453e-113	25.5829	stable
Rps5	5.0515e-118	-0.162991	0.879	0.911	1.71695e-113	26.2302	stable
Shisa5	8.41408e-118	-0.258479	0.761	0.805	2.85986e-113	25.9534	stable
Dnmt1	1.39521e-116	0.45224	0.34	0.255	4.74217e-112	24.9245	stable
H3f3b	3.51693e-115	-0.237868	0.825	0.862	1.19537e-110	26.0211	stable
Ubc	5.18296e-115	-0.422969	0.687	0.716	1.76164e-110	25.1477	stable
Actb	2.27015e-112	0.173295	0.979	0.983	7.716e-108	26.2044	stable
H2-K1	1.1367e-111	-0.148916	0.935	0.966	3.86353e-107	26.2641	stable
Junb	7.15121e-111	-0.561946	0.535	0.576	2.43063e-106	23.5993	stable
Ripor2	4.24222e-110	0.540439	0.364	0.279	1.44189e-105	23.9473	stable
Hnrnpu	4.50418e-110	0.246818	0.711	0.645	1.53093e-105	25.9923	stable
Sltm	1.79516e-109	0.392161	0.532	0.431	6.10155e-105	25.348	stable
Usp34	1.87493e-109	0.40126	0.334	0.249	6.3727e-105	25.2921	stable
Rrbp1	2.33319e-109	0.451158	0.332	0.248	7.93029e-105	24.9334	stable
Mlec	3.48571e-109	0.332968	0.291	0.211	1.18476e-104	25.6588	stable
AW112010	5.66585e-109	-0.208197	0.857	0.899	1.92577e-104	26.1102	stable
Rpl22	1.31147e-108	-0.218085	0.787	0.814	4.45754e-104	26.0815	stable
Srpk2	2.13103e-108	0.452028	0.298	0.218	7.24315e-104	24.9262	stable
Rsrp1	5.77018e-108	0.281845	0.557	0.458	1.96123e-103	25.8701	stable
Rpl10	8.0258e-108	-0.202407	0.799	0.828	2.72789e-103	26.1266	stable
Srsf6	1.13049e-106	0.356336	0.34	0.256	3.84242e-102	25.546	stable
Mcm3	2.15412e-106	0.47455	0.276	0.203	7.32164e-102	24.7273	stable
Mthfd2	2.26993e-106	0.339405	0.286	0.208	7.71527e-102	25.6289	stable
Hsd11b1	2.08827e-105	0.376952	0.312	0.23	7.09781e-101	25.4362	stable
Chordc1	9.90742e-105	0.24547	0.289	0.208	3.36743e-100	25.9967	stable
Rps15	1.49883e-104	-0.157706	0.889	0.901	5.09437e-100	26.2431	stable
Yjefn3	2.67763e-104	0.312042	0.29	0.21	9.10101e-100	25.7506	stable
Rpl6	4.52711e-104	-0.146595	0.897	0.919	1.53872e-99	26.2696	stable
Myh9	1.60628e-103	0.278484	0.68	0.597	5.45958e-99	25.8825	stable
Eif4g1	2.07873e-103	0.332059	0.361	0.276	7.06538e-99	25.663	stable
G3bp1	2.7465e-103	0.292083	0.436	0.348	9.33507e-99	25.8312	stable
Foxn3	8.66521e-103	0.525398	0.303	0.225	2.94522e-98	24.1584	stable
Ly6e	3.69677e-102	-0.231518	0.753	0.788	1.2565e-97	26.0409	stable
Mbnl1	5.82362e-102	0.229361	0.781	0.719	1.97939e-97	26.0476	stable
Sfxn1	6.13529e-102	0.33833	0.311	0.231	2.08532e-97	25.634	stable
Smc2	3.8965e-101	0.468625	0.307	0.232	1.32438e-96	24.7823	stable
Atad2	4.13484e-101	0.436341	0.254	0.182	1.40539e-96	25.0502	stable
Ikzf1	1.28185e-100	0.323057	0.588	0.498	4.35689e-96	25.7033	stable
Pim1	1.59429e-100	0.418782	0.289	0.213	5.41884e-96	25.1768	stable
Rps26	3.6037e-100	-0.1595	0.909	0.928	1.22486e-95	26.2387	stable
S100a10	3.81318e-99	-0.217877	0.741	0.777	1.29606e-94	26.0821	stable
Pgam1	6.68032e-99	0.349674	0.375	0.292	2.27057e-94	25.5794	stable
Txnip	3.91972e-98	-0.678028	0.237	0.299	1.33227e-93	19.6014	stable
Larp1	7.97006e-98	0.4183	0.268	0.195	2.70895e-93	25.1801	stable
Eif4g3	1.31196e-97	0.448884	0.287	0.212	4.45923e-93	24.9519	stable
Stip1	1.8489e-97	0.304585	0.348	0.267	6.28424e-93	25.7815	stable
Smc1a	2.16356e-97	0.32465	0.444	0.356	7.35374e-93	25.6963	stable
Tardbp	9.71674e-97	0.321134	0.365	0.283	3.30262e-92	25.7117	stable
Smarca4	4.09472e-96	0.393001	0.265	0.191	1.39176e-91	25.343	stable
Prrc2c	1.93665e-95	0.299645	0.615	0.522	6.58247e-91	25.8014	stable
Uqcrh	3.04863e-95	-0.248641	0.726	0.751	1.0362e-90	25.9863	stable
Baz1a	3.88586e-95	0.319326	0.513	0.419	1.32076e-90	25.7196	stable
Pfn1	8.50151e-95	0.159051	0.876	0.884	2.88958e-90	26.2398	stable
Sbno1	9.4336e-95	0.361335	0.268	0.194	3.20639e-90	25.5204	stable
Foxp1	1.68652e-94	0.425237	0.254	0.183	5.73231e-90	25.1316	stable
Ddx21	1.88748e-94	0.323152	0.426	0.342	6.41537e-90	25.7029	stable
Ankrd12	5.20348e-94	0.367364	0.364	0.281	1.76861e-89	25.4886	stable
Rpl15	1.83318e-93	-0.158196	0.869	0.897	6.23081e-89	26.2419	stable
Agfg1	9.21971e-93	0.273004	0.395	0.308	3.13369e-88	25.9025	stable
Hells	2.72077e-92	0.49344	0.266	0.198	9.24764e-88	24.538	stable
Srrm2	3.19371e-92	0.302879	0.665	0.57	1.08551e-87	25.7884	stable
Me2	1.26821e-91	0.336497	0.314	0.238	4.3105e-87	25.6425	stable
Mbd2	1.98545e-91	0.296249	0.277	0.204	6.74836e-87	25.8149	stable
Trim30a	6.04862e-91	0.397825	0.339	0.26	2.05586e-86	25.3135	stable
Pfdn5	3.03721e-90	-0.303553	0.654	0.675	1.03232e-85	25.7857	stable
Plek	3.69387e-90	0.285917	0.46	0.376	1.25551e-85	25.8548	stable
Smarcc1	6.2987e-90	0.297341	0.323	0.245	2.14087e-85	25.8106	stable
Xpo1	9.1051e-89	0.367867	0.285	0.213	3.09473e-84	25.4859	stable
Ubtf	1.33795e-88	0.237076	0.367	0.284	4.54755e-84	26.0236	stable
Cycs	2.25711e-88	0.289331	0.534	0.461	7.67169e-84	25.8418	stable
Atp6v0b	8.03571e-88	0.355951	0.254	0.185	2.73126e-83	25.548	stable
Birc6	8.97068e-88	0.389646	0.377	0.297	3.04904e-83	25.3631	stable
Itgb1	9.97722e-88	-0.192628	0.586	0.649	3.39116e-83	26.1536	stable
Atp5g2	2.95169e-87	-0.276002	0.631	0.651	1.00325e-82	25.8916	stable
Hnrnpul2	7.22365e-87	0.204782	0.409	0.321	2.45525e-82	26.1199	stable
Fkbp4	9.07374e-87	0.273367	0.272	0.202	3.08407e-82	25.9011	stable
Macf1	1.43322e-86	0.416845	0.54	0.454	4.87138e-82	25.1901	stable
Ccnd3	1.67348e-86	0.316323	0.376	0.296	5.68799e-82	25.7325	stable
Ide	2.8751e-86	0.262416	0.301	0.226	9.77218e-82	25.9398	stable
Ctsc	3.17144e-86	0.229555	0.388	0.304	1.07794e-81	26.047	stable
Rpl21	4.49509e-86	-0.153993	0.87	0.896	1.52783e-81	26.252	stable
Top2a	5.46042e-86	0.45648	0.362	0.291	1.85594e-81	24.889	stable
H2-Q4	1.03893e-85	-0.412614	0.365	0.422	3.53123e-81	25.2186	stable
Septin11	1.63817e-85	0.281877	0.416	0.335	5.56799e-81	25.87	stable
Rps20	4.31645e-85	-0.150781	0.888	0.903	1.46712e-80	26.2597	stable
mt-Nd5	7.73454e-85	0.347218	0.857	0.799	2.62889e-80	25.5914	stable
Abcf1	8.82901e-85	0.260882	0.441	0.355	3.00089e-80	25.9451	stable
Gimap5	1.83188e-84	-0.428948	0.48	0.513	6.22638e-80	25.105	stable
Eif1	2.18728e-84	-0.170669	0.811	0.846	7.43435e-80	26.211	stable
Purb	2.94964e-84	0.289842	0.299	0.226	1.00255e-79	25.8398	stable
Prf1	9.85442e-84	0.486639	0.331	0.262	3.34942e-79	24.6088	stable
Taok3	1.38893e-83	0.38116	0.281	0.21	4.72083e-79	25.4125	stable
Tnfrsf9	2.11989e-83	0.308398	0.324	0.251	7.20529e-79	25.7658	stable
Rangap1	2.39987e-83	0.344332	0.263	0.195	8.15693e-79	25.6054	stable
Gm42674	4.20131e-83	-0.656023	0.22	0.275	1.42798e-78	20.8545	stable
Rpl41	5.13325e-83	-0.115687	0.954	0.966	1.74474e-78	26.3387	stable
Ranbp1	5.48388e-83	0.27685	0.467	0.39	1.86392e-78	25.8885	stable
Cyb5b	8.56309e-83	0.288368	0.261	0.192	2.91051e-78	25.8455	stable
Gpx1	9.93194e-83	0.250445	0.572	0.481	3.37577e-78	25.9803	stable
Ikzf3	5.01949e-82	0.271881	0.579	0.493	1.70608e-77	25.9065	stable
Hnrnpm	5.17733e-82	0.229601	0.459	0.374	1.75972e-77	26.0468	stable
Ccnd2	8.07762e-82	0.345392	0.339	0.265	2.7455e-77	25.6003	stable
Zranb2	2.1703e-81	0.220942	0.35	0.272	7.37663e-77	26.0731	stable
Prpf4b	2.32431e-81	0.332198	0.439	0.355	7.90011e-77	25.6623	stable
Rpl35	2.45113e-81	-0.158325	0.83	0.845	8.33115e-77	26.2416	stable
Klf6	4.80275e-81	-0.657624	0.346	0.392	1.63241e-76	20.7764	stable
Azin1	1.05963e-80	0.248524	0.336	0.261	3.60158e-76	25.9867	stable
Gnptab	2.12248e-80	0.370988	0.282	0.213	7.21411e-76	25.4691	stable
Chd3	3.07205e-80	0.412583	0.325	0.252	1.04416e-75	25.2188	stable
Calr	3.57811e-80	0.210498	0.607	0.537	1.21616e-75	26.1037	stable
Ddx17	7.39234e-80	0.297197	0.332	0.256	2.51258e-75	25.8111	stable
Hsp90b1	8.43932e-80	0.240357	0.655	0.589	2.86844e-75	26.0131	stable
Rpl22l1	1.8724e-79	-0.211394	0.729	0.751	6.36409e-75	26.1011	stable
Arl5a	6.91957e-79	0.261647	0.322	0.248	2.35189e-74	25.9425	stable
Ptms	8.21222e-79	0.268035	0.553	0.472	2.79125e-74	25.9202	stable
Bptf	8.99099e-79	0.383596	0.279	0.211	3.05595e-74	25.3985	stable
Rps19	1.08974e-78	-0.119084	0.926	0.941	3.70393e-74	26.3314	stable
Smc4	2.38775e-78	0.274195	0.577	0.498	8.11572e-74	25.8982	stable
Prrc2a	4.02417e-78	0.308253	0.313	0.24	1.36778e-73	25.7664	stable
Pds5a	8.64726e-78	0.342145	0.259	0.193	2.93912e-73	25.6159	stable
Ddx39b	9.91324e-78	0.25578	0.453	0.372	3.36941e-73	25.9625	stable
Pdia6	1.17852e-77	0.22493	0.339	0.266	4.00567e-73	26.0611	stable
Srsf9	1.40822e-77	0.238201	0.269	0.201	4.78639e-73	26.02	stable
Irag2	4.32695e-77	0.267762	0.438	0.357	1.47069e-72	25.9211	stable
Lig1	8.5446e-77	0.432939	0.274	0.212	2.90422e-72	25.0757	stable
Dusp2	1.12253e-76	-0.518869	0.412	0.452	3.81538e-72	24.2429	stable
Gspt1	3.63451e-76	0.209389	0.355	0.279	1.23533e-71	26.1068	stable
Cd52	3.70022e-76	-0.147044	0.911	0.935	1.25767e-71	26.2685	stable
Hivep2	7.91086e-76	0.388331	0.271	0.206	2.68882e-71	25.3709	stable
Elavl1	8.58746e-76	0.181076	0.305	0.233	2.91879e-71	26.1843	stable
Eif5b	2.16521e-75	0.292048	0.407	0.329	7.35932e-71	25.8313	stable
Mcm4	2.3357e-75	0.322333	0.282	0.216	7.9388e-71	25.7065	stable
Hk1	4.00158e-75	0.200554	0.299	0.227	1.3601e-70	26.1318	stable
U2af2	9.02916e-75	0.213156	0.359	0.282	3.06892e-70	26.096	stable
Csnk2a1	1.04e-74	0.221958	0.364	0.287	3.53487e-70	26.07	stable
Man2b1	1.6873e-74	0.28915	0.301	0.23	5.73496e-70	25.8425	stable
mt-Co3	1.76188e-74	0.311677	0.995	0.995	5.98844e-70	25.7522	stable
Pcbp1	4.22917e-74	0.220626	0.487	0.411	1.43745e-69	26.074	stable
Eif3f	5.88864e-74	-0.259679	0.656	0.674	2.00149e-69	25.9492	stable
Tuba1b	6.51922e-74	0.235651	0.53	0.456	2.21582e-69	26.028	stable
Prkch	1.12708e-73	0.315501	0.531	0.449	3.83082e-69	25.736	stable
Atxn1	2.13006e-73	0.451872	0.421	0.347	7.23985e-69	24.9275	stable
Mir142hg	3.02551e-73	0.256458	0.735	0.648	1.02834e-68	25.9602	stable
Hspa14	4.59768e-73	0.232391	0.282	0.215	1.5627e-68	26.0382	stable
Cd69	5.85656e-73	-0.656388	0.228	0.28	1.99058e-68	20.8368	stable
Hnrnpf	7.33136e-73	0.178683	0.669	0.617	2.49186e-68	26.1905	stable
Snrpd3	9.82857e-73	0.219154	0.485	0.41	3.34063e-68	26.0784	stable
Ly9	1.11681e-72	0.206578	0.308	0.237	3.79594e-68	26.1149	stable
Cd2	1.38399e-72	-0.268214	0.589	0.628	4.70406e-68	25.9195	stable
Rgs1	1.95468e-72	-0.475652	0.503	0.541	6.64377e-68	24.7169	stable
Pclaf	2.21862e-72	0.385377	0.34	0.277	7.54087e-68	25.3882	stable
Ybx1	2.65456e-72	0.18459	0.758	0.729	9.02258e-68	26.1751	stable
Nfkbia	3.8213e-72	-0.474485	0.515	0.542	1.29882e-67	24.7279	stable
Cbfb	4.71474e-72	0.195063	0.351	0.277	1.60249e-67	26.1469	stable
Lyar	7.56403e-72	0.270919	0.269	0.205	2.57094e-67	25.9099	stable
Set	1.61374e-71	0.205928	0.658	0.609	5.48495e-67	26.1167	stable
Dgkz	1.81896e-71	0.251573	0.393	0.314	6.18247e-67	25.9766	stable
Atp11b	1.98585e-71	0.253855	0.319	0.247	6.74972e-67	25.969	stable
Nop56	2.68602e-71	0.301737	0.362	0.291	9.12952e-67	25.793	stable
Cox4i1	1.12394e-70	-0.156047	0.81	0.841	3.82016e-66	26.2471	stable
Nsd1	2.0904e-70	0.301921	0.344	0.272	7.10507e-66	25.7923	stable
Luc7l3	1.36206e-69	0.344238	0.345	0.274	4.62952e-65	25.6059	stable
Fubp1	1.7809e-69	0.197953	0.386	0.309	6.05311e-65	26.139	stable
Rpl12	2.10109e-69	-0.170982	0.81	0.822	7.1414e-65	26.2102	stable
Ncor1	2.96377e-69	0.24191	0.541	0.455	1.00736e-64	26.0082	stable
Mycbp2	3.49071e-69	0.344086	0.394	0.319	1.18646e-64	25.6066	stable
Eef1b2	1.00583e-68	-0.217599	0.689	0.708	3.41871e-64	26.083	stable
Nasp	1.07592e-68	0.272728	0.318	0.251	3.65693e-64	25.9034	stable
Nolc1	1.55782e-68	0.287567	0.259	0.197	5.29487e-64	25.8485	stable
Tpr	2.20857e-68	0.224056	0.652	0.573	7.50672e-64	26.0637	stable
Rpa1	2.22939e-68	0.23498	0.327	0.257	7.57746e-64	26.0302	stable
Tpi1	2.6115e-68	0.296764	0.44	0.368	8.87621e-64	25.8129	stable
Usp15	5.12843e-68	0.25806	0.295	0.228	1.7431e-63	25.9548	stable
Arid1a	6.79911e-68	0.314485	0.27	0.207	2.31095e-63	25.7403	stable
Crlf3	1.095e-67	0.24233	0.342	0.269	3.72179e-63	26.0068	stable
Stag1	1.97297e-67	0.382411	0.285	0.221	6.70594e-63	25.4053	stable
Srrt	2.09564e-67	0.292553	0.303	0.237	7.12287e-63	25.8294	stable
Thoc2	2.31469e-67	0.29064	0.328	0.258	7.86739e-63	25.8368	stable
Psmd7	2.36266e-67	0.196443	0.365	0.292	8.03044e-63	26.1432	stable
Pcnp	3.30257e-67	0.157502	0.281	0.214	1.12251e-62	26.2436	stable
Dnajb11	5.3996e-67	0.19377	0.302	0.235	1.83527e-62	26.1505	stable
Rif1	6.31373e-67	0.374296	0.254	0.193	2.14597e-62	25.4509	stable
Psme3	6.87925e-67	0.202274	0.291	0.225	2.33819e-62	26.127	stable
Uchl3	8.75216e-67	0.237991	0.29	0.225	2.97477e-62	26.0207	stable
Tuba1c	1.39418e-66	0.294185	0.375	0.307	4.73867e-62	25.823	stable
Brd4	1.51787e-66	0.239546	0.398	0.321	5.1591e-62	26.0157	stable
Celf2	4.07499e-66	0.326762	0.587	0.506	1.38505e-61	25.6869	stable
Ptpn6	4.7195e-66	0.201497	0.445	0.366	1.60411e-61	26.1292	stable
Hspa8	5.25145e-66	0.125846	0.886	0.878	1.78492e-61	26.3167	stable
Itsn2	6.4336e-66	0.249008	0.36	0.287	2.18671e-61	25.9851	stable
Samhd1	6.85009e-66	0.245713	0.477	0.398	2.32828e-61	25.9959	stable
Dock10	8.98774e-66	0.306854	0.494	0.415	3.05484e-61	25.7722	stable
Zcchc7	1.82096e-65	0.388398	0.273	0.211	6.18927e-61	25.3705	stable
Pura	1.9628e-65	0.164961	0.294	0.226	6.67138e-61	26.2253	stable
Zc3h13	3.37874e-65	0.297355	0.261	0.199	1.1484e-60	25.8105	stable
Tnfaip3	4.29725e-65	-0.643375	0.207	0.256	1.46059e-60	21.4153	stable
Rpn1	5.59084e-65	0.240395	0.296	0.231	1.90027e-60	26.013	stable
Utrn	7.54012e-65	0.437794	0.4	0.331	2.56281e-60	25.0391	stable
Rad23a	8.1555e-65	0.19092	0.283	0.219	2.77197e-60	26.1582	stable
Ralbp1	9.08934e-65	0.182086	0.344	0.272	3.08938e-60	26.1817	stable
Add3	1.16145e-64	0.264261	0.335	0.266	3.94765e-60	25.9334	stable
Atp2b1	1.65821e-64	0.277883	0.326	0.258	5.63607e-60	25.8847	stable
Prkca	2.94653e-64	0.40456	0.352	0.284	1.0015e-59	25.2712	stable
Tnrc6b	3.0339e-64	0.310325	0.291	0.227	1.03119e-59	25.7578	stable
Anp32b	3.73684e-64	0.205088	0.647	0.584	1.27012e-59	26.1191	stable
Pcna	1.00686e-63	0.256124	0.426	0.356	3.42223e-59	25.9613	stable
Klrc1	1.0439e-63	0.234344	0.393	0.326	3.54811e-59	26.0321	stable
Arhgap15	1.08224e-63	0.355473	0.474	0.399	3.67841e-59	25.5504	stable
Cox7c	1.5706e-63	-0.192784	0.71	0.726	5.3383e-59	26.1531	stable
Gimap6	1.83957e-63	-0.280342	0.673	0.688	6.25251e-59	25.8757	stable
Rplp0	2.07153e-63	-0.104656	0.94	0.964	7.04094e-59	26.3619	stable
Pum3	3.85158e-63	0.254289	0.252	0.192	1.30912e-58	25.9675	stable
Dbi	4.65171e-63	0.198742	0.476	0.401	1.58107e-58	26.1368	stable
Rpl3	9.53317e-63	-0.141647	0.822	0.846	3.24023e-58	26.2811	stable
B230219D22Rik	2.47725e-62	0.222032	0.278	0.214	8.41993e-58	26.0698	stable
Bin1	5.69525e-62	0.199686	0.289	0.225	1.93576e-57	26.1342	stable
Yy1	1.1566e-61	0.189474	0.364	0.292	3.93117e-57	26.1621	stable
Mcm2	2.82594e-61	0.290409	0.276	0.217	9.60509e-57	25.8376	stable
Eif3j1	2.88829e-61	0.258046	0.358	0.289	9.817e-57	25.9548	stable
Prkcq	3.27722e-61	0.303916	0.371	0.301	1.1139e-56	25.7842	stable
Erg28	5.13223e-61	0.168522	0.251	0.192	1.74439e-56	26.2164	stable
Lag3	1.0992e-60	0.25101	0.542	0.465	3.73609e-56	25.9785	stable
Cdv3	1.44649e-60	0.199566	0.351	0.282	4.91648e-56	26.1345	stable
Nsd2	1.82359e-60	0.298636	0.261	0.202	6.19821e-56	25.8054	stable
Exosc3	1.99965e-60	0.132226	0.287	0.224	6.7966e-56	26.3025	stable
Lmnb1	3.37188e-60	0.249625	0.397	0.331	1.14607e-55	25.9831	stable
AI506816	4.79622e-60	0.248214	0.384	0.315	1.63019e-55	25.9877	stable
Evl	1.16455e-59	0.310711	0.28	0.219	3.95817e-55	25.7562	stable
Top1	1.86672e-59	0.185577	0.443	0.369	6.34478e-55	26.1725	stable
Ppp1r12a	2.90281e-59	0.255266	0.459	0.383	9.86635e-55	25.9642	stable
Ran	6.53322e-59	0.205918	0.614	0.557	2.22058e-54	26.1167	stable
Prdx5	8.07431e-59	0.191656	0.416	0.341	2.74438e-54	26.1562	stable
Srpk1	9.27671e-59	0.20169	0.343	0.274	3.15306e-54	26.1286	stable
Zfp36	9.54567e-59	-0.626404	0.356	0.392	3.24448e-54	22.0395	stable
Ankrd44	1.21327e-58	0.351329	0.358	0.293	4.12377e-54	25.5712	stable
Polr3k	1.34514e-58	0.178476	0.283	0.221	4.57198e-54	26.1911	stable
Rpl10a	2.04938e-58	-0.135512	0.838	0.849	6.96564e-54	26.2951	stable
Glrx3	2.45395e-58	0.166126	0.339	0.271	8.34074e-54	26.2224	stable
Atp2a2	4.25086e-58	0.235358	0.252	0.194	1.44483e-53	26.029	stable
Psmb5	5.3628e-58	0.173722	0.469	0.392	1.82276e-53	26.2033	stable
Ubac2	7.13132e-58	0.233004	0.373	0.304	2.42386e-53	26.0363	stable
Lclat1	7.20561e-58	0.24667	0.384	0.314	2.44911e-53	25.9928	stable
Tcof1	7.51685e-58	0.221114	0.283	0.222	2.5549e-53	26.0725	stable
Hspd1	1.05081e-57	0.202875	0.455	0.385	3.57159e-53	26.1253	stable
Gimap7	1.07248e-57	0.182898	0.6	0.527	3.64524e-53	26.1795	stable
Ankrd17	1.29688e-57	0.311089	0.25	0.194	4.40795e-53	25.7546	stable
Slc38a1	2.06346e-57	0.261639	0.271	0.212	7.01349e-53	25.9425	stable
Zfp148	2.27443e-57	0.186835	0.273	0.212	7.73056e-53	26.1691	stable
ENSMUSG00000121501	2.62242e-57	0.289161	0.282	0.221	8.91334e-53	25.8424	stable
Grap2	4.65991e-57	0.28155	0.314	0.25	1.58386e-52	25.8712	stable
Smarcc2	4.72539e-57	0.193419	0.293	0.23	1.60611e-52	26.1514	stable
Hectd1	5.34452e-57	0.25571	0.309	0.247	1.81655e-52	25.9627	stable
Ifi27l2a	5.48645e-57	-0.195391	0.489	0.543	1.86479e-52	26.146	stable
Nap1l4	5.51991e-57	0.153737	0.413	0.34	1.87616e-52	26.2526	stable
Ugcg	7.2345e-57	0.280322	0.252	0.195	2.45893e-52	25.8757	stable
Tln1	7.29397e-57	0.181474	0.598	0.523	2.47915e-52	26.1833	stable
Spcs3	7.63178e-57	0.139207	0.265	0.205	2.59397e-52	26.2867	stable
Arih1	1.05716e-56	0.185618	0.303	0.239	3.59318e-52	26.1723	stable
Uba52	1.18038e-56	-0.127198	0.864	0.879	4.01198e-52	26.3137	stable
Rpl29	1.72008e-56	-0.136334	0.822	0.84	5.84637e-52	26.2932	stable
Pum2	2.02664e-56	0.165869	0.321	0.256	6.88836e-52	26.223	stable
Zcchc17	2.04168e-56	0.128272	0.308	0.244	6.93948e-52	26.3113	stable
Cd3d	2.05611e-56	-0.154202	0.793	0.817	6.98851e-52	26.2515	stable
Pole4	2.44782e-56	0.151399	0.332	0.267	8.31991e-52	26.2582	stable
Dtymk	2.72249e-56	0.238539	0.288	0.227	9.25346e-52	26.0189	stable
Syncrip	5.57391e-56	0.167221	0.406	0.335	1.89452e-51	26.2197	stable
Abce1	5.86193e-56	0.213058	0.268	0.209	1.99241e-51	26.0963	stable
Mcm6	9.63508e-56	0.210003	0.418	0.35	3.27487e-51	26.1051	stable
Ppp1cb	1.06999e-55	0.158644	0.284	0.223	3.6368e-51	26.2408	stable
Fbl	1.15224e-55	0.221859	0.353	0.288	3.91636e-51	26.0703	stable
Snrpa1	1.21343e-55	0.203864	0.277	0.219	4.12434e-51	26.1225	stable
Etfb	1.34156e-55	0.218202	0.408	0.341	4.55982e-51	26.0812	stable
Mrpl17	1.84547e-55	0.221608	0.264	0.207	6.27256e-51	26.0711	stable
Eprs	2.72171e-55	0.234402	0.335	0.271	9.25083e-51	26.032	stable
2410006H16Rik	3.0037e-55	-0.412415	0.418	0.448	1.02093e-50	25.2199	stable
mt-Co2	3.06575e-55	0.28609	0.991	0.99	1.04202e-50	25.8541	stable
Ranbp2	5.36492e-55	0.203208	0.258	0.2	1.82348e-50	26.1244	stable
Psmc1	5.92903e-55	0.228279	0.376	0.309	2.01522e-50	26.0509	stable
Ndufab1	6.22906e-55	0.183772	0.396	0.329	2.1172e-50	26.1772	stable
Sipa1	7.34046e-55	0.23753	0.332	0.267	2.49495e-50	26.0221	stable
Eif3a	1.54557e-54	0.208702	0.512	0.439	5.25323e-50	26.1088	stable
Supt16	2.09612e-54	0.202096	0.393	0.324	7.12451e-50	26.1275	stable
Dock2	2.19891e-54	0.344989	0.54	0.47	7.47386e-50	25.6023	stable
Hmgb2	2.48969e-54	0.207524	0.739	0.691	8.46219e-50	26.1122	stable
Elmo1	3.42426e-54	0.314102	0.333	0.27	1.16387e-49	25.742	stable
Ifi47	5.80417e-54	0.168267	0.396	0.325	1.97278e-49	26.2171	stable
Csk	5.92537e-54	0.175621	0.446	0.372	2.01397e-49	26.1984	stable
Ptma	7.16745e-54	0.165902	0.902	0.906	2.43614e-49	26.223	stable
Fryl	9.56061e-54	0.338278	0.267	0.211	3.24956e-49	25.6342	stable
Huwe1	1.03733e-53	0.241166	0.319	0.256	3.52578e-49	26.0106	stable
Fam162a	2.128e-53	0.156745	0.324	0.26	7.23286e-49	26.2454	stable
Cdc123	2.35436e-53	0.15922	0.291	0.231	8.00223e-49	26.2394	stable
Acin1	3.00928e-53	0.20983	0.505	0.429	1.02283e-48	26.1056	stable
Rps6ka1	3.26398e-53	0.189604	0.411	0.34	1.10939e-48	26.1617	stable
Bcl11b	6.09364e-53	0.229295	0.29	0.231	2.07117e-48	26.0478	stable
Map4	7.77746e-53	0.211033	0.28	0.221	2.64348e-48	26.1021	stable
Ywhae	7.79685e-53	0.16101	0.505	0.434	2.65007e-48	26.235	stable
Ubr5	1.04649e-52	0.251366	0.315	0.253	3.55692e-48	25.9773	stable
Ndfip1	1.06378e-52	-0.223286	0.715	0.738	3.61569e-48	26.066	stable
Ddx18	1.08818e-52	0.179922	0.277	0.217	3.6986e-48	26.1873	stable
Ankrd11	1.12965e-52	0.304403	0.42	0.352	3.83955e-48	25.7822	stable
Nsun2	1.72843e-52	0.200388	0.273	0.216	5.87475e-48	26.1323	stable
Psmd11	1.73072e-52	0.11566	0.324	0.259	5.88255e-48	26.3387	stable
Dynll2	2.89979e-52	0.16386	0.29	0.231	9.8561e-48	26.228	stable
Rnaseh2c	3.25082e-52	0.131103	0.316	0.254	1.10492e-47	26.305	stable
Phb	3.7536e-52	0.211258	0.269	0.212	1.27581e-47	26.1015	stable
Fli1	4.20197e-52	0.238031	0.322	0.259	1.42821e-47	26.0205	stable
Mrps21	4.33277e-52	0.160465	0.44	0.368	1.47266e-47	26.2364	stable
Rrm1	7.14148e-52	0.277494	0.279	0.225	2.42732e-47	25.8861	stable
Eif4e	1.16999e-51	0.117268	0.311	0.249	3.97669e-47	26.3353	stable
Tmpo	1.24674e-51	0.205094	0.378	0.313	4.23753e-47	26.1191	stable
Dgka	1.56474e-51	0.21049	0.381	0.314	5.31841e-47	26.1037	stable
Hdac7	1.62986e-51	0.329417	0.317	0.257	5.53975e-47	25.675	stable
Topbp1	1.80982e-51	0.217318	0.254	0.199	6.15141e-47	26.0838	stable
Ap3b1	1.8402e-51	0.258024	0.267	0.21	6.25464e-47	25.9549	stable
Suds3	2.32925e-51	0.131836	0.25	0.194	7.9169e-47	26.3034	stable
Dnajc15	3.33417e-51	0.166554	0.526	0.453	1.13325e-46	26.2213	stable
S100a8	3.70445e-51	1.25711	0.582	0.652	1.2591e-46	29.9877	up
Dbnl	3.77702e-51	0.14757	0.38	0.311	1.28377e-46	26.2673	stable
Impa1	4.73849e-51	0.115727	0.275	0.217	1.61057e-46	26.3386	stable
Lgals3	9.78352e-51	0.148265	0.445	0.375	3.32532e-46	26.2656	stable
U2surp	1.54074e-50	0.177006	0.395	0.327	5.23683e-46	26.1948	stable
Btg1	1.59288e-50	-0.267571	0.639	0.661	5.41405e-46	25.9218	stable
Ywhab	1.91967e-50	0.137809	0.508	0.434	6.52478e-46	26.2899	stable
Smarca5	2.24854e-50	0.13841	0.48	0.407	7.64258e-46	26.2885	stable
Grk6	2.72007e-50	0.222843	0.397	0.331	9.24526e-46	26.0674	stable
Gsr	3.69705e-50	0.222038	0.255	0.201	1.25659e-45	26.0698	stable
Ssrp1	5.54069e-50	0.153053	0.415	0.349	1.88323e-45	26.2543	stable
Nfatc1	6.54088e-50	0.159919	0.469	0.396	2.22318e-45	26.2377	stable
Cnot3	6.73888e-50	0.197632	0.286	0.227	2.29048e-45	26.1399	stable
Lbr	7.1373e-50	0.160964	0.387	0.321	2.4259e-45	26.2351	stable
Tkt	7.91686e-50	0.195082	0.464	0.395	2.69086e-45	26.1469	stable
Fyn	8.2086e-50	0.201431	0.672	0.598	2.79002e-45	26.1293	stable
Rock1	1.00015e-49	0.189207	0.435	0.366	3.3994e-45	26.1628	stable
Esyt1	1.06988e-49	0.159427	0.382	0.315	3.63643e-45	26.2389	stable
Dctpp1	1.41454e-49	0.251682	0.255	0.203	4.80788e-45	25.9762	stable
Atp5l	1.76116e-49	-0.175793	0.699	0.718	5.98602e-45	26.198	stable
Snrnp70	1.94039e-49	0.217023	0.457	0.388	6.59518e-45	26.0847	stable
Cks1b	3.17685e-49	0.269351	0.29	0.237	1.07978e-44	25.9155	stable
Diaph1	3.42446e-49	0.186979	0.308	0.248	1.16394e-44	26.1687	stable
Dnajc1	4.41596e-49	0.237924	0.297	0.238	1.50094e-44	26.0209	stable
mt-Nd2	4.70509e-49	0.264243	0.85	0.802	1.59921e-44	25.9335	stable
Cdk8	4.79437e-49	0.439557	0.272	0.219	1.62956e-44	25.0256	stable
Smg1	6.65938e-49	0.251346	0.26	0.205	2.26346e-44	25.9774	stable
Ywhah	8.05286e-49	0.167872	0.562	0.503	2.73709e-44	26.218	stable
Tcerg1	8.09336e-49	0.229279	0.289	0.232	2.75085e-44	26.0478	stable
Arglu1	1.41469e-48	0.258833	0.356	0.294	4.80839e-44	25.9521	stable
Copa	1.4433e-48	0.154273	0.294	0.236	4.90563e-44	26.2514	stable
Cblb	1.4657e-48	0.292432	0.423	0.359	4.98178e-44	25.8298	stable
Nfatc3	1.51725e-48	0.229292	0.292	0.234	5.15697e-44	26.0478	stable
Zfp638	1.51907e-48	0.18414	0.263	0.207	5.16315e-44	26.1763	stable
Eif4a1	1.69368e-48	0.174799	0.648	0.599	5.75666e-44	26.2005	stable
Phf20l1	1.99087e-48	0.193934	0.312	0.251	6.76678e-44	26.15	stable
Nfkb1	3.46679e-48	0.177022	0.287	0.23	1.17833e-43	26.1948	stable
Spacdr	4.97366e-48	0.141852	0.434	0.361	1.6905e-43	26.2806	stable
Gmfg	5.11634e-48	-0.218906	0.66	0.672	1.73899e-43	26.0791	stable
Clec2d	7.57595e-48	0.229798	0.443	0.373	2.57499e-43	26.0462	stable
Mknk2	8.59416e-48	0.104238	0.303	0.243	2.92107e-43	26.3627	stable
Immt	1.25977e-47	0.156073	0.276	0.22	4.28182e-43	26.247	stable
mt-Nd1	1.45203e-47	0.232635	0.97	0.962	4.93532e-43	26.0375	stable
Wnk1	1.53665e-47	0.168857	0.432	0.363	5.22292e-43	26.2156	stable
Gimap9	1.74216e-47	0.129566	0.43	0.359	5.92144e-43	26.3084	stable
Cdca8	1.84088e-47	0.304604	0.255	0.206	6.25697e-43	25.7814	stable
Add1	2.45234e-47	0.204633	0.282	0.226	8.33525e-43	26.1204	stable
Epsti1	2.53296e-47	0.217938	0.502	0.434	8.60928e-43	26.082	stable
Hdlbp	3.19164e-47	0.194335	0.309	0.251	1.0848e-42	26.1489	stable
Selenow	4.55596e-47	-0.192942	0.671	0.685	1.54853e-42	26.1527	stable
Ptges3	5.53481e-47	0.102112	0.373	0.307	1.88123e-42	26.3671	stable
Ube2k	5.65535e-47	0.148085	0.358	0.295	1.9222e-42	26.2661	stable
Irf2	6.23173e-47	0.173618	0.439	0.37	2.1181e-42	26.2035	stable
Tmod3	7.10301e-47	0.11632	0.304	0.244	2.41424e-42	26.3373	stable
Stat1	7.32238e-47	0.163753	0.39	0.324	2.4888e-42	26.2283	stable
Dock11	7.85093e-47	0.191834	0.309	0.25	2.66845e-42	26.1557	stable
Rpl14	1.04376e-46	-0.10614	0.88	0.908	3.54762e-42	26.3588	stable
Zc3hav1	1.32e-46	0.175007	0.352	0.289	4.48655e-42	26.2	stable
Cbx1	1.60125e-46	0.13769	0.375	0.311	5.44249e-42	26.2901	stable
Luc7l	1.66046e-46	0.149615	0.257	0.204	5.64374e-42	26.2624	stable
Cnot1	2.37424e-46	0.22664	0.252	0.2	8.06981e-42	26.0559	stable
Rdx	2.40277e-46	0.119969	0.324	0.263	8.16676e-42	26.3295	stable
Wapl	2.90647e-46	0.147743	0.354	0.291	9.87879e-42	26.2669	stable
Uchl5	3.25065e-46	0.173058	0.266	0.212	1.10486e-41	26.205	stable
Rpa2	4.76491e-46	0.179109	0.361	0.298	1.61955e-41	26.1894	stable
Dync1i2	4.94052e-46	0.201125	0.29	0.234	1.67923e-41	26.1302	stable
Slbp	5.04942e-46	0.16738	0.375	0.314	1.71625e-41	26.2193	stable
St13	5.29613e-46	0.141074	0.442	0.373	1.8001e-41	26.2824	stable
Pnisr	5.39593e-46	0.230406	0.301	0.244	1.83402e-41	26.0444	stable
Naa15	5.89043e-46	0.251313	0.28	0.226	2.0021e-41	25.9775	stable
Tnfrsf1b	6.53912e-46	0.152873	0.371	0.306	2.22258e-41	26.2547	stable
Cmss1	7.03797e-46	0.491512	0.808	0.751	2.39214e-41	24.5584	stable
Ctcf	9.54917e-46	0.159525	0.416	0.349	3.24567e-41	26.2387	stable
Gas5	9.98339e-46	-0.17289	0.698	0.706	3.39325e-41	26.2054	stable
Coa3	1.02182e-45	0.116371	0.263	0.209	3.47307e-41	26.3372	stable
Tsn	1.20384e-45	0.109695	0.351	0.288	4.09173e-41	26.3514	stable
Utp3	1.30602e-45	0.130033	0.286	0.229	4.43902e-41	26.3074	stable
Plekhj1	1.57175e-45	0.123328	0.3	0.242	5.34221e-41	26.3222	stable
Scaf11	2.16741e-45	0.158252	0.382	0.318	7.3668e-41	26.2418	stable
Lsm6	2.17933e-45	0.137911	0.422	0.357	7.40731e-41	26.2896	stable
Slc1a5	2.18874e-45	0.202703	0.449	0.382	7.43931e-41	26.1258	stable
Tnfrsf4	2.6091e-45	-0.416675	0.246	0.29	8.86805e-41	25.1912	stable
H2bc4	2.86588e-45	-0.587059	0.213	0.251	9.74084e-41	23.1039	stable
Mtch2	3.49228e-45	0.124915	0.302	0.244	1.18699e-40	26.3187	stable
Ablim1	3.65296e-45	0.201089	0.494	0.427	1.24161e-40	26.1303	stable
Metap2	5.96121e-45	0.149396	0.433	0.368	2.02616e-40	26.263	stable
Pa2g4	7.23315e-45	0.168726	0.434	0.37	2.45847e-40	26.2159	stable
Mcm7	7.55596e-45	0.224731	0.259	0.209	2.5682e-40	26.0617	stable
Wdr26	9.04684e-45	0.144322	0.421	0.354	3.07493e-40	26.2749	stable
Nme2	9.88133e-45	0.175684	0.487	0.425	3.35857e-40	26.1982	stable
Nxf1	9.9755e-45	0.218923	0.252	0.201	3.39057e-40	26.0791	stable
Cisd1	1.25335e-44	0.160627	0.296	0.24	4.26e-40	26.236	stable
Nans	1.28439e-44	0.151678	0.3	0.244	4.36553e-40	26.2576	stable
Eif3b	1.54844e-44	0.172388	0.337	0.277	5.26299e-40	26.2067	stable
Cotl1	1.72231e-44	0.174096	0.625	0.573	5.85397e-40	26.2023	stable
E2f4	1.7409e-44	0.135523	0.288	0.232	5.91714e-40	26.2951	stable
Setx	1.95996e-44	0.195361	0.278	0.224	6.66171e-40	26.1461	stable
Pbrm1	2.20955e-44	0.140929	0.339	0.278	7.51003e-40	26.2827	stable
Pnn	2.33302e-44	0.19248	0.382	0.318	7.9297e-40	26.154	stable
Abhd17a	2.39839e-44	0.105822	0.357	0.294	8.15187e-40	26.3594	stable
Rexo2	3.16331e-44	0.126666	0.351	0.29	1.07518e-39	26.3149	stable
Ndufb2	4.31184e-44	0.1521	0.376	0.313	1.46555e-39	26.2566	stable
Stmn1	4.46273e-44	0.174091	0.392	0.333	1.51684e-39	26.2023	stable
Srsf2	5.54822e-44	0.183271	0.487	0.425	1.88578e-39	26.1785	stable
Rpl8	1.18277e-43	-0.115394	0.843	0.858	4.02012e-39	26.3393	stable
Cacybp	1.27844e-43	0.122211	0.38	0.317	4.34529e-39	26.3246	stable
Arhgef1	2.0048e-43	0.213194	0.51	0.441	6.81412e-39	26.0959	stable
Nhp2	2.02314e-43	0.180092	0.364	0.305	6.87646e-39	26.1869	stable
Nlrc5	2.1041e-43	0.425474	0.256	0.208	7.15161e-39	25.13	stable
Dpy30	2.93824e-43	0.123251	0.327	0.268	9.9868e-39	26.3223	stable
Chd4	3.04269e-43	0.208889	0.386	0.324	1.03418e-38	26.1083	stable
Rpl31	3.1789e-43	-0.124586	0.835	0.845	1.08048e-38	26.3194	stable
Pkm	3.76074e-43	0.168504	0.699	0.655	1.27824e-38	26.2165	stable
Psme2	5.29453e-43	0.143378	0.685	0.632	1.79956e-38	26.2771	stable
Rps25	6.05909e-43	-0.129288	0.805	0.82	2.05943e-38	26.309	stable
Cd3g	6.43801e-43	-0.172768	0.793	0.824	2.18822e-38	26.2057	stable
Pik3cd	7.07894e-43	0.196775	0.311	0.254	2.40606e-38	26.1422	stable
Mta3	8.17375e-43	0.167553	0.281	0.226	2.77817e-38	26.2188	stable
Cd27	8.78674e-43	0.145104	0.591	0.524	2.98652e-38	26.273	stable
Hip1	9.03402e-43	0.385544	0.272	0.222	3.07057e-38	25.3872	stable
Psph	1.02405e-42	0.121176	0.258	0.205	3.48065e-38	26.3269	stable
Ndufs7	1.06825e-42	0.13126	0.38	0.317	3.63088e-38	26.3047	stable
Kmt5a	1.07612e-42	0.1425	0.276	0.222	3.65763e-38	26.2791	stable
Nup210	1.19707e-42	0.204421	0.278	0.226	4.06872e-38	26.121	stable
Sdhb	1.29937e-42	0.16288	0.491	0.425	4.41643e-38	26.2304	stable
Mrps15	1.44407e-42	0.148268	0.261	0.209	4.90825e-38	26.2656	stable
Nudc	1.53033e-42	0.139642	0.351	0.291	5.20143e-38	26.2857	stable
Btf3	1.61482e-42	-0.160204	0.7	0.716	5.48862e-38	26.237	stable
H2ax	1.765e-42	0.205423	0.295	0.242	5.99907e-38	26.1181	stable
Usp1	1.91669e-42	0.122785	0.329	0.271	6.51463e-38	26.3234	stable
Sh3bgrl3	2.07295e-42	-0.133412	0.787	0.811	7.04574e-38	26.2998	stable
Ifi209	2.72969e-42	0.208739	0.308	0.254	9.27794e-38	26.1087	stable
Fmnl1	3.04225e-42	0.160164	0.363	0.301	1.03403e-37	26.2371	stable
Pfdn6	3.7416e-42	0.163159	0.287	0.234	1.27173e-37	26.2297	stable
Ccdc124	5.09924e-42	0.207378	0.278	0.226	1.73318e-37	26.1126	stable
Ubap2l	5.23889e-42	0.113157	0.462	0.393	1.78065e-37	26.3441	stable
Sf3b2	5.86549e-42	0.115196	0.535	0.466	1.99362e-37	26.3397	stable
Bnip2	6.12767e-42	0.107342	0.251	0.2	2.08273e-37	26.3563	stable
Dnajc3	6.32563e-42	0.140159	0.358	0.297	2.15002e-37	26.2845	stable
Kpnb1	7.2393e-42	0.114691	0.312	0.256	2.46056e-37	26.3408	stable
Lsm8	7.64253e-42	0.117905	0.281	0.227	2.59762e-37	26.3339	stable
Taf15	7.91282e-42	0.129332	0.279	0.225	2.68949e-37	26.3089	stable
Cops4	1.18991e-41	0.118036	0.261	0.21	4.04438e-37	26.3336	stable
Btg2	1.63021e-41	-0.502102	0.314	0.346	5.54092e-37	24.4431	stable
Heph	1.78581e-41	-0.379926	0.316	0.349	6.06978e-37	25.4195	stable
Sumo3	2.24715e-41	0.124614	0.253	0.203	7.63784e-37	26.3194	stable
Selenot	2.3727e-41	0.121987	0.276	0.223	8.06455e-37	26.3251	stable
Vmp1	2.68644e-41	0.145961	0.641	0.571	9.13095e-37	26.271	stable
Calm1	2.82188e-41	0.110113	0.84	0.843	9.59129e-37	26.3505	stable
Ipcef1	4.21574e-41	0.207479	0.376	0.316	1.43289e-36	26.1123	stable
Mark2	4.28544e-41	0.19236	0.265	0.215	1.45658e-36	26.1543	stable
Tbcb	4.75102e-41	0.10606	0.289	0.234	1.61482e-36	26.359	stable
Rfc2	5.02375e-41	0.157913	0.273	0.221	1.70752e-36	26.2426	stable
Il21r	6.03591e-41	0.188317	0.263	0.211	2.05155e-36	26.1652	stable
Flii	6.62576e-41	0.126862	0.262	0.211	2.25203e-36	26.3144	stable
Rbm5	8.85989e-41	0.145309	0.303	0.247	3.01139e-36	26.2726	stable
Gtf2i	1.3998e-40	0.149856	0.374	0.312	4.75779e-36	26.2619	stable
Ptk2b	1.91915e-40	0.145019	0.323	0.265	6.52299e-36	26.2732	stable
Cfdp1	3.11598e-40	0.13039	0.271	0.218	1.05909e-35	26.3066	stable
Atg3	3.62835e-40	0.106015	0.267	0.215	1.23324e-35	26.359	stable
Serbp1	3.79949e-40	0.133856	0.723	0.686	1.29141e-35	26.2988	stable
Ebna1bp2	4.05926e-40	0.122473	0.313	0.258	1.3797e-35	26.324	stable
Uba2	5.60268e-40	0.121305	0.289	0.236	1.90429e-35	26.3266	stable
Abi1	5.72132e-40	0.130273	0.358	0.297	1.94462e-35	26.3069	stable
Fkbp1a	6.24031e-40	0.135067	0.578	0.523	2.12102e-35	26.2961	stable
Inpp5b	6.35554e-40	0.104006	0.278	0.224	2.16018e-35	26.3632	stable
Nop58	8.38527e-40	0.179357	0.358	0.3	2.85007e-35	26.1888	stable
Sae1	8.57632e-40	0.1381	0.313	0.257	2.91501e-35	26.2892	stable
Ndufb4	1.09722e-39	0.112307	0.313	0.257	3.72934e-35	26.3459	stable
Nop53	1.35241e-39	-0.212084	0.628	0.633	4.59672e-35	26.0991	stable
Kif5b	1.5828e-39	0.102303	0.48	0.411	5.37976e-35	26.3667	stable
Itgb7	1.78497e-39	0.166132	0.408	0.347	6.06695e-35	26.2224	stable
Atp5e	2.21541e-39	-0.152129	0.707	0.714	7.52996e-35	26.2565	stable
Arpc5l	2.23994e-39	0.108498	0.354	0.294	7.61332e-35	26.3539	stable
Erh	3.06449e-39	0.160303	0.445	0.384	1.04159e-34	26.2368	stable
Gdi2	3.14555e-39	-0.227797	0.628	0.638	1.06914e-34	26.0524	stable
Sptbn1	3.28131e-39	0.155744	0.325	0.269	1.11529e-34	26.2478	stable
Psmc5	3.50056e-39	0.118327	0.314	0.258	1.18981e-34	26.333	stable
Fip1l1	4.44023e-39	0.126935	0.341	0.283	1.50919e-34	26.3143	stable
Tut7	6.68391e-39	0.197622	0.276	0.225	2.2718e-34	26.1399	stable
Vps13a	7.08952e-39	0.21446	0.28	0.228	2.40966e-34	26.0922	stable
Tipin	7.23629e-39	0.164374	0.251	0.202	2.45954e-34	26.2267	stable
Fth1	8.32144e-39	-0.144082	0.767	0.777	2.82837e-34	26.2754	stable
Hpf1	1.15881e-38	0.103718	0.35	0.292	3.93869e-34	26.3638	stable
H1f2	1.76449e-38	-0.507825	0.329	0.358	5.99732e-34	24.3774	stable
Bltp1	1.8718e-38	0.253899	0.271	0.223	6.36204e-34	25.9688	stable
Nmt1	1.87426e-38	0.174802	0.288	0.236	6.37042e-34	26.2005	stable
Snx2	2.15906e-38	0.143851	0.29	0.237	7.33842e-34	26.276	stable
Prex1	2.57663e-38	0.220074	0.365	0.31	8.75771e-34	26.0756	stable
Mrpl42	2.8711e-38	0.112115	0.378	0.318	9.75857e-34	26.3463	stable
Eno1	3.21953e-38	0.163079	0.563	0.499	1.09428e-33	26.2299	stable
Nrd1	3.35947e-38	0.151452	0.286	0.234	1.14185e-33	26.2581	stable
Snrnp27	4.43159e-38	0.131607	0.282	0.231	1.50625e-33	26.3039	stable
Setd5	4.43935e-38	0.1531	0.273	0.222	1.50889e-33	26.2542	stable
Cyc1	5.4881e-38	0.117216	0.329	0.273	1.86535e-33	26.3354	stable
Akt1	5.70616e-38	0.111115	0.291	0.239	1.93947e-33	26.3484	stable
Polr2f	6.10733e-38	0.10392	0.29	0.237	2.07582e-33	26.3634	stable
Itm2b	8.40186e-38	-0.138438	0.747	0.763	2.85571e-33	26.2884	stable
Psmd12	1.12523e-37	0.106107	0.353	0.294	3.82454e-33	26.3589	stable
Eif2s1	1.13788e-37	0.119795	0.392	0.332	3.86756e-33	26.3299	stable
Vsir	1.16684e-37	0.123273	0.307	0.253	3.96597e-33	26.3223	stable
Pten	1.49995e-37	0.123963	0.266	0.216	5.09818e-33	26.3208	stable
Higd1a	1.53446e-37	0.108736	0.409	0.348	5.21546e-33	26.3534	stable
Lsm12	1.56577e-37	0.101253	0.352	0.294	5.32188e-33	26.3689	stable
Cox6c	1.74068e-37	-0.151096	0.707	0.719	5.91641e-33	26.2589	stable
Slc25a3	1.9644e-37	-0.191437	0.65	0.657	6.67681e-33	26.1568	stable
Bsg	1.99201e-37	0.147234	0.408	0.349	6.77063e-33	26.2681	stable
Srsf7	3.30693e-37	0.120705	0.514	0.451	1.12399e-32	26.3279	stable
Rad23b	4.19173e-37	0.112061	0.283	0.232	1.42473e-32	26.3464	stable
Tra2b	4.49407e-37	0.107695	0.525	0.461	1.52749e-32	26.3556	stable
Exosc8	5.13975e-37	0.107514	0.364	0.307	1.74695e-32	26.3559	stable
Srp19	5.93245e-37	0.106218	0.379	0.319	2.01638e-32	26.3586	stable
Tmem126a	6.07145e-37	0.101842	0.313	0.26	2.06362e-32	26.3677	stable
Blmh	6.10631e-37	0.100542	0.279	0.228	2.07547e-32	26.3703	stable
Skp1	6.33296e-37	0.113582	0.415	0.355	2.15251e-32	26.3432	stable
Mrpl12	6.77344e-37	0.147021	0.304	0.252	2.30223e-32	26.2686	stable
Cdc34	8.02612e-37	0.137084	0.264	0.215	2.728e-32	26.2915	stable
Uqcc2	1.14395e-36	0.153033	0.307	0.254	3.88818e-32	26.2543	stable
Cct3	1.3203e-36	0.10494	0.367	0.308	4.48756e-32	26.3613	stable
Trip12	1.46687e-36	0.15209	0.367	0.308	4.98575e-32	26.2566	stable
Slc44a2	1.68674e-36	0.201742	0.271	0.222	5.73304e-32	26.1285	stable
Otulin	1.79941e-36	0.133739	0.288	0.236	6.11601e-32	26.2991	stable
Vasp	1.80692e-36	0.124832	0.565	0.502	6.14154e-32	26.3189	stable
Lsm2	1.9899e-36	0.11503	0.255	0.208	6.76346e-32	26.3401	stable
Pnrc1	1.99413e-36	-0.350764	0.464	0.483	6.77786e-32	25.574	stable
Dazap1	2.12128e-36	0.157751	0.287	0.236	7.21002e-32	26.243	stable
Phgdh	2.36873e-36	0.146396	0.322	0.27	8.05106e-32	26.27	stable
Emb	2.53115e-36	-0.479547	0.264	0.295	8.60314e-32	24.6794	stable
Ppig	5.90353e-36	0.163405	0.338	0.282	2.00655e-31	26.2291	stable
Ndufa10	6.94259e-36	0.117319	0.375	0.316	2.35972e-31	26.3352	stable
Cd8a	7.80726e-36	0.139768	0.568	0.527	2.65361e-31	26.2854	stable
Anapc5	1.00072e-35	0.145389	0.353	0.298	3.40134e-31	26.2724	stable
Psip1	1.31017e-35	0.100407	0.414	0.352	4.45314e-31	26.3706	stable
Ywhaq	1.62495e-35	0.110291	0.455	0.392	5.52305e-31	26.3501	stable
Hspa4	1.71557e-35	0.114517	0.414	0.354	5.83104e-31	26.3412	stable
Rbms1	2.05427e-35	0.14546	0.293	0.243	6.98225e-31	26.2722	stable
Wdr43	2.42705e-35	0.173876	0.303	0.251	8.24931e-31	26.2029	stable
Puf60	2.90026e-35	0.101183	0.382	0.323	9.85771e-31	26.369	stable
Cyb5r4	3.01856e-35	0.106723	0.274	0.224	1.02598e-30	26.3576	stable
Rbpj	8.69023e-35	-0.448141	0.346	0.372	2.95372e-30	24.958	stable
Cyfip2	9.72374e-35	0.132967	0.385	0.327	3.305e-30	26.3008	stable
Rpl24	1.05998e-34	-0.112216	0.833	0.859	3.60276e-30	26.3461	stable
Snrpd1	1.06187e-34	0.133932	0.378	0.322	3.60921e-30	26.2987	stable
Atf7ip	1.15397e-34	0.210587	0.252	0.207	3.92224e-30	26.1034	stable
Rack1	1.26374e-34	-0.116475	0.797	0.806	4.29533e-30	26.337	stable
Actn4	1.56745e-34	0.125298	0.405	0.347	5.32761e-30	26.3179	stable
Ppp6r1	1.81846e-34	0.13394	0.251	0.204	6.18078e-30	26.2986	stable
Nme1	1.85816e-34	0.144525	0.497	0.443	6.3157e-30	26.2744	stable
Timm13	2.89088e-34	0.140042	0.414	0.353	9.82581e-30	26.2848	stable
Ybx3	3.08397e-34	0.16834	0.423	0.369	1.04821e-29	26.2169	stable
Pglyrp1	3.11684e-34	0.134763	0.492	0.429	1.05938e-29	26.2968	stable
Ptpa	4.75218e-34	0.17894	0.265	0.217	1.61522e-29	26.1899	stable
Rsbn1l	4.7912e-34	0.186089	0.287	0.238	1.62848e-29	26.1711	stable
Psap	5.85063e-34	0.111821	0.458	0.394	1.98857e-29	26.3469	stable
Ndufb8	8.8707e-34	0.106377	0.456	0.397	3.01506e-29	26.3583	stable
Cct7	9.17579e-34	0.122989	0.485	0.426	3.11876e-29	26.3229	stable
Gadd45gip1	9.59761e-34	0.112312	0.339	0.285	3.26213e-29	26.3459	stable
Acadl	1.57127e-33	0.117792	0.425	0.368	5.34058e-29	26.3342	stable
Cdc37	1.759e-33	0.105883	0.456	0.392	5.97868e-29	26.3593	stable
C1qbp	1.79096e-33	0.120969	0.308	0.257	6.0873e-29	26.3273	stable
Psmc3	2.85478e-33	0.11847	0.423	0.363	9.7031e-29	26.3327	stable
Psmd1	3.67361e-33	0.108363	0.282	0.233	1.24862e-28	26.3542	stable
Rbm25	4.16804e-33	0.223532	0.46	0.4	1.41667e-28	26.0653	stable
H2-Q6	4.67828e-33	-0.203741	0.519	0.534	1.5901e-28	26.1229	stable
Vcp	5.44563e-33	0.124013	0.504	0.441	1.85092e-28	26.3207	stable
Tuba4a	6.17987e-33	0.156848	0.258	0.212	2.10048e-28	26.2452	stable
Lsm7	6.61227e-33	0.132535	0.381	0.326	2.24744e-28	26.3018	stable
Rapgef6	7.82038e-33	0.133574	0.418	0.359	2.65807e-28	26.2995	stable
Arhgap30	9.24705e-33	0.136192	0.386	0.328	3.14298e-28	26.2935	stable
Ube2c	9.29221e-33	0.24193	0.271	0.229	3.15833e-28	26.0081	stable
Flna	1.03204e-32	0.124586	0.354	0.3	3.50779e-28	26.3194	stable
Pdap1	1.10606e-32	0.141083	0.423	0.366	3.7594e-28	26.2824	stable
Birc5	1.24672e-32	0.174498	0.282	0.238	4.23747e-28	26.2013	stable
Traf3ip3	1.54769e-32	0.11611	0.358	0.301	5.26046e-28	26.3378	stable
Ggnbp2	1.97686e-32	0.153501	0.372	0.317	6.71916e-28	26.2532	stable
Dhx9	2.46348e-32	0.143458	0.324	0.273	8.37313e-28	26.2769	stable
Lta4h	2.55074e-32	0.109373	0.286	0.237	8.66972e-28	26.352	stable
Septin7	2.56736e-32	0.102051	0.688	0.648	8.7262e-28	26.3672	stable
Pdcd1	4.47131e-32	-0.311046	0.531	0.542	1.51975e-27	25.7548	stable
Tomm7	6.53795e-32	-0.227727	0.566	0.569	2.22218e-27	26.0526	stable
Cox8a	1.12952e-31	-0.126435	0.755	0.776	3.83912e-27	26.3154	stable
Tacc1	1.4408e-31	0.126167	0.302	0.252	4.89714e-27	26.316	stable
Cyrib	1.48911e-31	0.134328	0.518	0.455	5.06134e-27	26.2978	stable
Alyref	1.57473e-31	0.136309	0.344	0.294	5.35234e-27	26.2933	stable
Stat3	1.81903e-31	0.100225	0.386	0.328	6.18269e-27	26.371	stable
Snx5	2.33521e-31	0.104183	0.448	0.386	7.93715e-27	26.3628	stable
Lrrc8c	2.41562e-31	0.158437	0.264	0.218	8.21045e-27	26.2413	stable
Ctsa	3.13018e-31	0.121078	0.397	0.338	1.06392e-26	26.3271	stable
Kcnab2	3.3594e-31	0.116901	0.26	0.215	1.14183e-26	26.3361	stable
Dync1h1	3.51928e-31	0.179658	0.265	0.219	1.19617e-26	26.188	stable
BE692007	4.49715e-31	0.101181	0.306	0.254	1.52854e-26	26.369	stable
Rtn3	4.70989e-31	0.118394	0.411	0.353	1.60084e-26	26.3329	stable
Atxn2l	4.95324e-31	0.106657	0.259	0.213	1.68356e-26	26.3577	stable
Chd1	5.02562e-31	0.106278	0.33	0.277	1.70816e-26	26.3585	stable
Gars	5.92784e-31	0.112243	0.295	0.246	2.01481e-26	26.346	stable
Il18r1	7.03204e-31	-0.471638	0.307	0.332	2.39012e-26	24.7546	stable
Cox7a2l	7.11304e-31	-0.223694	0.581	0.583	2.41765e-26	26.0648	stable
Sub1	7.24583e-31	0.117616	0.798	0.786	2.46278e-26	26.3345	stable
Atrx	7.68411e-31	0.158457	0.472	0.412	2.61175e-26	26.2413	stable
Naa20	8.56113e-31	0.101597	0.258	0.212	2.90984e-26	26.3682	stable
Sec61g	2.46135e-30	-0.159784	0.67	0.677	8.36588e-26	26.238	stable
Edf1	5.20646e-30	0.10129	0.53	0.469	1.76962e-25	26.3688	stable
Septin6	5.45657e-30	0.103391	0.366	0.312	1.85464e-25	26.3645	stable
Pomp	7.54287e-30	0.102587	0.558	0.498	2.56375e-25	26.3661	stable
Aldoa	1.04419e-29	0.16525	0.604	0.554	3.54908e-25	26.2246	stable
Hnrnpab	1.46135e-29	0.128592	0.523	0.471	4.96699e-25	26.3106	stable
Rps10	1.80423e-29	-0.102619	0.811	0.838	6.1324e-25	26.3661	stable
Nudcd3	2.13283e-29	0.126302	0.307	0.258	7.24928e-25	26.3157	stable
Klf2	2.92941e-29	-0.401562	0.413	0.437	9.95677e-25	25.2902	stable
Rsrc2	3.09832e-29	0.105021	0.37	0.316	1.05309e-24	26.3611	stable
Arhgap45	4.19096e-29	0.255691	0.569	0.508	1.42447e-24	25.9628	stable
Cct8	7.33351e-29	0.102909	0.502	0.447	2.49259e-24	26.3655	stable
Cd4	8.57143e-29	-0.335817	0.219	0.253	2.91334e-24	25.6457	stable
Ptpn18	1.39378e-28	-0.184488	0.666	0.661	4.73731e-24	26.1753	stable
Zfas1	2.01063e-28	-0.34314	0.32	0.344	6.83394e-24	25.6111	stable
Macroh2a1	2.38028e-28	0.105939	0.498	0.437	8.09033e-24	26.3592	stable
Cenpa	2.64525e-28	0.102991	0.376	0.327	8.99093e-24	26.3653	stable
Tpm3	3.05317e-28	0.113533	0.67	0.618	1.03774e-23	26.3433	stable
mt-Atp8	4.07055e-28	0.186791	0.509	0.449	1.38354e-23	26.1692	stable
Ppp4r3a	4.1494e-28	0.111049	0.255	0.212	1.41034e-23	26.3485	stable
Mrpl52	4.2102e-28	-0.307408	0.468	0.475	1.431e-23	25.7699	stable
Cd47	1.33498e-27	0.110941	0.562	0.503	4.53745e-23	26.3487	stable
Dock8	1.66104e-27	0.165425	0.445	0.389	5.64572e-23	26.2241	stable
Cmtm7	1.81794e-27	0.103181	0.399	0.344	6.17898e-23	26.3649	stable
Tubb5	2.24871e-27	0.110035	0.53	0.477	7.64313e-23	26.3507	stable
Gm56906	2.26952e-27	-0.195779	0.55	0.562	7.71387e-23	26.145	stable
Ddx5	3.94849e-27	-0.111106	0.884	0.895	1.34205e-22	26.3484	stable
Gm10076	6.69911e-27	-0.258183	0.453	0.458	2.27696e-22	25.9544	stable
Bod1l	8.03396e-27	0.166946	0.291	0.247	2.73066e-22	26.2204	stable
Ucp2	1.14258e-26	-0.144466	0.697	0.703	3.88352e-22	26.2745	stable
mt-Nd4l	1.66477e-26	0.237402	0.517	0.461	5.6584e-22	26.0225	stable
Nedd9	1.74017e-26	0.128281	0.313	0.266	5.91465e-22	26.3113	stable
Id2	1.83552e-26	-0.150494	0.603	0.626	6.23875e-22	26.2604	stable
Rasa1	2.00572e-26	0.144387	0.265	0.222	6.81726e-22	26.2747	stable
Eif5a	2.07677e-26	0.135932	0.672	0.638	7.05874e-22	26.2941	stable
Arhgdia	2.78007e-26	0.10865	0.6	0.544	9.44919e-22	26.3536	stable
Myo1g	4.14851e-26	0.143119	0.383	0.332	1.41004e-21	26.2777	stable
Irf1	4.47303e-26	0.127692	0.357	0.307	1.52034e-21	26.3126	stable
Tubb4b	9.3991e-26	0.123777	0.353	0.309	3.19466e-21	26.3212	stable
Prpf40a	2.47106e-25	0.102469	0.415	0.36	8.39888e-21	26.3664	stable
Emp3	3.62722e-25	-0.257545	0.521	0.528	1.23285e-20	25.9565	stable
Samd9l	4.56935e-25	0.141283	0.298	0.255	1.55308e-20	26.2819	stable
Nap1l1	4.64402e-25	0.128648	0.623	0.586	1.57845e-20	26.3105	stable
Ndufa12	4.93051e-25	0.106233	0.435	0.382	1.67583e-20	26.3586	stable
Nipbl	5.61305e-25	0.100699	0.397	0.344	1.90782e-20	26.37	stable
Ndufa6	1.56716e-24	-0.215578	0.564	0.566	5.32662e-20	26.0889	stable
S100a4	2.32457e-24	-0.124375	0.645	0.666	7.90097e-20	26.3199	stable
Anxa2	2.94222e-24	0.143423	0.575	0.532	1.00003e-19	26.2769	stable
Xrn2	6.14158e-24	0.107306	0.515	0.455	2.08746e-19	26.3564	stable
Cks2	1.33573e-23	0.119572	0.311	0.269	4.54e-19	26.3303	stable
Nktr	1.51081e-23	0.115215	0.323	0.277	5.13509e-19	26.3397	stable
Tpp2	5.61185e-23	0.116245	0.298	0.255	1.90741e-18	26.3375	stable
Arid4a	7.40854e-23	0.17006	0.26	0.221	2.51809e-18	26.2125	stable
Rabac1	1.24886e-22	-0.407372	0.329	0.346	4.24476e-18	25.2531	stable
Naca	1.81818e-22	-0.106206	0.756	0.764	6.17981e-18	26.3587	stable
Acap1	1.92674e-22	0.190073	0.259	0.221	6.54879e-18	26.1605	stable
Serpina3g	1.93896e-22	-0.330363	0.249	0.276	6.59033e-18	25.6707	stable
Ogt	2.31649e-22	0.120704	0.316	0.272	7.87351e-18	26.3279	stable
Nucks1	4.34332e-22	0.121324	0.488	0.44	1.47625e-17	26.3265	stable
Sh2d2a	5.0895e-22	0.134535	0.608	0.562	1.72987e-17	26.2973	stable
Mif	6.32986e-22	0.135104	0.661	0.628	2.15146e-17	26.296	stable
Ccl5	7.13325e-22	-0.227469	0.877	0.884	2.42452e-17	26.0534	stable
Elk3	8.7384e-22	0.114741	0.252	0.214	2.97009e-17	26.3407	stable
Vim	1.05303e-21	-0.244874	0.574	0.572	3.57914e-17	25.9986	stable
Lat	2.44021e-21	-0.171354	0.615	0.61	8.29401e-17	26.2093	stable
Cntrl	4.29195e-21	0.152025	0.538	0.482	1.45879e-16	26.2567	stable
Ndufb1	4.93554e-21	-0.146974	0.623	0.622	1.67754e-16	26.2687	stable
Dut	2.56079e-20	0.105953	0.432	0.387	8.70387e-16	26.3592	stable
Rbbp6	2.70693e-20	0.102128	0.262	0.224	9.20058e-16	26.3671	stable
Gstp1	4.36485e-20	0.157813	0.273	0.236	1.48357e-15	26.2428	stable
H1f4	4.89885e-20	0.20022	0.28	0.245	1.66507e-15	26.1327	stable
Gstp3	6.77033e-20	-0.392036	0.229	0.251	2.30117e-15	25.3488	stable
Rasal3	1.1183e-19	0.10355	0.33	0.288	3.80098e-15	26.3641	stable
Racgap1	1.49293e-19	0.111652	0.253	0.218	5.07433e-15	26.3472	stable
Stk38	2.73479e-19	0.107549	0.255	0.219	9.29529e-15	26.3559	stable
Adam19	4.32241e-19	0.128139	0.342	0.3	1.46914e-14	26.3116	stable
Themis	4.48314e-19	0.120155	0.36	0.316	1.52377e-14	26.3291	stable
Hcst	6.12893e-19	-0.179121	0.609	0.606	2.08316e-14	26.1894	stable
Runx3	7.27979e-19	0.115361	0.319	0.278	2.47433e-14	26.3394	stable
Slfn2	1.08918e-18	-0.194553	0.623	0.619	3.70201e-14	26.1483	stable
Cmc1	2.23383e-18	-0.371008	0.297	0.312	7.59256e-14	25.469	stable
Cited2	3.97962e-18	-0.421906	0.424	0.431	1.35263e-13	25.1552	stable
Eif3h	7.56497e-18	-0.128374	0.655	0.648	2.57126e-13	26.3111	stable
Ifi27	9.08745e-18	-0.31707	0.344	0.357	3.08873e-13	25.7293	stable
Hint1	2.59453e-17	-0.135483	0.622	0.621	8.81854e-13	26.2951	stable
H4c4	3.86823e-17	0.18308	0.264	0.233	1.31477e-12	26.179	stable
Cnbp	6.1062e-17	-0.166335	0.586	0.588	2.07544e-12	26.2219	stable
Icos	1.53735e-16	-0.234969	0.372	0.389	5.22529e-12	26.0302	stable
Ifng	1.66914e-16	-0.265037	0.346	0.362	5.67323e-12	25.9307	stable
Ppp1r18	2.41081e-16	-0.240299	0.535	0.53	8.19409e-12	26.0133	stable
Dazap2	2.59196e-16	-0.188656	0.569	0.562	8.80982e-12	26.1643	stable
Son	5.64181e-16	0.132221	0.677	0.624	1.9176e-11	26.3025	stable
Cxcr6	1.47745e-15	-0.248864	0.484	0.492	5.02171e-11	25.9856	stable
Ppp1r15a	1.7272e-15	-0.139701	0.255	0.278	5.87059e-11	26.2855	stable
H3f3a	3.71109e-15	-0.112925	0.677	0.673	1.26136e-10	26.3446	stable
Dad1	5.49683e-15	-0.168129	0.585	0.584	1.86832e-10	26.2174	stable
Ubl5	5.59012e-15	-0.141469	0.633	0.623	1.90003e-10	26.2815	stable
Hsp90aa1	7.72366e-15	-0.220771	0.661	0.658	2.62519e-10	26.0736	stable
Gnas	7.89813e-15	-0.105732	0.719	0.712	2.6845e-10	26.3596	stable
Sh2d1a	9.02328e-15	-0.288745	0.385	0.395	3.06692e-10	25.844	stable
Akap13	3.43858e-14	0.112624	0.582	0.529	1.16874e-09	26.3452	stable
Eif3k	3.94729e-14	-0.132824	0.64	0.632	1.34164e-09	26.3011	stable
H2-T23	4.30928e-14	-0.145381	0.636	0.63	1.46468e-09	26.2724	stable
Ms4a4b	6.72299e-14	0.109737	0.806	0.803	2.28508e-09	26.3513	stable
Nrgn	8.77778e-14	0.155608	0.306	0.276	2.98348e-09	26.2481	stable
Hspe1	1.07643e-13	-0.173659	0.525	0.527	3.65869e-09	26.2034	stable
Ube2d3	1.77994e-13	-0.145753	0.622	0.616	6.04982e-09	26.2715	stable
Sdf4	2.42179e-13	-0.249452	0.532	0.526	8.23144e-09	25.9836	stable
Taf1d	2.88735e-13	0.128443	0.412	0.37	9.81382e-09	26.3109	stable
Tle5	3.39793e-13	-0.135342	0.617	0.609	1.15492e-08	26.2955	stable
Pcbp2	3.6435e-13	-0.134457	0.633	0.629	1.23839e-08	26.2975	stable
Xcl1	4.01224e-13	0.161576	0.287	0.259	1.36372e-08	26.2336	stable
mt-Nd3	1.04584e-12	0.206852	0.805	0.761	3.55472e-08	26.1141	stable
Atp5c1	6.87801e-12	-0.126722	0.633	0.626	2.33777e-07	26.3147	stable
1500011B03Rik	1.6967e-11	-0.372618	0.239	0.251	5.7669e-07	25.4602	stable
Entrep3	6.06045e-11	-0.312251	0.376	0.379	2.05989e-06	25.7498	stable
Npc2	1.1863e-10	-0.193405	0.544	0.532	4.03213e-06	26.1515	stable
Gramd1a	1.45158e-10	0.127269	0.256	0.229	4.93379e-06	26.3135	stable
Ndufa7	1.75266e-10	-0.172036	0.537	0.527	5.95711e-06	26.2076	stable
Tprgl	1.80684e-10	-0.118306	0.353	0.31	6.14128e-06	26.3331	stable
Slamf6	3.81756e-10	-0.135708	0.339	0.354	1.29755e-05	26.2946	stable
Sec61b	5.26142e-10	-0.106819	0.635	0.632	1.7883e-05	26.3574	stable
Supt4a	1.07977e-09	-0.207348	0.473	0.465	3.67002e-05	26.1127	stable
Uhrf2	1.89471e-09	-0.120493	0.252	0.222	6.43992e-05	26.3283	stable
Batf	2.36612e-09	-0.279391	0.416	0.416	8.0422e-05	25.8792	stable
Idnk	2.79289e-09	-0.100594	0.257	0.228	9.49275e-05	26.3702	stable
Vdac1	3.11219e-09	-0.363573	0.272	0.277	0.00010578	25.5087	stable
Mtarc2	7.73046e-09	-0.101438	0.263	0.234	0.000262751	26.3685	stable
Mrps6	8.1795e-09	-0.104479	0.251	0.223	0.000278013	26.3622	stable
Tab2	1.26853e-08	-0.348071	0.28	0.286	0.000431162	25.5873	stable
Eif3m	1.50245e-08	-0.187251	0.512	0.501	0.000510666	26.168	stable
Ramac	1.52692e-08	-0.104081	0.305	0.271	0.000518985	26.3631	stable
Emc7	1.90334e-08	-0.109756	0.295	0.264	0.000646927	26.3512	stable
Igha	1.95424e-08	0.387266	0.267	0.242	0.000664225	25.3771	stable
Sp3	2.01403e-08	-0.133099	0.257	0.229	0.000684547	26.3005	stable
Med10	4.88753e-08	-0.106432	0.298	0.266	0.00166122	26.3582	stable
Gabarap	6.52725e-08	-0.20479	0.47	0.462	0.00221855	26.1199	stable
Hif1a	7.80524e-08	-0.253738	0.416	0.413	0.00265292	25.9694	stable
Fyb	8.72914e-08	-0.126766	0.633	0.617	0.00296695	26.3146	stable
Cdkn2aipnl	8.95053e-08	-0.10764	0.271	0.242	0.00304219	26.3557	stable
Cops9	1.151e-07	-0.206544	0.494	0.482	0.00391214	26.115	stable
Ypel3	1.15948e-07	-0.255966	0.351	0.355	0.00394095	25.9619	stable
Psmb1	1.61529e-07	-0.103652	0.66	0.653	0.00549019	26.3639	stable
Ppib	2.00988e-07	-0.119791	0.578	0.566	0.00683139	26.3299	stable
Mpc2	2.63028e-07	-0.112613	0.276	0.247	0.00894007	26.3452	stable
Ppp2r1a	3.79673e-07	-0.112615	0.34	0.305	0.0129047	26.3452	stable
Vamp8	4.47151e-07	-0.17176	0.528	0.512	0.0151982	26.2083	stable
Mndal	4.67108e-07	-0.111051	0.592	0.585	0.0158765	26.3485	stable
Mrpl21	6.78833e-07	-0.103659	0.325	0.292	0.0230729	26.3639	stable
Pdhb	6.93507e-07	-0.115257	0.272	0.244	0.0235716	26.3396	stable
Cxcr3	7.02287e-07	-0.234908	0.387	0.388	0.02387	26.0304	stable
Clk1	1.0335e-06	-0.163126	0.44	0.437	0.0351276	26.2298	stable
Eif3e	1.36535e-06	-0.151927	0.542	0.529	0.0464069	26.257	stable
H2-T22	2.97326e-06	-0.222299	0.398	0.394	0.101058	26.069	stable
Chic2	3.04632e-06	-0.107194	0.312	0.282	0.103541	26.3566	stable
Adprh	3.67967e-06	-0.139192	0.298	0.268	0.125068	26.2867	stable
Izumo1r	3.83176e-06	-0.203584	0.292	0.3	0.130238	26.1233	stable
Gng10	4.22635e-06	-0.273426	0.352	0.348	0.14365	25.9009	stable
Use1	5.14846e-06	-0.222407	0.439	0.429	0.174991	26.0687	stable
Atp6v1f	6.32614e-06	-0.141444	0.567	0.549	0.215019	26.2815	stable
Matr3	7.09776e-06	-0.136157	0.254	0.229	0.241246	26.2936	stable
Tmem59	7.48443e-06	-0.165708	0.316	0.285	0.254388	26.2234	stable
Ccng1	9.40893e-06	-0.132413	0.317	0.288	0.3198	26.3021	stable
Capg	1.02702e-05	-0.171861	0.313	0.319	0.349074	26.208	stable
Lcp2	1.13528e-05	-0.144281	0.551	0.538	0.385871	26.275	stable
Eif4ebp2	1.34069e-05	-0.117287	0.278	0.252	0.455689	26.3353	stable
Eif4g2	1.7599e-05	-0.108989	0.628	0.614	0.598172	26.3528	stable
Il2rg	2.12194e-05	-0.14761	0.603	0.589	0.721226	26.2672	stable
Ndufa2	2.17973e-05	-0.111596	0.573	0.557	0.740868	26.3474	stable
Esco1	2.42824e-05	-0.121378	0.258	0.235	0.825333	26.3264	stable
Uqcc3	3.87416e-05	-0.135587	0.275	0.25	1	26.2949	stable
Polr1d	4.09419e-05	-0.107109	0.598	0.581	1	26.3568	stable
Cd28	5.19366e-05	-0.183293	0.462	0.454	1	26.1785	stable
Cd84	5.70299e-05	-0.220667	0.259	0.263	1	26.0739	stable
Sat1	7.27573e-05	-0.192587	0.443	0.434	1	26.1537	stable
Zfand5	8.00478e-05	-0.107983	0.325	0.297	1	26.3549	stable
Sys1	9.47043e-05	-0.150809	0.281	0.256	1	26.2596	stable
Tapbpl	0.000100023	-0.117453	0.31	0.283	1	26.3349	stable
Hnrnpa1	0.000168217	-0.108749	0.553	0.535	1	26.3533	stable
Eea1	0.000179112	-0.259455	0.352	0.349	1	25.95	stable
Tmem254	0.000190687	-0.245954	0.392	0.382	1	25.9951	stable
Pdcd6	0.000198701	-0.127606	0.321	0.293	1	26.3128	stable
Ost4	0.000199781	-0.116462	0.556	0.542	1	26.337	stable
Serp1	0.000204928	-0.131429	0.32	0.292	1	26.3043	stable
Akr1a1	0.000305441	-0.154885	0.481	0.466	1	26.2499	stable
Stmp1	0.000319426	-0.273238	0.333	0.328	1	25.9016	stable
AU020206	0.000324126	-0.161522	0.542	0.527	1	26.2338	stable
H13	0.000521886	-0.163371	0.451	0.439	1	26.2292	stable
Arf6	0.0005624	-0.118681	0.374	0.343	1	26.3323	stable
Idh3b	0.000630325	-0.204108	0.423	0.41	1	26.1218	stable
Plgrkt	0.000631052	-0.122961	0.316	0.289	1	26.323	stable
Fus	0.000679712	-0.137865	0.479	0.464	1	26.2897	stable
Traf1	0.000698801	-0.191965	0.312	0.311	1	26.1554	stable
Trbc1	0.000766679	-0.104542	0.533	0.537	1	26.3621	stable
Bcl2a1d	0.00108868	-0.105945	0.396	0.366	1	26.3592	stable
Dpm3	0.00109573	-0.133754	0.343	0.314	1	26.2991	stable
Ufc1	0.00110517	-0.142475	0.284	0.261	1	26.2791	stable
Mat2b	0.00114475	-0.184603	0.316	0.289	1	26.175	stable
Snhg8	0.00143782	-0.233541	0.302	0.299	1	26.0346	stable
Ier2	0.00144466	-0.23292	0.399	0.388	1	26.0366	stable
Atxn10	0.00152546	-0.118626	0.291	0.268	1	26.3324	stable
Lamtor1	0.00155397	-0.15114	0.309	0.283	1	26.2588	stable
Syf2	0.00160094	-0.11657	0.393	0.361	1	26.3368	stable
Inpp1	0.00175238	-0.113447	0.276	0.254	1	26.3434	stable
Sap18	0.00215011	-0.117026	0.33	0.304	1	26.3358	stable
Apobec3	0.00221312	-0.126123	0.522	0.507	1	26.316	stable
Sdhd	0.00260989	-0.128408	0.323	0.296	1	26.311	stable
Arhgap9	0.00337084	-0.182034	0.37	0.361	1	26.1818	stable
Pld3	0.00357427	-0.102244	0.346	0.319	1	26.3668	stable
Imp3	0.00371238	-0.176574	0.286	0.262	1	26.196	stable
Arpc1a	0.00452804	-0.178458	0.254	0.234	1	26.1911	stable
Hadhb	0.00502051	-0.172903	0.276	0.254	1	26.2053	stable
Resf1	0.00596057	-0.143272	0.251	0.233	1	26.2773	stable
Rnf187	0.0061994	-0.13996	0.309	0.285	1	26.2849	stable
Rassf5	0.00687242	-0.144579	0.363	0.334	1	26.2743	stable
Serinc3	0.00696279	-0.14098	0.565	0.55	1	26.2826	stable
Aprt	0.0076322	-0.168418	0.425	0.412	1	26.2167	stable
Commd4	0.00905739	-0.127407	0.298	0.277	1	26.3132	stable
Nab1	0.00931283	-0.11206	0.412	0.383	1	26.3464	stable
Fkbp3	0.00980986	-0.142694	0.507	0.49	1	26.2786	stable
Mrpl57	0.0138314	-0.116987	0.357	0.329	1	26.3359	stable
Fis1	0.0147706	-0.132058	0.495	0.476	1	26.3029	stable
Sting1	0.0148107	-0.186	0.273	0.253	1	26.1713	stable
Gpsm3	0.0167127	-0.104738	0.391	0.362	1	26.3617	stable
Sqstm1	0.0168549	-0.278743	0.316	0.308	1	25.8816	stable
Dnajb1	0.0177948	-0.248269	0.284	0.263	1	25.9875	stable
Ssr3	0.0181143	-0.182308	0.3	0.278	1	26.1811	stable
Sh3bgrl	0.020491	-0.149604	0.332	0.309	1	26.2625	stable
Nr4a2	0.0208575	-0.286676	0.292	0.288	1	25.8519	stable
Tpst2	0.0221894	-0.101989	0.349	0.324	1	26.3674	stable
Ndufa1	0.0241141	-0.11682	0.532	0.509	1	26.3363	stable
Mkrn1	0.028092	-0.14936	0.318	0.296	1	26.2631	stable
Rilpl2	0.0282968	-0.101117	0.403	0.376	1	26.3691	stable
Aup1	0.0296309	-0.140927	0.341	0.317	1	26.2827	stable
Commd3	0.0320867	-0.169642	0.319	0.297	1	26.2136	stable
Ubxn1	0.0327221	-0.12643	0.384	0.356	1	26.3154	stable
Gna13	0.0328627	-0.301056	0.278	0.272	1	25.7958	stable
Maf1	0.0405869	-0.272775	0.263	0.259	1	25.9033	stable
Rac1	0.0478968	-0.103777	0.568	0.543	1	26.3637	stable
Tmed10	0.0489125	-0.118933	0.417	0.388	1	26.3317	stable
Sod1	0.0539186	-0.18058	0.306	0.285	1	26.1856	stable
Itk	0.0581352	-0.101826	0.329	0.308	1	26.3677	stable
Rnf166	0.0609892	-0.126182	0.333	0.309	1	26.3159	stable
Map1lc3b	0.0702011	-0.102522	0.56	0.538	1	26.3663	stable
Slc3a2	0.0727353	-0.136073	0.277	0.26	1	26.2938	stable
Ube2b	0.0816926	-0.135722	0.438	0.407	1	26.2946	stable
Tnfrsf18	0.0885926	-0.246184	0.328	0.319	1	25.9943	stable
Pkp3	0.111779	-0.110346	0.317	0.3	1	26.35	stable
Chd9	0.123097	-0.150442	0.296	0.29	1	26.2605	stable
Rab8a	0.126633	-0.112785	0.494	0.461	1	26.3449	stable
Paip2	0.131484	-0.143052	0.5	0.477	1	26.2778	stable
Cstb	0.135331	-0.150638	0.34	0.318	1	26.26	stable
Grap	0.136086	-0.185682	0.301	0.294	1	26.1722	stable
D16Ertd472e	0.148197	-0.142716	0.303	0.285	1	26.2786	stable
Clint1	0.15588	-0.113749	0.455	0.425	1	26.3428	stable
Rtraf	0.222312	-0.134025	0.451	0.43	1	26.2984	stable
Churc1	0.240991	-0.225072	0.328	0.315	1	26.0607	stable
Tmem123	0.247101	-0.226942	0.323	0.302	1	26.055	stable
Ssr4	0.252476	-0.144012	0.455	0.432	1	26.2756	stable
Nrp1	0.256376	-0.141956	0.315	0.297	1	26.2803	stable
Selenok	0.284057	-0.122096	0.453	0.426	1	26.3249	stable
Tmem179b	0.292262	-0.204564	0.307	0.296	1	26.1206	stable
Ldb1	0.296679	-0.156123	0.283	0.268	1	26.2469	stable
Cox14	0.298117	-0.192296	0.341	0.319	1	26.1545	stable
Kxd1	0.311003	-0.211291	0.265	0.249	1	26.1014	stable
H2az2	0.316964	-0.155991	0.455	0.433	1	26.2472	stable
Spcs1	0.321171	-0.15127	0.445	0.424	1	26.2585	stable
Bnip3l	0.325664	-0.165549	0.372	0.35	1	26.2238	stable
Tap1	0.335715	-0.120652	0.47	0.447	1	26.328	stable
Fundc2	0.339997	-0.188571	0.34	0.318	1	26.1645	stable
Wdr83os	0.340824	-0.159397	0.324	0.306	1	26.239	stable
S100a13	0.348951	-0.123908	0.504	0.477	1	26.3209	stable
Tbrg1	0.351034	-0.157064	0.332	0.314	1	26.2446	stable
Leprotl1	0.351428	-0.124038	0.501	0.474	1	26.3206	stable
Txndc17	0.358905	-0.21001	0.409	0.387	1	26.1051	stable
Zdhhc18	0.464286	-0.153901	0.307	0.296	1	26.2523	stable
Sh3glb1	0.473796	-0.136644	0.497	0.471	1	26.2925	stable
Csnk2b	0.510025	-0.100083	0.495	0.465	1	26.3713	stable
Bcl2a1b	0.541203	-0.15846	0.459	0.431	1	26.2413	stable
4930523C07Rik	0.546706	-0.192438	0.263	0.251	1	26.1541	stable
Cytip	0.573878	-0.141563	0.427	0.404	1	26.2813	stable
Mettl23	0.577005	-0.181537	0.327	0.31	1	26.1831	stable
Cd6	0.586562	-0.14787	0.343	0.33	1	26.2666	stable
Ptp4a2	0.657033	-0.148955	0.461	0.433	1	26.264	stable
Tnfaip8	0.672283	-0.139642	0.489	0.463	1	26.2857	stable
Polr2e	0.684628	-0.224982	0.296	0.28	1	26.0609	stable
2310001H17Rik	0.699039	-0.121323	0.355	0.343	1	26.3265	stable
Adgre5	0.705553	-0.112003	0.393	0.378	1	26.3465	stable
Arap2	0.714842	-0.198804	0.276	0.263	1	26.1366	stable
Sin3b	0.758597	-0.160368	0.411	0.386	1	26.2366	stable
Cd226	0.78016	-0.139347	0.358	0.34	1	26.2863	stable
Sec62	0.806825	-0.129331	0.485	0.458	1	26.309	stable
Brk1	0.871032	-0.129587	0.455	0.427	1	26.3084	stable
Malat1	0.911441	0.219911	0.988	0.983	1	26.0761	stable
Smap1	0.917801	-0.149346	0.368	0.349	1	26.2631	stable
Spcs2	0.950371	-0.127019	0.516	0.488	1	26.3141	stable
Psenen	0.951265	-0.123835	0.497	0.47	1	26.3211	stable
Tmem134	0.95777	-0.216671	0.316	0.299	1	26.0857	stable
Glrx	0.96858	-0.10299	0.351	0.337	1	26.3653	stable
Higd2a	0.969814	-0.189584	0.331	0.314	1	26.1618	stable
