# Supplementary material for: Single Cell Multi‐Omics Revealing the Important Role of MR1 Mediated MAIT Cells in Maintaining Rejection for Liver Transplantation
Source: Cell Prolif. 2026 Mar 10:e70194. Online ahead of print. doi: 10.1111/cpr.70194 (PMC13325667; doi:10.1111/cpr.70194)
Supplement: Supplementary file 22 — Table S6: GO and KEGG pathway enrichment analysis of DEGs in murine transplant samples. [file CPR-9999-e70194-s011.xlsx]

## Sheet: GO
	ONTOLOGY	ID	Description	GeneRatio	BgRatio	pvalue	p.adjust	qvalue	geneID	Count
GO:0002181	BP	GO:0002181	cytoplasmic translation	86/999	173/28832	3.05196e-78	1.54337e-74	1.02642e-74	66481/67248/19946/67186/267019/68436/78294/20088/26451/67281/65019/66475/319195/19981/14109/20090/54127/19951/67671/20044/20005/20115/56040/68052/19982/19941/67025/268449/27050/270106/76846/19989/27207/20091/76808/20055/20102/19942/54217/100503670/20104/57808/19899/19921/20042/20103/51810/19934/20054/19988/27370/66480/19933/67427/67945/66489/68028/20085/66085/22608/269261/11837/27367/78655/19896/…	86
GO:0140236	BP	GO:0140236	translation at presynapse	43/999	47/28832	1.03767e-58	2.62374e-55	1.74492e-55	67186/267019/68436/78294/20088/26451/67281/65019/319195/57294/19981/54127/19951/67671/20044/20005/19982/19941/268449/270106/19989/27207/20055/19942/54217/100503670/57808/20042/20103/19934/110954/19988/27370/66480/66489/269261/19896/22186/19944/67115/26961/68193/67097	43
GO:0140241	BP	GO:0140241	translation at synapse	43/999	48/28832	9.63831e-58	1.21852e-54	8.10379e-55	67186/267019/68436/78294/20088/26451/67281/65019/319195/57294/19981/54127/19951/67671/20044/20005/19982/19941/268449/270106/19989/27207/20055/19942/54217/100503670/57808/20042/20103/19934/110954/19988/27370/66480/66489/269261/19896/22186/19944/67115/26961/68193/67097	43
GO:0140242	BP	GO:0140242	translation at postsynapse	43/999	48/28832	9.63831e-58	1.21852e-54	8.10379e-55	67186/267019/68436/78294/20088/26451/67281/65019/319195/57294/19981/54127/19951/67671/20044/20005/19982/19941/268449/270106/19989/27207/20055/19942/54217/100503670/57808/20042/20103/19934/110954/19988/27370/66480/66489/269261/19896/22186/19944/67115/26961/68193/67097	43
GO:0022613	BP	GO:0022613	ribonucleoprotein complex biogenesis	86/999	454/28832	1.22741e-38	1.2414e-35	8.25595e-36	66481/267019/78294/20088/66475/57294/14109/54127/67671/20044/20115/68052/19941/67025/76846/19989/27207/20091/20055/20102/19942/100503670/20104/57808/20042/110809/20103/20817/27981/67996/20054/56758/56200/103573/19134/66489/67040/20085/53817/226982/22185/66085/67332/17089/67134/67684/14007/11837/78655/66362/19384/20815/14113/13669/66942/56351/67115/66978/65961/72193/78651/18813/27979/269254/52530/…	86
GO:0006417	BP	GO:0006417	regulation of translation	68/999	375/28832	1.61054e-29	1.35742e-26	9.0275e-27	14939/67671/20044/56040/19941/27050/76846/20102/12696/100503670/19652/20202/51810/110954/208643/73158/230861/224742/20918/12317/53817/14852/15568/226982/23983/18755/22608/70769/108989/19290/18750/213988/52874/22695/21453/80913/56403/24015/13684/232791/13418/17347/234594/52469/18813/27979/18746/100037258/12227/19229/66870/11651/13665/67267/14694/12261/13211/276770/108155/12785/17872/73830/16341/13…	68
GO:0008380	BP	GO:0008380	RNA splicing	73/999	466/28832	1.90973e-27	1.37965e-24	9.17533e-25	68052/71514/12696/19652/110809/51810/20817/27981/67996/56758/27370/230908/75956/68693/20918/76936/53861/19134/67040/53817/108014/22185/98758/67332/22608/67684/331401/14007/15481/67302/20815/56403/68981/56215/16854/20637/56070/234023/18139/66978/72193/78651/269254/18949/20382/319322/76522/70439/83486/66618/225027/20462/27756/70248/101739/67959/20641/12261/67039/66094/13211/21681/13207/56194/20658/…	73
GO:0071826	BP	GO:0071826	protein-RNA complex organization	47/999	195/28832	2.3924e-26	1.51229e-23	1.00575e-23	57294/14109/54127/67671/20044/67025/100503670/20104/110809/20103/20817/27981/67996/20054/56758/19134/20085/53817/22185/66085/67332/67684/14007/78655/20815/13669/56351/66978/72193/27979/269254/75617/83486/68077/16573/27756/101739/67959/68193/20641/269523/13211/68135/15519/73830/98221/16341	47
GO:0022618	BP	GO:0022618	protein-RNA complex assembly	45/999	186/28832	2.35536e-25	1.32345e-22	8.8016e-23	57294/14109/54127/67671/20044/67025/100503670/20104/110809/20103/20817/27981/67996/20054/56758/19134/20085/53817/22185/66085/67332/67684/14007/78655/20815/13669/56351/66978/72193/27979/269254/75617/83486/68077/27756/101739/67959/68193/20641/13211/68135/15519/73830/98221/16341	45
GO:0006091	BP	GO:0006091	generation of precursor metabolites and energy	71/999	500/28832	4.15335e-24	2.10035e-21	1.39684e-21	17711/17719/17705/16828/67041/56421/17708/15483/18648/66576/13063/15925/17721/15275/17710/12857/20185/21991/12867/80913/19046/110826/17709/70316/66148/21881/17717/18021/17716/56351/56428/52637/68198/18746/75406/67680/67841/68194/68077/13806/66445/11651/12864/67267/67273/19664/67264/269523/12868/20848/20463/11674/26914/17706/22228/17720/66414/67130/108155/102631912/15978/14683/17718/66416/15251/68…	71
GO:0006119	BP	GO:0006119	oxidative phosphorylation	40/999	154/28832	6.19203e-24	2.84664e-21	1.89316e-21	17711/17719/17705/17708/66576/13063/17721/17710/12857/12867/17709/70316/66148/17717/17716/56428/68198/75406/67680/68194/66445/12864/67267/67273/67264/269523/12868/20463/26914/17706/17720/66414/67130/102631912/17718/66416/17991/107197/66925/54405	40
GO:0009060	BP	GO:0009060	aerobic respiration	45/999	206/28832	2.22148e-23	9.3617e-21	6.226e-21	17711/17719/17705/17708/66576/13063/15925/17721/17710/12857/12867/17709/70316/66148/17717/17716/56428/68198/75406/67680/68194/68077/66445/11651/12864/67267/67273/67264/269523/12868/20463/26914/17706/17720/66414/67130/102631912/17718/66416/68263/17991/107197/170718/66925/54405	45
GO:0045333	BP	GO:0045333	cellular respiration	50/999	261/28832	4.09101e-23	1.5914e-20	1.05836e-20	17711/17719/17705/17708/66576/13063/15925/17721/17710/12857/12867/80913/110826/17709/70316/66148/17717/18021/17716/56428/52637/68198/75406/67680/68194/68077/66445/11651/12864/67267/67273/67264/269523/12868/20463/26914/17706/17720/66414/67130/102631912/15978/17718/66416/68263/17991/107197/170718/66925/54405	50
GO:0042254	BP	GO:0042254	ribosome biogenesis	55/999	320/28832	6.40265e-23	2.31273e-20	1.53808e-20	66481/267019/78294/20088/66475/57294/14109/54127/67671/20044/20115/68052/19941/67025/76846/19989/27207/20091/20055/20102/19942/100503670/20104/57808/20042/20103/20054/56200/103573/66489/67040/20085/226982/17089/67134/11837/66362/19384/14113/66942/67115/65961/78651/18813/52530/75617/69072/55989/68077/19211/69639/72515/68193/12261/102462	55
GO:0030098	BP	GO:0030098	lymphocyte differentiation	67/999	473/28832	9.52847e-23	3.21236e-20	2.13638e-20	16017/16071/12010/12193/15900/16019/12477/20104/11461/19934/22778/20586/108655/15201/20588/317757/21942/22780/12515/17085/12400/20185/93760/57261/15170/210293/21929/22632/16768/68094/207304/12500/94176/58208/65113/56233/11774/18018/18021/75974/66923/12502/21940/19229/277360/74048/12525/19664/21946/19156/20848/16182/12504/102545/15902/16362/210757/12399/15978/15519/30925/53314/20687/16186/12487/12…	67
GO:0000375	BP	GO:0000375	RNA splicing, via transesterification reactions	54/999	315/28832	1.80375e-22	5.06754e-20	3.37016e-20	71514/12696/19652/110809/51810/20817/27981/67996/56758/75956/68693/20918/76936/19134/67040/53817/108014/22185/67332/67684/14007/15481/20815/68981/56215/20637/234023/66978/72193/78651/269254/20382/319322/76522/83486/225027/20462/27756/70248/101739/67959/20641/12261/67039/66094/13211/13207/56194/20658/66177/15382/68592/20220/72289	54
GO:0000377	BP	GO:0000377	RNA splicing, via transesterification reactions with bulged adenosine as nucleophile	54/999	315/28832	1.80375e-22	5.06754e-20	3.37016e-20	71514/12696/19652/110809/51810/20817/27981/67996/56758/75956/68693/20918/76936/19134/67040/53817/108014/22185/67332/67684/14007/15481/20815/68981/56215/20637/234023/66978/72193/78651/269254/20382/319322/76522/83486/225027/20462/27756/70248/101739/67959/20641/12261/67039/66094/13211/13207/56194/20658/66177/15382/68592/20220/72289	54
GO:0000398	BP	GO:0000398	mRNA splicing, via spliceosome	54/999	315/28832	1.80375e-22	5.06754e-20	3.37016e-20	71514/12696/19652/110809/51810/20817/27981/67996/56758/75956/68693/20918/76936/19134/67040/53817/108014/22185/67332/67684/14007/15481/20815/68981/56215/20637/234023/66978/72193/78651/269254/20382/319322/76522/83486/225027/20462/27756/70248/101739/67959/20641/12261/67039/66094/13211/13207/56194/20658/66177/15382/68592/20220/72289	54
GO:1903311	BP	GO:1903311	regulation of mRNA metabolic process	54/999	321/28832	4.51251e-22	1.20104e-19	7.98751e-20	12193/77134/12696/19652/110809/51810/66660/20817/67996/56758/73158/230908/20918/67040/108014/15568/22185/22608/14007/15481/213988/20815/22695/80913/56403/56215/56233/232791/19877/20637/234023/78781/234594/20382/70439/12227/83486/66899/214290/225027/20462/70248/67959/12261/67039/13211/15384/13207/22352/20658/233908/20220/56460/72289	54
GO:0015980	BP	GO:0015980	energy derivation by oxidation of organic compounds	55/999	371/28832	8.30045e-20	2.09877e-17	1.39579e-17	17711/17719/17705/16828/17708/66576/13063/15925/17721/17710/12857/12867/80913/19046/110826/17709/70316/66148/17717/18021/17716/56351/56428/52637/68198/75406/67680/67841/68194/68077/66445/11651/12864/67267/67273/67264/269523/12868/20463/26914/17706/17720/66414/67130/102631912/15978/14683/17718/66416/68263/17991/107197/170718/66925/54405	55
GO:0009141	BP	GO:0009141	nucleoside triphosphate metabolic process	48/999	296/28832	4.45467e-19	1.07273e-16	7.13418e-17	17719/17705/56421/18648/17721/15275/20185/21991/15481/56045/19384/231932/21915/70316/66422/17717/17716/56428/18103/68198/18746/75406/67680/68194/13806/67273/18102/67264/269523/20848/11674/17706/22228/17720/66414/67130/108155/102631912/110074/15978/17718/66416/15251/17991/107197/66925/66437/54405	48
GO:0022904	BP	GO:0022904	respiratory electron transport chain	29/999	105/28832	1.58063e-18	3.6333e-16	2.41633e-16	17711/17719/17708/66576/13063/17721/17710/12857/12867/80913/110826/17709/66148/17717/17716/56428/75406/67680/66445/67273/67264/12868/20463/17720/66414/17718/66416/107197/66925	29
GO:0042773	BP	GO:0042773	ATP synthesis coupled electron transport	26/999	83/28832	2.87649e-18	6.32452e-16	4.20612e-16	17711/17719/66576/13063/17721/17710/12857/12867/17709/66148/17717/17716/56428/75406/67680/66445/67273/67264/12868/20463/17720/66414/17718/66416/107197/66925	26
GO:0042274	BP	GO:0042274	ribosomal small subunit biogenesis	29/999	108/28832	3.69518e-18	7.78606e-16	5.17812e-16	66481/267019/78294/20088/66475/57294/14109/54127/20044/20115/68052/76846/27207/20091/20055/20102/20104/20042/20103/20054/20085/67134/14113/65961/78651/75617/55989/72515/102462	29
GO:0009144	BP	GO:0009144	purine nucleoside triphosphate metabolic process	45/999	280/28832	8.21032e-18	1.66078e-15	1.1045e-15	17719/17705/56421/18648/17721/15275/20185/21991/15481/56045/19384/231932/70316/17717/17716/56428/18103/68198/18746/75406/67680/68194/13806/67273/18102/67264/269523/20848/11674/17706/22228/17720/66414/67130/108155/102631912/15978/17718/66416/15251/17991/107197/66925/66437/54405	45
GO:0009205	BP	GO:0009205	purine ribonucleoside triphosphate metabolic process	44/999	272/28832	1.48181e-17	2.88212e-15	1.91675e-15	17719/17705/56421/18648/17721/15275/20185/21991/15481/19384/231932/70316/17717/17716/56428/18103/68198/18746/75406/67680/68194/13806/67273/18102/67264/269523/20848/11674/17706/22228/17720/66414/67130/108155/102631912/15978/17718/66416/15251/17991/107197/66925/66437/54405	44
GO:0022900	BP	GO:0022900	electron transport chain	29/999	114/28832	1.84768e-17	3.46063e-15	2.3015e-15	17711/17719/17708/66576/13063/17721/17710/12857/12867/80913/110826/17709/66148/17717/17716/56428/75406/67680/66445/67273/67264/12868/20463/17720/66414/17718/66416/107197/66925	29
GO:0009206	BP	GO:0009206	purine ribonucleoside triphosphate biosynthetic process	29/999	116/28832	3.08345e-17	5.56893e-15	3.70362e-15	17719/17705/17721/70316/17717/17716/18103/68198/75406/67680/68194/13806/67273/18102/67264/269523/20848/11674/17706/17720/66414/67130/102631912/17718/66416/17991/107197/66925/54405	29
GO:0009199	BP	GO:0009199	ribonucleoside triphosphate metabolic process	44/999	279/28832	3.9646e-17	6.68572e-15	4.44634e-15	17719/17705/56421/18648/17721/15275/20185/21991/15481/19384/231932/70316/17717/17716/56428/18103/68198/18746/75406/67680/68194/13806/67273/18102/67264/269523/20848/11674/17706/22228/17720/66414/67130/108155/102631912/15978/17718/66416/15251/17991/107197/66925/66437/54405	44
GO:0009145	BP	GO:0009145	purine nucleoside triphosphate biosynthetic process	29/999	117/28832	3.96621e-17	6.68572e-15	4.44634e-15	17719/17705/17721/70316/17717/17716/18103/68198/75406/67680/68194/13806/67273/18102/67264/269523/20848/11674/17706/17720/66414/67130/102631912/17718/66416/17991/107197/66925/54405	29
GO:0009142	BP	GO:0009142	nucleoside triphosphate biosynthetic process	30/999	128/28832	6.10834e-17	9.96447e-15	6.62687e-15	17719/17705/17721/21915/70316/17717/17716/18103/68198/75406/67680/68194/13806/67273/18102/67264/269523/20848/11674/17706/17720/66414/67130/102631912/17718/66416/17991/107197/66925/54405	30
GO:0050684	BP	GO:0050684	regulation of mRNA processing	32/999	149/28832	8.70057e-17	1.37496e-14	9.14418e-15	12696/19652/51810/66660/20817/67996/56758/20918/67040/108014/22185/14007/15481/20815/56215/56233/20637/234023/20382/83486/66899/225027/20462/70248/67959/12261/67039/13211/13207/20658/20220/72289	32
GO:0009201	BP	GO:0009201	ribonucleoside triphosphate biosynthetic process	29/999	121/28832	1.05647e-16	1.61896e-14	1.07669e-14	17719/17705/17721/70316/17717/17716/18103/68198/75406/67680/68194/13806/67273/18102/67264/269523/20848/11674/17706/17720/66414/67130/102631912/17718/66416/17991/107197/66925/54405	29
GO:0006754	BP	GO:0006754	ATP biosynthetic process	27/999	104/28832	1.35261e-16	2.01181e-14	1.33795e-14	17719/17705/17721/70316/17717/17716/68198/75406/67680/68194/13806/67273/67264/269523/20848/11674/17706/17720/66414/67130/102631912/17718/66416/17991/107197/66925/54405	27
GO:0042775	BP	GO:0042775	mitochondrial ATP synthesis coupled electron transport	24/999	81/28832	2.40678e-16	3.47745e-14	2.31268e-14	17711/17719/66576/13063/17721/17710/12857/12867/66148/17717/17716/56428/75406/67680/66445/67273/67264/12868/20463/66414/17718/66416/107197/66925	24
GO:0019646	BP	GO:0019646	aerobic electron transport chain	22/999	66/28832	2.54897e-16	3.58059e-14	2.38127e-14	17711/17719/66576/13063/17721/17710/12857/12867/66148/17717/17716/75406/67680/66445/67273/67264/12868/20463/17718/66416/107197/66925	22
GO:0016072	BP	GO:0016072	rRNA metabolic process	41/999	256/28832	2.71231e-16	3.70707e-14	2.46539e-14	66481/20088/57294/54127/20044/20115/19941/67025/19989/20055/19942/100503670/20104/57808/20054/20586/56200/21429/66489/67040/20085/17089/66362/21969/21453/14113/66942/67115/65961/78651/18813/52530/75617/69072/68077/69639/72515/26914/20018/102462/66420	41
GO:0030217	BP	GO:0030217	T cell differentiation	48/999	348/28832	3.55633e-16	4.73272e-14	3.1475e-14	12010/12193/12477/20104/11461/19934/22778/20586/108655/20588/317757/21942/22780/12515/17085/12400/20185/93760/57261/16768/68094/12500/94176/58208/11774/18021/66923/12502/21940/277360/74048/12525/19156/20848/16182/12504/16362/210757/12399/15978/15519/30925/53314/20687/16186/12487/12047/16428	48
GO:0042776	BP	GO:0042776	proton motive force-driven mitochondrial ATP synthesis	22/999	67/28832	3.67221e-16	4.76163e-14	3.16672e-14	17719/17705/17721/70316/17717/17716/68198/75406/67680/68194/67273/67264/17706/17720/66414/67130/102631912/17718/66416/17991/66925/54405	22
GO:0046034	BP	GO:0046034	ATP metabolic process	40/999	247/28832	4.24195e-16	5.36288e-14	3.56659e-14	17719/17705/56421/18648/17721/15275/20185/21991/15481/70316/17717/17716/56428/68198/18746/75406/67680/68194/13806/67273/67264/269523/20848/11674/17706/22228/17720/66414/67130/108155/102631912/15978/17718/66416/15251/17991/107197/66925/66437/54405	40
GO:0140694	BP	GO:0140694	non-membrane-bounded organelle assembly	54/999	437/28832	6.26039e-16	7.72166e-14	5.13529e-14	66475/57294/14109/54127/67671/20044/67025/27050/12696/100503670/20104/20103/193385/51810/20054/27041/24061/226562/16412/20085/226982/20185/108989/20842/80913/13169/232341/52276/50875/234594/104394/75617/74383/16211/14248/68077/13665/19211/68193/12261/192176/11799/13424/233871/12615/22154/26934/23994/75547/15251/51792/233908/18412/11993	54
GO:0045727	BP	GO:0045727	positive regulation of translation	30/999	143/28832	1.57055e-15	1.89102e-13	1.25762e-13	19941/20102/12696/100503670/19652/51810/208643/73158/230861/224742/53817/15568/23983/18755/22608/56403/52469/18746/100037258/19229/67267/12261/13211/276770/108155/12785/16341/13690/28146/56726	30
GO:0006163	BP	GO:0006163	purine nucleotide metabolic process	55/999	465/28832	2.24975e-15	2.64581e-13	1.75959e-13	17719/17705/16828/56421/15483/18648/107029/17721/15275/20185/21991/15481/56045/19384/54683/231932/70316/21881/17717/17716/56428/18103/68198/18746/75406/67680/68194/13806/67273/266690/18102/67264/269523/20848/16498/11674/26914/17706/22228/17720/66414/67130/108155/102631912/15254/15978/17718/66416/15251/17991/107197/66925/11821/66437/54405	55
GO:0015986	BP	GO:0015986	proton motive force-driven ATP synthesis	22/999	73/28832	2.84893e-15	3.27433e-13	2.17759e-13	17719/17705/17721/70316/17717/17716/68198/75406/67680/68194/67273/67264/17706/17720/66414/67130/102631912/17718/66416/17991/66925/54405	22
GO:0006457	BP	GO:0006457	protein folding	33/999	183/28832	6.55983e-15	7.37179e-13	4.90261e-13	12010/66917/56612/14228/12317/22027/50497/67838/15481/15510/19386/98828/13418/56351/70356/18221/14976/100037258/66411/12462/228005/15525/12468/12539/209586/12469/18087/15519/15528/19035/81489/414077/54673	33
GO:0043484	BP	GO:0043484	regulation of RNA splicing	34/999	195/28832	7.24295e-15	7.96253e-13	5.29548e-13	68052/12696/19652/110809/51810/67996/56758/27370/20918/67040/108014/22185/98758/14007/15481/56215/20637/234023/18139/269254/20382/83486/225027/20462/70248/67959/12261/67039/13207/20658/12747/233908/20220/72289	34
GO:0048872	BP	GO:0048872	homeostasis of number of cells	52/999	436/28832	9.41388e-15	1.01289e-12	6.73625e-13	20088/20044/12010/20104/51810/14057/22778/20586/317757/20085/78591/17089/20185/68275/210293/21929/54683/22695/97165/56215/11774/11518/108670/20364/50875/20846/75974/20514/22163/56428/18707/74383/15203/271564/11651/20848/16598/16423/15902/238247/17319/16797/26934/17684/15978/20687/15251/51792/19353/20655/16825/98366	52
GO:0002697	BP	GO:0002697	regulation of immune effector process	55/999	485/28832	1.35867e-14	1.43141e-12	9.5196e-13	16017/16016/12010/232415/16019/14964/27007/20202/14972/108655/56200/15015/317757/20085/15275/12515/51869/57261/15170/15481/21929/16641/16768/107823/66362/15510/81702/65113/16854/93694/21938/22163/21940/74048/21946/12261/110557/18566/223601/16182/16362/17319/15978/20400/15040/16963/30925/22320/15039/16186/12487/12523/56460/21354/225825	55
GO:0007159	BP	GO:0007159	leukocyte cell-cell adhesion	51/999	427/28832	1.61243e-14	1.66409e-12	1.10671e-12	12010/27050/12477/20202/11461/193385/20586/20588/16412/317757/12515/12400/93760/57261/15170/18761/16768/15510/68094/65113/11774/20201/16854/19877/208650/232341/66923/21940/16421/11651/74048/19211/18566/223601/12504/16423/76088/16362/20304/14870/320484/12399/54167/15978/15519/15040/16963/16186/12487/80795/12511	51
GO:0006401	BP	GO:0006401	RNA catabolic process	43/999	315/28832	1.81396e-14	1.83464e-12	1.22013e-12	12193/77134/12696/110809/51810/73158/230908/14852/15568/22608/319885/213988/66362/22695/80913/619605/56403/28114/68209/232791/19877/233789/78781/234594/21938/14455/78651/70439/12227/214290/69639/27756/108767/66094/13211/15384/13207/24128/22352/20556/16341/233908/56460	43
GO:0044772	BP	GO:0044772	mitotic cell cycle phase transition	52/999	447/28832	2.59311e-14	2.57124e-12	1.71001e-12	19252/319195/12193/20104/11461/208643/71375/20586/20588/16412/12445/330177/12444/19134/104418/50927/108989/93760/54394/19192/57261/15170/15481/67628/18761/16906/81702/68094/20133/13684/235559/18018/54124/52276/50875/19684/19891/66923/19188/116871/12313/68077/11651/19211/59008/68193/68612/11799/15902/66197/12450/68592	52
GO:0030218	BP	GO:0030218	erythrocyte differentiation	31/999	170/28832	3.14846e-14	3.06188e-12	2.0363e-12	20044/12010/20104/51810/14057/22778/20586/20085/17089/20185/22695/97165/56215/11518/20364/50875/20846/20514/15203/271564/20848/16598/15902/238247/26934/17684/20687/15251/19353/16825/98366	31
GO:0006260	BP	GO:0006260	DNA replication	39/999	269/28832	4.17621e-14	3.98473e-12	2.65005e-12	16476/56455/17215/217578/71521/16881/17217/68026/50927/68275/56045/18538/22632/17216/21969/81702/66979/17219/114741/20133/235559/93762/20833/218914/56207/19891/17220/12301/19718/66131/56878/13211/22589/665775/98415/19647/77805/19353/21376	39
GO:0009150	BP	GO:0009150	purine ribonucleotide metabolic process	46/999	365/28832	4.44654e-14	4.1641e-12	2.76934e-12	17719/17705/56421/18648/17721/15275/20185/21991/15481/19384/231932/70316/17717/17716/56428/18103/68198/18746/75406/67680/68194/13806/67273/18102/67264/269523/20848/11674/17706/22228/17720/66414/67130/108155/102631912/15254/15978/17718/66416/15251/17991/107197/66925/11821/66437/54405	46
GO:0034101	BP	GO:0034101	erythrocyte homeostasis	32/999	184/28832	4.83948e-14	4.44968e-12	2.95926e-12	20088/20044/12010/20104/51810/14057/22778/20586/20085/17089/20185/22695/97165/56215/11518/20364/50875/20846/20514/15203/271564/20848/16598/15902/238247/26934/17684/20687/15251/19353/16825/98366	32
GO:0009895	BP	GO:0009895	negative regulation of catabolic process	46/999	369/28832	6.65029e-14	6.00545e-12	3.99392e-12	65019/20115/67025/77134/12696/100503670/110809/51810/208643/73158/230908/20588/317757/54375/15568/22608/20185/105689/21929/13167/22695/619605/56403/28114/14360/239510/232341/56207/56428/70439/68077/11651/192176/13211/20848/19025/15384/12306/108155/20556/68135/13690/233908/225896/56460/13001	46
GO:0009152	BP	GO:0009152	purine ribonucleotide biosynthetic process	30/999	165/28832	8.85377e-14	7.855e-12	5.22397e-12	17719/17705/17721/70316/17717/17716/18103/68198/75406/67680/68194/13806/67273/18102/67264/269523/20848/11674/17706/17720/66414/67130/102631912/17718/66416/17991/107197/66925/11821/54405	30
GO:0048024	BP	GO:0048024	regulation of mRNA splicing, via spliceosome	26/999	123/28832	9.95726e-14	8.6817e-12	5.77376e-12	12696/19652/51810/67996/56758/20918/67040/108014/22185/14007/15481/56215/20637/234023/20382/83486/225027/20462/70248/67959/12261/67039/13207/20658/20220/72289	26
GO:0050863	BP	GO:0050863	regulation of T cell activation	47/999	391/28832	1.38099e-13	1.17653e-11	7.82454e-12	12010/27050/12477/11461/193385/20586/20588/317757/21942/12515/12400/93760/57261/15170/18761/16768/15510/68094/12988/65113/11774/16854/208650/21938/66923/21940/74048/19211/18566/223601/12504/16423/76088/16362/20304/16797/320484/12399/54167/15978/15519/15040/16963/16186/12487/80795/12511	47
GO:0006364	BP	GO:0006364	rRNA processing	34/999	215/28832	1.39593e-13	1.17653e-11	7.82454e-12	66481/20088/57294/54127/20044/20115/19941/67025/19989/20055/19942/100503670/20104/57808/20054/56200/66489/67040/20085/17089/66362/14113/66942/67115/65961/78651/18813/52530/75617/69072/68077/69639/72515/102462	34
GO:0007005	BP	GO:0007005	mitochondrion organization	54/999	498/28832	1.49451e-13	1.23897e-11	8.23977e-12	16476/17719/17721/317757/14775/19765/15510/76933/80913/27397/70316/59026/70186/20133/11774/17717/76614/17716/13018/52469/56428/68198/75406/67841/68194/271564/11651/56295/66271/67267/67273/15525/30055/67264/223601/20848/20463/22228/66414/67130/102631912/52668/15519/17991/107197/67705/12047/66437/54405/66379/12177/54673/12045/67044	54
GO:0006402	BP	GO:0006402	mRNA catabolic process	38/999	267/28832	1.60695e-13	1.3107e-11	8.71682e-12	12193/77134/12696/110809/51810/73158/230908/14852/15568/22608/319885/213988/66362/22695/80913/56403/232791/19877/233789/78781/234594/14455/78651/70439/12227/214290/69639/27756/108767/66094/13211/15384/13207/24128/22352/16341/233908/56460	38
GO:0045089	BP	GO:0045089	positive regulation of innate immune response	48/999	410/28832	2.04558e-13	1.64198e-11	1.092e-11	71514/27007/20202/20128/317757/20085/18035/14479/15481/21929/16641/16768/15510/81702/80913/97165/22627/11774/20201/53323/16363/78781/216169/434341/236312/68077/11651/66271/432940/12261/215243/13211/16362/108155/15519/20400/15040/18521/16963/30925/100040462/17184/67705/11845/72512/18412/503610/225825	48
GO:0030522	BP	GO:0030522	intracellular receptor signaling pathway	47/999	396/28832	2.20885e-13	1.72448e-11	1.14687e-11	16478/15370/18712/20586/108655/20128/14228/12317/67040/18035/20185/14479/93760/15481/21929/81702/80913/59026/22627/70790/232791/22629/56351/16363/78781/234594/216169/236312/68077/11651/19211/432940/60595/12261/215243/20848/16598/13207/16362/108155/17684/18521/100040462/67705/72512/18227/503610	47
GO:0002833	BP	GO:0002833	positive regulation of response to biotic stimulus	50/999	441/28832	2.21656e-13	1.72448e-11	1.14687e-11	71514/27007/20202/20128/317757/20085/18035/14479/15481/21929/18750/16641/16768/15510/81702/80913/97165/22627/11774/20201/53323/16363/78781/216169/434341/236312/68077/11651/66271/432940/12261/215243/13211/16362/108155/17319/15519/20400/15040/18521/16963/30925/100040462/17184/67705/11845/72512/18412/503610/225825	50
GO:1903706	BP	GO:1903706	regulation of hemopoiesis	51/999	459/28832	2.79552e-13	2.14196e-11	1.42451e-11	14281/16476/12010/12193/12477/72828/11461/22778/20586/108655/20588/317757/22780/12515/18035/12400/93760/57261/15170/18750/16768/22695/68094/97165/56215/65113/11774/93694/20846/18103/66923/21940/19229/74048/18102/21946/20848/12504/18003/15902/16362/20304/12399/15978/15519/14683/15251/16186/12487/16825/98366	51
GO:0002262	BP	GO:0002262	myeloid cell homeostasis	35/999	233/28832	2.91788e-13	2.20235e-11	1.46467e-11	20088/20044/12010/20104/51810/14057/22778/20586/20085/17089/20185/22695/97165/56215/11518/20364/50875/20846/20514/18707/15203/271564/20848/16598/15902/238247/26934/17684/15978/20687/15251/19353/20655/16825/98366	35
GO:0050867	BP	GO:0050867	positive regulation of cell activation	47/999	401/28832	3.50314e-13	2.60521e-11	1.73259e-11	12010/27050/16019/17101/16478/27007/11461/20586/56193/20588/13032/317757/12400/93760/51869/57261/18761/107823/66362/15510/68094/20111/11774/22163/66923/21940/74048/192176/223601/12504/16423/76088/16362/17319/20304/320484/12399/54167/15978/15519/15040/16963/16186/12487/80795/12511/225825	47
GO:0009259	BP	GO:0009259	ribonucleotide metabolic process	46/999	387/28832	3.77804e-13	2.72936e-11	1.81516e-11	17719/17705/56421/18648/17721/15275/20185/21991/15481/19384/231932/70316/17717/17716/56428/18103/68198/18746/75406/67680/68194/13806/67273/18102/67264/269523/20848/11674/17706/22228/17720/66414/67130/108155/102631912/15254/15978/17718/66416/15251/17991/107197/66925/11821/66437/54405	46
GO:1903037	BP	GO:1903037	regulation of leukocyte cell-cell adhesion	46/999	387/28832	3.77804e-13	2.72936e-11	1.81516e-11	12010/27050/12477/11461/193385/20586/20588/317757/12515/12400/93760/57261/15170/18761/16768/15510/68094/65113/11774/16854/208650/232341/66923/21940/11651/74048/19211/18566/223601/12504/16423/76088/16362/20304/14870/320484/12399/54167/15978/15519/15040/16963/16186/12487/80795/12511	46
GO:0006413	BP	GO:0006413	translational initiation	26/999	131/28832	4.74407e-13	3.37898e-11	2.24719e-11	208643/73158/230861/224742/20918/226982/66085/108989/78655/24015/13669/13684/13681/20492/27979/100037258/13665/68135/17872/73830/98221/16341/13688/13690/56726/67869	26
GO:1901987	BP	GO:1901987	regulation of cell cycle phase transition	51/999	466/28832	5.01994e-13	3.52581e-11	2.34484e-11	19252/319195/12193/12696/20104/11461/208643/71375/20586/20588/12445/330177/12444/19134/104418/108989/93760/54394/19192/57261/15170/67628/18761/16906/81702/68094/28114/20133/235559/52276/50875/19684/19891/66923/19188/116871/15270/68077/66131/11651/19211/59008/68193/68612/11799/26914/15902/106504/12450/68592/56460	51
GO:0000380	BP	GO:0000380	alternative mRNA splicing, via spliceosome	21/999	84/28832	7.23547e-13	5.0123e-11	3.33343e-11	71514/110809/51810/67996/56758/68693/76936/67040/108014/14007/234023/20382/83486/20462/67959/67039/13211/13207/15382/20220/72289	21
GO:0019693	BP	GO:0019693	ribose phosphate metabolic process	46/999	396/28832	8.62585e-13	5.89472e-11	3.92028e-11	17719/17705/56421/18648/17721/15275/20185/21991/15481/19384/231932/70316/17717/17716/56428/18103/68198/18746/75406/67680/68194/13806/67273/18102/67264/269523/20848/11674/17706/22228/17720/66414/67130/108155/102631912/15254/15978/17718/66416/15251/17991/107197/66925/11821/66437/54405	46
GO:0009260	BP	GO:0009260	ribonucleotide biosynthetic process	30/999	181/28832	1.09062e-12	7.35366e-11	4.89055e-11	17719/17705/17721/70316/17717/17716/18103/68198/75406/67680/68194/13806/67273/18102/67264/269523/20848/11674/17706/17720/66414/67130/102631912/17718/66416/17991/107197/66925/11821/54405	30
GO:0045787	BP	GO:0045787	positive regulation of cell cycle	43/999	359/28832	1.71612e-12	1.14189e-10	7.59417e-11	267019/319195/71514/51810/20817/208643/14211/18712/230861/12445/19385/12444/54375/12317/70099/108989/57261/19358/18750/67628/16906/81702/20133/13684/232341/52276/50875/19684/116871/11651/59008/68612/11799/13424/22589/26914/15902/26934/17684/12487/11845/22210/56460	43
GO:1901990	BP	GO:1901990	regulation of mitotic cell cycle phase transition	42/999	347/28832	2.20217e-12	1.44628e-10	9.61852e-11	19252/319195/12193/11461/208643/71375/20586/20588/12445/330177/12444/19134/104418/108989/93760/54394/19192/57261/15170/67628/18761/16906/81702/68094/20133/235559/52276/50875/19684/19891/66923/19188/116871/68077/11651/19211/59008/68612/11799/15902/12450/68592	42
GO:0002696	BP	GO:0002696	positive regulation of leukocyte activation	44/999	377/28832	2.30865e-12	1.49678e-10	9.9543e-11	12010/27050/16019/17101/16478/27007/11461/20586/20588/13032/317757/12400/93760/51869/57261/18761/107823/66362/15510/68094/11774/22163/66923/21940/74048/223601/12504/16423/76088/16362/17319/20304/320484/12399/54167/15978/15519/15040/16963/16186/12487/80795/12511/225825	44
GO:0002699	BP	GO:0002699	positive regulation of immune effector process	40/999	322/28832	3.2259e-12	2.06498e-10	1.37332e-10	16017/16016/12010/232415/14964/27007/14972/108655/56200/15015/317757/20085/15275/51869/57261/15170/15481/16641/16768/107823/66362/15510/81702/22163/21940/110557/223601/16182/16362/17319/15978/20400/15040/16963/30925/22320/15039/16186/12487/225825	40
GO:0034728	BP	GO:0034728	nucleosome organization	20/999	81/28832	3.27267e-12	2.06874e-10	1.37581e-10	70472/20586/217578/20588/56086/50927/93760/67628/17216/68094/17955/114741/93762/20833/50708/12648/22589/26914/53605/50709	20
GO:0046390	BP	GO:0046390	ribose phosphate biosynthetic process	30/999	189/28832	3.43429e-12	2.1441e-10	1.42593e-10	17719/17705/17721/70316/17717/17716/18103/68198/75406/67680/68194/13806/67273/18102/67264/269523/20848/11674/17706/17720/66414/67130/102631912/17718/66416/17991/107197/66925/11821/54405	30
GO:0072594	BP	GO:0072594	establishment of protein localization to organelle	49/999	459/28832	3.60819e-12	2.2252e-10	1.47987e-10	56338/230908/11426/432486/15568/15275/18035/70769/108989/15481/21929/18761/19384/15510/76687/19386/70790/11774/66148/18021/56428/16211/271564/11651/66384/66271/12462/15525/30055/12468/192176/66169/20848/20335/12469/26914/13207/71175/15978/15519/66212/66437/18412/67437/69019/12177/54673/69276/66624	49
GO:0016032	BP	GO:0016032	viral process	41/999	339/28832	4.13164e-12	2.51731e-10	1.67414e-10	13627/16476/20817/17886/73158/230908/20586/18643/20128/21973/23983/66085/57261/15481/19358/20815/22695/76687/13669/20846/78781/27979/236312/12215/269523/13211/12648/12504/13207/98415/20304/15978/18521/19035/22320/100040462/80287/17254/18186/69019/13001	41
GO:0002449	BP	GO:0002449	lymphocyte mediated immunity	50/999	477/28832	4.27129e-12	2.57142e-10	1.71012e-10	110785/380795/16017/404711/16016/14939/12010/16019/17101/14964/27007/14972/13032/15015/317757/18646/12481/51869/15170/15481/16641/16768/107823/66362/15510/65113/93694/21938/16573/74048/12525/12261/110557/18566/223601/16182/246177/23900/20556/15978/20400/15040/16963/30925/53314/238447/15039/12487/21354/225825	50
GO:0033108	BP	GO:0033108	mitochondrial respiratory chain complex assembly	24/999	122/28832	4.56253e-12	2.71443e-10	1.80523e-10	17719/17721/70316/17717/17716/52469/68198/75406/68194/56295/66271/67267/67273/67264/20463/66414/67130/102631912/17991/107197/67705/54405/66379/67044	24
GO:0000245	BP	GO:0000245	spliceosomal complex assembly	16/999	50/28832	6.24529e-12	3.65886e-10	2.43333e-10	110809/20817/27981/67996/56758/53817/22185/67684/14007/20815/66978/72193/269254/83486/101739/67959	16
GO:1903312	BP	GO:1903312	negative regulation of mRNA metabolic process	22/999	103/28832	6.29466e-12	3.65886e-10	2.43333e-10	77134/12696/110809/51810/67996/73158/230908/108014/15568/22185/22608/22695/56403/56215/70439/225027/12261/13211/15384/233908/20220/56460	22
GO:0002460	BP	GO:0002460	adaptive immune response based on somatic recombination of immune receptors built from immunoglobulin superfamily domains	50/999	487/28832	9.16144e-12	5.26471e-10	3.50129e-10	110785/380795/16017/404711/16016/14939/12010/16019/17101/14964/14972/13032/15015/317757/18646/12515/17085/51869/57261/15170/15481/21929/18761/107823/66362/15510/65113/21938/21940/74048/12525/12261/110557/18566/223601/20848/16182/12504/246177/16362/20556/15978/15040/16963/30925/53314/238447/15039/12487/225825	50
GO:0046651	BP	GO:0046651	lymphocyte proliferation	40/999	337/28832	1.36411e-11	7.75093e-10	5.15476e-10	27050/16019/12477/20104/193385/15201/12445/21942/22780/15170/19290/18761/15510/94176/65113/16854/14360/208650/21938/22163/21940/14225/74048/19211/12504/76088/16362/27371/17319/20304/320484/20556/15978/15040/16963/30925/12487/54354/80795/12511	40
GO:0006164	BP	GO:0006164	purine nucleotide biosynthetic process	30/999	201/28832	1.70644e-11	9.58829e-10	6.37669e-10	17719/17705/17721/70316/17717/17716/18103/68198/75406/67680/68194/13806/67273/18102/67264/269523/20848/11674/17706/17720/66414/67130/102631912/17718/66416/17991/107197/66925/11821/54405	30
GO:0051251	BP	GO:0051251	positive regulation of lymphocyte activation	40/999	340/28832	1.8001e-11	9.79041e-10	6.51111e-10	12010/27050/16019/17101/11461/20586/20588/317757/12400/93760/51869/57261/18761/107823/66362/15510/68094/11774/22163/66923/21940/74048/223601/12504/16423/76088/16362/17319/20304/320484/12399/54167/15978/15519/15040/16963/16186/12487/80795/12511	40
GO:0006913	BP	GO:0006913	nucleocytoplasmic transport	42/999	370/28832	1.80049e-11	9.79041e-10	6.51111e-10	20054/56338/230908/103573/19387/19385/19134/12317/53817/15568/20238/18035/70769/108989/331401/15481/67628/18761/17931/19384/19386/22627/70790/28114/13684/18021/232341/53319/54563/16211/11651/192176/13211/21681/20848/13207/52668/15978/15519/75547/15382/18412	42
GO:0051169	BP	GO:0051169	nuclear transport	42/999	370/28832	1.80049e-11	9.79041e-10	6.51111e-10	20054/56338/230908/103573/19387/19385/19134/12317/53817/15568/20238/18035/70769/108989/331401/15481/67628/18761/17931/19384/19386/22627/70790/28114/13684/18021/232341/53319/54563/16211/11651/192176/13211/21681/20848/13207/52668/15978/15519/75547/15382/18412	42
GO:0009165	BP	GO:0009165	nucleotide biosynthetic process	33/999	241/28832	1.84627e-11	9.93255e-10	6.60564e-10	17719/17705/17721/21915/70316/20133/17717/17716/18103/68198/75406/67680/68194/13806/67273/18102/67264/269523/20848/11674/17706/17720/66414/67130/102631912/110074/17718/66416/17991/107197/66925/11821/54405	33
GO:0006310	BP	GO:0006310	DNA recombination	40/999	343/28832	2.36709e-11	1.26004e-09	8.37989e-10	71514/74355/11461/17215/108655/21973/16881/17217/12995/68275/51869/56045/22632/17216/107823/66362/15510/17219/97165/58208/65113/235559/56207/19891/17220/269254/107932/67956/15270/50708/12261/71175/24128/98415/50709/15978/53314/12487/233908/22210	40
GO:0032943	BP	GO:0032943	mononuclear cell proliferation	40/999	344/28832	2.59131e-11	1.36503e-09	9.07811e-10	27050/16019/12477/20104/193385/15201/12445/21942/22780/15170/19290/18761/15510/94176/65113/16854/14360/208650/21938/22163/21940/14225/74048/19211/12504/76088/16362/27371/17319/20304/320484/20556/15978/15040/16963/30925/12487/54354/80795/12511	40
GO:1901293	BP	GO:1901293	nucleoside phosphate biosynthetic process	38/999	315/28832	2.72362e-11	1.41993e-09	9.44326e-10	17719/17705/17721/15275/21915/70316/20133/17717/17716/18103/94181/68198/75406/67680/68194/13806/67273/18102/67264/269523/20848/11674/17706/17720/66414/67130/102631912/110074/17718/66416/22333/70456/68263/17991/107197/66925/11821/54405	38
GO:0002706	BP	GO:0002706	regulation of lymphocyte mediated immunity	33/999	246/28832	3.23604e-11	1.66986e-09	1.11054e-09	16017/16016/12010/14964/27007/14972/15015/317757/51869/15170/15481/16641/16768/107823/66362/15510/65113/93694/21938/74048/110557/18566/223601/16182/15978/20400/15040/16963/30925/15039/12487/21354/225825	33
GO:0070661	BP	GO:0070661	leukocyte proliferation	42/999	379/28832	3.89287e-11	1.98851e-09	1.32246e-09	27050/16019/12477/20104/16477/193385/15201/12445/21942/22780/15170/19290/18761/15510/94176/65113/16854/14360/208650/21938/22163/21940/14225/74048/19211/12504/76088/16362/27371/17319/20304/14870/320484/20556/15978/15040/16963/30925/12487/54354/80795/12511	42
GO:0001906	BP	GO:0001906	cell killing	36/999	294/28832	5.91359e-11	2.9905e-09	1.98883e-09	16017/17105/14939/19946/12796/14938/12010/17101/14964/27007/14972/13032/15015/317757/18646/20085/12481/15170/15481/16641/16768/16854/93694/16573/21946/110557/223601/23900/15978/20400/15040/16963/30925/15039/21354/225825	36
GO:0001909	BP	GO:0001909	leukocyte mediated cytotoxicity	28/999	186/28832	6.53661e-11	3.27284e-09	2.1766e-09	16017/14939/12010/17101/14964/27007/14972/13032/15015/317757/18646/12481/15170/15481/16641/16768/93694/16573/110557/223601/23900/20400/15040/16963/30925/15039/21354/225825	28
GO:0050870	BP	GO:0050870	positive regulation of T cell activation	33/999	253/28832	6.91597e-11	3.42883e-09	2.28034e-09	12010/27050/11461/20586/20588/317757/12400/93760/57261/18761/15510/68094/11774/66923/21940/74048/223601/12504/16423/76088/16362/20304/320484/12399/54167/15978/15519/15040/16963/16186/12487/80795/12511	33
GO:0072522	BP	GO:0072522	purine-containing compound biosynthetic process	33/999	254/28832	7.69007e-11	3.7756e-09	2.51096e-09	17719/17705/17721/70316/17717/17716/18103/68198/75406/67680/68194/13806/67273/18102/67264/269523/20848/11674/17706/17720/66414/67130/102631912/17718/66416/22333/70456/68263/17991/107197/66925/11821/54405	33
GO:0051098	BP	GO:0051098	regulation of binding	39/999	342/28832	8.26449e-11	4.01861e-09	2.67258e-09	16476/14938/12010/67025/72828/193385/208643/20194/20586/13063/15925/18193/57261/19384/11938/97165/19877/208650/11518/218914/16765/236312/20610/12313/13806/11651/14694/18102/215243/235072/59022/15902/12306/15978/23994/14797/100040462/16341/72512	39
GO:1902105	BP	GO:1902105	regulation of leukocyte differentiation	41/999	373/28832	8.56595e-11	4.12552e-09	2.74368e-09	14281/16476/12193/12477/72828/11461/22778/20586/108655/20588/317757/22780/12515/12400/93760/57261/15170/18750/16768/68094/56215/65113/11774/93694/18103/66923/21940/74048/18102/21946/12504/18003/15902/16362/20304/12399/15978/15519/14683/16186/12487	41
GO:0040029	BP	GO:0040029	epigenetic regulation of gene expression	38/999	328/28832	9.06427e-11	4.32434e-09	2.8759e-09	12419/74355/13433/15081/51810/70472/20586/217578/15201/17191/14775/108989/51869/16906/70790/56233/93762/98386/12412/13018/66310/15270/236312/214290/14897/54343/22589/16598/26914/238247/15078/14683/109113/100040462/80287/67246/77605/74319	38
GO:0002822	BP	GO:0002822	regulation of adaptive immune response based on somatic recombination of immune receptors built from immunoglobulin superfamily domains	32/999	244/28832	1.16313e-10	5.49715e-09	3.65588e-09	16017/16016/12010/14964/14972/15015/317757/12515/51869/57261/15170/15481/21929/18761/107823/66362/15510/65113/21938/74048/110557/18566/223601/16182/12504/16362/15978/15040/16963/15039/12487/225825	32
GO:0030162	BP	GO:0030162	regulation of proteolysis	47/999	473/28832	1.18048e-10	5.52747e-09	3.67604e-09	65019/20115/67025/22187/100503670/20708/17886/20194/20588/103573/15925/13032/14775/19192/15481/19358/30948/239510/53323/56207/21938/19188/20610/19229/16330/68077/13806/11651/74048/19211/19359/76884/14694/269523/20848/12306/108155/68135/15978/17872/56486/67759/225896/68581/13014/13001/66340	47
GO:0002819	BP	GO:0002819	regulation of adaptive immune response	33/999	260/28832	1.43593e-10	6.61787e-09	4.40122e-09	16017/16016/12010/14964/14972/15015/317757/12515/51869/57261/15170/15481/21929/18761/107823/66362/15510/65113/21938/74048/110557/18566/223601/16182/12504/16362/17319/15978/15040/16963/15039/12487/225825	33
GO:0033044	BP	GO:0033044	regulation of chromosome organization	32/999	246/28832	1.43952e-10	6.61787e-09	4.40122e-09	19252/71514/22385/15081/11461/51810/14211/20586/20588/19134/70099/108989/93760/22632/18761/68094/93762/233789/52276/56351/218914/56207/66923/12462/59008/12468/68612/11799/22589/12469/26914/15078	32
GO:0046631	BP	GO:0046631	alpha-beta T cell activation	29/999	206/28832	1.56379e-10	7.1244e-09	4.73808e-09	19934/108655/317757/12515/17085/12400/20185/57261/18761/94176/58208/65113/11774/208650/74048/19156/20848/16182/16362/320484/12399/15978/15040/16963/30925/53314/16186/12487/16428	29
GO:0090068	BP	GO:0090068	positive regulation of cell cycle process	34/999	276/28832	1.70831e-10	7.71334e-09	5.12975e-09	319195/71514/51810/208643/14211/230861/12445/19385/12444/54375/70099/108989/57261/67628/16906/81702/20133/232341/52276/50875/19684/116871/11651/59008/68612/11799/13424/22589/26914/26934/12487/11845/22210/56460	34
GO:0006334	BP	GO:0006334	nucleosome assembly	16/999	62/28832	2.34703e-10	1.04475e-08	6.94811e-09	70472/20586/217578/56086/50927/67628/17216/17955/114741/93762/20833/50708/22589/26914/53605/50709	16
GO:0000082	BP	GO:0000082	G1/S transition of mitotic cell cycle	30/999	223/28832	2.35518e-10	1.04475e-08	6.94811e-09	319195/20104/11461/208643/20586/20588/16412/12445/12444/104418/50927/93760/54394/19192/15170/15481/67628/81702/68094/20133/13684/18018/19684/19891/66923/19188/11651/19211/15902/12450	30
GO:0002708	BP	GO:0002708	positive regulation of lymphocyte mediated immunity	26/999	171/28832	2.49647e-10	1.0978e-08	7.30089e-09	16017/16016/12010/14964/27007/14972/15015/317757/51869/15481/16641/16768/107823/66362/15510/110557/223601/16182/15978/20400/15040/16963/30925/15039/12487/225825	26
GO:0032984	BP	GO:0032984	protein-containing complex disassembly	33/999	266/28832	2.62805e-10	1.14569e-08	7.61942e-09	65019/70472/20586/56193/20588/14852/93760/15481/27360/14026/11938/68094/24015/114741/20833/232341/11518/50875/19684/269254/16765/16801/75909/12313/14248/16573/20742/269523/276770/56486/22320/12332/67443	33
GO:0044843	BP	GO:0044843	cell cycle G1/S phase transition	32/999	253/28832	2.9794e-10	1.28776e-08	8.56426e-09	319195/12696/20104/11461/208643/20586/20588/16412/12445/12444/104418/50927/93760/54394/19192/15170/15481/67628/81702/68094/20133/13684/18018/19684/19891/66923/19188/11651/19211/15902/12450/56460	32
GO:0042255	BP	GO:0042255	ribosome assembly	16/999	63/28832	3.04544e-10	1.30515e-08	8.67992e-09	57294/14109/54127/67671/20044/67025/100503670/20104/20103/20054/20085/226982/75617/68077/68193/12261	16
GO:0097193	BP	GO:0097193	intrinsic apoptotic signaling pathway	38/999	343/28832	3.33943e-10	1.41912e-08	9.43784e-09	20115/19941/27050/22070/22187/71514/20202/66940/15201/13063/14775/14479/18750/76933/20201/14360/53323/21938/56428/236312/13806/11651/14694/56449/68949/13207/17319/52668/15254/15251/100040462/12047/26943/66437/20655/80795/54673/12045	38
GO:0051054	BP	GO:0051054	positive regulation of DNA metabolic process	36/999	313/28832	3.46091e-10	1.45849e-08	9.69967e-09	16476/27050/74355/11461/20586/217578/18643/20588/53817/93760/51869/18538/22632/18761/107823/66362/68094/93762/18018/56351/56207/66923/12301/19718/19229/11651/12462/12468/13211/22589/12469/15978/12487/233908/19353/22210	36
GO:0045814	BP	GO:0045814	negative regulation of gene expression, epigenetic	30/999	227/28832	3.65297e-10	1.5267e-08	1.01533e-08	12419/74355/13433/15081/51810/20586/217578/15201/17191/108989/51869/16906/70790/93762/98386/12412/13018/15270/236312/214290/14897/54343/22589/26914/15078/109113/100040462/80287/67246/77605	30
GO:1901873	BP	GO:1901873	regulation of post-translational protein modification	32/999	257/28832	4.45821e-10	1.84796e-08	1.22899e-08	65019/20115/67025/27050/22187/100503670/22185/105689/21929/59026/65113/14360/208650/232341/50995/56459/68077/11651/19211/21402/269523/11799/108155/15519/56486/15251/66915/18570/54354/18412/225896/22210	32
GO:0000819	BP	GO:0000819	sister chromatid segregation	30/999	229/28832	4.53115e-10	1.86293e-08	1.23894e-08	19252/22385/11461/193385/51810/14211/24061/20586/20588/21973/19134/70099/108989/93760/20842/19384/68094/93762/52276/218914/66923/18221/16211/59008/68612/192176/11799/71175/26934/51792	30
GO:0002703	BP	GO:0002703	regulation of leukocyte mediated immunity	36/999	317/28832	4.92242e-10	2.00747e-08	1.33507e-08	16017/16016/12010/14964/27007/14972/56200/15015/317757/51869/15170/15481/16641/16768/107823/66362/15510/65113/93694/21938/74048/110557/18566/223601/16182/15978/20400/15040/16963/30925/22320/15039/12487/12523/21354/225825	36
GO:0043254	BP	GO:0043254	regulation of protein-containing complex assembly	45/999	461/28832	5.20895e-10	2.10733e-08	1.40148e-08	27050/15081/208643/22778/18643/20128/56193/14228/15481/27360/30948/14026/66148/13169/16854/11518/50875/19684/72042/216169/16765/236312/14248/19229/68077/74192/20742/277360/22323/76884/14694/269523/223601/218397/108155/110074/15978/15519/100040462/12332/67705/11845/19353/54673/101314	45
GO:0042098	BP	GO:0042098	T cell proliferation	31/999	246/28832	6.1784e-10	2.4797e-08	1.64912e-08	27050/12477/20104/193385/12445/21942/15170/18761/94176/65113/16854/14360/208650/21938/22163/14225/74048/19211/12504/76088/16362/27371/20304/320484/20556/15978/15040/16963/12487/80795/12511	31
GO:0010257	BP	GO:0010257	NADH dehydrogenase complex assembly	16/999	66/28832	6.44993e-10	2.54823e-08	1.6947e-08	17719/17721/70316/17717/17716/68198/75406/68194/66271/67273/67264/66414/67130/102631912/17991/54405	16
GO:0032981	BP	GO:0032981	mitochondrial respiratory chain complex I assembly	16/999	66/28832	6.44993e-10	2.54823e-08	1.6947e-08	17719/17721/70316/17717/17716/68198/75406/68194/66271/67273/67264/66414/67130/102631912/17991/54405	16
GO:0007059	BP	GO:0007059	chromosome segregation	43/999	434/28832	7.99042e-10	3.13237e-08	2.08318e-08	19252/27050/17345/22385/11461/193385/51810/14211/24061/20586/20588/21973/19134/70099/12995/20185/108989/93760/20842/57261/21969/19384/20815/68094/80913/93762/52276/218914/13018/66923/18221/16211/19211/59008/68612/192176/11799/13424/22154/71175/26934/51792/22210	43
GO:1903039	BP	GO:1903039	positive regulation of leukocyte cell-cell adhesion	33/999	279/28832	9.13001e-10	3.55157e-08	2.36197e-08	12010/27050/11461/20586/20588/317757/12400/93760/57261/18761/15510/68094/11774/66923/21940/74048/223601/12504/16423/76088/16362/20304/320484/12399/54167/15978/15519/15040/16963/16186/12487/80795/12511	33
GO:0022411	BP	GO:0022411	cellular component disassembly	43/999	437/28832	9.87886e-10	3.81354e-08	2.5362e-08	65019/70472/20586/56193/20588/16412/21973/14852/93760/15481/27360/14026/11938/68094/24015/114741/56215/17758/20833/232341/11518/50875/19684/269254/16765/16801/75909/12313/14248/16573/20742/14694/269523/235072/16423/18003/276770/56486/22320/12332/11845/19353/67443	43
GO:1903320	BP	GO:1903320	regulation of protein modification by small protein conjugation or removal	31/999	251/28832	1.01825e-09	3.90098e-08	2.59435e-08	65019/20115/67025/27050/22187/100503670/22185/105689/21929/59026/65113/14360/208650/232341/50995/56459/68077/11651/19211/21402/269523/11799/108155/15519/56486/15251/66915/18570/54354/18412/225896	31
GO:0002705	BP	GO:0002705	positive regulation of leukocyte mediated immunity	27/999	197/28832	1.2206e-09	4.64103e-08	3.08652e-08	16017/16016/12010/14964/27007/14972/56200/15015/317757/51869/15481/16641/16768/107823/66362/15510/110557/223601/16182/15978/20400/15040/16963/30925/15039/12487/225825	27
GO:0006403	BP	GO:0006403	RNA localization	26/999	184/28832	1.26834e-09	4.78657e-08	3.18331e-08	110809/51810/103573/53817/22608/108989/331401/22632/19384/22695/80913/14113/19386/28114/13684/232341/20492/53319/54563/16211/55989/225027/13211/21681/15384/15382	26
GO:0002218	BP	GO:0002218	activation of innate immune response	36/999	331/28832	1.60726e-09	6.02069e-08	4.00406e-08	71514/27007/20202/20128/18035/14479/15481/21929/16641/15510/81702/80913/22627/11774/20201/16363/78781/216169/236312/68077/11651/66271/432940/12261/215243/16362/108155/15519/18521/100040462/17184/67705/11845/72512/18412/503610	36
GO:0000956	BP	GO:0000956	nuclear-transcribed mRNA catabolic process	21/999	124/28832	1.77168e-09	6.58778e-08	4.38121e-08	12193/51810/14852/22608/319885/213988/66362/22695/56403/232791/233789/234594/12227/69639/108767/66094/13211/15384/13207/24128/16341	21
GO:0031507	BP	GO:0031507	heterochromatin formation	25/999	174/28832	1.84821e-09	6.8222e-08	4.5371e-08	12419/74355/13433/15081/51810/20586/217578/15201/17191/108989/51869/16906/70790/93762/98386/12412/13018/15270/14897/54343/22589/26914/15078/67246/77605	25
GO:0022409	BP	GO:0022409	positive regulation of cell-cell adhesion	36/999	334/28832	2.05138e-09	7.51725e-08	4.99935e-08	12010/27050/11461/20586/20588/317757/12400/93760/57261/18761/15510/68094/11774/66923/21940/74048/223601/12504/16423/76088/16362/20304/320484/11492/12399/17684/54167/15978/15519/15040/16963/16186/12487/56460/80795/12511	36
GO:0002821	BP	GO:0002821	positive regulation of adaptive immune response	25/999	176/28832	2.35313e-09	8.56098e-08	5.69348e-08	16017/16016/12010/14964/14972/15015/317757/51869/57261/15481/18761/107823/66362/15510/110557/223601/16182/12504/17319/15978/15040/16963/15039/12487/225825	25
GO:1902369	BP	GO:1902369	negative regulation of RNA catabolic process	18/999	93/28832	2.79856e-09	1.01088e-07	6.72287e-08	77134/12696/110809/51810/73158/230908/15568/22608/22695/619605/56403/28114/70439/13211/15384/20556/233908/56460	18
GO:0043487	BP	GO:0043487	regulation of RNA stability	26/999	191/28832	2.85531e-09	1.02406e-07	6.81053e-08	12193/77134/12696/110809/51810/73158/230908/15568/22608/213988/22695/80913/619605/56403/28114/232791/19877/234594/21938/70439/12227/214290/13211/22352/20556/233908	26
GO:0034504	BP	GO:0034504	protein localization to nucleus	36/999	341/28832	3.57974e-09	1.27484e-07	8.47833e-08	67025/110809/51810/56338/230908/103573/19387/76936/12317/15568/18035/70769/108989/15481/18761/16906/19384/19386/22627/70790/14360/18021/16211/20610/68077/11651/21402/192176/20848/13207/108155/15978/15519/54354/18412/21376	36
GO:0002573	BP	GO:0002573	myeloid leukocyte differentiation	33/999	295/28832	3.78622e-09	1.33446e-07	8.87484e-08	14281/16476/72828/16477/17886/22778/108655/317757/18750/56215/65113/11774/18018/98386/93694/108670/18103/236312/271564/19664/18102/12504/22228/18003/15902/12306/20304/17684/15978/14683/53314/20687/100040462	33
GO:0042113	BP	GO:0042113	B cell activation	35/999	326/28832	3.79993e-09	1.33446e-07	8.87484e-08	16017/16071/12193/15900/16019/12477/22778/108655/22780/51869/15170/210293/21929/22632/107823/66362/15510/65113/56233/18018/75974/22163/18707/21940/19229/19211/19664/102545/15902/17319/15978/53314/20687/16186/12487	35
GO:0042176	BP	GO:0042176	regulation of protein catabolic process	38/999	374/28832	3.84926e-09	1.34246e-07	8.92806e-08	67025/22187/20128/20588/103573/14775/54375/12995/105689/19192/21929/19358/65113/14360/208650/239510/53323/19684/56207/21938/19188/68077/11651/19359/14694/70247/269523/192176/19025/209086/12306/108155/68135/15978/15519/56486/225896/13001	38
GO:0002824	BP	GO:0002824	positive regulation of adaptive immune response based on somatic recombination of immune receptors built from immunoglobulin superfamily domains	24/999	168/28832	4.3624e-09	1.511e-07	1.00489e-07	16017/16016/12010/14964/14972/15015/317757/51869/57261/15481/18761/107823/66362/15510/110557/223601/16182/12504/15978/15040/16963/15039/12487/225825	24
GO:0031343	BP	GO:0031343	positive regulation of cell killing	19/999	108/28832	5.43249e-09	1.86885e-07	1.24288e-07	12010/14964/27007/14972/15015/317757/18646/15481/16641/16768/110557/223601/15978/20400/15040/16963/30925/15039/225825	19
GO:0006360	BP	GO:0006360	transcription by RNA polymerase I	16/999	76/28832	5.90229e-09	2.01675e-07	1.34124e-07	22385/20586/56200/21429/17089/21453/93762/68077/69833/72515/192176/26914/17872/20018/68877/66420	16
GO:0002758	BP	GO:0002758	innate immune response-activating signaling pathway	33/999	301/28832	6.27147e-09	2.12851e-07	1.41557e-07	27007/20202/20128/18035/14479/15481/21929/16641/15510/81702/80913/22627/11774/20201/16363/78781/216169/236312/68077/11651/66271/432940/12261/215243/16362/108155/18521/100040462/67705/11845/72512/18412/503610	33
GO:0140588	BP	GO:0140588	chromatin looping	22/999	146/28832	7.0044e-09	2.36142e-07	1.57046e-07	74355/17215/27041/70472/56200/67040/53817/17217/17216/17219/66942/13681/13018/17220/107932/269523/13211/12648/22589/13207/18521/109151	22
GO:0032956	BP	GO:0032956	regulation of actin cytoskeleton organization	37/999	366/28832	7.05557e-09	2.36292e-07	1.57146e-07	17916/17886/20194/18643/56193/27360/30948/18761/14026/13169/19877/63986/11518/50875/19684/72042/16765/14248/19229/74192/20742/277360/22323/76884/192176/223601/67877/16423/18003/218397/75547/12332/11845/19353/18186/212285/101314	37
GO:0002429	BP	GO:0002429	immune response-activating cell surface receptor signaling pathway	33/999	303/28832	7.39599e-09	2.46063e-07	1.63644e-07	27050/16019/12477/27007/108655/18755/18035/104418/15170/21929/16641/12988/16854/14360/208650/18033/232341/19211/66271/12525/16423/246177/16797/210757/15978/20400/16822/12487/11845/12047/18412/16428/225825	33
GO:0031400	BP	GO:0031400	negative regulation of protein modification process	40/999	418/28832	8.3512e-09	2.76026e-07	1.83571e-07	19252/65019/16476/20115/67025/27050/100503670/72828/66917/208643/230908/22185/18755/70769/15170/21929/18750/13167/14360/232341/100037258/277360/11651/19211/15525/14694/217039/26914/16362/108155/14870/225884/106504/15978/17872/66915/18412/225896/22210/68045	40
GO:2000045	BP	GO:2000045	regulation of G1/S transition of mitotic cell cycle	23/999	161/28832	9.12293e-09	2.99576e-07	1.99233e-07	319195/11461/208643/20586/20588/12445/12444/104418/93760/54394/19192/15170/67628/81702/68094/20133/19684/19891/66923/19188/11651/19211/15902	23
GO:0006979	BP	GO:0006979	response to oxidative stress	41/999	437/28832	9.59691e-09	3.13107e-07	2.08232e-07	14281/16476/27050/17708/56338/108655/15925/17721/14775/16881/15481/21929/18750/18538/54683/11938/19173/12226/14782/14360/18033/17716/269254/19229/68194/11651/13665/101739/14694/19156/16598/26914/22228/66414/67130/14870/17718/15251/18227/20655/80795	41
GO:0017148	BP	GO:0017148	negative regulation of translation	22/999	149/28832	1.02878e-08	3.31372e-07	2.20379e-07	14939/27050/12696/208643/73158/12317/18755/22608/108989/19290/18750/213988/22695/56403/13684/234594/12227/66870/13665/14694/13688/67869	22
GO:1903313	BP	GO:1903313	positive regulation of mRNA metabolic process	22/999	149/28832	1.02878e-08	3.31372e-07	2.20379e-07	12193/12696/19652/51810/230908/20918/15568/22608/15481/213988/22695/56403/232791/19877/20637/78781/234594/12227/214290/20462/70248/13211	22
GO:1902806	BP	GO:1902806	regulation of cell cycle G1/S phase transition	25/999	189/28832	1.03658e-08	3.3177e-07	2.20643e-07	319195/12696/11461/208643/20586/20588/12445/12444/104418/93760/54394/19192/15170/67628/81702/68094/20133/19684/19891/66923/19188/11651/19211/15902/56460	25
GO:0001732	BP	GO:0001732	formation of cytoplasmic translation initiation complex	8/999	15/28832	1.04723e-08	3.33072e-07	2.21509e-07	66085/78655/13669/27979/68135/73830/98221/16341	8
GO:0019080	BP	GO:0019080	viral gene expression	16/999	79/28832	1.06636e-08	3.37038e-07	2.24147e-07	16476/230908/20586/18643/66085/57261/22695/76687/13669/27979/13211/12648/98415/20304/18521/69019	16
GO:0008064	BP	GO:0008064	regulation of actin polymerization or depolymerization	23/999	163/28832	1.15925e-08	3.6412e-07	2.42158e-07	18643/56193/27360/30948/14026/13169/11518/50875/19684/72042/14248/19229/74192/20742/277360/22323/76884/223601/218397/12332/11845/19353/101314	23
GO:0007051	BP	GO:0007051	spindle organization	26/999	205/28832	1.28663e-08	4.01634e-07	2.67107e-07	27050/193385/51810/17886/24061/19385/216848/20185/108989/20842/17758/52276/16765/18221/16211/19211/110854/269523/192176/11799/320165/13424/22589/22154/26934/51792	26
GO:1903050	BP	GO:1903050	regulation of proteolysis involved in protein catabolic process	28/999	234/28832	1.31279e-08	4.07287e-07	2.70866e-07	65019/20115/67025/22187/100503670/20588/103573/13032/14775/19192/19358/239510/53323/56207/19188/20610/19229/68077/11651/19211/19359/14694/269523/108155/68135/56486/225896/13001	28
GO:0071824	BP	GO:0071824	protein-DNA complex organization	25/999	192/28832	1.43062e-08	4.41138e-07	2.93379e-07	65019/15081/70472/22778/20586/217578/20588/56086/50927/93760/67628/17216/68094/17955/114741/93762/20833/50708/12648/22589/26914/12615/53605/50709/28077	25
GO:0035710	BP	GO:0035710	CD4-positive, alpha-beta T cell activation	21/999	139/28832	1.46279e-08	4.48324e-07	2.98158e-07	108655/317757/12515/17085/12400/20185/57261/18761/65113/208650/74048/20848/16182/16362/12399/15978/16963/30925/53314/16186/12487	21
GO:0006302	BP	GO:0006302	double-strand break repair	33/999	312/28832	1.52345e-08	4.58757e-07	3.05096e-07	71514/74355/11461/17215/20586/20588/16881/17217/12995/68275/93760/51869/56045/22632/17216/107823/68094/17219/235559/19891/17220/269254/66923/107932/67956/15270/72612/12261/269523/68734/71175/98415/233908	33
GO:1902107	BP	GO:1902107	positive regulation of leukocyte differentiation	27/999	221/28832	1.52405e-08	4.58757e-07	3.05096e-07	14281/16476/11461/22778/20586/20588/317757/12400/93760/57261/18750/68094/56215/11774/66923/21940/74048/12504/18003/15902/16362/20304/12399/15978/15519/14683/16186	27
GO:1903708	BP	GO:1903708	positive regulation of hemopoiesis	27/999	221/28832	1.52405e-08	4.58757e-07	3.05096e-07	14281/16476/11461/22778/20586/20588/317757/12400/93760/57261/18750/68094/56215/11774/66923/21940/74048/12504/18003/15902/16362/20304/12399/15978/15519/14683/16186	27
GO:0110053	BP	GO:0110053	regulation of actin filament organization	31/999	281/28832	1.55118e-08	4.60378e-07	3.06175e-07	17886/20194/18643/56193/27360/30948/18761/14026/13169/63986/11518/50875/19684/72042/16765/14248/19229/74192/20742/277360/22323/76884/192176/223601/16423/218397/12332/11845/19353/18186/101314	31
GO:0043489	BP	GO:0043489	RNA stabilization	16/999	81/28832	1.55675e-08	4.60378e-07	3.06175e-07	77134/12696/110809/51810/73158/230908/15568/22608/22695/619605/56403/28114/70439/13211/20556/233908	16
GO:0070972	BP	GO:0070972	protein localization to endoplasmic reticulum	16/999	81/28832	1.55675e-08	4.60378e-07	3.06175e-07	11426/68889/76687/22627/218490/11651/66384/20335/17938/17872/66212/72512/67437/69019/69276/66624	16
GO:2001233	BP	GO:2001233	regulation of apoptotic signaling pathway	40/999	428/28832	1.61769e-08	4.75619e-07	3.1631e-07	20115/19941/27050/22070/22187/71514/20202/15201/12211/13032/14775/14479/19192/21929/97165/20201/16854/14360/22163/56428/13806/11651/19211/56295/14694/56449/68949/17319/14870/225884/12399/15251/51792/22029/26943/66437/18227/20655/18186/54673	40
GO:0030832	BP	GO:0030832	regulation of actin filament length	23/999	166/28832	1.64817e-08	4.81779e-07	3.20407e-07	18643/56193/27360/30948/14026/13169/11518/50875/19684/72042/14248/19229/74192/20742/277360/22323/76884/223601/218397/12332/11845/19353/101314	23
GO:0061013	BP	GO:0061013	regulation of mRNA catabolic process	25/999	195/28832	1.96076e-08	5.6986e-07	3.78986e-07	12193/77134/12696/110809/51810/73158/230908/15568/22608/213988/22695/80913/56403/232791/19877/78781/234594/70439/12227/214290/13211/15384/22352/233908/56460	25
GO:0000028	BP	GO:0000028	ribosomal small subunit assembly	9/999	22/28832	2.30051e-08	6.64783e-07	4.42114e-07	57294/14109/54127/20044/20104/20103/20054/20085/75617	9
GO:1902600	BP	GO:1902600	proton transmembrane transport	22/999	156/28832	2.42486e-08	6.96734e-07	4.63363e-07	17711/17719/17705/17708/66576/114143/17721/17710/17709/17717/17716/75406/66445/18674/67273/17706/22228/17720/17718/66144/17991/72512	22
GO:0030833	BP	GO:0030833	regulation of actin filament polymerization	21/999	143/28832	2.44009e-08	6.97149e-07	4.63639e-07	18643/27360/30948/14026/13169/11518/50875/19684/72042/14248/19229/74192/20742/277360/22323/76884/223601/218397/12332/11845/19353	21
GO:0000381	BP	GO:0000381	regulation of alternative mRNA splicing, via spliceosome	14/999	63/28832	2.52447e-08	7.17204e-07	4.76976e-07	51810/67996/56758/67040/14007/234023/20382/83486/20462/67959/67039/13207/20220/72289	14
GO:2000058	BP	GO:2000058	regulation of ubiquitin-dependent protein catabolic process	23/999	170/28832	2.59984e-08	7.34492e-07	4.88474e-07	65019/20115/67025/100503670/20588/103573/19358/239510/53323/56207/20610/19229/68077/11651/19211/19359/14694/269523/108155/68135/56486/225896/13001	23
GO:0006120	BP	GO:0006120	mitochondrial electron transport, NADH to ubiquinone	10/999	29/28832	2.62252e-08	7.36782e-07	4.89997e-07	17719/17721/66148/17717/17716/75406/67273/67264/17718/66416	10
GO:0002768	BP	GO:0002768	immune response-regulating cell surface receptor signaling pathway	33/999	320/28832	2.82241e-08	7.88559e-07	5.24431e-07	27050/16019/12477/27007/108655/18755/18035/104418/15170/21929/16641/12988/16854/14360/208650/18033/232341/19211/66271/12525/16423/246177/16797/210757/15978/20400/16822/12487/11845/12047/18412/16428/225825	33
GO:0034063	BP	GO:0034063	stress granule assembly	11/999	37/28832	3.06057e-08	8.50402e-07	5.6556e-07	66475/12696/27041/226562/80913/74383/13665/13424/233871/23994/15251	11
GO:0002221	BP	GO:0002221	pattern recognition receptor signaling pathway	31/999	291/28832	3.50499e-08	9.68564e-07	6.44144e-07	20202/20128/18035/14479/15481/21929/15510/81702/80913/22627/11774/20201/16363/78781/216169/236312/68077/11651/66271/432940/12261/215243/16362/108155/18521/100040462/67705/11845/72512/18412/503610	31
GO:0051099	BP	GO:0051099	positive regulation of binding	21/999	146/28832	3.53676e-08	9.72034e-07	6.46451e-07	12010/67025/193385/208643/20194/20586/15925/57261/19384/97165/11518/16765/12313/13806/18102/59022/12306/15978/23994/16341/72512	21
GO:0006356	BP	GO:0006356	regulation of transcription by RNA polymerase I	12/999	46/28832	3.67772e-08	1.00531e-06	6.68581e-07	22385/20586/56200/21429/17089/93762/68077/72515/192176/26914/17872/68877	12
GO:1901798	BP	GO:1901798	positive regulation of signal transduction by p53 class mediator	10/999	30/28832	3.81164e-08	1.03632e-06	6.89202e-07	67281/65019/20115/19941/67025/22187/20054/67427/13207/54673	10
GO:0045058	BP	GO:0045058	T cell selection	14/999	65/28832	3.8614e-08	1.04423e-06	6.94465e-07	12515/17085/57261/12500/94176/58208/18021/12502/20848/12504/210757/30925/53314/12487	14
GO:0098813	BP	GO:0098813	nuclear chromosome segregation	33/999	325/28832	4.10119e-08	1.10318e-06	7.33668e-07	19252/22385/11461/193385/51810/14211/24061/20586/20588/21973/19134/70099/108989/93760/20842/19384/68094/93762/52276/218914/66923/18221/16211/19211/59008/68612/192176/11799/13424/71175/26934/51792/22210	33
GO:0045619	BP	GO:0045619	regulation of lymphocyte differentiation	27/999	233/28832	4.6767e-08	1.25133e-06	8.32195e-07	12193/12477/11461/20586/20588/317757/22780/12515/12400/93760/57261/15170/16768/68094/65113/11774/66923/21940/74048/21946/15902/16362/12399/15978/15519/16186/12487	27
GO:0043086	BP	GO:0043086	negative regulation of catalytic activity	36/999	377/28832	4.87496e-08	1.29751e-06	8.62909e-07	19252/65019/20115/14938/67025/100503670/20708/72828/51810/66917/18755/70769/15170/21929/18750/30948/17931/54683/22695/18033/232341/19684/100037258/277360/11651/19211/217039/26914/14870/225884/106504/15978/225896/68581/13014/68045	36
GO:0001912	BP	GO:0001912	positive regulation of leukocyte mediated cytotoxicity	17/999	99/28832	4.98903e-08	1.32092e-06	8.78475e-07	12010/14964/27007/14972/15015/317757/15481/16641/16768/110557/223601/20400/15040/16963/30925/15039/225825	17
GO:0030183	BP	GO:0030183	B cell differentiation	22/999	163/28832	5.43033e-08	1.43027e-06	9.51201e-07	16017/16071/12193/15900/16019/22778/108655/22780/15170/210293/21929/22632/56233/18018/75974/21940/19229/19664/102545/15902/20687/16186	22
GO:0032271	BP	GO:0032271	regulation of protein polymerization	25/999	206/28832	5.88922e-08	1.54112e-06	1.02492e-06	27050/18643/14228/27360/30948/14026/13169/11518/50875/19684/72042/16765/14248/19229/74192/20742/277360/22323/76884/223601/218397/15519/12332/11845/19353	25
GO:0009615	BP	GO:0009615	response to virus	38/999	414/28832	5.91216e-08	1.54112e-06	1.02492e-06	267019/17101/27041/56200/20128/18646/12317/67040/56045/67005/76933/93762/18033/16363/20846/78781/16765/434341/236312/12525/12261/215243/13211/16362/20304/15978/15519/18521/67963/15251/22320/100040462/80287/26943/72512/11993/80795/12177	38
GO:0045637	BP	GO:0045637	regulation of myeloid cell differentiation	27/999	236/28832	6.11025e-08	1.58459e-06	1.05383e-06	14281/16476/12010/72828/22778/108655/18035/18750/22695/97165/56215/65113/93694/20846/18103/19229/18102/20848/12504/18003/15902/20304/15978/14683/15251/16825/98366	27
GO:0043368	BP	GO:0043368	positive T cell selection	12/999	48/28832	6.17758e-08	1.59388e-06	1.06001e-06	12515/17085/57261/12500/94176/58208/18021/12502/20848/210757/30925/53314	12
GO:0032970	BP	GO:0032970	regulation of actin filament-based process	38/999	416/28832	6.7038e-08	1.71962e-06	1.14364e-06	17916/17886/20194/18643/56193/27360/30948/18761/14026/11938/13169/19877/63986/11518/50875/19684/72042/16765/14248/19229/74192/20742/277360/22323/76884/192176/223601/67877/16423/18003/218397/75547/12332/11845/19353/18186/212285/101314	38
GO:0031647	BP	GO:0031647	regulation of protein stability	35/999	365/28832	6.73295e-08	1.71962e-06	1.14364e-06	65019/20115/67025/100503670/17847/18712/230908/18643/12317/20185/15481/19358/15510/70790/56351/74838/215114/230484/68077/19211/12462/54343/12468/12539/192176/66169/19025/12469/23994/13135/15519/19035/68563/22210/21376	35
GO:2001242	BP	GO:2001242	regulation of intrinsic apoptotic signaling pathway	24/999	194/28832	7.47149e-08	1.89866e-06	1.2627e-06	20115/19941/27050/22070/22187/71514/20202/15201/14775/14479/20201/14360/56428/13806/11651/14694/56449/68949/17319/15251/26943/66437/20655/54673	24
GO:1902373	BP	GO:1902373	negative regulation of mRNA catabolic process	15/999	79/28832	7.61332e-08	1.92503e-06	1.28024e-06	77134/12696/110809/51810/73158/230908/15568/22608/22695/56403/70439/13211/15384/233908/56460	15
GO:0046822	BP	GO:0046822	regulation of nucleocytoplasmic transport	20/999	140/28832	8.3601e-08	2.10333e-06	1.39882e-06	230908/103573/19387/19134/70769/108989/331401/67628/18761/17931/19384/22627/70790/28114/232341/192176/13211/52668/15978/15519	20
GO:1902903	BP	GO:1902903	regulation of supramolecular fiber organization	37/999	403/28832	8.74986e-08	2.1905e-06	1.45679e-06	27050/17886/20194/18643/56612/56193/14228/15481/27360/30948/18761/14026/13169/63986/11518/50875/19684/72042/16765/14976/14248/19229/74192/20742/277360/22323/76884/192176/223601/16423/218397/75547/12332/11845/19353/18186/101314	37
GO:0031341	BP	GO:0031341	regulation of cell killing	21/999	154/28832	9.06151e-08	2.24628e-06	1.49389e-06	12010/14964/27007/14972/15015/317757/18646/15481/16641/16768/93694/110557/223601/15978/20400/15040/16963/30925/15039/21354/225825	21
GO:0072331	BP	GO:0072331	signal transduction by p53 class mediator	21/999	154/28832	9.06151e-08	2.24628e-06	1.49389e-06	67281/65019/20115/19941/67025/22187/100503670/66940/20054/67427/14479/67956/236312/68077/22589/13207/17319/15254/53314/100040462/54673	21
GO:0007015	BP	GO:0007015	actin filament organization	41/999	474/28832	9.22679e-08	2.27609e-06	1.51372e-06	326618/17916/17886/20194/18643/56193/22027/27360/30948/18761/14026/140580/13169/13367/63986/11518/50875/19684/72042/16765/215114/14248/19229/74192/20742/277360/22323/76884/60595/192176/223601/59069/16423/218397/246177/12332/11845/56443/19353/18186/101314	41
GO:0008154	BP	GO:0008154	actin polymerization or depolymerization	24/999	197/28832	1.00189e-07	2.45949e-06	1.63568e-06	18643/56193/27360/30948/14026/13169/13367/11518/50875/19684/72042/14248/19229/74192/20742/277360/22323/76884/223601/218397/12332/11845/19353/101314	24
GO:0006605	BP	GO:0006605	protein targeting	31/999	305/28832	1.02531e-07	2.50484e-06	1.66584e-06	67025/11426/432486/15481/15510/76687/22627/11774/66148/54401/14360/56428/271564/66384/22630/15525/30055/66169/20335/17938/108155/15519/66212/66437/18412/67437/69019/12177/503610/69276/66624	31
GO:0051348	BP	GO:0051348	negative regulation of transferase activity	25/999	212/28832	1.03651e-07	2.52001e-06	1.67593e-06	19252/65019/20115/67025/100503670/72828/51810/66917/18755/70769/15170/21929/18750/22695/100037258/277360/11651/19211/217039/26914/14870/225884/106504/15978/68045	25
GO:0030041	BP	GO:0030041	actin filament polymerization	22/999	169/28832	1.04421e-07	2.52659e-06	1.68031e-06	18643/27360/30948/14026/13169/13367/11518/50875/19684/72042/14248/19229/74192/20742/277360/22323/76884/223601/218397/12332/11845/19353	22
GO:0006275	BP	GO:0006275	regulation of DNA replication	18/999	117/28832	1.16835e-07	2.81349e-06	1.87111e-06	16476/56455/217578/71521/18538/22632/81702/93762/218914/56207/12301/66131/13211/22589/98415/19647/77805/19353	18
GO:0042267	BP	GO:0042267	natural killer cell mediated cytotoxicity	16/999	93/28832	1.19616e-07	2.86683e-06	1.90658e-06	14939/17101/27007/317757/12481/15170/16641/16768/93694/16573/23900/20400/15040/30925/21354/225825	16
GO:0002700	BP	GO:0002700	regulation of production of molecular mediator of immune response	25/999	214/28832	1.24511e-07	2.97005e-06	1.97523e-06	12010/232415/16019/108655/56200/317757/15275/51869/21929/107823/66362/65113/21938/22163/21940/74048/16182/17319/15978/15040/16963/16186/12487/56460/225825	25
GO:0002456	BP	GO:0002456	T cell mediated immunity	22/999	171/28832	1.28926e-07	3.06093e-06	2.03567e-06	14939/12010/17101/14964/14972/13032/15015/18646/15481/15510/21938/74048/12525/110557/18566/223601/16182/246177/20556/15040/16963/15039	22
GO:0002753	BP	GO:0002753	cytosolic pattern recognition receptor signaling pathway	24/999	201/28832	1.46713e-07	3.46695e-06	2.30569e-06	20128/18035/14479/15481/21929/81702/80913/22627/16363/78781/216169/236312/68077/11651/432940/12261/215243/16362/108155/18521/100040462/67705/72512/503610	24
GO:0031396	BP	GO:0031396	regulation of protein ubiquitination	25/999	216/28832	1.49202e-07	3.50937e-06	2.33391e-06	65019/20115/67025/27050/22187/100503670/22185/105689/21929/59026/65113/14360/208650/232341/11651/19211/21402/11799/108155/15519/56486/18570/54354/18412/225896	25
GO:0046632	BP	GO:0046632	alpha-beta T cell differentiation	20/999	145/28832	1.50831e-07	3.51934e-06	2.34054e-06	19934/108655/317757/12515/17085/12400/20185/57261/58208/11774/19156/20848/16182/16362/12399/15978/30925/53314/16186/16428	20
GO:0006446	BP	GO:0006446	regulation of translational initiation	14/999	72/28832	1.51018e-07	3.51934e-06	2.34054e-06	208643/73158/20918/226982/108989/27979/100037258/13665/17872/73830/13688/13690/56726/67869	14
GO:0006376	BP	GO:0006376	mRNA splice site recognition	9/999	27/28832	1.85399e-07	4.29868e-06	2.85884e-06	110809/67996/56758/67684/14007/66978/269254/101739/67959	9
GO:0000070	BP	GO:0000070	mitotic sister chromatid segregation	23/999	189/28832	1.87757e-07	4.29868e-06	2.85884e-06	19252/22385/193385/51810/14211/24061/19134/70099/108989/20842/19384/93762/52276/218914/18221/16211/59008/68612/192176/11799/71175/26934/51792	23
GO:0062207	BP	GO:0062207	regulation of pattern recognition receptor signaling pathway	23/999	189/28832	1.87757e-07	4.29868e-06	2.85884e-06	20202/20128/14479/15481/21929/81702/80913/22627/20201/78781/216169/236312/68077/11651/12261/16362/108155/18521/100040462/67705/11845/18412/503610	23
GO:0002440	BP	GO:0002440	production of molecular mediator of immune response	30/999	297/28832	1.8786e-07	4.29868e-06	2.85884e-06	16017/12010/232415/16019/108655/56200/317757/15275/51869/56045/21929/22632/107823/66362/15510/65113/21938/22163/21940/74048/16182/17319/15978/15040/16963/53314/16186/12487/56460/225825	30
GO:0010563	BP	GO:0010563	negative regulation of phosphorus metabolic process	35/999	381/28832	1.91598e-07	4.34489e-06	2.88957e-06	19252/16476/56455/72828/51810/66917/208643/230908/56193/18755/20238/20185/70769/15170/21929/18750/56428/100037258/277360/11651/19211/15525/14694/217039/20848/26914/16362/108155/14870/225884/106504/15978/17872/66437/68045	35
GO:0045936	BP	GO:0045936	negative regulation of phosphate metabolic process	35/999	381/28832	1.91598e-07	4.34489e-06	2.88957e-06	19252/16476/56455/72828/51810/66917/208643/230908/56193/18755/20238/20185/70769/15170/21929/18750/56428/100037258/277360/11651/19211/15525/14694/217039/20848/26914/16362/108155/14870/225884/106504/15978/17872/66437/68045	35
GO:0043488	BP	GO:0043488	regulation of mRNA stability	22/999	175/28832	1.94544e-07	4.392e-06	2.9209e-06	12193/77134/12696/110809/51810/73158/230908/15568/22608/213988/22695/80913/56403/232791/19877/234594/70439/12227/214290/13211/22352/233908	22
GO:0050851	BP	GO:0050851	antigen receptor-mediated signaling pathway	23/999	190/28832	2.06727e-07	4.6463e-06	3.09002e-06	27050/16019/12477/108655/18755/18035/104418/15170/16854/14360/208650/18033/232341/12525/16797/210757/15978/20400/16822/12487/12047/16428/225825	23
GO:1901796	BP	GO:1901796	regulation of signal transduction by p53 class mediator	15/999	85/28832	2.0923e-07	4.68174e-06	3.11359e-06	67281/65019/20115/19941/67025/22187/100503670/20054/67427/14479/67956/68077/13207/17319/54673	15
GO:0001910	BP	GO:0001910	regulation of leukocyte mediated cytotoxicity	19/999	135/28832	2.22485e-07	4.95641e-06	3.29626e-06	12010/14964/27007/14972/15015/317757/15481/16641/16768/93694/110557/223601/20400/15040/16963/30925/15039/21354/225825	19
GO:0051983	BP	GO:0051983	regulation of chromosome segregation	19/999	136/28832	2.50324e-07	5.55215e-06	3.69246e-06	19252/17345/11461/51810/14211/20586/20588/19134/70099/12995/108989/93760/68094/80913/52276/66923/59008/68612/11799	19
GO:0002228	BP	GO:0002228	natural killer cell mediated immunity	16/999	98/28832	2.53225e-07	5.59197e-06	3.71894e-06	14939/17101/27007/317757/12481/15170/16641/16768/93694/16573/23900/20400/15040/30925/21354/225825	16
GO:0071356	BP	GO:0071356	cellular response to tumor necrosis factor	24/999	207/28832	2.54848e-07	5.60333e-06	3.72649e-06	14281/12796/27050/12193/18035/22695/18033/53323/20846/21938/22163/19229/11651/432940/14694/60595/56449/13211/16598/16362/20304/22029/21936/52700	24
GO:0000724	BP	GO:0000724	double-strand break repair via homologous recombination	22/999	178/28832	2.626e-07	5.74879e-06	3.82323e-06	71514/74355/11461/17215/17217/12995/68275/51869/56045/22632/17216/17219/235559/19891/17220/107932/67956/15270/12261/71175/98415/233908	22
GO:0032535	BP	GO:0032535	regulation of cellular component size	36/999	404/28832	2.71293e-07	5.91348e-06	3.93276e-06	53416/18643/56193/11426/27360/30948/14026/80913/13169/232341/11518/50875/19684/72042/104394/14248/19229/74192/20742/277360/11651/19211/22323/76884/223601/218397/108155/17872/15519/12332/13690/11845/19353/18186/75620/101314	36
GO:0051345	BP	GO:0051345	positive regulation of hydrolase activity	25/999	223/28832	2.75847e-07	5.98695e-06	3.98162e-06	27050/20194/56193/16412/19387/50778/210293/19765/18538/19877/75974/12313/277360/11651/74048/14694/19156/269523/192786/20848/76088/18003/20304/15978/66340	25
GO:0051336	BP	GO:0051336	regulation of hydrolase activity	37/999	424/28832	3.12239e-07	6.74784e-06	4.48765e-06	14938/27050/20708/193385/20194/56193/16412/19387/50778/210293/19765/18538/30948/19877/208650/232341/75974/19684/16765/12313/277360/11651/74048/14694/19156/269523/192786/20848/76088/18003/20304/15978/225896/68581/20655/13014/66340	37
GO:0050900	BP	GO:0050900	leukocyte migration	36/999	408/28832	3.44443e-07	7.41212e-06	4.92943e-06	19252/53416/17101/17916/27007/20202/193385/16412/12317/20085/12515/18750/20201/16854/19877/232341/19229/16421/277360/11651/12215/12261/16423/76088/18003/246177/17319/20304/15978/16963/19035/12766/106512/19353/21936/80795	36
GO:0019058	BP	GO:0019058	viral life cycle	27/999	257/28832	3.48664e-07	7.47116e-06	4.9687e-06	13627/20817/17886/73158/20128/21973/23983/15481/19358/20815/78781/236312/12215/269523/12504/13207/98415/20304/18521/19035/22320/100040462/80287/17254/18186/69019/13001	27
GO:0051168	BP	GO:0051168	nuclear export	22/999	181/28832	3.51968e-07	7.51014e-06	4.99462e-06	20054/103573/19387/19134/12317/53817/20238/108989/331401/67628/19384/19386/22627/28114/13684/232341/53319/13211/21681/52668/75547/15382	22
GO:0051258	BP	GO:0051258	protein polymerization	29/999	290/28832	3.69593e-07	7.85308e-06	5.22269e-06	27050/18643/14228/27360/30948/14026/17758/13169/13367/11518/53323/50875/19684/72042/16765/14248/19229/74192/20742/277360/22323/76884/68612/223601/218397/15519/12332/11845/19353	29
GO:1904951	BP	GO:1904951	positive regulation of establishment of protein localization	34/999	375/28832	3.87597e-07	8.20117e-06	5.45419e-06	56455/67041/17886/230908/76936/19134/108989/67628/18761/19384/22627/70790/14360/16573/12215/12462/14694/12468/192176/66169/12469/15978/15519/14683/15251/70456/22320/16341/28146/11845/66437/19353/68581/54673	34
GO:0032986	BP	GO:0032986	protein-DNA complex disassembly	8/999	22/28832	4.19114e-07	8.83107e-06	5.87311e-06	65019/70472/20586/20588/93760/68094/114741/20833	8
GO:0000725	BP	GO:0000725	recombinational repair	22/999	183/28832	4.26242e-07	8.94402e-06	5.94822e-06	71514/74355/11461/17215/17217/12995/68275/51869/56045/22632/17216/17219/235559/19891/17220/107932/67956/15270/12261/71175/98415/233908	22
GO:0050670	BP	GO:0050670	regulation of lymphocyte proliferation	27/999	260/28832	4.39532e-07	9.18478e-06	6.10833e-06	27050/16019/12477/193385/21942/22780/15170/18761/65113/16854/208650/21938/22163/74048/19211/12504/16362/17319/20304/320484/15978/15040/16963/12487/54354/80795/12511	27
GO:1901992	BP	GO:1901992	positive regulation of mitotic cell cycle phase transition	16/999	102/28832	4.45231e-07	9.26557e-06	6.16207e-06	319195/208643/12445/12444/57261/67628/16906/81702/20133/50875/19684/116871/11651/59008/68612/11799	16
GO:0002183	BP	GO:0002183	cytoplasmic translational initiation	11/999	47/28832	4.54004e-07	9.40941e-06	6.25773e-06	66085/78655/13669/13681/20492/27979/68135/73830/98221/16341/56726	11
GO:0019362	BP	GO:0019362	pyridine nucleotide metabolic process	23/999	199/28832	4.76396e-07	9.79323e-06	6.51299e-06	16828/56421/15483/18648/107029/15275/20185/21991/54683/21881/56428/18746/13806/266690/269523/20848/16498/11674/26914/22228/108155/15978/15251	23
GO:0046496	BP	GO:0046496	nicotinamide nucleotide metabolic process	23/999	199/28832	4.76396e-07	9.79323e-06	6.51299e-06	16828/56421/15483/18648/107029/15275/20185/21991/54683/21881/56428/18746/13806/266690/269523/20848/16498/11674/26914/22228/108155/15978/15251	23
GO:0050657	BP	GO:0050657	nucleic acid transport	20/999	156/28832	5.03144e-07	1.02597e-05	6.8232e-06	110809/103573/53817/22608/108989/331401/19384/22695/19386/28114/13684/232341/20492/53319/54563/16211/225027/13211/21681/15382	20
GO:0050658	BP	GO:0050658	RNA transport	20/999	156/28832	5.03144e-07	1.02597e-05	6.8232e-06	110809/103573/53817/22608/108989/331401/19384/22695/19386/28114/13684/232341/20492/53319/54563/16211/225027/13211/21681/15382	20
GO:0033119	BP	GO:0033119	negative regulation of RNA splicing	9/999	30/28832	5.15362e-07	1.04666e-05	6.96082e-06	68052/67996/27370/108014/22185/56215/225027/12261/20220	9
GO:0071346	BP	GO:0071346	cellular response to type II interferon	17/999	117/28832	6.02741e-07	1.21922e-05	8.10845e-06	15900/18712/14026/56403/108670/20846/434341/12313/16573/12539/16423/16362/20304/22352/15978/22320/12332	17
GO:0140014	BP	GO:0140014	mitotic nuclear division	28/999	281/28832	6.28256e-07	1.26577e-05	8.41803e-06	19252/17345/22385/193385/51810/14211/24061/19385/19134/70099/108989/20842/19384/93762/22629/52276/218914/18221/16211/59008/68193/68612/192176/11799/71175/26934/51792/12487	28
GO:0032944	BP	GO:0032944	regulation of mononuclear cell proliferation	27/999	265/28832	6.40927e-07	1.28618e-05	8.55372e-06	27050/16019/12477/193385/21942/22780/15170/18761/65113/16854/208650/21938/22163/74048/19211/12504/16362/17319/20304/320484/15978/15040/16963/12487/54354/80795/12511	27
GO:0051236	BP	GO:0051236	establishment of RNA localization	20/999	159/28832	6.84758e-07	1.3687e-05	9.10256e-06	110809/103573/53817/22608/108989/331401/19384/22695/19386/28114/13684/232341/20492/53319/54563/16211/225027/13211/21681/15382	20
GO:0048255	BP	GO:0048255	mRNA stabilization	13/999	70/28832	7.30561e-07	1.45451e-05	9.6732e-06	77134/12696/110809/51810/73158/230908/15568/22608/22695/56403/70439/13211/233908	13
GO:0019079	BP	GO:0019079	viral genome replication	18/999	132/28832	7.41471e-07	1.47044e-05	9.77916e-06	13627/20817/73158/21973/23983/15481/19358/20815/78781/236312/269523/13207/98415/20304/18521/19035/100040462/80287	18
GO:1903038	BP	GO:1903038	negative regulation of leukocyte cell-cell adhesion	20/999	160/28832	7.57472e-07	1.4963e-05	9.95116e-06	12477/193385/317757/12515/12400/15170/16768/65113/16854/208650/232341/11651/74048/19211/18566/16362/14870/12399/15040/16963	20
GO:0002377	BP	GO:0002377	immunoglobulin production	19/999	146/28832	7.64844e-07	1.50499e-05	1.00089e-05	16017/16019/108655/51869/56045/21929/22632/107823/66362/15510/65113/22163/21940/15978/15040/16963/53314/16186/12487	19
GO:2000059	BP	GO:2000059	negative regulation of ubiquitin-dependent protein catabolic process	12/999	60/28832	8.46387e-07	1.65373e-05	1.09981e-05	65019/20115/67025/100503670/20588/239510/56207/68077/108155/68135/225896/13001	12
GO:0050821	BP	GO:0050821	protein stabilization	24/999	221/28832	8.48426e-07	1.65373e-05	1.09981e-05	65019/20115/67025/100503670/18712/18643/12317/20185/15510/56351/74838/215114/68077/19211/12462/54343/12468/12539/192176/12469/15519/19035/22210/21376	24
GO:0006090	BP	GO:0006090	pyruvate metabolic process	19/999	147/28832	8.50245e-07	1.65373e-05	1.09981e-05	16828/56421/18648/107029/15275/20185/21991/56428/18746/13806/20848/11674/22228/108155/15978/22333/15251/70456/68263	19
GO:1900151	BP	GO:1900151	regulation of nuclear-transcribed mRNA catabolic process, deadenylation-dependent decay	8/999	24/28832	9.06255e-07	1.75591e-05	1.16777e-05	12193/51810/22608/213988/22695/56403/234594/13211	8
GO:0060326	BP	GO:0060326	cell chemotaxis	31/999	337/28832	9.18197e-07	1.77226e-05	1.17864e-05	19252/53416/17101/27007/20202/15370/193385/12317/20085/18750/18761/97165/20201/16854/232341/19229/277360/12215/12261/18003/17319/20304/14870/15978/80901/16963/19035/12766/106512/19353/18186	31
GO:0070663	BP	GO:0070663	regulation of leukocyte proliferation	28/999	287/28832	9.60243e-07	1.84637e-05	1.22793e-05	27050/16019/12477/193385/21942/22780/15170/18761/65113/16854/208650/21938/22163/74048/19211/12504/16362/17319/20304/14870/320484/15978/15040/16963/12487/54354/80795/12511	28
GO:0009266	BP	GO:0009266	response to temperature stimulus	21/999	177/28832	9.64377e-07	1.84729e-05	1.22854e-05	231507/12696/19652/66917/108989/15481/15510/22627/100037258/229227/11651/13665/101739/11363/269523/13211/22228/15519/18570/81489/20655	21
GO:0072524	BP	GO:0072524	pyridine-containing compound metabolic process	23/999	209/28832	1.13246e-06	2.16108e-05	1.43723e-05	16828/56421/15483/18648/107029/15275/20185/21991/54683/21881/56428/18746/13806/266690/269523/20848/16498/11674/26914/22228/108155/15978/15251	23
GO:0002702	BP	GO:0002702	positive regulation of production of molecular mediator of immune response	19/999	150/28832	1.16113e-06	2.20745e-05	1.46806e-05	12010/232415/108655/56200/317757/15275/51869/107823/66362/22163/21940/16182/17319/15978/15040/16963/16186/12487/225825	19
GO:0002366	BP	GO:0002366	leukocyte activation involved in immune response	31/999	341/28832	1.18037e-06	2.23563e-05	1.48681e-05	15900/20104/17916/108655/12515/17085/51869/57261/15170/210293/21929/107823/66362/15510/94176/65113/16854/75974/19229/21946/20848/16182/16362/16797/20556/15978/30925/53314/22320/12487/12523	31
GO:0002285	BP	GO:0002285	lymphocyte activation involved in immune response	25/999	241/28832	1.18536e-06	2.2367e-05	1.48751e-05	15900/20104/108655/12515/17085/51869/57261/210293/21929/107823/66362/15510/65113/16854/75974/19229/21946/20848/16182/16362/20556/15978/30925/53314/12487	25
GO:2001244	BP	GO:2001244	positive regulation of intrinsic apoptotic signaling pathway	13/999	73/28832	1.20632e-06	2.2678e-05	1.5082e-05	20115/19941/27050/22187/71514/20202/20201/56428/14694/26943/66437/20655/54673	13
GO:1901989	BP	GO:1901989	positive regulation of cell cycle phase transition	17/999	123/28832	1.23611e-06	2.31088e-05	1.53685e-05	319195/208643/12445/12444/57261/67628/16906/81702/20133/50875/19684/116871/11651/59008/68612/11799/56460	17
GO:0031333	BP	GO:0031333	negative regulation of protein-containing complex assembly	20/999	165/28832	1.23838e-06	2.31088e-05	1.53685e-05	18643/20128/14228/15481/27360/14026/66148/11518/50875/19684/216169/16765/236312/14248/68077/20742/223601/108155/100040462/12332	20
GO:0000302	BP	GO:0000302	response to reactive oxygen species	24/999	226/28832	1.26922e-06	2.35521e-05	1.56633e-05	14281/16476/27050/56338/108655/17721/14775/16881/15481/21929/18750/18538/54683/14360/269254/19229/11651/14694/19156/16598/22228/14870/15251/20655	24
GO:0051250	BP	GO:0051250	negative regulation of lymphocyte activation	21/999	180/28832	1.27145e-06	2.35521e-05	1.56633e-05	12477/193385/317757/12515/12400/15170/21929/16768/65113/16854/208650/74048/19211/21946/18566/15902/16362/12399/15040/16963/54354	21
GO:0030595	BP	GO:0030595	leukocyte chemotaxis	25/999	242/28832	1.27925e-06	2.36101e-05	1.57019e-05	19252/53416/17101/27007/20202/193385/12317/20085/18750/20201/16854/232341/19229/277360/12215/12261/18003/17319/20304/15978/16963/19035/12766/106512/19353	25
GO:0045931	BP	GO:0045931	positive regulation of mitotic cell cycle	18/999	138/28832	1.43531e-06	2.6394e-05	1.75533e-05	319195/208643/12445/12444/57261/18750/67628/16906/81702/20133/13684/50875/19684/116871/11651/59008/68612/11799	18
GO:0002263	BP	GO:0002263	cell activation involved in immune response	31/999	345/28832	1.51035e-06	2.76734e-05	1.84042e-05	15900/20104/17916/108655/12515/17085/51869/57261/15170/210293/21929/107823/66362/15510/94176/65113/16854/75974/19229/21946/20848/16182/16362/16797/20556/15978/30925/53314/22320/12487/12523	31
GO:1901874	BP	GO:1901874	negative regulation of post-translational protein modification	15/999	99/28832	1.59522e-06	2.91229e-05	1.93682e-05	65019/20115/67025/27050/100503670/22185/21929/14360/232341/11651/108155/66915/18412/225896/22210	15
GO:0090150	BP	GO:0090150	establishment of protein localization to membrane	27/999	278/28832	1.62774e-06	2.96096e-05	1.96919e-05	11426/12988/11774/14360/232341/19684/56428/20742/66384/66271/15525/14694/30055/20335/17938/108155/15519/66212/73024/66460/66437/67437/80291/17274/414077/503610/69276	27
GO:0002712	BP	GO:0002712	regulation of B cell mediated immunity	13/999	75/28832	1.6606e-06	2.99916e-05	1.99459e-05	16017/16016/317757/51869/15170/107823/66362/65113/15978/15040/16963/12487/225825	13
GO:0002889	BP	GO:0002889	regulation of immunoglobulin mediated immune response	13/999	75/28832	1.6606e-06	2.99916e-05	1.99459e-05	16017/16016/317757/51869/15170/107823/66362/65113/15978/15040/16963/12487/225825	13
GO:0070228	BP	GO:0070228	regulation of lymphocyte apoptotic process	14/999	87/28832	1.68801e-06	3.03782e-05	2.0203e-05	108655/18761/58208/16854/22163/12502/21940/19211/18566/16423/76088/17319/20304/15251	14
GO:0034612	BP	GO:0034612	response to tumor necrosis factor	24/999	230/28832	1.73536e-06	3.11196e-05	2.06961e-05	14281/12796/27050/12193/18035/22695/18033/53323/20846/21938/22163/19229/11651/432940/14694/60595/56449/13211/16598/16362/20304/22029/21936/52700	24
GO:0051607	BP	GO:0051607	defense response to virus	30/999	330/28832	1.74678e-06	3.12137e-05	2.07587e-05	17101/27041/56200/20128/18646/67040/56045/67005/93762/16363/20846/78781/434341/236312/12525/12261/215243/13211/16362/20304/15978/15519/18521/22320/100040462/80287/26943/72512/80795/12177	30
GO:0008037	BP	GO:0008037	cell recognition	20/999	169/28832	1.80777e-06	3.21898e-05	2.14078e-05	16017/16016/232415/18646/94176/16854/13367/74383/12215/12462/13723/12468/11674/12469/16423/76088/18003/64931/18186/12511	20
GO:0006935	BP	GO:0006935	chemotaxis	38/999	475/28832	1.83882e-06	3.26278e-05	2.16991e-05	19252/53416/17101/27007/20202/15370/193385/12317/20085/105689/18750/18761/94176/97165/20201/16854/232341/18707/19229/277360/12215/12261/223601/102545/18003/20198/17319/20304/14870/15978/80901/16963/19035/12766/67759/106512/19353/18186	38
GO:0042129	BP	GO:0042129	regulation of T cell proliferation	22/999	200/28832	1.9381e-06	3.41341e-05	2.27009e-05	27050/12477/193385/21942/15170/18761/65113/16854/208650/21938/74048/19211/12504/16362/20304/320484/15978/15040/16963/12487/80795/12511	22
GO:0046634	BP	GO:0046634	regulation of alpha-beta T cell activation	17/999	127/28832	1.94388e-06	3.41341e-05	2.27009e-05	317757/12515/12400/57261/18761/65113/11774/208650/74048/16362/320484/12399/15978/15040/16963/16186/12487	17
GO:2000514	BP	GO:2000514	regulation of CD4-positive, alpha-beta T cell activation	14/999	88/28832	1.94397e-06	3.41341e-05	2.27009e-05	317757/12515/12400/57261/18761/65113/208650/74048/16362/12399/15978/16963/16186/12487	14
GO:0042330	BP	GO:0042330	taxis	38/999	477/28832	2.03246e-06	3.55645e-05	2.36522e-05	19252/53416/17101/27007/20202/15370/193385/12317/20085/105689/18750/18761/94176/97165/20201/16854/232341/18707/19229/277360/12215/12261/223601/102545/18003/20198/17319/20304/14870/15978/80901/16963/19035/12766/67759/106512/19353/18186	38
GO:0006337	BP	GO:0006337	nucleosome disassembly	7/999	19/28832	2.05307e-06	3.56941e-05	2.37384e-05	70472/20586/20588/93760/68094/114741/20833	7
GO:0070227	BP	GO:0070227	lymphocyte apoptotic process	16/999	114/28832	2.05398e-06	3.56941e-05	2.37384e-05	20104/108655/18761/58208/16854/22163/12502/21940/11651/19211/18566/16423/76088/17319/20304/15251	16
GO:0042326	BP	GO:0042326	negative regulation of phosphorylation	30/999	333/28832	2.10247e-06	3.64117e-05	2.42156e-05	19252/16476/56455/72828/51810/66917/208643/230908/18755/20238/70769/15170/21929/18750/100037258/277360/11651/19211/15525/14694/217039/26914/16362/108155/14870/225884/106504/15978/17872/68045	30
GO:0051028	BP	GO:0051028	mRNA transport	17/999	128/28832	2.17017e-06	3.7391e-05	2.48669e-05	110809/103573/53817/108989/331401/22695/19386/28114/13684/232341/20492/53319/54563/225027/13211/21681/15382	17
GO:0065004	BP	GO:0065004	protein-DNA complex assembly	20/999	171/28832	2.17381e-06	3.7391e-05	2.48669e-05	15081/70472/22778/20586/217578/56086/50927/67628/17216/17955/114741/93762/20833/50708/22589/26914/12615/53605/50709/28077	20
GO:0030100	BP	GO:0030100	regulation of endocytosis	31/999	352/28832	2.2999e-06	3.94258e-05	2.62201e-05	16017/16016/12010/16019/11461/17886/16412/12317/17089/15481/18750/30948/94176/12988/16854/19877/208650/11518/215114/67841/19211/14694/60595/16423/12306/15978/22320/16186/19353/20655/98366	31
GO:0034341	BP	GO:0034341	response to type II interferon	18/999	143/28832	2.41585e-06	4.09505e-05	2.72341e-05	15900/18712/231931/14026/56403/108670/20846/434341/12313/16573/12539/16423/16362/20304/22352/15978/22320/12332	18
GO:0045582	BP	GO:0045582	positive regulation of T cell differentiation	17/999	129/28832	2.41994e-06	4.09505e-05	2.72341e-05	11461/20586/20588/317757/12400/93760/57261/68094/11774/66923/21940/74048/16362/12399/15978/15519/16186	17
GO:0002714	BP	GO:0002714	positive regulation of B cell mediated immunity	11/999	55/28832	2.42124e-06	4.09505e-05	2.72341e-05	16017/16016/317757/51869/107823/66362/15978/15040/16963/12487/225825	11
GO:0002891	BP	GO:0002891	positive regulation of immunoglobulin mediated immune response	11/999	55/28832	2.42124e-06	4.09505e-05	2.72341e-05	16017/16016/317757/51869/107823/66362/15978/15040/16963/12487/225825	11
GO:0050727	BP	GO:0050727	regulation of inflammatory response	34/999	407/28832	2.47173e-06	4.16651e-05	2.77094e-05	16017/16016/53416/20202/108655/13032/14775/20085/18035/57261/15170/21929/18750/22695/65113/20201/18033/21938/432940/15525/21946/13211/20848/16423/20304/14870/15978/15040/16963/22320/12487/72512/106512/20655	34
GO:0030261	BP	GO:0030261	chromosome condensation	10/999	45/28832	2.52431e-06	4.22276e-05	2.80835e-05	22385/15081/14211/21973/70099/56215/93762/50708/50709/15078	10
GO:0051084	BP	GO:0051084	'de novo' post-translational protein folding	10/999	45/28832	2.52431e-06	4.22276e-05	2.80835e-05	50497/15481/56351/70356/12462/12468/12469/15528/81489/54673	10
GO:0019827	BP	GO:0019827	stem cell population maintenance	23/999	219/28832	2.5385e-06	4.22276e-05	2.80835e-05	22070/12193/11461/24061/20586/20588/15568/93760/83701/51869/67302/13684/71954/232791/234594/72515/19664/20848/71175/238247/108155/28077/16825	23
GO:0022408	BP	GO:0022408	negative regulation of cell-cell adhesion	23/999	219/28832	2.5385e-06	4.22276e-05	2.80835e-05	12477/72828/193385/317757/12515/12400/15170/21929/16768/65113/16854/208650/232341/19684/11651/74048/19211/18566/16362/14870/12399/15040/16963	23
GO:0002637	BP	GO:0002637	regulation of immunoglobulin production	14/999	90/28832	2.562e-06	4.24788e-05	2.82505e-05	16019/108655/51869/21929/107823/66362/65113/22163/21940/15978/15040/16963/16186/12487	14
GO:0032386	BP	GO:0032386	regulation of intracellular transport	28/999	302/28832	2.61792e-06	4.32641e-05	2.87728e-05	230908/103573/19387/19134/70769/108989/331401/67628/18761/17931/19384/68889/22627/70790/28114/232341/19684/16573/192176/13211/13424/12306/52668/15978/15519/16341/67023/54673	28
GO:0035821	BP	GO:0035821	modulation of process of another organism	17/999	130/28832	2.69533e-06	4.43983e-05	2.95271e-05	13627/16476/12796/20202/17069/230908/20586/20128/18646/57261/15481/12648/98415/20304/15978/19035/216238	17
GO:0048545	BP	GO:0048545	response to steroid hormone	31/999	356/28832	2.90705e-06	4.77303e-05	3.17431e-05	14281/16476/12193/53416/19942/16478/16477/51810/56338/20586/108655/14228/12317/67040/20185/93760/15481/18538/22695/97165/70790/13684/232791/22629/56351/234594/19211/13207/22228/14870/17718	31
GO:0032609	BP	GO:0032609	type II interferon production	18/999	145/28832	2.95423e-06	4.8348e-05	3.21539e-05	15900/27007/317757/12481/15510/21940/74048/21946/12261/223601/16182/16423/12399/16963/30925/66155/16428/225825	18
GO:0050779	BP	GO:0050779	RNA destabilization	15/999	104/28832	3.0088e-06	4.90822e-05	3.26421e-05	12193/51810/230908/15568/22608/213988/22695/56403/232791/19877/234594/21938/12227/214290/13211	15
GO:0002695	BP	GO:0002695	negative regulation of leukocyte activation	22/999	206/28832	3.1651e-06	5.14659e-05	3.42274e-05	12477/193385/317757/12515/12400/15170/21929/16768/65113/16854/208650/74048/19211/21946/18566/15902/16362/12399/15040/16963/12523/54354	22
GO:0045862	BP	GO:0045862	positive regulation of proteolysis	23/999	222/28832	3.19993e-06	5.18656e-05	3.44932e-05	17886/20194/13032/15481/19358/21938/20610/19229/68077/13806/11651/74048/19211/76884/14694/269523/20848/12306/108155/15978/56486/67759/66340	23
GO:0007052	BP	GO:0007052	mitotic spindle organization	17/999	132/28832	3.33228e-06	5.36667e-05	3.5691e-05	193385/51810/24061/108989/20842/17758/52276/16765/18221/16211/110854/269523/192176/11799/320165/13424/26934	17
GO:0032434	BP	GO:0032434	regulation of proteasomal ubiquitin-dependent protein catabolic process	17/999	132/28832	3.33228e-06	5.36667e-05	3.5691e-05	67025/20588/103573/19358/239510/53323/56207/68077/11651/19359/14694/269523/108155/68135/56486/225896/13001	17
GO:0061014	BP	GO:0061014	positive regulation of mRNA catabolic process	15/999	105/28832	3.3991e-06	5.43963e-05	3.61763e-05	12193/51810/230908/15568/22608/213988/22695/56403/232791/19877/78781/234594/12227/214290/13211	15
GO:0072676	BP	GO:0072676	lymphocyte migration	15/999	105/28832	3.3991e-06	5.43963e-05	3.61763e-05	53416/27007/193385/12515/232341/19229/16421/11651/76088/18003/246177/20304/16963/12766/80795	15
GO:0140719	BP	GO:0140719	constitutive heterochromatin formation	11/999	57/28832	3.50486e-06	5.5912e-05	3.71843e-05	13433/15081/15201/17191/51869/93762/13018/54343/22589/15078/67246	11
GO:0046635	BP	GO:0046635	positive regulation of alpha-beta T cell activation	13/999	80/28832	3.52328e-06	5.6029e-05	3.72621e-05	317757/12400/57261/18761/11774/16362/320484/12399/15978/15040/16963/16186/12487	13
GO:0051170	BP	GO:0051170	import into nucleus	21/999	192/28832	3.60627e-06	5.7169e-05	3.80202e-05	56338/230908/15568/18035/70769/108989/15481/18761/19384/19386/70790/18021/16211/11651/192176/20848/13207/15978/15519/15382/18412	21
GO:0045639	BP	GO:0045639	positive regulation of myeloid cell differentiation	16/999	119/28832	3.64645e-06	5.76253e-05	3.83237e-05	14281/16476/22778/18750/97165/56215/20846/20848/12504/18003/15902/20304/15978/14683/15251/98366	16
GO:0042742	BP	GO:0042742	defense response to bacterium	34/999	415/28832	3.78455e-06	5.96214e-05	3.96512e-05	380795/16017/404711/16016/16069/17105/14939/67248/19946/14109/12796/231507/12010/15900/16019/17101/17916/27007/14972/108655/20085/231931/81702/97165/18033/19211/19664/21946/12504/15978/15040/68652/238447/106869	34
GO:0006458	BP	GO:0006458	'de novo' protein folding	10/999	47/28832	3.84791e-06	6.04312e-05	4.01898e-05	50497/15481/56351/70356/12462/12468/12469/15528/81489/54673	10
GO:0006261	BP	GO:0006261	DNA-templated DNA replication	18/999	148/28832	3.96619e-06	6.17139e-05	4.10428e-05	56455/17215/217578/16881/17217/56045/18538/17216/66979/17219/20133/235559/17220/19718/66131/22589/665775/98415	18
GO:0050852	BP	GO:0050852	T cell receptor signaling pathway	18/999	148/28832	3.96619e-06	6.17139e-05	4.10428e-05	27050/12477/104418/15170/16854/14360/208650/232341/12525/16797/210757/15978/20400/16822/12487/12047/16428/225825	18
GO:0050864	BP	GO:0050864	regulation of B cell activation	18/999	148/28832	3.96619e-06	6.17139e-05	4.10428e-05	12193/16019/12477/22780/51869/15170/21929/107823/66362/65113/22163/21940/19211/15902/17319/15978/16186/12487	18
GO:0060623	BP	GO:0060623	regulation of chromosome condensation	6/999	14/28832	4.03169e-06	6.25406e-05	4.15926e-05	22385/15081/14211/70099/93762/15078	6
GO:0051053	BP	GO:0051053	negative regulation of DNA metabolic process	17/999	134/28832	4.10155e-06	6.34299e-05	4.2184e-05	19252/14938/27050/56455/74355/51810/71521/12995/51869/65113/218914/67956/66131/50708/12261/20024/50709	17
GO:0043367	BP	GO:0043367	CD4-positive, alpha-beta T cell differentiation	15/999	107/28832	4.31796e-06	6.64961e-05	4.42232e-05	108655/317757/12515/17085/12400/20185/57261/20848/16182/16362/12399/15978/30925/53314/16186	15
GO:0050866	BP	GO:0050866	negative regulation of cell activation	23/999	226/28832	4.32613e-06	6.64961e-05	4.42232e-05	12477/72828/193385/317757/12515/12400/15170/21929/16768/65113/16854/208650/74048/19211/21946/18566/15902/16362/12399/15040/16963/12523/54354	23
GO:1903321	BP	GO:1903321	negative regulation of protein modification by small protein conjugation or removal	14/999	94/28832	4.3452e-06	6.65869e-05	4.42836e-05	65019/20115/67025/27050/100503670/22185/21929/14360/232341/11651/108155/66915/18412/225896	14
GO:0039531	BP	GO:0039531	regulation of viral-induced cytoplasmic pattern recognition receptor signaling pathway	17/999	135/28832	4.54308e-06	6.94089e-05	4.61604e-05	20128/14479/15481/21929/81702/80913/78781/216169/236312/68077/11651/12261/108155/18521/100040462/67705/503610	17
GO:0098727	BP	GO:0098727	maintenance of cell number	23/999	227/28832	4.65902e-06	7.06727e-05	4.70009e-05	22070/12193/11461/24061/20586/20588/15568/93760/83701/51869/67302/13684/71954/232791/234594/72515/19664/20848/71175/238247/108155/28077/16825	23
GO:0001913	BP	GO:0001913	T cell mediated cytotoxicity	13/999	82/28832	4.67901e-06	7.06727e-05	4.70009e-05	14939/12010/14964/14972/13032/15015/18646/15481/110557/223601/15040/16963/15039	13
GO:0061077	BP	GO:0061077	chaperone-mediated protein folding	12/999	70/28832	4.6817e-06	7.06727e-05	4.70009e-05	66917/14228/50497/15481/56351/70356/12462/12468/12469/15528/19035/81489	12
GO:0070231	BP	GO:0070231	T cell apoptotic process	12/999	70/28832	4.6817e-06	7.06727e-05	4.70009e-05	20104/18761/58208/16854/22163/21940/11651/18566/16423/76088/20304/15251	12
GO:0002832	BP	GO:0002832	negative regulation of response to biotic stimulus	18/999	150/28832	4.80441e-06	7.23092e-05	4.80893e-05	18712/20085/17089/14479/15170/56045/21929/93694/434341/236312/19211/12261/18566/15040/18521/100040462/21354/503610	18
GO:0031348	BP	GO:0031348	negative regulation of defense response	27/999	295/28832	4.99755e-06	7.4993e-05	4.98741e-05	18712/14775/20085/17089/14479/15170/56045/21929/22695/65113/18033/93694/21938/434341/236312/19211/432940/21946/12261/20848/14870/15040/18521/100040462/20655/21354/503610	27
GO:0007264	BP	GO:0007264	small GTPase mediated signal transduction	35/999	440/28832	5.26248e-06	7.87348e-05	5.23626e-05	193385/16412/104418/210293/19765/76117/20469/94176/140580/13169/19877/75974/19684/16765/12175/14569/22630/192786/226652/223601/70719/76088/192662/108155/16797/320484/26934/75547/56486/11845/216445/14674/19353/18186/101314	35
GO:1902850	BP	GO:1902850	microtubule cytoskeleton organization involved in mitosis	19/999	166/28832	5.33453e-06	7.95773e-05	5.29229e-05	193385/51810/24061/16412/108989/20842/17758/52276/16765/18221/16211/110854/269523/192176/11799/320165/13424/12615/26934	19
GO:0031397	BP	GO:0031397	negative regulation of protein ubiquitination	13/999	83/28832	5.37368e-06	7.99255e-05	5.31545e-05	65019/20115/67025/27050/100503670/22185/21929/14360/232341/11651/108155/18412/225896	13
GO:0061136	BP	GO:0061136	regulation of proteasomal protein catabolic process	21/999	197/28832	5.41621e-06	8.03219e-05	5.34181e-05	67025/22187/20588/103573/14775/19192/19358/239510/53323/56207/19188/68077/11651/19359/14694/269523/108155/68135/56486/225896/13001	21
GO:0072659	BP	GO:0072659	protein localization to plasma membrane	28/999	314/28832	5.52852e-06	8.17477e-05	5.43663e-05	11461/20194/16412/11426/12995/207304/12988/16854/19877/232341/19684/16573/20742/11651/12215/14694/192786/192176/12306/22320/56374/66460/11845/18412/80291/19353/56460/17274	28
GO:0010959	BP	GO:0010959	regulation of metal ion transport	35/999	442/28832	5.81129e-06	8.56784e-05	5.69805e-05	12010/53416/72828/16412/317757/15170/67972/13167/30948/22627/16854/14360/13367/22629/18021/232341/15203/75909/12313/19229/14225/16573/11651/192176/16498/12504/68949/22228/20304/15978/14683/16963/22333/12766/12523	35
GO:0045580	BP	GO:0045580	regulation of T cell differentiation	21/999	198/28832	5.86449e-06	8.62114e-05	5.73349e-05	12477/11461/20586/20588/317757/12515/12400/93760/57261/16768/68094/11774/66923/21940/74048/16362/12399/15978/15519/16186/12487	21
GO:0002474	BP	GO:0002474	antigen processing and presentation of peptide antigen via MHC class I	11/999	60/28832	5.92113e-06	8.67918e-05	5.77209e-05	12010/14964/14972/15925/15015/12317/110557/15040/15039/213233/21354	11
GO:0051101	BP	GO:0051101	regulation of DNA binding	15/999	110/28832	6.11343e-06	8.93515e-05	5.94232e-05	16476/14938/20586/18193/57261/97165/236312/20610/12313/18102/59022/15902/15978/23994/100040462	15
GO:2000401	BP	GO:2000401	regulation of lymphocyte migration	12/999	72/28832	6.34455e-06	9.24622e-05	6.1492e-05	53416/27007/193385/12515/232341/19229/11651/76088/18003/20304/16963/80795	12
GO:0002639	BP	GO:0002639	positive regulation of immunoglobulin production	11/999	61/28832	6.99924e-06	0.00010171	6.76424e-05	108655/51869/107823/66362/22163/21940/15978/15040/16963/16186/12487	11
GO:0006606	BP	GO:0006606	protein import into nucleus	20/999	185/28832	7.28146e-06	0.000105508	7.01682e-05	56338/230908/15568/18035/70769/108989/15481/18761/19384/19386/70790/18021/16211/11651/192176/20848/13207/15978/15519/18412	20
GO:0000280	BP	GO:0000280	nuclear division	36/999	466/28832	7.44142e-06	0.000107518	7.15048e-05	19252/22187/17345/22385/193385/51810/14211/230861/24061/21973/19385/19134/12317/70099/108989/20842/19384/235559/93762/22629/52276/218914/18221/16211/19211/59008/68193/68612/192176/11799/71175/66197/26934/51792/12487/22210	36
GO:0071675	BP	GO:0071675	regulation of mononuclear cell migration	18/999	155/28832	7.63958e-06	0.000110066	7.31997e-05	19252/53416/27007/193385/12317/12515/16854/232341/19229/11651/12261/16423/76088/18003/17319/20304/16963/80795	18
GO:0010948	BP	GO:0010948	negative regulation of cell cycle process	28/999	320/28832	7.89921e-06	0.000113484	7.54724e-05	19252/12193/20104/22385/71375/330177/19134/104418/108989/54394/57261/28114/235559/93762/52276/218914/19891/15270/68077/66131/19211/68193/11799/22589/26914/106504/12450/68592	28
GO:0061157	BP	GO:0061157	mRNA destabilization	14/999	99/28832	8.07204e-06	0.000115312	7.66879e-05	12193/51810/230908/15568/22608/213988/22695/56403/232791/19877/234594/12227/214290/13211	14
GO:0072655	BP	GO:0072655	establishment of protein localization to mitochondrion	14/999	99/28832	8.07204e-06	0.000115312	7.66879e-05	15275/15510/11774/66148/56428/11651/66271/15525/30055/66169/15519/66437/12177/54673	14
GO:0050807	BP	GO:0050807	regulation of synapse organization	32/999	393/28832	8.20043e-06	0.000116816	7.76883e-05	208643/16412/52398/76936/105689/15481/210293/18750/80913/140580/13169/14360/19877/216169/107932/13728/19229/16573/72895/11651/19211/76884/269523/16423/22154/18003/108155/11845/14674/19353/26364/72289	32
GO:0006909	BP	GO:0006909	phagocytosis	23/999	236/28832	8.88523e-06	0.000126215	8.39394e-05	16017/16016/232415/15900/17101/17886/16412/12317/17089/15481/94176/140580/12988/67841/229227/19211/14694/16423/246177/15978/16186/19353/20655	23
GO:2001057	BP	GO:2001057	reactive nitrogen species metabolic process	14/999	100/28832	9.09026e-06	0.000128766	8.56358e-05	56455/27007/317757/66427/54683/18021/19229/11651/16598/16423/15978/15519/67247/19353	14
GO:0033673	BP	GO:0033673	negative regulation of kinase activity	20/999	188/28832	9.27288e-06	0.000130986	8.71122e-05	19252/72828/51810/66917/18755/70769/15170/21929/18750/100037258/277360/11651/19211/217039/26914/14870/225884/106504/15978/68045	20
GO:0050792	BP	GO:0050792	regulation of viral process	19/999	173/28832	9.74389e-06	0.000137256	9.1282e-05	20817/73158/18643/20128/21973/19358/20815/22695/20846/78781/236312/12215/13211/12504/13207/20304/100040462/80287/13001	19
GO:0050868	BP	GO:0050868	negative regulation of T cell activation	17/999	143/28832	9.92333e-06	0.000139395	9.27048e-05	12477/193385/317757/12515/12400/15170/16768/65113/16854/208650/74048/19211/18566/16362/12399/15040/16963	17
GO:0000288	BP	GO:0000288	nuclear-transcribed mRNA catabolic process, deadenylation-dependent decay	10/999	52/28832	1.00499e-05	0.000140393	9.33682e-05	12193/51810/22608/213988/22695/56403/232791/234594/12227/13211	10
GO:0070232	BP	GO:0070232	regulation of T cell apoptotic process	10/999	52/28832	1.00499e-05	0.000140393	9.33682e-05	18761/58208/16854/22163/21940/18566/16423/76088/20304/15251	10
GO:0006968	BP	GO:0006968	cellular defense response	6/999	16/28832	1.01289e-05	0.000140719	9.35852e-05	12010/93694/22163/19229/16797/20400	6
GO:2000767	BP	GO:2000767	positive regulation of cytoplasmic translation	6/999	16/28832	1.01289e-05	0.000140719	9.35852e-05	51810/22608/56403/18746/13211/12785	6
GO:0030101	BP	GO:0030101	natural killer cell activation	15/999	115/28832	1.06123e-05	0.000146653	9.75318e-05	75345/17101/27007/22778/12481/207304/14360/21946/16182/15902/16362/20400/15040/30925/20687	15
GO:0050777	BP	GO:0050777	negative regulation of immune response	22/999	222/28832	1.0614e-05	0.000146653	9.75318e-05	18712/14775/20085/12515/17089/14479/15170/56045/21929/65113/16854/93694/434341/236312/74048/21946/18566/16362/15040/100040462/21354/503610	22
GO:0016479	BP	GO:0016479	negative regulation of transcription by RNA polymerase I	5/999	10/28832	1.07757e-05	0.000148482	9.87477e-05	93762/68077/192176/26914/68877	5
GO:0032435	BP	GO:0032435	negative regulation of proteasomal ubiquitin-dependent protein catabolic process	9/999	42/28832	1.1054e-05	0.000151902	0.000101022	67025/20588/239510/56207/68077/108155/68135/225896/13001	9
GO:2000036	BP	GO:2000036	regulation of stem cell population maintenance	12/999	76/28832	1.12835e-05	0.000154636	0.000102841	11461/20586/20588/15568/93760/67302/71954/232791/234594/72515/238247/108155	12
GO:0042273	BP	GO:0042273	ribosomal large subunit biogenesis	11/999	64/28832	1.13238e-05	0.000154769	0.000102929	19941/67025/19989/100503670/57808/66489/66942/67115/69072/68077/68193	11
GO:0071897	BP	GO:0071897	DNA biosynthetic process	19/999	175/28832	1.14993e-05	0.000156743	0.000104242	19252/51810/53817/16881/68026/68275/18538/18761/20133/18018/56351/52530/19718/19229/12462/12468/269523/12469/15519	19
GO:0050803	BP	GO:0050803	regulation of synapse structure or activity	32/999	401/28832	1.2332e-05	0.000167642	0.00011149	208643/16412/52398/76936/105689/15481/210293/18750/80913/140580/13169/14360/19877/216169/107932/13728/19229/16573/72895/11651/19211/76884/269523/16423/22154/18003/108155/11845/14674/19353/26364/72289	32
GO:0006469	BP	GO:0006469	negative regulation of protein kinase activity	19/999	176/28832	1.24793e-05	0.000169189	0.000112519	19252/72828/66917/18755/70769/15170/21929/18750/100037258/277360/11651/19211/217039/26914/14870/225884/106504/15978/68045	19
GO:1903051	BP	GO:1903051	negative regulation of proteolysis involved in protein catabolic process	12/999	77/28832	1.29492e-05	0.000174397	0.000115983	65019/20115/67025/100503670/20588/239510/56207/68077/108155/68135/225896/13001	12
GO:0043467	BP	GO:0043467	regulation of generation of precursor metabolites and energy	18/999	161/28832	1.29664e-05	0.000174397	0.000115983	15483/15925/20185/19046/66148/56428/52637/68077/11651/67267/19664/269523/20848/20463/26914/108155/15978/15251	18
GO:1903715	BP	GO:1903715	regulation of aerobic respiration	8/999	33/28832	1.29668e-05	0.000174397	0.000115983	15925/66148/68077/11651/67267/269523/20463/26914	8
GO:0045621	BP	GO:0045621	positive regulation of lymphocyte differentiation	17/999	146/28832	1.3093e-05	0.000175627	0.000116801	11461/20586/20588/317757/12400/93760/57261/68094/11774/66923/21940/74048/16362/12399/15978/15519/16186	17
GO:0002520	BP	GO:0002520	immune system development	23/999	242/28832	1.33859e-05	0.00017908	0.000119097	22778/108655/51869/56045/21929/22632/107823/66362/15510/58208/65113/208650/18021/18033/18566/15902/209086/17684/54167/15978/15040/53314/12487	23
GO:0032649	BP	GO:0032649	regulation of type II interferon production	16/999	132/28832	1.40385e-05	0.000187282	0.000124552	15900/27007/317757/12481/15510/21940/74048/21946/12261/223601/16182/16423/16963/30925/66155/225825	16
GO:0015931	BP	GO:0015931	nucleobase-containing compound transport	22/999	226/28832	1.4073e-05	0.000187282	0.000124552	110809/103573/53817/22608/108989/331401/19384/22695/19386/28114/13684/232341/20492/53319/54563/16211/225027/13211/21681/100604/16423/15382	22
GO:0046633	BP	GO:0046633	alpha-beta T cell proliferation	10/999	54/28832	1.42789e-05	0.000189524	0.000126043	18761/94176/65113/208650/74048/16362/320484/15040/16963/12487	10
GO:0045786	BP	GO:0045786	negative regulation of cell cycle	32/999	404/28832	1.43196e-05	0.000189567	0.000126071	19252/12193/20104/15370/22385/71375/330177/19134/104418/108989/54394/57261/21929/28114/235559/93762/52276/218914/19891/15270/68077/66131/19211/68193/11799/22589/26914/106504/12399/12450/68592/20467	32
GO:0001933	BP	GO:0001933	negative regulation of protein phosphorylation	27/999	313/28832	1.47331e-05	0.000194531	0.000129373	19252/16476/72828/66917/208643/230908/18755/70769/15170/21929/18750/100037258/277360/11651/19211/15525/14694/217039/26914/16362/108155/14870/225884/106504/15978/17872/68045	27
GO:0046824	BP	GO:0046824	positive regulation of nucleocytoplasmic transport	12/999	78/28832	1.48259e-05	0.000195246	0.000129848	230908/19134/108989/67628/18761/19384/22627/70790/192176/13211/15978/15519	12
GO:0006809	BP	GO:0006809	nitric oxide biosynthetic process	13/999	91/28832	1.50916e-05	0.000198229	0.000131832	56455/27007/317757/66427/18021/19229/11651/16598/16423/15978/15519/67247/19353	13
GO:0039532	BP	GO:0039532	negative regulation of viral-induced cytoplasmic pattern recognition receptor signaling pathway	11/999	66/28832	1.53567e-05	0.000200841	0.000133569	20128/15481/21929/216169/236312/11651/12261/108155/18521/100040462/503610	11
GO:0071887	BP	GO:0071887	leukocyte apoptotic process	18/999	163/28832	1.53698e-05	0.000200841	0.000133569	20104/108655/18761/58208/16854/22163/12502/18707/21940/11651/19211/18566/16423/76088/17319/20304/15978/15251	18
GO:0050764	BP	GO:0050764	regulation of phagocytosis	15/999	119/28832	1.61174e-05	0.000210067	0.000139705	16017/16016/17886/12317/17089/15481/94176/12988/67841/19211/14694/16423/15978/16186/20655	15
GO:0048025	BP	GO:0048025	negative regulation of mRNA splicing, via spliceosome	7/999	25/28832	1.63246e-05	0.000211676	0.000140775	67996/108014/22185/56215/225027/12261/20220	7
GO:0050686	BP	GO:0050686	negative regulation of mRNA processing	7/999	25/28832	1.63246e-05	0.000211676	0.000140775	67996/108014/22185/56215/225027/12261/20220	7
GO:0001824	BP	GO:0001824	blastocyst development	18/999	164/28832	1.67148e-05	0.000216181	0.000143771	270106/16477/20586/50927/331401/57261/71954/232791/234594/66923/12175/19182/19253/17684/13135/20687/17184/17991	18
GO:0019083	BP	GO:0019083	viral transcription	10/999	55/28832	1.6914e-05	0.000217922	0.000144929	16476/230908/20586/18643/57261/22695/13211/12648/98415/20304	10
GO:0032272	BP	GO:0032272	negative regulation of protein polymerization	12/999	79/28832	1.69356e-05	0.000217922	0.000144929	18643/14228/27360/14026/11518/50875/19684/16765/14248/20742/223601/12332	12
GO:0071674	BP	GO:0071674	mononuclear cell migration	22/999	229/28832	1.73024e-05	0.000222077	0.000147692	19252/53416/27007/193385/12317/20085/12515/16854/232341/19229/16421/11651/12261/16423/76088/18003/246177/17319/20304/16963/12766/80795	22
GO:0009166	BP	GO:0009166	nucleotide catabolic process	19/999	181/28832	1.85961e-05	0.000238078	0.000158334	56421/18648/15275/20185/21991/56045/66422/56428/18746/13806/269523/20848/11674/22228/108155/110074/15254/15978/15251	19
GO:0030071	BP	GO:0030071	regulation of mitotic metaphase/anaphase transition	13/999	93/28832	1.91697e-05	0.000244776	0.000162788	19252/11461/20586/20588/19134/108989/93760/68094/52276/66923/59008/68612/11799	13
GO:0032102	BP	GO:0032102	negative regulation of response to external stimulus	33/999	429/28832	1.92162e-05	0.000244776	0.000162788	19252/72828/27007/18712/14775/20085/17089/14479/15170/56045/21929/22695/65113/18033/93694/21938/434341/236312/19211/432940/21946/12261/20848/12306/17319/14870/15040/18521/100040462/20655/18186/21354/503610	33
GO:0051222	BP	GO:0051222	positive regulation of protein transport	27/999	318/28832	1.95449e-05	0.000248338	0.000165157	56455/67041/17886/230908/76936/19134/108989/67628/18761/19384/22627/70790/16573/12215/14694/192176/15978/15519/14683/15251/70456/22320/16341/28146/11845/19353/68581	27
GO:1904375	BP	GO:1904375	regulation of protein localization to cell periphery	18/999	166/28832	1.97243e-05	0.00024999	0.000166256	11461/208643/16412/12995/207304/12988/16854/232341/16573/20742/11651/14694/108155/56486/22320/56374/11845/18412	18
GO:0034605	BP	GO:0034605	cellular response to heat	10/999	56/28832	1.99563e-05	0.000252298	0.000167791	66917/108989/15481/22627/13665/269523/13211/15519/18570/81489	10
GO:0045047	BP	GO:0045047	protein targeting to ER	9/999	45/28832	2.00143e-05	0.0002524	0.000167859	11426/76687/66384/20335/66212/67437/69019/69276/66624	9
GO:0019882	BP	GO:0019882	antigen processing and presentation	16/999	136/28832	2.04837e-05	0.000257037	0.000170943	12010/16019/14964/14972/15925/15015/12317/11774/19188/19156/110557/15978/15040/15039/213233/21354	16
GO:0051225	BP	GO:0051225	spindle assembly	16/999	136/28832	2.04837e-05	0.000257037	0.000170943	27050/193385/51810/24061/20185/108989/20842/52276/16211/19211/192176/11799/13424/22154/26934/51792	16
GO:0045943	BP	GO:0045943	positive regulation of transcription by RNA polymerase I	8/999	35/28832	2.06707e-05	0.000258742	0.000172077	22385/20586/56200/21429/17089/93762/72515/17872	8
GO:0042790	BP	GO:0042790	nucleolar large rRNA transcription by RNA polymerase I	7/999	26/28832	2.16721e-05	0.000269941	0.000179524	20586/21429/21453/68077/26914/20018/66420	7
GO:1901623	BP	GO:1901623	regulation of lymphocyte chemotaxis	7/999	26/28832	2.16721e-05	0.000269941	0.000179524	53416/27007/232341/19229/18003/20304/16963	7
GO:0042177	BP	GO:0042177	negative regulation of protein catabolic process	15/999	122/28832	2.17731e-05	0.000270533	0.000179918	67025/20588/54375/105689/14360/239510/56207/68077/192176/19025/12306/108155/68135/225896/13001	15
GO:0009988	BP	GO:0009988	cell-cell recognition	12/999	81/28832	2.19525e-05	0.000272092	0.000180955	18646/94176/16854/74383/12462/12468/11674/12469/76088/18003/64931/12511	12
GO:0001771	BP	GO:0001771	immunological synapse formation	6/999	18/28832	2.21232e-05	0.000272207	0.000181031	18646/94176/16854/76088/18003/12511	6
GO:0061621	BP	GO:0061621	canonical glycolysis	6/999	18/28832	2.21232e-05	0.000272207	0.000181031	56421/15275/21991/18746/13806/11674	6
GO:0061718	BP	GO:0061718	glucose catabolic process to pyruvate	6/999	18/28832	2.21232e-05	0.000272207	0.000181031	56421/15275/21991/18746/13806/11674	6
GO:0043457	BP	GO:0043457	regulation of cellular respiration	10/999	57/28832	2.34566e-05	0.000287913	0.000191476	15925/66148/52637/68077/11651/67267/269523/20463/26914/15978	10
GO:1903076	BP	GO:1903076	regulation of protein localization to plasma membrane	15/999	123/28832	2.40141e-05	0.000294042	0.000195553	11461/16412/12995/207304/12988/16854/232341/16573/20742/11651/14694/22320/56374/11845/18412	15
GO:0019885	BP	GO:0019885	antigen processing and presentation of endogenous peptide antigen via MHC class I	9/999	46/28832	2.41223e-05	0.000294654	0.000195959	12010/14964/14972/15925/15015/110557/15040/15039/21354	9
GO:0007162	BP	GO:0007162	negative regulation of cell adhesion	27/999	322/28832	2.43759e-05	0.000297034	0.000197542	19252/12477/72828/17916/193385/317757/12515/12400/15170/21929/16768/65113/16854/208650/232341/19684/11651/74048/19211/60595/18566/218397/16362/14870/12399/15040/16963	27
GO:0033045	BP	GO:0033045	regulation of sister chromatid segregation	14/999	109/28832	2.47306e-05	0.000299911	0.000199456	19252/11461/51810/20586/20588/19134/108989/93760/68094/52276/66923/59008/68612/11799	14
GO:0070585	BP	GO:0070585	protein localization to mitochondrion	14/999	109/28832	2.47306e-05	0.000299911	0.000199456	15275/15510/11774/66148/56428/11651/66271/15525/30055/66169/15519/66437/12177/54673	14
GO:0022616	BP	GO:0022616	DNA strand elongation	8/999	36/28832	2.5773e-05	0.000311804	0.000207365	17215/16881/17217/18538/22632/56207/17220/98415	8
GO:0002761	BP	GO:0002761	regulation of myeloid leukocyte differentiation	17/999	154/28832	2.63886e-05	0.00031849	0.000211812	14281/16476/72828/22778/108655/18750/56215/65113/93694/18103/18102/12504/18003/15902/20304/15978/14683	17
GO:0009408	BP	GO:0009408	response to heat	13/999	96/28832	2.7094e-05	0.00032545	0.00021644	66917/108989/15481/22627/11651/13665/101739/269523/13211/15519/18570/81489/20655	13
GO:1902099	BP	GO:1902099	regulation of metaphase/anaphase transition of cell cycle	13/999	96/28832	2.7094e-05	0.00032545	0.00021644	19252/11461/20586/20588/19134/108989/93760/68094/52276/66923/59008/68612/11799	13
GO:0006383	BP	GO:0006383	transcription by RNA polymerase III	10/999	58/28832	2.74704e-05	0.000327636	0.000217894	22385/56200/54683/67005/93762/72895/69833/20018/68877/66420	10
GO:0033120	BP	GO:0033120	positive regulation of RNA splicing	10/999	58/28832	2.74704e-05	0.000327636	0.000217894	12696/19652/110809/20918/22185/15481/20637/269254/20462/70248	10
GO:0070229	BP	GO:0070229	negative regulation of lymphocyte apoptotic process	10/999	58/28832	2.74704e-05	0.000327636	0.000217894	108655/18761/58208/22163/21940/18566/76088/17319/20304/15251	10
GO:0002483	BP	GO:0002483	antigen processing and presentation of endogenous peptide antigen	9/999	47/28832	2.89242e-05	0.000344164	0.000228886	12010/14964/14972/15925/15015/110557/15040/15039/21354	9
GO:0006282	BP	GO:0006282	regulation of DNA repair	21/999	220/28832	2.93311e-05	0.000348032	0.000231459	27050/74355/11461/20586/20588/12995/93760/51869/18538/22632/107823/68094/56207/19891/66923/67956/230484/12261/13211/68734/233908	21
GO:0000910	BP	GO:0000910	cytokinesis	19/999	187/28832	2.9387e-05	0.000348032	0.000231459	17886/12211/52398/19877/232341/52276/16765/12313/20742/11799/235072/56526/12615/56194/26934/20658/11845/54138/54673	19
GO:0002260	BP	GO:0002260	lymphocyte homeostasis	13/999	97/28832	3.03069e-05	0.000358089	0.000238147	20104/317757/210293/21929/75974/22163/18707/11651/16423/17319/16797/15251/51792	13
GO:0032388	BP	GO:0032388	positive regulation of intracellular transport	17/999	156/28832	3.11856e-05	0.000367612	0.00024448	230908/19134/108989/67628/18761/19384/22627/70790/19684/16573/192176/13211/13424/12306/15978/15519/16341	17
GO:0039535	BP	GO:0039535	regulation of RIG-I signaling pathway	6/999	19/28832	3.13863e-05	0.000368262	0.000244912	14479/81702/80913/78781/68077/12261	6
GO:0072540	BP	GO:0072540	T-helper 17 cell lineage commitment	6/999	19/28832	3.13863e-05	0.000368262	0.000244912	12515/17085/57261/20848/30925/53314	6
GO:0000727	BP	GO:0000727	double-strand break repair via break-induced replication	5/999	12/28832	3.19568e-05	0.000374087	0.000248786	17215/17217/17216/17219/17220	5
GO:0000018	BP	GO:0000018	regulation of DNA recombination	16/999	141/28832	3.21444e-05	0.000375413	0.000249669	74355/11461/12995/51869/107823/66362/65113/19891/67956/50708/12261/50709/15978/12487/233908/22210	16
GO:0000075	BP	GO:0000075	cell cycle checkpoint signaling	20/999	205/28832	3.29773e-05	0.000384254	0.000255548	19252/20104/71375/330177/19134/104418/108989/57261/28114/235559/52276/19891/15270/68077/66131/68193/11799/106504/12450/68592	20
GO:0051851	BP	GO:0051851	modulation by host of symbiont process	14/999	112/28832	3.36711e-05	0.000391437	0.000260325	13627/16476/17069/230908/20586/20128/57261/15481/12648/98415/20304/15978/19035/216238	14
GO:0007091	BP	GO:0007091	metaphase/anaphase transition of mitotic cell cycle	13/999	98/28832	3.38476e-05	0.000391688	0.000260492	19252/11461/20586/20588/19134/108989/93760/68094/52276/66923/59008/68612/11799	13
GO:0046209	BP	GO:0046209	nitric oxide metabolic process	13/999	98/28832	3.38476e-05	0.000391688	0.000260492	56455/27007/317757/66427/18021/19229/11651/16598/16423/15978/15519/67247/19353	13
GO:0010639	BP	GO:0010639	negative regulation of organelle organization	30/999	384/28832	3.39332e-05	0.000391782	0.000260554	19252/22385/15081/51810/18643/14228/14775/19134/108989/27360/14026/59026/93762/63986/52276/11518/50875/19684/218914/16765/14248/14569/20742/11651/56295/11799/223601/22589/15078/12332	30
GO:1903169	BP	GO:1903169	regulation of calcium ion transmembrane transport	19/999	189/28832	3.40635e-05	0.00039239	0.000260959	72828/317757/15170/13167/30948/22627/14360/13367/75909/12313/19229/14225/11651/12504/68949/22228/16963/22333/12766	19
GO:0045066	BP	GO:0045066	regulatory T cell differentiation	9/999	48/28832	3.4512e-05	0.000396652	0.000263794	12477/317757/20185/16768/74048/16362/15978/16186/12487	9
GO:0002685	BP	GO:0002685	regulation of leukocyte migration	23/999	257/28832	3.49089e-05	0.000400304	0.000266222	19252/53416/17916/27007/193385/12317/12515/16854/232341/19229/11651/12261/16423/76088/18003/17319/20304/16963/12766/106512/19353/21936/80795	23
GO:0002709	BP	GO:0002709	regulation of T cell mediated immunity	15/999	127/28832	3.51473e-05	0.000402126	0.000267434	12010/14964/14972/15015/15481/15510/21938/74048/110557/18566/223601/16182/15040/16963/15039	15
GO:0050688	BP	GO:0050688	regulation of defense response to virus	11/999	72/28832	3.57682e-05	0.000407387	0.000270933	20846/78781/12261/13211/20304/15978/15519/18521/80287/72512/80795	11
GO:0072678	BP	GO:0072678	T cell migration	11/999	72/28832	3.57682e-05	0.000407387	0.000270933	53416/193385/12515/232341/16421/76088/246177/20304/16963/12766/80795	11
GO:0006007	BP	GO:0006007	glucose catabolic process	7/999	28/28832	3.67175e-05	0.000417259	0.000277498	16828/56421/15275/21991/18746/13806/11674	7
GO:0006096	BP	GO:0006096	glycolytic process	14/999	113/28832	3.72242e-05	0.000420876	0.000279904	56421/18648/15275/20185/21991/56428/18746/13806/20848/11674/22228/108155/15978/15251	14
GO:0001916	BP	GO:0001916	positive regulation of T cell mediated cytotoxicity	10/999	60/28832	3.72854e-05	0.000420876	0.000279904	12010/14964/14972/15015/15481/110557/223601/15040/16963/15039	10
GO:0030865	BP	GO:0030865	cortical cytoskeleton organization	10/999	60/28832	3.72854e-05	0.000420876	0.000279904	56193/12317/21894/19877/57778/19229/235072/26934/11845/19353	10
GO:1901988	BP	GO:1901988	negative regulation of cell cycle phase transition	24/999	276/28832	3.79229e-05	0.000427119	0.000284055	19252/12193/20104/71375/330177/19134/104418/108989/54394/57261/28114/235559/52276/19891/15270/68077/66131/19211/68193/11799/26914/106504/12450/68592	24
GO:0033260	BP	GO:0033260	nuclear DNA replication	8/999	38/28832	3.91722e-05	0.000440209	0.000292761	17215/16881/17217/18538/17216/17219/17220/22589	8
GO:0046640	BP	GO:0046640	regulation of alpha-beta T cell proliferation	9/999	49/28832	4.09867e-05	0.000458561	0.000304966	18761/65113/208650/74048/16362/320484/15040/16963/12487	9
GO:0072599	BP	GO:0072599	establishment of protein localization to endoplasmic reticulum	9/999	49/28832	4.09867e-05	0.000458561	0.000304966	11426/76687/66384/20335/66212/67437/69019/69276/66624	9
GO:2000106	BP	GO:2000106	regulation of leukocyte apoptotic process	15/999	129/28832	4.22534e-05	0.000471447	0.000313536	108655/18761/58208/16854/22163/12502/18707/21940/19211/18566/16423/76088/17319/20304/15251	15
GO:0016052	BP	GO:0016052	carbohydrate catabolic process	19/999	192/28832	4.23249e-05	0.000471447	0.000313536	16828/56421/15483/18648/15275/17159/20185/21991/19046/56428/18746/67841/13806/20848/11674/22228/108155/15978/15251	19
GO:1990778	BP	GO:1990778	protein localization to cell periphery	31/999	408/28832	4.28827e-05	0.00047661	0.00031697	11461/208643/20194/16412/11426/12995/207304/12988/16854/19877/232341/19684/16573/20742/11651/12215/14694/192786/192176/12306/108155/56486/22320/56374/66460/11845/18412/80291/19353/56460/17274	31
GO:0007062	BP	GO:0007062	sister chromatid cohesion	10/999	61/28832	4.32239e-05	0.000479349	0.000318791	71514/24061/71521/20842/218914/22589/26914/71175/51792/77805	10
GO:0006123	BP	GO:0006123	mitochondrial electron transport, cytochrome c to oxygen	6/999	20/28832	4.35245e-05	0.000481627	0.000320306	13063/17710/12857/12867/12868/20463	6
GO:0008360	BP	GO:0008360	regulation of cell shape	16/999	145/28832	4.53542e-05	0.000500778	0.000333042	17886/76117/14360/13367/19684/57778/13728/19229/23837/235072/11674/192662/56194/14674/19353/20196	16
GO:1904062	BP	GO:1904062	regulation of monoatomic cation transmembrane transport	27/999	334/28832	4.60481e-05	0.000507332	0.000337401	53416/72828/16412/317757/15170/13167/30948/22627/14360/13367/22629/232341/15203/75909/12313/19229/14225/11651/192176/16498/12504/68949/22228/15978/16963/22333/12766	27
GO:0006839	BP	GO:0006839	mitochondrial transport	18/999	177/28832	4.66438e-05	0.000512545	0.000340868	14057/317757/15510/66148/56428/16573/11651/18674/15525/30055/66169/20848/22228/15519/22333/15251/70456/12177	18
GO:0044784	BP	GO:0044784	metaphase/anaphase transition of cell cycle	13/999	101/28832	4.6724e-05	0.000512545	0.000340868	19252/11461/20586/20588/19134/108989/93760/68094/52276/66923/59008/68612/11799	13
GO:0045954	BP	GO:0045954	positive regulation of natural killer cell mediated cytotoxicity	8/999	39/28832	4.77929e-05	0.000523136	0.000347912	27007/317757/16641/16768/20400/15040/30925/225825	8
GO:0019883	BP	GO:0019883	antigen processing and presentation of endogenous antigen	9/999	50/28832	4.84587e-05	0.000528137	0.000351237	12010/14964/14972/15925/15015/110557/15040/15039/21354	9
GO:1900087	BP	GO:1900087	positive regulation of G1/S transition of mitotic cell cycle	9/999	50/28832	4.84587e-05	0.000528137	0.000351237	319195/208643/12445/12444/67628/81702/20133/19684/11651	9
GO:0009132	BP	GO:0009132	nucleoside diphosphate metabolic process	16/999	146/28832	4.93248e-05	0.00053642	0.000356746	56421/18648/15275/20185/21991/21915/20133/56428/18746/13806/20848/11674/22228/108155/15978/15251	16
GO:0006122	BP	GO:0006122	mitochondrial electron transport, ubiquinol to cytochrome c	5/999	13/28832	5.04463e-05	0.000546268	0.000363295	17711/66576/13063/66445/107197	5
GO:0006271	BP	GO:0006271	DNA strand elongation involved in DNA replication	5/999	13/28832	5.04463e-05	0.000546268	0.000363295	17215/16881/17217/18538/17220	5
GO:0002200	BP	GO:0002200	somatic diversification of immune receptors	12/999	88/28832	5.10728e-05	0.000550693	0.000366238	108655/51869/56045/22632/107823/66362/15510/58208/65113/15978/53314/12487	12
GO:0051304	BP	GO:0051304	chromosome separation	12/999	88/28832	5.10728e-05	0.000550693	0.000366238	19252/14211/21973/19134/70099/12995/108989/52276/59008/68612/11799/51792	12
GO:0045824	BP	GO:0045824	negative regulation of innate immune response	14/999	117/28832	5.49336e-05	0.000589807	0.000392251	18712/20085/17089/14479/15170/56045/21929/93694/434341/236312/15040/100040462/21354/503610	14
GO:0046032	BP	GO:0046032	ADP catabolic process	14/999	117/28832	5.49336e-05	0.000589807	0.000392251	56421/18648/15275/20185/21991/56428/18746/13806/20848/11674/22228/108155/15978/15251	14
GO:0009409	BP	GO:0009409	response to cold	9/999	51/28832	5.70479e-05	0.000609918	0.000405626	231507/12696/19652/15510/100037258/229227/11363/22228/15519	9
GO:0045646	BP	GO:0045646	regulation of erythrocyte differentiation	9/999	51/28832	5.70479e-05	0.000609918	0.000405626	12010/22695/97165/20846/20848/15902/15251/16825/98366	9
GO:0070936	BP	GO:0070936	protein K48-linked ubiquitination	13/999	103/28832	5.75083e-05	0.000612688	0.000407468	105689/21929/59026/70790/53323/21402/216150/59008/68612/66105/56486/108660/22210	13
GO:0030837	BP	GO:0030837	negative regulation of actin filament polymerization	10/999	63/28832	5.75493e-05	0.000612688	0.000407468	18643/27360/14026/11518/50875/19684/14248/20742/223601/12332	10
GO:0051693	BP	GO:0051693	actin filament capping	8/999	40/28832	5.79378e-05	0.000614238	0.000408499	27360/14026/11518/50875/19684/14248/20742/12332	8
GO:2000515	BP	GO:2000515	negative regulation of CD4-positive, alpha-beta T cell activation	8/999	40/28832	5.79378e-05	0.000614238	0.000408499	12515/12400/65113/208650/74048/16362/12399/16963	8
GO:0033157	BP	GO:0033157	regulation of intracellular protein transport	18/999	180/28832	5.8181e-05	0.000615526	0.000409356	230908/103573/19387/19134/70769/108989/67628/18761/19384/68889/22627/70790/16573/192176/52668/15978/15519/16341	18
GO:0061620	BP	GO:0061620	glycolytic process through glucose-6-phosphate	6/999	21/28832	5.91509e-05	0.000620594	0.000412726	56421/15275/21991/18746/13806/11674	6
GO:0098761	BP	GO:0098761	cellular response to interleukin-7	6/999	21/28832	5.91509e-05	0.000620594	0.000412726	20867/22608/15510/13806/19359/16186	6
GO:0140131	BP	GO:0140131	positive regulation of lymphocyte chemotaxis	6/999	21/28832	5.91509e-05	0.000620594	0.000412726	53416/232341/19229/18003/20304/16963	6
GO:2001185	BP	GO:2001185	regulation of CD8-positive, alpha-beta T cell activation	6/999	21/28832	5.91509e-05	0.000620594	0.000412726	12400/74048/16362/12399/15040/16963	6
GO:0045861	BP	GO:0045861	negative regulation of proteolysis	19/999	197/28832	6.01035e-05	0.000629282	0.000418504	65019/20115/67025/100503670/20708/20588/15925/30948/239510/56207/68077/11651/108155/68135/17872/225896/68581/13014/13001	19
GO:0002237	BP	GO:0002237	response to molecule of bacterial origin	35/999	495/28832	6.2055e-05	0.000648372	0.0004312	14281/12796/12010/77134/15900/27007/15370/108655/20128/14775/18035/15170/21929/18750/30948/22695/97165/20201/18033/108670/20364/20846/21938/11651/223601/108155/17319/22352/14870/15978/68652/12523/231086/19353/12511	35
GO:0007093	BP	GO:0007093	mitotic cell cycle checkpoint signaling	16/999	149/28832	6.31338e-05	0.000656969	0.000436917	19252/20104/71375/330177/19134/104418/108989/235559/52276/19891/68077/66131/68193/11799/12450/68592	16
GO:0051924	BP	GO:0051924	regulation of calcium ion transport	24/999	285/28832	6.31376e-05	0.000656969	0.000436917	72828/317757/15170/67972/13167/30948/22627/16854/14360/13367/18021/75909/12313/19229/14225/11651/12504/68949/22228/20304/16963/22333/12766/12523	24
GO:0048524	BP	GO:0048524	positive regulation of viral process	10/999	64/28832	6.61096e-05	0.000686481	0.000456544	20817/73158/18643/20128/21973/19358/20815/12215/13211/12504	10
GO:0030518	BP	GO:0030518	intracellular steroid hormone receptor signaling pathway	14/999	119/28832	6.62708e-05	0.000686745	0.00045672	20586/108655/14228/12317/67040/20185/93760/70790/232791/22629/56351/234594/19211/13207	14
GO:0032496	BP	GO:0032496	response to lipopolysaccharide	34/999	477/28832	6.71622e-05	0.000693141	0.000460974	14281/12796/12010/77134/15900/27007/15370/108655/20128/14775/18035/15170/21929/18750/30948/22695/97165/20201/18033/108670/20364/20846/21938/11651/108155/17319/22352/14870/15978/68652/12523/231086/19353/12511	34
GO:0045859	BP	GO:0045859	regulation of protein kinase activity	34/999	477/28832	6.71622e-05	0.000693141	0.000460974	19252/27050/72828/66917/18712/12445/330177/12444/18755/70769/15170/21929/18750/22163/100037258/19229/11308/277360/11651/19211/56295/12539/217039/12504/26914/18003/17319/14870/225884/106504/15978/68652/20655/68045	34
GO:0016445	BP	GO:0016445	somatic diversification of immunoglobulins	11/999	77/28832	6.75669e-05	0.000694484	0.000461866	108655/51869/56045/22632/107823/66362/15510/65113/15978/53314/12487	11
GO:0045428	BP	GO:0045428	regulation of nitric oxide biosynthetic process	11/999	77/28832	6.75669e-05	0.000694484	0.000461866	56455/27007/317757/18021/19229/11651/16598/16423/15978/15519/19353	11
GO:0045807	BP	GO:0045807	positive regulation of endocytosis	19/999	199/28832	6.88932e-05	0.000706678	0.000469976	16017/16016/12010/16019/17886/16412/12317/17089/15481/30948/94176/11518/215114/60595/16423/12306/15978/16186/20655	19
GO:0071383	BP	GO:0071383	cellular response to steroid hormone stimulus	20/999	216/28832	6.90328e-05	0.000706678	0.000469976	12193/51810/20586/108655/14228/12317/67040/20185/93760/22695/70790/13684/232791/22629/56351/234594/19211/13207/14870/17718	20
GO:1900026	BP	GO:1900026	positive regulation of substrate adhesion-dependent cell spreading	8/999	41/28832	6.98113e-05	0.000713204	0.000474316	20194/12317/277360/12261/192176/18003/19353/18186	8
GO:0032680	BP	GO:0032680	regulation of tumor necrosis factor production	19/999	200/28832	7.37009e-05	0.000751422	0.000499733	108655/20128/12481/15170/21929/22695/15510/74048/19211/13211/20848/16423/17319/14870/225884/15978/15040/12523/80795	19
GO:2001234	BP	GO:2001234	negative regulation of apoptotic signaling pathway	22/999	252/28832	7.40872e-05	0.000753841	0.000501342	22070/15201/12211/14775/19192/21929/97165/16854/14360/22163/13806/11651/56295/14694/56449/17319/14870/225884/15251/18227/18186/54673	22
GO:0070233	BP	GO:0070233	negative regulation of T cell apoptotic process	7/999	31/28832	7.4472e-05	0.000756235	0.000502934	18761/58208/22163/21940/76088/20304/15251	7
GO:1902808	BP	GO:1902808	positive regulation of cell cycle G1/S phase transition	10/999	65/28832	7.57282e-05	0.00076745	0.000510392	319195/208643/12445/12444/67628/81702/20133/19684/11651/56460	10
GO:0002763	BP	GO:0002763	positive regulation of myeloid leukocyte differentiation	11/999	78/28832	7.62259e-05	0.000770949	0.00051272	14281/16476/22778/18750/56215/12504/18003/15902/20304/15978/14683	11
GO:0000422	BP	GO:0000422	autophagy of mitochondrion	13/999	106/28832	7.77225e-05	0.000784516	0.000521743	59026/67841/13665/12539/66169/108155/22333/56486/66437/18412/67443/12177/67391	13
GO:0070849	BP	GO:0070849	response to epidermal growth factor	9/999	53/28832	7.81101e-05	0.000786858	0.0005233	13627/14281/12193/108989/22695/17220/11651/218397/14870	9
GO:1901292	BP	GO:1901292	nucleoside phosphate catabolic process	19/999	201/28832	7.88032e-05	0.000790631	0.000525809	56421/18648/15275/20185/21991/56045/66422/56428/18746/13806/269523/20848/11674/22228/108155/110074/15254/15978/15251	19
GO:0098760	BP	GO:0098760	response to interleukin-7	6/999	22/28832	7.89537e-05	0.000790631	0.000525809	20867/22608/15510/13806/19359/16186	6
GO:1904666	BP	GO:1904666	regulation of ubiquitin protein ligase activity	6/999	22/28832	7.89537e-05	0.000790631	0.000525809	65019/20115/67025/100503670/19211/21402	6
GO:0071901	BP	GO:0071901	negative regulation of protein serine/threonine kinase activity	12/999	92/28832	7.95083e-05	0.000790795	0.000525918	19252/66917/18755/70769/15170/21929/19211/26914/14870/225884/106504/15978	12
GO:0009137	BP	GO:0009137	purine nucleoside diphosphate catabolic process	14/999	121/28832	7.95955e-05	0.000790795	0.000525918	56421/18648/15275/20185/21991/56428/18746/13806/20848/11674/22228/108155/15978/15251	14
GO:0009181	BP	GO:0009181	purine ribonucleoside diphosphate catabolic process	14/999	121/28832	7.95955e-05	0.000790795	0.000525918	56421/18648/15275/20185/21991/56428/18746/13806/20848/11674/22228/108155/15978/15251	14
GO:0019364	BP	GO:0019364	pyridine nucleotide catabolic process	14/999	121/28832	7.95955e-05	0.000790795	0.000525918	56421/18648/15275/20185/21991/56428/18746/13806/20848/11674/22228/108155/15978/15251	14
GO:0002717	BP	GO:0002717	positive regulation of natural killer cell mediated immunity	8/999	42/28832	8.36366e-05	0.000829314	0.000551535	27007/317757/16641/16768/20400/15040/30925/225825	8
GO:0061515	BP	GO:0061515	myeloid cell development	13/999	107/28832	8.57055e-05	0.000848166	0.000564073	20104/108655/17089/15170/14247/50875/11308/192176/16598/12306/238247/17684/19353	13
GO:2001235	BP	GO:2001235	positive regulation of apoptotic signaling pathway	17/999	169/28832	8.59417e-05	0.000848842	0.000564522	20115/19941/27050/22187/71514/20202/13032/20201/56428/19211/14694/12399/51792/26943/66437/20655/54673	17
GO:0031663	BP	GO:0031663	lipopolysaccharide-mediated signaling pathway	10/999	66/28832	8.65088e-05	0.000851119	0.000566036	20128/18035/15170/21929/18750/20846/11651/17319/12523/12511	10
GO:0042269	BP	GO:0042269	regulation of natural killer cell mediated cytotoxicity	10/999	66/28832	8.65088e-05	0.000851119	0.000566036	27007/317757/16641/16768/93694/20400/15040/30925/21354/225825	10
GO:0006354	BP	GO:0006354	DNA-templated transcription elongation	14/999	122/28832	8.7091e-05	0.000853525	0.000567637	51810/22778/21429/14479/57261/114741/66923/72895/72515/20922/28077/20018/16825/66420	14
GO:0046031	BP	GO:0046031	ADP metabolic process	14/999	122/28832	8.7091e-05	0.000853525	0.000567637	56421/18648/15275/20185/21991/56428/18746/13806/20848/11674/22228/108155/15978/15251	14
GO:0034765	BP	GO:0034765	regulation of monoatomic ion transmembrane transport	28/999	366/28832	8.78327e-05	0.000859129	0.000571364	53416/72828/16412/317757/15170/13167/30948/22627/14360/13367/22629/232341/15203/75909/12313/19229/14225/11651/22630/192176/16498/12504/68949/22228/15978/16963/22333/12766	28
GO:0002711	BP	GO:0002711	positive regulation of T cell mediated immunity	12/999	93/28832	8.84474e-05	0.000863472	0.000574252	12010/14964/14972/15015/15481/15510/110557/223601/16182/15040/16963/15039	12
GO:1903555	BP	GO:1903555	regulation of tumor necrosis factor superfamily cytokine production	19/999	203/28832	8.99539e-05	0.000876487	0.000582908	108655/20128/12481/15170/21929/22695/15510/74048/19211/13211/20848/16423/17319/14870/225884/15978/15040/12523/80795	19
GO:0010038	BP	GO:0010038	response to metal ion	29/999	386/28832	9.10616e-05	0.000885575	0.000588951	14281/16476/17711/12010/53416/16478/17708/16477/56338/12317/15481/18538/18018/18021/232341/11518/12313/19229/11651/13665/12215/16993/22228/15902/15251/15382/18570/233908/20655	29
GO:0009636	BP	GO:0009636	response to toxic substance	21/999	238/28832	9.20149e-05	0.000893128	0.000593975	14281/17711/20202/18712/14775/108014/19765/54683/20201/14782/20364/69227/104184/20304/14870/67247/15251/58810/18227/20655/52700	21
GO:1901888	BP	GO:1901888	regulation of cell junction assembly	25/999	311/28832	9.47937e-05	0.000918336	0.00061074	244895/20104/17886/208643/20194/11426/18755/105689/210293/18750/80913/140580/19877/107932/19229/72895/19211/76884/108155/11845/14674/19353/18186/16825/26364	25
GO:0002562	BP	GO:0002562	somatic diversification of immune receptors via germline recombination within a single locus	11/999	80/28832	9.64208e-05	0.000926996	0.000616499	108655/51869/22632/107823/66362/15510/58208/65113/15978/53314/12487	11
GO:0016444	BP	GO:0016444	somatic cell DNA recombination	11/999	80/28832	9.64208e-05	0.000926996	0.000616499	108655/51869/22632/107823/66362/15510/58208/65113/15978/53314/12487	11
GO:0061614	BP	GO:0061614	miRNA transcription	11/999	80/28832	9.64208e-05	0.000926996	0.000616499	14281/16476/20586/67040/20185/22632/18021/13018/20848/13207/15251	11
GO:0080164	BP	GO:0080164	regulation of nitric oxide metabolic process	11/999	80/28832	9.64208e-05	0.000926996	0.000616499	56455/27007/317757/18021/19229/11651/16598/16423/15978/15519/19353	11
GO:0009303	BP	GO:0009303	rRNA transcription	8/999	43/28832	9.96558e-05	0.000950867	0.000632374	20586/21429/21969/21453/68077/26914/20018/66420	8
GO:0030224	BP	GO:0030224	monocyte differentiation	8/999	43/28832	9.96558e-05	0.000950867	0.000632374	16476/17886/108655/56215/236312/12504/20687/100040462	8
GO:0044786	BP	GO:0044786	cell cycle DNA replication	8/999	43/28832	9.96558e-05	0.000950867	0.000632374	17215/16881/17217/18538/17216/17219/17220/22589	8
GO:0045589	BP	GO:0045589	regulation of regulatory T cell differentiation	8/999	43/28832	9.96558e-05	0.000950867	0.000632374	12477/317757/16768/74048/16362/15978/16186/12487	8
GO:1903900	BP	GO:1903900	regulation of viral life cycle	15/999	139/28832	0.000100134	0.000953634	0.000634214	20817/73158/20128/21973/19358/20815/78781/236312/12215/12504/13207/20304/100040462/80287/13001	15
GO:0050729	BP	GO:0050729	positive regulation of inflammatory response	16/999	155/28832	0.000101261	0.00096255	0.000640144	16017/16016/20202/13032/20085/18035/18750/20201/13211/16423/20304/15978/15040/22320/12487/106512	16
GO:0062197	BP	GO:0062197	cellular response to chemical stress	27/999	350/28832	0.000101486	0.000962875	0.00064036	14281/16476/27050/53416/20708/108655/14479/15481/21929/18538/54683/11938/14782/14360/232341/269254/271564/11651/13665/14694/56449/19156/100604/16598/15251/18227/20655	27
GO:0002295	BP	GO:0002295	T-helper cell lineage commitment	6/999	23/28832	0.000103697	0.000982019	0.000653092	12515/17085/57261/20848/30925/53314	6
GO:0042692	BP	GO:0042692	muscle cell differentiation	34/999	488/28832	0.000104389	0.000986719	0.000656218	13433/15081/193385/51810/17886/20586/108655/16412/14775/12444/12317/53817/22608/93760/30948/22632/11938/81702/94176/18018/18021/50875/13018/66923/12301/12175/14248/11651/60595/15902/276770/15078/75547/18807	34
GO:0030834	BP	GO:0030834	regulation of actin filament depolymerization	9/999	55/28832	0.000105347	0.000993919	0.000661006	56193/27360/14026/11518/50875/19684/14248/20742/12332	9
GO:0000723	BP	GO:0000723	telomere maintenance	16/999	156/28832	0.00010927	0.00102354	0.000680704	51810/68275/51869/18538/22632/18761/233789/56351/56207/19891/52530/12462/12468/22589/12469/15519	16
GO:0032200	BP	GO:0032200	telomere organization	16/999	156/28832	0.00010927	0.00102354	0.000680704	51810/68275/51869/18538/22632/18761/233789/56351/56207/19891/52530/12462/12468/22589/12469/15519	16
GO:0019730	BP	GO:0019730	antimicrobial humoral response	19/999	206/28832	0.000109296	0.00102354	0.000680704	380795/16017/404711/16016/16069/67248/19946/14109/12796/12010/16019/20202/20085/16854/21946/20304/15040/16963/238447	19
GO:0032640	BP	GO:0032640	tumor necrosis factor production	19/999	206/28832	0.000109296	0.00102354	0.000680704	108655/20128/12481/15170/21929/22695/15510/74048/19211/13211/20848/16423/17319/14870/225884/15978/15040/12523/80795	19
GO:0001914	BP	GO:0001914	regulation of T cell mediated cytotoxicity	10/999	68/28832	0.000112008	0.00104699	0.000696303	12010/14964/14972/15015/15481/110557/223601/15040/16963/15039	10
GO:0008637	BP	GO:0008637	apoptotic mitochondrial changes	14/999	125/28832	0.000113378	0.00105396	0.000700936	16476/14775/15510/76933/70186/56428/67841/11651/56295/52668/12047/66437/12177/12045	14
GO:0009191	BP	GO:0009191	ribonucleoside diphosphate catabolic process	14/999	125/28832	0.000113378	0.00105396	0.000700936	56421/18648/15275/20185/21991/56428/18746/13806/20848/11674/22228/108155/15978/15251	14
GO:0072526	BP	GO:0072526	pyridine-containing compound catabolic process	14/999	125/28832	0.000113378	0.00105396	0.000700936	56421/18648/15275/20185/21991/56428/18746/13806/20848/11674/22228/108155/15978/15251	14
GO:1990000	BP	GO:1990000	amyloid fibril formation	7/999	33/28832	0.000113897	0.00105638	0.000702549	12796/12010/230908/56612/14976/233908/13014	7
GO:0010586	BP	GO:0010586	miRNA metabolic process	13/999	110/28832	0.000114057	0.00105638	0.000702549	14281/16476/20586/67040/20185/22632/18021/18033/13018/214290/20848/13207/15251	13
GO:0009185	BP	GO:0009185	ribonucleoside diphosphate metabolic process	15/999	141/28832	0.000117723	0.00108835	0.000723806	56421/18648/15275/20185/21991/20133/56428/18746/13806/20848/11674/22228/108155/15978/15251	15
GO:0048247	BP	GO:0048247	lymphocyte chemotaxis	8/999	44/28832	0.000118131	0.00109013	0.000724989	53416/27007/232341/19229/18003/20304/16963/12766	8
GO:0034502	BP	GO:0034502	protein localization to chromosome	14/999	126/28832	0.00012355	0.00113805	0.000756863	68275/235559/218914/19891/13018/15270/12462/12468/269523/22589/12469/26914/12615/71175	14
GO:2001252	BP	GO:2001252	positive regulation of chromosome organization	13/999	111/28832	0.000125152	0.00115071	0.000765283	71514/14211/70099/108989/22632/18761/56351/56207/12462/12468/22589/12469/26914	13
GO:0150116	BP	GO:0150116	regulation of cell-substrate junction organization	10/999	69/28832	0.000126971	0.00116532	0.000774999	244895/17886/20194/11426/19877/19211/11845/19353/18186/16825	10
GO:0071706	BP	GO:0071706	tumor necrosis factor superfamily cytokine production	19/999	209/28832	0.000132217	0.00121127	0.000805556	108655/20128/12481/15170/21929/22695/15510/74048/19211/13211/20848/16423/17319/14870/225884/15978/15040/12523/80795	19
GO:0042026	BP	GO:0042026	protein refolding	6/999	24/28832	0.000134225	0.00122612	0.000815433	12010/50497/15481/15510/70356/15519	6
GO:0009134	BP	GO:0009134	nucleoside diphosphate catabolic process	14/999	127/28832	0.000134502	0.00122612	0.000815433	56421/18648/15275/20185/21991/56428/18746/13806/20848/11674/22228/108155/15978/15251	14
GO:0001818	BP	GO:0001818	negative regulation of cytokine production	25/999	318/28832	0.000134566	0.00122612	0.000815433	19073/20128/317757/15170/21929/67972/22632/16768/22695/12988/70790/65113/56233/18033/22163/74048/21946/12261/16598/14870/225884/15978/16963/12523/19353	25
GO:2000779	BP	GO:2000779	regulation of double-strand break repair	15/999	143/28832	0.000137942	0.00125462	0.000834387	74355/11461/20586/20588/12995/93760/51869/107823/68094/19891/66923/67956/12261/68734/233908	15
GO:0051056	BP	GO:0051056	regulation of small GTPase mediated signal transduction	21/999	245/28832	0.000138409	0.00125661	0.000835709	193385/16412/104418/210293/19765/20469/94176/75974/19684/16765/12175/223601/70719/76088/192662/108155/320484/75547/56486/11845/18186	21
GO:0002335	BP	GO:0002335	mature B cell differentiation	8/999	45/28832	0.000139346	0.00126059	0.000838357	15900/210293/21929/18018/75974/19229/102545/16186	8
GO:0043388	BP	GO:0043388	positive regulation of DNA binding	8/999	45/28832	0.000139346	0.00126059	0.000838357	20586/57261/97165/12313/18102/59022/15978/23994	8
GO:0002274	BP	GO:0002274	myeloid leukocyte activation	23/999	282/28832	0.000143411	0.00129203	0.000859266	16476/12796/53416/16478/17916/27007/108655/13032/317757/15170/15510/94176/108670/15525/19664/20304/16797/15978/53314/22320/16822/12523/225825	23
GO:0016447	BP	GO:0016447	somatic recombination of immunoglobulin gene segments	10/999	70/28832	0.000143588	0.00129203	0.000859266	108655/51869/22632/107823/66362/15510/65113/15978/53314/12487	10
GO:0035458	BP	GO:0035458	cellular response to interferon-beta	10/999	70/28832	0.000143588	0.00129203	0.000859266	15953/53323/20846/236312/12313/216150/215243/16362/100040462/72512	10
GO:0045445	BP	GO:0045445	myoblast differentiation	14/999	128/28832	0.000146285	0.00131397	0.000873855	11461/193385/56758/20586/20588/16412/14775/67040/93760/68094/12226/66923/19664/13207	14
GO:0045765	BP	GO:0045765	regulation of angiogenesis	25/999	320/28832	0.000148375	0.00133037	0.000884765	12796/18054/234365/16412/15170/18750/16854/12226/14360/19877/232341/11518/20846/18746/18707/14886/19229/20848/16598/20304/17872/15251/12766/18570/18186	25
GO:0018105	BP	GO:0018105	peptidyl-serine phosphorylation	19/999	211/28832	0.000149755	0.00134037	0.000891415	53416/20817/208643/12995/18193/18750/21969/19877/233789/232341/13728/11651/19211/14694/108155/17319/15978/17872/12747	19
GO:0090316	BP	GO:0090316	positive regulation of intracellular protein transport	13/999	113/28832	0.000150157	0.00134159	0.000892227	230908/19134/108989/67628/18761/19384/22627/70790/16573/192176/15978/15519/16341	13
GO:0048002	BP	GO:0048002	antigen processing and presentation of peptide antigen	11/999	84/28832	0.000150758	0.00134459	0.000894219	12010/14964/14972/15925/15015/12317/110557/15040/15039/213233/21354	11
GO:0016078	BP	GO:0016078	tRNA catabolic process	5/999	16/28832	0.000156977	0.00139269	0.00092621	319885/66362/28114/69639/20556	5
GO:0046831	BP	GO:0046831	regulation of RNA export from nucleus	5/999	16/28832	0.000156977	0.00139269	0.00092621	108989/331401/28114/232341/13211	5
GO:1902969	BP	GO:1902969	mitotic DNA replication	5/999	16/28832	0.000156977	0.00139269	0.00092621	17215/16881/17217/17216/17219	5
GO:0009135	BP	GO:0009135	purine nucleoside diphosphate metabolic process	14/999	129/28832	0.00015895	0.00139969	0.000930865	56421/18648/15275/20185/21991/56428/18746/13806/20848/11674/22228/108155/15978/15251	14
GO:0009179	BP	GO:0009179	purine ribonucleoside diphosphate metabolic process	14/999	129/28832	0.00015895	0.00139969	0.000930865	56421/18648/15275/20185/21991/56428/18746/13806/20848/11674/22228/108155/15978/15251	14
GO:0043401	BP	GO:0043401	steroid hormone mediated signaling pathway	14/999	129/28832	0.00015895	0.00139969	0.000930865	20586/108655/14228/12317/67040/20185/93760/70790/232791/22629/56351/234594/19211/13207	14
GO:1990266	BP	GO:1990266	neutrophil migration	14/999	129/28832	0.00015895	0.00139969	0.000930865	17916/20202/193385/18750/20201/16854/277360/12215/12261/15978/16963/19035/19353/80795	14
GO:0034976	BP	GO:0034976	response to endoplasmic reticulum stress	23/999	284/28832	0.00015915	0.00139969	0.000930865	16476/208643/230908/12317/22027/71853/68889/53323/100037258/11651/13665/269523/15978/17872/66212/28146/14950/66155/26943/66437/11993/225896/80795	23
GO:0001776	BP	GO:0001776	leukocyte homeostasis	15/999	145/28832	0.000161111	0.00140704	0.000935755	20104/317757/78591/210293/21929/75974/22163/18707/11651/16423/17319/16797/15978/15251/51792	15
GO:1903322	BP	GO:1903322	positive regulation of protein modification by small protein conjugation or removal	15/999	145/28832	0.000161111	0.00140704	0.000935755	22187/105689/59026/65113/208650/50995/56459/68077/19211/21402/269523/11799/56486/18570/54354	15
GO:0001836	BP	GO:0001836	release of cytochrome c from mitochondria	10/999	71/28832	0.000162	0.00140704	0.000935755	16476/14775/76933/70186/11651/56295/52668/12047/66437/12045	10
GO:0002715	BP	GO:0002715	regulation of natural killer cell mediated immunity	10/999	71/28832	0.000162	0.00140704	0.000935755	27007/317757/16641/16768/93694/20400/15040/30925/21354/225825	10
GO:0042770	BP	GO:0042770	signal transduction in response to DNA damage	17/999	178/28832	0.00016232	0.00140704	0.000935755	71375/330177/104418/57261/235559/19891/67956/15270/68077/66131/22589/13207/17319/106504/53314/12450/68592	17
GO:0033209	BP	GO:0033209	tumor necrosis factor-mediated signaling pathway	12/999	99/28832	0.000162387	0.00140704	0.000935755	18035/53323/20846/21938/22163/19229/432940/14694/60595/22029/21936/52700	12
GO:2001251	BP	GO:2001251	negative regulation of chromosome organization	12/999	99/28832	0.000162387	0.00140704	0.000935755	19252/22385/15081/51810/19134/108989/93762/52276/218914/11799/22589/15078	12
GO:1905475	BP	GO:1905475	regulation of protein localization to membrane	20/999	230/28832	0.000163014	0.00140704	0.000935755	11461/16412/12995/207304/12988/16854/14360/232341/16573/20742/11651/14694/108155/56486/22320/56374/11845/66437/18412/19353	20
GO:0006959	BP	GO:0006959	humoral immune response	25/999	322/28832	0.00016343	0.00140704	0.000935755	380795/16017/404711/16016/16069/67248/19946/14109/12796/12010/16019/20202/317757/20085/15170/16854/19664/21946/12261/20304/15978/20400/15040/16963/238447	25
GO:0002475	BP	GO:0002475	antigen processing and presentation via MHC class Ib	8/999	46/28832	0.000163603	0.00140704	0.000935755	12010/14964/14972/15015/11774/110557/15040/15039	8
GO:0030835	BP	GO:0030835	negative regulation of actin filament depolymerization	8/999	46/28832	0.000163603	0.00140704	0.000935755	27360/14026/11518/50875/19684/14248/20742/12332	8
GO:0050691	BP	GO:0050691	regulation of defense response to virus by host	8/999	46/28832	0.000163603	0.00140704	0.000935755	20846/78781/13211/20304/15978/15519/72512/80795	8
GO:2000403	BP	GO:2000403	positive regulation of lymphocyte migration	8/999	46/28832	0.000163603	0.00140704	0.000935755	53416/232341/19229/76088/18003/20304/16963/80795	8
GO:1901875	BP	GO:1901875	positive regulation of post-translational protein modification	15/999	146/28832	0.000173911	0.00149315	0.000993022	22187/105689/59026/65113/208650/50995/56459/68077/19211/21402/269523/11799/56486/18570/54354	15
GO:0030593	BP	GO:0030593	neutrophil chemotaxis	12/999	100/28832	0.0001788	0.00153253	0.00101921	20202/193385/18750/20201/16854/277360/12215/12261/15978/16963/19035/19353	12
GO:2000573	BP	GO:2000573	positive regulation of DNA biosynthetic process	10/999	72/28832	0.00018236	0.00155587	0.00103473	53817/18538/18761/18018/56351/19718/19229/12462/12468/12469	10
GO:0006195	BP	GO:0006195	purine nucleotide catabolic process	16/999	163/28832	0.000182535	0.00155587	0.00103473	56421/18648/15275/20185/21991/56045/56428/18746/13806/20848/11674/22228/108155/15254/15978/15251	16
GO:0071214	BP	GO:0071214	cellular response to abiotic stimulus	29/999	402/28832	0.000182916	0.00155587	0.00103473	19941/53416/20708/11461/193385/12444/12317/14479/18538/22632/20469/18033/232341/56428/15270/236312/271564/11651/13665/19211/56449/100604/192662/16362/71175/98415/66915/100040462/19353	29
GO:0104004	BP	GO:0104004	cellular response to environmental stimulus	29/999	402/28832	0.000182916	0.00155587	0.00103473	19941/53416/20708/11461/193385/12444/12317/14479/18538/22632/20469/18033/232341/56428/15270/236312/271564/11651/13665/19211/56449/100604/192662/16362/71175/98415/66915/100040462/19353	29
GO:0097191	BP	GO:0097191	extrinsic apoptotic signaling pathway	21/999	250/28832	0.000183173	0.00155587	0.00103473	12211/14775/19192/21929/97165/16854/14360/17347/21938/22163/21940/14870/225884/12399/15978/56486/51792/22029/12047/18186/12045	21
GO:0002455	BP	GO:0002455	humoral immune response mediated by circulating immunoglobulin	9/999	59/28832	0.000183985	0.00155587	0.00103473	380795/16017/404711/16016/16019/317757/15170/12261/238447	9
GO:1900024	BP	GO:1900024	regulation of substrate adhesion-dependent cell spreading	9/999	59/28832	0.000183985	0.00155587	0.00103473	20194/12317/277360/60595/12261/192176/18003/19353/18186	9
GO:1901799	BP	GO:1901799	negative regulation of proteasomal protein catabolic process	9/999	59/28832	0.000183985	0.00155587	0.00103473	67025/20588/239510/56207/68077/108155/68135/225896/13001	9
GO:0002687	BP	GO:0002687	positive regulation of leukocyte migration	17/999	180/28832	0.000185724	0.00156796	0.00104277	53416/17916/193385/12317/16854/232341/19229/12261/16423/76088/18003/20304/16963/106512/19353/21936/80795	17
GO:0007249	BP	GO:0007249	canonical NF-kappaB signal transduction	23/999	288/28832	0.000195284	0.00164592	0.00109462	232415/56200/20128/18035/57261/21929/81702/59026/19877/18033/20846/78781/11651/192176/12504/16362/20198/14870/75547/68652/22029/18412/20196	23
GO:1900542	BP	GO:1900542	regulation of purine nucleotide metabolic process	12/999	101/28832	0.000196608	0.00165432	0.00110021	15483/107029/20185/56428/13806/269523/20848/26914/108155/15978/15251/66437	12
GO:0001779	BP	GO:0001779	natural killer cell differentiation	7/999	36/28832	0.000203306	0.00170784	0.0011358	22778/207304/21946/15902/16362/30925/20687	7
GO:0050766	BP	GO:0050766	positive regulation of phagocytosis	11/999	87/28832	0.000206895	0.00172876	0.00114971	16017/16016/17886/12317/17089/15481/94176/16423/15978/16186/20655	11
GO:1990868	BP	GO:1990868	response to chemokine	11/999	87/28832	0.000206895	0.00172876	0.00114971	19252/53416/193385/232341/19229/76088/20304/80901/16963/15251/12766	11
GO:1990869	BP	GO:1990869	cellular response to chemokine	11/999	87/28832	0.000206895	0.00172876	0.00114971	19252/53416/193385/232341/19229/76088/20304/80901/16963/15251/12766	11
GO:1901342	BP	GO:1901342	regulation of vasculature development	25/999	327/28832	0.000207165	0.00172876	0.00114971	12796/18054/234365/16412/15170/18750/16854/12226/14360/19877/232341/11518/20846/18746/18707/14886/19229/20848/16598/20304/17872/15251/12766/18570/18186	25
GO:0030042	BP	GO:0030042	actin filament depolymerization	9/999	60/28832	0.000209873	0.00174848	0.00116283	56193/27360/14026/11518/50875/19684/14248/20742/12332	9
GO:0006140	BP	GO:0006140	regulation of nucleotide metabolic process	12/999	102/28832	0.000215906	0.00178806	0.00118915	15483/107029/20185/56428/13806/269523/20848/26914/108155/15978/15251/66437	12
GO:0051014	BP	GO:0051014	actin filament severing	5/999	17/28832	0.000216054	0.00178806	0.00118915	17886/63986/57778/14248/12332	5
GO:0043373	BP	GO:0043373	CD4-positive, alpha-beta T cell lineage commitment	6/999	26/28832	0.000216392	0.00178806	0.00118915	12515/17085/57261/20848/30925/53314	6
GO:1902275	BP	GO:1902275	regulation of chromatin organization	6/999	26/28832	0.000216392	0.00178806	0.00118915	17345/51810/217578/108989/20833/72895	6
GO:2000561	BP	GO:2000561	regulation of CD4-positive, alpha-beta T cell proliferation	6/999	26/28832	0.000216392	0.00178806	0.00118915	18761/65113/208650/74048/16963/12487	6
GO:0002718	BP	GO:0002718	regulation of cytokine production involved in immune response	14/999	133/28832	0.000219548	0.00181118	0.00120453	12010/232415/56200/317757/15275/21938/74048/16182/17319/15978/15040/16963/56460/225825	14
GO:0030521	BP	GO:0030521	androgen receptor signaling pathway	8/999	48/28832	0.000222573	0.00183017	0.00121715	20586/108655/14228/67040/20185/93760/19211/13207	8
GO:0071364	BP	GO:0071364	cellular response to epidermal growth factor stimulus	8/999	48/28832	0.000222573	0.00183017	0.00121715	13627/14281/12193/22695/17220/11651/218397/14870	8
GO:0002381	BP	GO:0002381	immunoglobulin production involved in immunoglobulin-mediated immune response	10/999	74/28832	0.000229575	0.00188298	0.00125227	16019/51869/107823/66362/15510/65113/15978/16963/53314/12487	10
GO:0050920	BP	GO:0050920	regulation of chemotaxis	20/999	236/28832	0.00022974	0.00188298	0.00125227	19252/53416/27007/193385/12317/105689/18750/232341/19229/12261/223601/18003/17319/20304/14870/16963/12766/106512/19353/18186	20
GO:1900182	BP	GO:1900182	positive regulation of protein localization to nucleus	12/999	103/28832	0.000236794	0.00193765	0.00128863	230908/76936/108989/18761/19384/70790/14360/11651/192176/108155/15978/15519	12
GO:0097529	BP	GO:0097529	myeloid leukocyte migration	21/999	255/28832	0.000240232	0.00196261	0.00130523	19252/17101/17916/20202/193385/20085/18750/20201/16854/19229/277360/12215/12261/16423/17319/20304/15978/16963/19035/19353/80795	21
GO:0036037	BP	GO:0036037	CD8-positive, alpha-beta T cell activation	7/999	37/28832	0.000243304	0.00197812	0.00131555	12400/74048/16362/12399/15978/15040/16963	7
GO:0070316	BP	GO:0070316	regulation of G0 to G1 transition	7/999	37/28832	0.000243304	0.00197812	0.00131555	11461/20586/20588/93760/68094/20133/66923	7
GO:2000765	BP	GO:2000765	regulation of cytoplasmic translation	7/999	37/28832	0.000243304	0.00197812	0.00131555	51810/22608/56403/18746/13211/12785/56726	7
GO:0009154	BP	GO:0009154	purine ribonucleotide catabolic process	15/999	151/28832	0.000251998	0.00204343	0.00135898	56421/18648/15275/20185/21991/56428/18746/13806/20848/11674/22228/108155/15254/15978/15251	15
GO:0042542	BP	GO:0042542	response to hydrogen peroxide	13/999	119/28832	0.00025255	0.00204343	0.00135898	27050/56338/17721/14775/16881/15481/21929/18538/14360/269254/19229/16598/20655	13
GO:0061640	BP	GO:0061640	cytoskeleton-dependent cytokinesis	13/999	119/28832	0.00025255	0.00204343	0.00135898	52398/19877/232341/52276/16765/20742/11799/235072/56526/12615/26934/20658/11845	13
GO:0002315	BP	GO:0002315	marginal zone B cell differentiation	4/999	10/28832	0.000254515	0.00204624	0.00136085	210293/21929/75974/19229	4
GO:0035740	BP	GO:0035740	CD8-positive, alpha-beta T cell proliferation	4/999	10/28832	0.000254515	0.00204624	0.00136085	74048/16362/15040/16963	4
GO:1904667	BP	GO:1904667	negative regulation of ubiquitin protein ligase activity	4/999	10/28832	0.000254515	0.00204624	0.00136085	65019/20115/67025/100503670	4
GO:2001187	BP	GO:2001187	positive regulation of CD8-positive, alpha-beta T cell activation	4/999	10/28832	0.000254515	0.00204624	0.00136085	12400/12399/15040/16963	4
GO:0006289	BP	GO:0006289	nucleotide-excision repair	10/999	75/28832	0.000256779	0.00206116	0.00137077	11461/20586/20588/68275/93760/19358/68094/19891/66923/19359	10
GO:0045740	BP	GO:0045740	positive regulation of DNA replication	8/999	49/28832	0.000258005	0.00206445	0.00137296	16476/217578/18538/93762/12301/13211/22589/19353	8
GO:2000516	BP	GO:2000516	positive regulation of CD4-positive, alpha-beta T cell activation	8/999	49/28832	0.000258005	0.00206445	0.00137296	317757/57261/18761/16362/15978/16963/16186/12487	8
GO:0006359	BP	GO:0006359	regulation of transcription by RNA polymerase III	6/999	27/28832	0.000270108	0.00213762	0.00142162	22385/56200/54683/93762/72895/68877	6
GO:0035739	BP	GO:0035739	CD4-positive, alpha-beta T cell proliferation	6/999	27/28832	0.000270108	0.00213762	0.00142162	18761/65113/208650/74048/16963/12487	6
GO:0039529	BP	GO:0039529	RIG-I signaling pathway	6/999	27/28832	0.000270108	0.00213762	0.00142162	14479/81702/80913/78781/68077/12261	6
GO:0051016	BP	GO:0051016	barbed-end actin filament capping	6/999	27/28832	0.000270108	0.00213762	0.00142162	27360/14026/11518/19684/14248/12332	6
GO:0061615	BP	GO:0061615	glycolytic process through fructose-6-phosphate	6/999	27/28832	0.000270108	0.00213762	0.00142162	56421/15275/21991/18746/13806/11674	6
GO:0090151	BP	GO:0090151	establishment of protein localization to mitochondrial membrane	6/999	27/28832	0.000270108	0.00213762	0.00142162	11774/56428/66271/15525/30055/15519	6
GO:0141086	BP	GO:0141086	negative regulation of inflammasome-mediated signaling pathway	6/999	27/28832	0.000270108	0.00213762	0.00142162	20128/15481/216169/236312/108155/100040462	6
GO:0097530	BP	GO:0097530	granulocyte migration	16/999	169/28832	0.000276156	0.00218207	0.00145118	17101/17916/20202/193385/18750/20201/16854/277360/12215/12261/20304/15978/16963/19035/19353/80795	16
GO:0071621	BP	GO:0071621	granulocyte chemotaxis	14/999	136/28832	0.000277164	0.00218661	0.0014542	17101/20202/193385/18750/20201/16854/277360/12215/12261/20304/15978/16963/19035/19353	14
GO:0150115	BP	GO:0150115	cell-substrate junction organization	12/999	105/28832	0.000283761	0.00223019	0.00148319	244895/17886/20194/11426/21894/19877/19229/19211/11845/19353/18186/16825	12
GO:1990748	BP	GO:1990748	cellular detoxification	12/999	105/28832	0.000283761	0.00223019	0.00148319	20202/18712/14775/54683/20201/14782/20364/69227/67247/58810/20655/52700	12
GO:0071248	BP	GO:0071248	cellular response to metal ion	18/999	204/28832	0.000284011	0.00223019	0.00148319	14281/16476/12010/53416/16478/16477/12317/15481/18018/18021/232341/11518/11651/13665/22228/15902/15382/233908	18
GO:0090307	BP	GO:0090307	mitotic spindle assembly	10/999	76/28832	0.000286629	0.00224726	0.00149454	193385/51810/24061/108989/20842/52276/16211/192176/11799/26934	10
GO:0031334	BP	GO:0031334	positive regulation of protein-containing complex assembly	19/999	222/28832	0.000287706	0.00225221	0.00149783	27050/208643/22778/18643/56193/30948/14026/16854/19229/22323/14694/269523/15978/15519/67705/11845/19353/54673/101314	19
GO:0032781	BP	GO:0032781	positive regulation of ATP-dependent activity	7/999	38/28832	0.000289398	0.0022612	0.00150381	51810/18643/67838/78781/75909/13211/81489	7
GO:0009263	BP	GO:0009263	deoxyribonucleotide biosynthetic process	5/999	18/28832	0.000290642	0.0022612	0.00150381	21915/20133/18103/18102/110074	5
GO:0009265	BP	GO:0009265	2'-deoxyribonucleotide biosynthetic process	5/999	18/28832	0.000290642	0.0022612	0.00150381	21915/20133/18103/18102/110074	5
GO:0046385	BP	GO:0046385	deoxyribose phosphate biosynthetic process	5/999	18/28832	0.000290642	0.0022612	0.00150381	21915/20133/18103/18102/110074	5
GO:0050678	BP	GO:0050678	regulation of epithelial cell proliferation	30/999	434/28832	0.000296876	0.00230615	0.00153371	16476/12010/15370/67996/108655/14775/12444/54375/21929/18750/22695/97165/58208/18018/20846/18103/18707/116871/11651/19211/19664/18102/11799/20848/68949/20304/12399/15978/12766/18570	30
GO:0030490	BP	GO:0030490	maturation of SSU-rRNA	8/999	50/28832	0.000297919	0.0023107	0.00153673	66481/54127/20044/20055/20085/65961/78651/72515	8
GO:0045739	BP	GO:0045739	positive regulation of DNA repair	14/999	137/28832	0.000299049	0.00231592	0.0015402	27050/74355/11461/20586/20588/93760/51869/18538/22632/68094/56207/66923/13211/233908	14
GO:0043542	BP	GO:0043542	endothelial cell migration	20/999	241/28832	0.000302538	0.00233935	0.00155579	20202/15370/17886/108655/16412/14775/12317/18750/56233/20201/18707/19229/11651/19211/12215/15251/18570/19353/18186/13001	20
GO:0018209	BP	GO:0018209	peptidyl-serine modification	19/999	223/28832	0.000304515	0.00235104	0.00156356	53416/20817/208643/12995/18193/18750/21969/19877/233789/232341/13728/11651/19211/14694/108155/17319/15978/17872/12747	19
GO:0002720	BP	GO:0002720	positive regulation of cytokine production involved in immune response	11/999	91/28832	0.000308447	0.00237777	0.00158133	12010/232415/56200/317757/15275/16182/17319/15978/15040/16963/225825	11
GO:0033077	BP	GO:0033077	T cell differentiation in thymus	12/999	106/28832	0.000310063	0.00238659	0.0015872	12010/12193/20104/21942/20185/12500/94176/58208/18021/12502/16186/12487	12
GO:0043393	BP	GO:0043393	regulation of protein binding	17/999	188/28832	0.000311285	0.00239235	0.00159104	12010/67025/72828/13063/15925/19384/11938/19877/208650/11518/11651/14694/215243/235072/12306/14797/72512	17
GO:0048144	BP	GO:0048144	fibroblast proliferation	15/999	154/28832	0.000312071	0.00239323	0.00159162	16476/14775/19944/54124/56351/14319/70248/13211/218397/12306/66197/17319/14870/15978/101314	15
GO:0016064	BP	GO:0016064	immunoglobulin mediated immune response	21/999	260/28832	0.000312346	0.00239323	0.00159162	110785/380795/16017/404711/16016/16019/317757/51869/15170/107823/66362/15510/65113/12261/15978/15040/16963/53314/238447/12487/225825	21
GO:0071375	BP	GO:0071375	cellular response to peptide hormone stimulus	28/999	396/28832	0.000324314	0.00248117	0.0016501	14281/15370/20588/15925/19387/50933/67972/18750/18761/12988/19877/18033/18746/11651/19211/20848/69178/22228/16362/108155/98415/14870/14683/13688/18227/19353/17274/68192	28
GO:0061008	BP	GO:0061008	hepaticobiliary system development	17/999	189/28832	0.000331245	0.00253037	0.00168282	16476/16828/17345/110954/20586/12995/21929/18538/20111/18746/22228/71175/110074/17684/15978/20687/11845	17
GO:0002363	BP	GO:0002363	alpha-beta T cell lineage commitment	6/999	28/28832	0.00033376	0.00253808	0.00168795	12515/17085/57261/20848/30925/53314	6
GO:0045292	BP	GO:0045292	mRNA cis splicing, via spliceosome	6/999	28/28832	0.00033376	0.00253808	0.00168795	110809/20918/19134/225027/101739/56194	6
GO:2000819	BP	GO:2000819	regulation of nucleotide-excision repair	6/999	28/28832	0.00033376	0.00253808	0.00168795	11461/20586/20588/93760/68094/66923	6
GO:0071677	BP	GO:0071677	positive regulation of mononuclear cell migration	12/999	107/28832	0.000338403	0.00256953	0.00170886	53416/12317/16854/232341/19229/12261/16423/76088/18003/20304/16963/80795	12
GO:0045023	BP	GO:0045023	G0 to G1 transition	7/999	39/28832	0.000342249	0.0025946	0.00172554	11461/20586/20588/93760/68094/20133/66923	7
GO:0046636	BP	GO:0046636	negative regulation of alpha-beta T cell activation	8/999	51/28832	0.000342732	0.0025946	0.00172554	12515/12400/65113/208650/74048/16362/12399/16963	8
GO:0051893	BP	GO:0051893	regulation of focal adhesion assembly	9/999	64/28832	0.000345612	0.0026086	0.00173485	244895/17886/20194/11426/19877/19211/19353/18186/16825	9
GO:0090109	BP	GO:0090109	regulation of cell-substrate junction assembly	9/999	64/28832	0.000345612	0.0026086	0.00173485	244895/17886/20194/11426/19877/19211/19353/18186/16825	9
GO:1905818	BP	GO:1905818	regulation of chromosome separation	10/999	78/28832	0.000355075	0.00267603	0.00177969	19252/14211/19134/70099/12995/108989/52276/59008/68612/11799	10
GO:0009755	BP	GO:0009755	hormone-mediated signaling pathway	18/999	208/28832	0.000359633	0.00270233	0.00179718	18712/20586/108655/14228/12317/67040/20185/93760/70790/232791/22629/56351/234594/19211/60595/16598/13207/13001	18
GO:0043087	BP	GO:0043087	regulation of GTPase activity	18/999	208/28832	0.000359633	0.00270233	0.00179718	193385/20194/16412/19387/50778/210293/19765/208650/232341/75974/19684/16765/277360/14694/192786/76088/18003/20655	18
GO:0000281	BP	GO:0000281	mitotic cytokinesis	11/999	93/28832	0.00037322	0.00280026	0.00186231	19877/232341/52276/16765/20742/11799/235072/12615/26934/20658/11845	11
GO:0002312	BP	GO:0002312	B cell activation involved in immune response	13/999	124/28832	0.00037872	0.00283732	0.00188696	15900/51869/210293/21929/107823/66362/15510/65113/75974/19229/15978/53314/12487	13
GO:0071216	BP	GO:0071216	cellular response to biotic stimulus	27/999	380/28832	0.000381069	0.00285069	0.00189585	12796/12010/15900/27007/56338/24061/20128/18035/15170/21929/18750/22695/97165/18033/108670/20846/21938/11651/223601/108155/17319/22352/14870/15978/12523/231086/12511	27
GO:0019724	BP	GO:0019724	B cell mediated immunity	21/999	264/28832	0.000383028	0.00285422	0.0018982	110785/380795/16017/404711/16016/16019/317757/51869/15170/107823/66362/15510/65113/12261/15978/15040/16963/53314/238447/12487/225825	21
GO:0002431	BP	GO:0002431	Fc receptor mediated stimulatory signaling pathway	5/999	19/28832	0.000383234	0.00285422	0.0018982	12988/19211/16423/246177/225825	5
GO:0032239	BP	GO:0032239	regulation of nucleobase-containing compound transport	5/999	19/28832	0.000383234	0.00285422	0.0018982	108989/331401/28114/232341/13211	5
GO:0022604	BP	GO:0022604	regulation of cell morphogenesis	22/999	283/28832	0.000386356	0.00285917	0.00190149	16019/17886/11426/20403/76117/13169/14360/13367/19684/57778/13728/19229/23837/19211/235072/11674/192662/56194/14674/19353/20196/54673	22
GO:0006278	BP	GO:0006278	RNA-templated DNA biosynthetic process	9/999	65/28832	0.000388987	0.00285917	0.00190149	51810/68275/18761/56351/52530/12462/12468/12469/15519	9
GO:0007004	BP	GO:0007004	telomere maintenance via telomerase	9/999	65/28832	0.000388987	0.00285917	0.00190149	51810/68275/18761/56351/52530/12462/12468/12469/15519	9
GO:0009221	BP	GO:0009221	pyrimidine deoxyribonucleotide biosynthetic process	4/999	11/28832	0.000388987	0.00285917	0.00190149	21915/18103/18102/110074	4
GO:0044829	BP	GO:0044829	positive regulation by host of viral genome replication	4/999	11/28832	0.000388987	0.00285917	0.00190149	13627/15481/98415/19035	4
GO:0070934	BP	GO:0070934	CRD-mediated mRNA stabilization	4/999	11/28832	0.000388987	0.00285917	0.00190149	51810/22608/56403/13211	4
GO:0075522	BP	GO:0075522	IRES-dependent viral translational initiation	4/999	11/28832	0.000388987	0.00285917	0.00190149	66085/13669/27979/18521	4
GO:1900246	BP	GO:1900246	positive regulation of RIG-I signaling pathway	4/999	11/28832	0.000388987	0.00285917	0.00190149	14479/81702/80913/78781	4
GO:1905091	BP	GO:1905091	positive regulation of parkin-mediated stimulation of mitophagy in response to mitochondrial depolarization	4/999	11/28832	0.000388987	0.00285917	0.00190149	59026/12539/66169/22333	4
GO:0045663	BP	GO:0045663	positive regulation of myoblast differentiation	8/999	52/28832	0.000392886	0.00287945	0.00191498	11461/193385/20586/20588/93760/68094/12226/66923	8
GO:2000404	BP	GO:2000404	regulation of T cell migration	8/999	52/28832	0.000392886	0.00287945	0.00191498	53416/193385/12515/232341/76088/20304/16963/80795	8
GO:0035456	BP	GO:0035456	response to interferon-beta	10/999	79/28832	0.000394098	0.00288416	0.00191811	15953/53323/20846/236312/12313/216150/215243/16362/100040462/72512	10
GO:0046825	BP	GO:0046825	regulation of protein export from nucleus	7/999	40/28832	0.000402558	0.00294181	0.00195645	103573/19387/19134/108989/67628/22627/52668	7
GO:0010506	BP	GO:0010506	regulation of autophagy	23/999	303/28832	0.000403624	0.00294535	0.00195881	208643/73158/12995/21929/59026/19877/232341/52637/11651/12539/66169/20848/19025/15978/22333/15251/56374/13690/72512/18412/17274/12177/54673	23
GO:0001666	BP	GO:0001666	response to hypoxia	25/999	342/28832	0.000406765	0.00296399	0.0019712	14281/17711/17719/17708/17721/22027/17709/70186/18021/17716/19229/68077/13806/11651/19211/56295/20848/68949/22228/108155/17684/15251/66925/18227/12177	25
GO:0030970	BP	GO:0030970	retrograde protein transport, ER to cytosol	6/999	29/28832	0.000408578	0.00296439	0.00197147	22027/68889/269523/66212/14950/11993	6
GO:0045648	BP	GO:0045648	positive regulation of erythrocyte differentiation	6/999	29/28832	0.000408578	0.00296439	0.00197147	97165/20846/20848/15902/15251/98366	6
GO:1903513	BP	GO:1903513	endoplasmic reticulum to cytosol transport	6/999	29/28832	0.000408578	0.00296439	0.00197147	22027/68889/269523/66212/14950/11993	6
GO:1902904	BP	GO:1902904	negative regulation of supramolecular fiber organization	16/999	176/28832	0.000435443	0.00315478	0.00209808	18643/56612/14228/15481/27360/14026/63986/11518/50875/19684/16765/14976/14248/20742/223601/12332	16
GO:0098754	BP	GO:0098754	detoxification	13/999	126/28832	0.000442418	0.00319615	0.0021256	20202/18712/14775/19765/54683/20201/14782/20364/69227/67247/58810/20655/52700	13
GO:1902106	BP	GO:1902106	negative regulation of leukocyte differentiation	13/999	126/28832	0.000442418	0.00319615	0.0021256	12477/72828/12515/12400/16768/93694/18103/18102/21946/15902/16362/12399/15978	13
GO:0045910	BP	GO:0045910	negative regulation of DNA recombination	8/999	53/28832	0.000448846	0.00323477	0.00215129	74355/12995/51869/65113/67956/50708/12261/50709	8
GO:0072332	BP	GO:0072332	intrinsic apoptotic signaling pathway by p53 class mediator	11/999	95/28832	0.000449043	0.00323477	0.00215129	20115/19941/22187/66940/14479/236312/13207/17319/15254/100040462/54673	11
GO:0016236	BP	GO:0016236	macroautophagy	24/999	325/28832	0.000454853	0.00327197	0.00217602	73158/12995/11938/15953/59026/75909/12313/67841/13665/12539/269523/66169/108155/22333/56486/15251/22320/66155/72512/18412/11993/67443/12177/54673	24
GO:1903046	BP	GO:1903046	meiotic cell cycle process	20/999	249/28832	0.000461071	0.00331198	0.00220263	22187/17215/17886/14211/230861/21973/12317/70099/17217/17216/17219/28114/235559/17220/19211/11799/22589/66197/51792/22210	20
GO:0002688	BP	GO:0002688	regulation of leukocyte chemotaxis	14/999	143/28832	0.000463994	0.00332825	0.00221345	19252/53416/27007/193385/12317/232341/19229/12261/18003/17319/20304/16963/106512/19353	14
GO:0009261	BP	GO:0009261	ribonucleotide catabolic process	15/999	160/28832	0.000469879	0.00336569	0.00223835	56421/18648/15275/20185/21991/56428/18746/13806/20848/11674/22228/108155/15254/15978/15251	15
GO:0048026	BP	GO:0048026	positive regulation of mRNA splicing, via spliceosome	7/999	41/28832	0.000471064	0.00336941	0.00224083	12696/19652/20918/15481/20637/20462/70248	7
GO:0006611	BP	GO:0006611	protein export from nucleus	9/999	67/28832	0.000489223	0.00349435	0.00232392	103573/19387/19134/12317/108989/67628/19384/22627/52668	9
GO:0007009	BP	GO:0007009	plasma membrane organization	16/999	178/28832	0.00049341	0.00351433	0.0023372	20202/17886/20194/30948/11938/22234/75909/20742/11651/19211/19156/12306/64931/22022/20655/54673	16
GO:0051017	BP	GO:0051017	actin filament bundle assembly	16/999	178/28832	0.00049341	0.00351433	0.0023372	17886/20194/18643/56193/22027/18761/14026/11518/19684/16765/19229/60595/192176/16423/19353/18186	16
GO:0043369	BP	GO:0043369	CD4-positive or CD8-positive, alpha-beta T cell lineage commitment	6/999	30/28832	0.000495866	0.00352125	0.00234181	12515/17085/57261/20848/30925/53314	6
GO:1905820	BP	GO:1905820	positive regulation of chromosome separation	6/999	30/28832	0.000495866	0.00352125	0.00234181	14211/70099/52276/59008/68612/11799	6
GO:0045947	BP	GO:0045947	negative regulation of translational initiation	5/999	20/28832	0.00049647	0.00352125	0.00234181	73158/108989/13665/13688/67869	5
GO:0042307	BP	GO:0042307	positive regulation of protein import into nucleus	8/999	54/28832	0.000511101	0.00361994	0.00240744	230908/108989/18761/19384/70790/192176/15978/15519	8
GO:2000278	BP	GO:2000278	regulation of DNA biosynthetic process	12/999	112/28832	0.000515216	0.00364398	0.00242343	19252/51810/53817/18538/18761/18018/56351/19718/19229/12462/12468/12469	12
GO:0002294	BP	GO:0002294	CD4-positive, alpha-beta T cell differentiation involved in immune response	10/999	82/28832	0.000533152	0.00376557	0.00250429	108655/12515/17085/57261/20848/16182/16362/15978/30925/53314	10
GO:0032233	BP	GO:0032233	positive regulation of actin filament bundle assembly	9/999	68/28832	0.000546765	0.00384746	0.00255875	20194/18643/56193/18761/14026/192176/16423/19353/18186	9
GO:0050854	BP	GO:0050854	regulation of antigen receptor-mediated signaling pathway	9/999	68/28832	0.000546765	0.00384746	0.00255875	27050/108655/18755/104418/15170/16854/208650/20400/225825	9
GO:0002428	BP	GO:0002428	antigen processing and presentation of peptide antigen via MHC class Ib	7/999	42/28832	0.00054855	0.00384746	0.00255875	12010/14964/14972/15015/110557/15040/15039	7
GO:0006958	BP	GO:0006958	complement activation, classical pathway	7/999	42/28832	0.00054855	0.00384746	0.00255875	380795/16017/404711/16016/16019/12261/238447	7
GO:0033144	BP	GO:0033144	negative regulation of intracellular steroid hormone receptor signaling pathway	7/999	42/28832	0.00054855	0.00384746	0.00255875	20586/108655/12317/20185/232791/234594/19211	7
GO:0032543	BP	GO:0032543	mitochondrial translation	13/999	129/28832	0.000554876	0.00388643	0.00258467	27397/66292/52469/66407/67270/56282/67267/102060/12261/68836/121022/353242/67840	13
GO:0019731	BP	GO:0019731	antibacterial humoral response	12/999	113/28832	0.000558589	0.00390704	0.00259837	380795/16017/404711/16016/16069/67248/14109/12796/12010/16019/15040/238447	12
GO:0008544	BP	GO:0008544	epidermis development	28/999	410/28832	0.000561836	0.00392431	0.00260987	193385/67996/56338/20586/18755/22608/20185/13167/22695/22234/80913/58208/28114/11774/19877/18103/16765/11651/19664/19156/26914/12399/14683/17936/19353/20655/56460/16825	28
GO:0043922	BP	GO:0043922	negative regulation by host of viral transcription	4/999	12/28832	0.000567502	0.00393131	0.00261452	16476/230908/57261/20304	4
GO:0046166	BP	GO:0046166	glyceraldehyde-3-phosphate biosynthetic process	4/999	12/28832	0.000567502	0.00393131	0.00261452	18648/21991/21881/13806	4
GO:0051231	BP	GO:0051231	spindle elongation	4/999	12/28832	0.000567502	0.00393131	0.00261452	52276/11799/26934/51792	4
GO:0140507	BP	GO:0140507	granzyme-mediated programmed cell death signaling pathway	4/999	12/28832	0.000567502	0.00393131	0.00261452	14939/14938/19073/18646	4
GO:1900152	BP	GO:1900152	negative regulation of nuclear-transcribed mRNA catabolic process, deadenylation-dependent decay	4/999	12/28832	0.000567502	0.00393131	0.00261452	51810/22608/56403/13211	4
GO:2000434	BP	GO:2000434	regulation of protein neddylation	4/999	12/28832	0.000567502	0.00393131	0.00261452	67025/100503670/15251/66915	4
GO:0034614	BP	GO:0034614	cellular response to reactive oxygen species	15/999	163/28832	0.000571573	0.0039541	0.00262967	14281/16476/27050/108655/15481/21929/18538/54683/14360/269254/11651/14694/19156/16598/20655	15
GO:0010810	BP	GO:0010810	regulation of cell-substrate adhesion	19/999	235/28832	0.000583544	0.00403139	0.00268108	244895/17886/20194/16412/11426/12317/22288/19877/19229/277360/19211/60595/12261/192176/18003/218397/19353/18186/16825	19
GO:0007044	BP	GO:0007044	cell-substrate junction assembly	11/999	98/28832	0.000586673	0.00404748	0.00269178	244895/17886/20194/11426/21894/19877/19229/19211/19353/18186/16825	11
GO:0002293	BP	GO:0002293	alpha-beta T cell differentiation involved in immune response	10/999	83/28832	0.000587667	0.00404882	0.00269267	108655/12515/17085/57261/20848/16182/16362/15978/30925/53314	10
GO:0061572	BP	GO:0061572	actin filament bundle organization	16/999	181/28832	0.000592724	0.0040781	0.00271214	17886/20194/18643/56193/22027/18761/14026/11518/19684/16765/19229/60595/192176/16423/19353/18186	16
GO:0071219	BP	GO:0071219	cellular response to molecule of bacterial origin	25/999	351/28832	0.000594806	0.00408687	0.00271797	12796/12010/15900/27007/20128/18035/15170/21929/18750/22695/97165/18033/108670/20846/21938/11651/223601/108155/17319/22352/14870/15978/12523/231086/12511	25
GO:0072523	BP	GO:0072523	purine-containing compound catabolic process	16/999	182/28832	0.000629418	0.00431882	0.00287223	56421/18648/15275/20185/21991/56045/56428/18746/13806/20848/11674/22228/108155/15254/15978/15251	16
GO:0099173	BP	GO:0099173	postsynapse organization	23/999	313/28832	0.000633164	0.00433863	0.00288541	11461/16412/76936/104418/15481/210293/80913/140580/13169/14360/216169/13728/19229/11651/19211/76884/235072/18003/106504/11845/14674/19353/18186	23
GO:0030866	BP	GO:0030866	cortical actin cytoskeleton organization	7/999	43/28832	0.000635835	0.00435104	0.00289366	56193/12317/21894/19877/57778/26934/11845	7
GO:0045069	BP	GO:0045069	regulation of viral genome replication	11/999	99/28832	0.000639708	0.00437163	0.00290735	20817/73158/21973/19358/20815/78781/236312/13207/20304/100040462/80287	11
GO:0032612	BP	GO:0032612	interleukin-1 production	13/999	131/28832	0.000642549	0.00438511	0.00291632	108655/15275/21929/236312/20848/14870/225884/15978/100040462/67705/68581/20196/106869	13
GO:0002287	BP	GO:0002287	alpha-beta T cell activation involved in immune response	10/999	84/28832	0.000646709	0.00440756	0.00293124	108655/12515/17085/57261/20848/16182/16362/15978/30925/53314	10
GO:1900180	BP	GO:1900180	regulation of protein localization to nucleus	15/999	165/28832	0.000649325	0.00441943	0.00293914	230908/76936/70769/108989/18761/19384/70790/14360/20610/11651/192176/108155/15978/15519/54354	15
GO:0010595	BP	GO:0010595	positive regulation of endothelial cell migration	12/999	115/28832	0.000654579	0.00444486	0.00295605	108655/12317/18750/56233/18707/19229/11651/12215/15251/18570/19353/18186	12
GO:0002698	BP	GO:0002698	negative regulation of immune effector process	14/999	148/28832	0.000655422	0.00444486	0.00295605	20085/12515/15170/21929/65113/16854/93694/74048/21946/18566/16362/15040/12523/21354	14
GO:0046638	BP	GO:0046638	positive regulation of alpha-beta T cell differentiation	8/999	56/28832	0.000656577	0.00444486	0.00295605	317757/12400/57261/11774/16362/12399/15978/16186	8
GO:0050853	BP	GO:0050853	B cell receptor signaling pathway	8/999	56/28832	0.000656577	0.00444486	0.00295605	16019/12477/108655/18755/18035/15170/18033/16428	8
GO:1901991	BP	GO:1901991	negative regulation of mitotic cell cycle phase transition	16/999	183/28832	0.000668037	0.00451639	0.00300363	19252/12193/71375/330177/19134/104418/108989/54394/235559/52276/19891/68077/19211/11799/12450/68592	16
GO:0051495	BP	GO:0051495	positive regulation of cytoskeleton organization	17/999	201/28832	0.000671867	0.00453622	0.00301682	27050/20194/18643/56193/27360/30948/18761/14026/19229/22323/192176/13424/16423/11845/19353/18186/101314	17
GO:0032663	BP	GO:0032663	regulation of interleukin-2 production	9/999	70/28832	0.000678509	0.00457496	0.00304258	27050/21929/18761/16768/22695/56233/20742/16963/12487	9
GO:0071900	BP	GO:0071900	regulation of protein serine/threonine kinase activity	20/999	257/28832	0.000687319	0.00462819	0.00307798	19252/27050/66917/18712/12445/330177/12444/18755/70769/15170/21929/11651/19211/56295/26914/17319/14870/225884/106504/15978	20
GO:1903707	BP	GO:1903707	negative regulation of hemopoiesis	13/999	132/28832	0.00069059	0.00464403	0.00308851	12477/72828/12515/12400/16768/93694/18103/18102/21946/15902/16362/12399/15978	13
GO:0009314	BP	GO:0009314	response to radiation	31/999	478/28832	0.000696359	0.00467661	0.00311018	14281/19941/20893/12696/24061/16412/14775/12444/20238/68026/18538/22632/19046/20133/235559/56428/15270/230484/236312/66131/11651/13665/15902/71175/98415/20318/17718/15251/66915/100040462/22210	31
GO:0031345	BP	GO:0031345	negative regulation of cell projection organization	18/999	220/28832	0.000700204	0.0046962	0.0031232	12010/14964/14972/16412/14228/331401/14026/14360/13367/22629/13427/14569/11651/19211/192176/22352/11845/18186	18
GO:0045766	BP	GO:0045766	positive regulation of angiogenesis	16/999	184/28832	0.00070866	0.00474661	0.00315673	12796/16412/18750/16854/12226/232341/11518/18746/18707/19229/20848/20304/15251/12766/18570/18186	16
GO:0070841	BP	GO:0070841	inclusion body assembly	6/999	32/28832	0.000713427	0.00476592	0.00316958	19184/216150/19156/269523/15519/81489	6
GO:0071676	BP	GO:0071676	negative regulation of mononuclear cell migration	6/999	32/28832	0.000713427	0.00476592	0.00316958	19252/27007/193385/12515/11651/17319	6
GO:0051592	BP	GO:0051592	response to calcium ion	14/999	150/28832	0.000748832	0.00499584	0.00332248	14281/16476/17711/16478/16477/56338/18018/18021/232341/11518/12313/19229/18570/233908	14
GO:0001667	BP	GO:0001667	ameboidal-type cell migration	21/999	278/28832	0.000751848	0.00500707	0.00332995	16476/18643/16412/11426/12317/14026/77087/19877/16421/11651/19211/60595/12261/22352/15978/15251/22682/11845/14674/19353/18186	21
GO:0032922	BP	GO:0032922	circadian regulation of gene expression	9/999	71/28832	0.000753486	0.00500707	0.00332995	20893/51810/20185/105689/21969/19046/59026/15902/108155	9
GO:0051148	BP	GO:0051148	negative regulation of muscle cell differentiation	9/999	71/28832	0.000753486	0.00500707	0.00332995	13433/108655/12444/22608/22632/81702/18018/18021/15902	9
GO:0034446	BP	GO:0034446	substrate adhesion-dependent cell spreading	11/999	101/28832	0.000757794	0.00502909	0.00334459	244895/20194/12317/16421/277360/60595/12261/192176/18003/19353/18186	11
GO:0048638	BP	GO:0048638	regulation of developmental growth	27/999	398/28832	0.000772072	0.00511713	0.00340314	231507/22778/18712/108655/11426/12444/53817/20185/105689/20403/22632/80913/13169/11651/19211/19664/56449/20848/71175/17684/14683/19035/13690/28146/20655/18186/54673	27
GO:0035023	BP	GO:0035023	regulation of Rho protein signal transduction	10/999	86/28832	0.000779517	0.00515971	0.00343146	193385/16412/210293/19765/75974/16765/76088/192662/75547/18186	10
GO:0009219	BP	GO:0009219	pyrimidine deoxyribonucleotide metabolic process	5/999	22/28832	0.000796126	0.00520926	0.00346442	21915/66422/18103/18102/110074	5
GO:0044794	BP	GO:0044794	positive regulation by host of viral process	5/999	22/28832	0.000796126	0.00520926	0.00346442	13627/15481/98415/15978/19035	5
GO:0001889	BP	GO:0001889	liver development	16/999	186/28832	0.000796255	0.00520926	0.00346442	16476/16828/17345/110954/20586/12995/21929/18538/20111/18746/22228/110074/17684/15978/20687/11845	16
GO:0002361	BP	GO:0002361	CD4-positive, CD25-positive, alpha-beta regulatory T cell differentiation	4/999	13/28832	0.000797304	0.00520926	0.00346442	317757/20185/15978/16186	4
GO:0060213	BP	GO:0060213	positive regulation of nuclear-transcribed mRNA poly(A) tail shortening	4/999	13/28832	0.000797304	0.00520926	0.00346442	213988/22695/234594/12227	4
GO:0097011	BP	GO:0097011	cellular response to granulocyte macrophage colony-stimulating factor stimulus	4/999	13/28832	0.000797304	0.00520926	0.00346442	12193/22695/11651/12504	4
GO:1900153	BP	GO:1900153	positive regulation of nuclear-transcribed mRNA catabolic process, deadenylation-dependent decay	4/999	13/28832	0.000797304	0.00520926	0.00346442	12193/213988/22695/234594	4
GO:1903490	BP	GO:1903490	positive regulation of mitotic cytokinesis	4/999	13/28832	0.000797304	0.00520926	0.00346442	232341/52276/11799/11845	4
GO:1905089	BP	GO:1905089	regulation of parkin-mediated stimulation of mitophagy in response to mitochondrial depolarization	4/999	13/28832	0.000797304	0.00520926	0.00346442	59026/12539/66169/22333	4
GO:2000562	BP	GO:2000562	negative regulation of CD4-positive, alpha-beta T cell proliferation	4/999	13/28832	0.000797304	0.00520926	0.00346442	65113/208650/74048/16963	4
GO:0045930	BP	GO:0045930	negative regulation of mitotic cell cycle	19/999	242/28832	0.000831847	0.00542794	0.00360985	19252/12193/20104/71375/330177/19134/104418/108989/54394/235559/52276/19891/68077/66131/19211/68193/11799/12450/68592	19
GO:0016601	BP	GO:0016601	Rac protein signal transduction	8/999	58/28832	0.000833711	0.00543309	0.00361327	94176/140580/13169/108155/56486/11845/19353/101314	8
GO:0071806	BP	GO:0071806	protein transmembrane transport	9/999	72/28832	0.000835076	0.00543498	0.00361453	18646/15481/15510/66148/66169/20335/66212/68581/69276	9
GO:0006734	BP	GO:0006734	NADH metabolic process	7/999	45/28832	0.00084328	0.00546806	0.00363653	56421/15275/21991/18746/13806/269523/11674	7
GO:0050685	BP	GO:0050685	positive regulation of mRNA processing	7/999	45/28832	0.00084328	0.00546806	0.00363653	12696/19652/20918/15481/20637/20462/70248	7
GO:1904018	BP	GO:1904018	positive regulation of vasculature development	16/999	187/28832	0.000843402	0.00546806	0.00363653	12796/16412/18750/16854/12226/232341/11518/18746/18707/19229/20848/20304/15251/12766/18570/18186	16
GO:0031664	BP	GO:0031664	regulation of lipopolysaccharide-mediated signaling pathway	6/999	33/28832	0.000846656	0.00547512	0.00364123	20128/15170/21929/18750/17319/12523	6
GO:0045454	BP	GO:0045454	cell redox homeostasis	6/999	33/28832	0.000846656	0.00547512	0.00364123	14775/231931/54683/30926/14782/69227	6
GO:0048041	BP	GO:0048041	focal adhesion assembly	10/999	87/28832	0.000853884	0.0055148	0.00366762	244895/17886/20194/11426/19877/19229/19211/19353/18186/16825	10
GO:0070646	BP	GO:0070646	protein modification by small protein removal	12/999	119/28832	0.000888334	0.00571963	0.00380384	17847/14479/50933/21929/56207/230484/26891/68077/432940/269523/15254/225896	12
GO:0097237	BP	GO:0097237	cellular response to toxic substance	12/999	119/28832	0.000888334	0.00571963	0.00380384	20202/18712/14775/54683/20201/14782/20364/69227/67247/58810/20655/52700	12
GO:0051321	BP	GO:0051321	meiotic cell cycle	25/999	361/28832	0.000888991	0.00571963	0.00380384	19252/22187/17345/17215/17886/14211/230861/24061/21973/12317/70099/17217/68275/17216/17219/28114/235559/17220/15270/19211/11799/22589/66197/51792/22210	25
GO:0034599	BP	GO:0034599	cellular response to oxidative stress	20/999	263/28832	0.000914704	0.00587012	0.00390393	14281/16476/27050/108655/15481/21929/18538/54683/11938/14782/14360/269254/11651/13665/14694/19156/16598/15251/18227/20655	20
GO:0072593	BP	GO:0072593	reactive oxygen species metabolic process	20/999	263/28832	0.000914704	0.00587012	0.00390393	20128/13063/14775/15568/54683/15510/14360/17717/19229/277360/11651/266690/20848/22228/276770/108155/14870/22333/15251/20655	20
GO:0044773	BP	GO:0044773	mitotic DNA damage checkpoint signaling	9/999	73/28832	0.000923705	0.00592037	0.00393734	71375/330177/104418/235559/19891/68077/66131/12450/68592	9
GO:0071222	BP	GO:0071222	cellular response to lipopolysaccharide	24/999	342/28832	0.00093039	0.00595567	0.00396082	12796/12010/15900/27007/20128/18035/15170/21929/18750/22695/97165/18033/108670/20846/21938/11651/108155/17319/22352/14870/15978/12523/231086/12511	24
GO:2000107	BP	GO:2000107	negative regulation of leukocyte apoptotic process	10/999	88/28832	0.000933977	0.00597108	0.00397106	108655/18761/58208/22163/21940/18566/76088/17319/20304/15251	10
GO:0046434	BP	GO:0046434	organophosphate catabolic process	20/999	264/28832	0.000958284	0.00611874	0.00406927	56421/18648/15275/20185/21991/56045/66422/56428/18746/13806/19211/269523/20848/11674/22228/108155/110074/15254/15978/15251	20
GO:0009394	BP	GO:0009394	2'-deoxyribonucleotide metabolic process	7/999	46/28832	0.000965273	0.00614465	0.0040865	56045/21915/20133/66422/18103/18102/110074	7
GO:0019320	BP	GO:0019320	hexose catabolic process	7/999	46/28832	0.000965273	0.00614465	0.0040865	16828/56421/15275/21991/18746/13806/11674	7
GO:0030168	BP	GO:0030168	platelet activation	11/999	104/28832	0.000968417	0.00614465	0.0040865	72828/56193/71853/15170/18750/18761/14026/192176/14683/14674/67391	11
GO:0070555	BP	GO:0070555	response to interleukin-1	11/999	104/28832	0.000968417	0.00614465	0.0040865	12796/18035/18750/22632/18033/16598/16423/16362/20304/14797/15251	11
GO:2001237	BP	GO:2001237	negative regulation of extrinsic apoptotic signaling pathway	11/999	104/28832	0.000968417	0.00614465	0.0040865	12211/14775/19192/21929/97165/16854/14360/22163/14870/225884/18186	11
GO:0009147	BP	GO:0009147	pyrimidine nucleoside triphosphate metabolic process	5/999	23/28832	0.000988468	0.00625617	0.00416067	21915/66422/18103/18102/110074	5
GO:0060333	BP	GO:0060333	type II interferon-mediated signaling pathway	5/999	23/28832	0.000988468	0.00625617	0.00416067	20846/434341/12539/16362/15978	5
GO:0051085	BP	GO:0051085	chaperone cofactor-dependent protein refolding	6/999	34/28832	0.000998262	0.00631026	0.00419664	50497/15481/56351/70356/15528/81489	6
GO:0048863	BP	GO:0048863	stem cell differentiation	22/999	304/28832	0.00100284	0.00633127	0.00421061	20115/12193/51810/16412/70769/18750/22695/21453/77087/28114/69077/56428/107932/116871/74048/19664/20848/17684/53314/15251/18570/18186	22
GO:0009306	BP	GO:0009306	protein secretion	29/999	447/28832	0.00101326	0.0063891	0.00424907	56455/17101/67041/17886/230908/56193/18646/432486/18761/13418/69227/16573/271564/12215/67267/266690/19156/11799/22228/20304/15978/14683/15251/70456/22320/28146/11845/19353/68581	29
GO:0000423	BP	GO:0000423	mitophagy	10/999	89/28832	0.00102013	0.00642438	0.00427253	59026/13665/12539/66169/108155/22333/56486/18412/67443/12177	10
GO:0000077	BP	GO:0000077	DNA damage checkpoint signaling	12/999	121/28832	0.00102906	0.00647261	0.00430461	71375/330177/104418/57261/235559/19891/15270/68077/66131/106504/12450/68592	12
GO:0001825	BP	GO:0001825	blastocyst formation	8/999	60/28832	0.00104728	0.00657872	0.00437518	16477/232791/234594/66923/19253/17684/20687/17184	8
GO:0070664	BP	GO:0070664	negative regulation of leukocyte proliferation	11/999	105/28832	0.00104854	0.00657872	0.00437518	12477/193385/15170/65113/208650/74048/19211/14870/15040/16963/54354	11
GO:0099175	BP	GO:0099175	regulation of postsynapse organization	16/999	191/28832	0.00105646	0.00661593	0.00439992	76936/15481/210293/80913/140580/13169/14360/216169/13728/19229/11651/19211/76884/18003/14674/19353	16
GO:0051651	BP	GO:0051651	maintenance of location in cell	18/999	228/28832	0.00105708	0.00661593	0.00439992	72828/19073/51810/19387/15275/15170/13167/13367/12313/19229/14225/271564/11651/21402/192176/12504/16963/12766	18
GO:0006924	BP	GO:0006924	activation-induced cell death of T cells	4/999	14/28832	0.00108573	0.00676176	0.00449691	20104/22163/11651/16423	4
GO:0010820	BP	GO:0010820	positive regulation of T cell chemotaxis	4/999	14/28832	0.00108573	0.00676176	0.00449691	53416/232341/20304/16963	4
GO:0060368	BP	GO:0060368	regulation of Fc receptor mediated stimulatory signaling pathway	4/999	14/28832	0.00108573	0.00676176	0.00449691	12988/19211/16423/225825	4
GO:0097012	BP	GO:0097012	response to granulocyte macrophage colony-stimulating factor	4/999	14/28832	0.00108573	0.00676176	0.00449691	12193/22695/11651/12504	4
GO:0019692	BP	GO:0019692	deoxyribose phosphate metabolic process	7/999	47/28832	0.00110073	0.00684673	0.00455342	56045/21915/20133/66422/18103/18102/110074	7
GO:0002292	BP	GO:0002292	T cell differentiation involved in immune response	10/999	90/28832	0.00111267	0.006904	0.0045915	108655/12515/17085/57261/20848/16182/16362/15978/30925/53314	10
GO:0032465	BP	GO:0032465	regulation of cytokinesis	10/999	90/28832	0.00111267	0.006904	0.0045915	12211/232341/52276/12313/11799/56194/26934/11845/54138/54673	10
GO:0007266	BP	GO:0007266	Rho protein signal transduction	13/999	139/28832	0.00111902	0.0069264	0.0046064	193385/16412/210293/19765/19877/75974/16765/76088/192662/26934/75547/14674/18186	13
GO:0043244	BP	GO:0043244	regulation of protein-containing complex disassembly	13/999	139/28832	0.00111902	0.0069264	0.0046064	56193/14852/27360/14026/232341/11518/50875/19684/269254/14248/20742/276770/12332	13
GO:0035592	BP	GO:0035592	establishment of protein localization to extracellular region	29/999	450/28832	0.00112248	0.00693936	0.00461502	56455/17101/67041/17886/230908/56193/18646/432486/18761/13418/69227/16573/271564/12215/67267/266690/19156/11799/22228/20304/15978/14683/15251/70456/22320/28146/11845/19353/68581	29
GO:0071322	BP	GO:0071322	cellular response to carbohydrate stimulus	17/999	211/28832	0.00115201	0.00711321	0.00473064	56455/67041/17886/20586/14775/18750/18033/69227/16573/20462/14694/11799/22228/108155/15251/70456/19353	17
GO:0002367	BP	GO:0002367	cytokine production involved in immune response	14/999	157/28832	0.0011692	0.00713639	0.00474606	12010/232415/56200/317757/15275/21938/74048/16182/17319/15978/15040/16963/56460/225825	14
GO:0050671	BP	GO:0050671	positive regulation of lymphocyte proliferation	14/999	157/28832	0.0011692	0.00713639	0.00474606	27050/16019/18761/22163/12504/17319/20304/320484/15978/15040/16963/12487/80795/12511	14
GO:0002204	BP	GO:0002204	somatic recombination of immunoglobulin genes involved in immune response	8/999	61/28832	0.00116933	0.00713639	0.00474606	51869/107823/66362/15510/65113/15978/53314/12487	8
GO:0002208	BP	GO:0002208	somatic diversification of immunoglobulins involved in immune response	8/999	61/28832	0.00116933	0.00713639	0.00474606	51869/107823/66362/15510/65113/15978/53314/12487	8
GO:0043462	BP	GO:0043462	regulation of ATP-dependent activity	8/999	61/28832	0.00116933	0.00713639	0.00474606	51810/18643/67838/78781/75909/13211/68949/81489	8
GO:0045190	BP	GO:0045190	isotype switching	8/999	61/28832	0.00116933	0.00713639	0.00474606	51869/107823/66362/15510/65113/15978/53314/12487	8
GO:0006270	BP	GO:0006270	DNA replication initiation	6/999	35/28832	0.00116988	0.00713639	0.00474606	17215/17217/17216/17219/235559/17220	6
GO:0045616	BP	GO:0045616	regulation of keratinocyte differentiation	6/999	35/28832	0.00116988	0.00713639	0.00474606	67996/18755/22695/19877/18103/26914	6
GO:0150117	BP	GO:0150117	positive regulation of cell-substrate junction organization	6/999	35/28832	0.00116988	0.00713639	0.00474606	17886/20194/19877/11845/19353/18186	6
GO:1902253	BP	GO:1902253	regulation of intrinsic apoptotic signaling pathway by p53 class mediator	6/999	35/28832	0.00116988	0.00713639	0.00474606	20115/19941/22187/14479/17319/54673	6
GO:0032481	BP	GO:0032481	positive regulation of type I interferon production	10/999	91/28832	0.00121195	0.00736554	0.00489846	27041/15510/97165/20846/78781/215243/13211/16362/15519/72512	10
GO:0048525	BP	GO:0048525	negative regulation of viral process	10/999	91/28832	0.00121195	0.00736554	0.00489846	20817/20815/22695/20846/78781/236312/20304/100040462/80287/13001	10
GO:0010818	BP	GO:0010818	T cell chemotaxis	5/999	24/28832	0.00121327	0.00736554	0.00489846	53416/232341/20304/16963/12766	5
GO:0043555	BP	GO:0043555	regulation of translation in response to stress	5/999	24/28832	0.00121327	0.00736554	0.00489846	208643/18755/100037258/13665/17872	5
GO:0006406	BP	GO:0006406	mRNA export from nucleus	9/999	76/28832	0.00123633	0.00749655	0.00498558	103573/53817/108989/331401/28114/13684/232341/53319/21681	9
GO:0009262	BP	GO:0009262	deoxyribonucleotide metabolic process	7/999	48/28832	0.00125066	0.00757436	0.00503733	56045/21915/20133/66422/18103/18102/110074	7
GO:0001678	BP	GO:0001678	intracellular glucose homeostasis	17/999	213/28832	0.00127676	0.00772315	0.00513628	56455/67041/17886/20586/14775/15275/69227/16573/20462/14694/11799/22228/108155/98415/15251/70456/19353	17
GO:1901136	BP	GO:1901136	carbohydrate derivative catabolic process	20/999	271/28832	0.00131626	0.00795261	0.00528889	56421/18648/15275/20185/21991/56045/66422/56428/18746/13806/21946/19156/20848/11674/22228/108155/110074/15254/15978/15251	20
GO:0044774	BP	GO:0044774	mitotic DNA integrity checkpoint signaling	9/999	77/28832	0.0013577	0.00818341	0.00544237	71375/330177/104418/235559/19891/68077/66131/12450/68592	9
GO:1904377	BP	GO:1904377	positive regulation of protein localization to cell periphery	9/999	77/28832	0.0013577	0.00818341	0.00544237	208643/16412/16854/16573/20742/11651/14694/11845/18412	9
GO:0002286	BP	GO:0002286	T cell activation involved in immune response	13/999	142/28832	0.0013609	0.00819292	0.0054487	20104/108655/12515/17085/57261/16854/20848/16182/16362/20556/15978/30925/53314	13
GO:0032607	BP	GO:0032607	interferon-alpha production	6/999	36/28832	0.00136319	0.00819698	0.0054514	15510/11774/20846/78781/215243/13211	6
GO:0032652	BP	GO:0032652	regulation of interleukin-1 production	12/999	125/28832	0.00136639	0.00820646	0.00545771	108655/15275/21929/236312/20848/14870/225884/15978/100040462/67705/68581/20196	12
GO:0071692	BP	GO:0071692	protein localization to extracellular region	29/999	456/28832	0.00137197	0.00823019	0.00547348	56455/17101/67041/17886/230908/56193/18646/432486/18761/13418/69227/16573/271564/12215/67267/266690/19156/11799/22228/20304/15978/14683/15251/70456/22320/28146/11845/19353/68581	29
GO:0043588	BP	GO:0043588	skin development	24/999	352/28832	0.00137591	0.00824403	0.00548269	67996/56338/20586/18755/20185/13167/22695/22234/80913/58208/28114/11774/19877/56351/18103/16765/11651/19664/19156/26914/12399/14683/56460/16825	24
GO:0032946	BP	GO:0032946	positive regulation of mononuclear cell proliferation	14/999	160/28832	0.00140204	0.00839066	0.00558021	27050/16019/18761/22163/12504/17319/20304/320484/15978/15040/16963/12487/80795/12511	14
GO:0046365	BP	GO:0046365	monosaccharide catabolic process	7/999	49/28832	0.0014161	0.00846481	0.00562952	16828/56421/15275/21991/18746/13806/11674	7
GO:0006465	BP	GO:0006465	signal peptide processing	4/999	15/28832	0.00144015	0.00853791	0.00567814	76687/14950/69019/66624	4
GO:0010819	BP	GO:0010819	regulation of T cell chemotaxis	4/999	15/28832	0.00144015	0.00853791	0.00567814	53416/232341/20304/16963	4
GO:0030157	BP	GO:0030157	pancreatic juice secretion	4/999	15/28832	0.00144015	0.00853791	0.00567814	53416/12847/232341/22320	4
GO:0060211	BP	GO:0060211	regulation of nuclear-transcribed mRNA poly(A) tail shortening	4/999	15/28832	0.00144015	0.00853791	0.00567814	213988/22695/234594/12227	4
GO:0090235	BP	GO:0090235	regulation of metaphase plate congression	4/999	15/28832	0.00144015	0.00853791	0.00567814	51810/52276/11799/13424	4
GO:1902412	BP	GO:1902412	regulation of mitotic cytokinesis	4/999	15/28832	0.00144015	0.00853791	0.00567814	232341/52276/11799/11845	4
GO:2000402	BP	GO:2000402	negative regulation of lymphocyte migration	4/999	15/28832	0.00144015	0.00853791	0.00567814	27007/193385/12515/11651	4
GO:0032507	BP	GO:0032507	maintenance of protein location in cell	8/999	63/28832	0.00144734	0.0085605	0.00569316	19073/51810/19387/15275/271564/11651/21402/12504	8
GO:0043370	BP	GO:0043370	regulation of CD4-positive, alpha-beta T cell differentiation	8/999	63/28832	0.00144734	0.0085605	0.00569316	317757/12515/12400/57261/16362/12399/15978/16186	8
GO:0033002	BP	GO:0033002	muscle cell proliferation	21/999	293/28832	0.00145448	0.00859265	0.00571454	14281/16476/13433/18712/108655/12444/53817/21929/18750/20846/11651/19211/19664/20848/15902/20304/14870/17684/15978/15251/14674	21
GO:1902749	BP	GO:1902749	regulation of cell cycle G2/M phase transition	12/999	126/28832	0.00146365	0.00863674	0.00574387	71375/330177/57261/18761/16906/20133/235559/116871/68077/26914/12450/68592	12
GO:0002082	BP	GO:0002082	regulation of oxidative phosphorylation	5/999	25/28832	0.00147372	0.00865576	0.00575651	66148/67267/269523/20463/26914	5
GO:0050765	BP	GO:0050765	negative regulation of phagocytosis	5/999	25/28832	0.00147372	0.00865576	0.00575651	12988/67841/19211/14694/16423	5
GO:0060216	BP	GO:0060216	definitive hemopoiesis	5/999	25/28832	0.00147372	0.00865576	0.00575651	12193/20586/12400/20185/20687	5
GO:2000042	BP	GO:2000042	negative regulation of double-strand break repair via homologous recombination	5/999	25/28832	0.00147372	0.00865576	0.00575651	74355/12995/51869/67956/12261	5
GO:0071456	BP	GO:0071456	cellular response to hypoxia	14/999	161/28832	0.00148777	0.00870199	0.00578726	14281/70186/68077/13806/11651/19211/56295/20848/68949/108155/17684/15251/66925/12177	14
GO:0032623	BP	GO:0032623	interleukin-2 production	9/999	78/28832	0.00148847	0.00870199	0.00578726	27050/21929/18761/16768/22695/56233/20742/16963/12487	9
GO:0098869	BP	GO:0098869	cellular oxidant detoxification	9/999	78/28832	0.00148847	0.00870199	0.00578726	20202/14775/54683/20201/14782/20364/69227/20655/52700	9
GO:1902893	BP	GO:1902893	regulation of miRNA transcription	9/999	78/28832	0.00148847	0.00870199	0.00578726	14281/16476/20586/20185/22632/18021/13018/20848/15251	9
GO:0010631	BP	GO:0010631	epithelial cell migration	11/999	110/28832	0.00153551	0.00894595	0.0059495	16476/18643/11426/14026/19877/19211/60595/22352/15978/15251/11845	11
GO:0032611	BP	GO:0032611	interleukin-1 beta production	11/999	110/28832	0.00153551	0.00894595	0.0059495	108655/15275/21929/236312/20848/14870/225884/15978/100040462/67705/106869	11
GO:2001243	BP	GO:2001243	negative regulation of intrinsic apoptotic signaling pathway	11/999	110/28832	0.00153551	0.00894595	0.0059495	22070/15201/14775/14360/13806/11651/14694/56449/17319/15251/54673	11
GO:0000086	BP	GO:0000086	G2/M transition of mitotic cell cycle	13/999	144/28832	0.00154513	0.00898128	0.005973	71375/330177/57261/18761/16906/20133/235559/116871/12313/68077/11799/12450/68592	13
GO:0010811	BP	GO:0010811	positive regulation of cell-substrate adhesion	13/999	144/28832	0.00154513	0.00898128	0.005973	17886/20194/16412/12317/22288/19877/19229/277360/12261/192176/18003/19353/18186	13
GO:0006405	BP	GO:0006405	RNA export from nucleus	10/999	94/28832	0.00155395	0.00902218	0.0060002	103573/53817/108989/331401/28114/13684/232341/53319/13211/21681	10
GO:0010508	BP	GO:0010508	positive regulation of autophagy	14/999	162/28832	0.00157782	0.00913118	0.00607269	73158/12995/59026/19877/12539/66169/15978/22333/15251/56374/72512/18412/12177/54673	14
GO:0044839	BP	GO:0044839	cell cycle G2/M phase transition	14/999	162/28832	0.00157782	0.00913118	0.00607269	71375/330177/57261/18761/16906/20133/235559/116871/12313/68077/11799/26914/12450/68592	14
GO:0045738	BP	GO:0045738	negative regulation of DNA repair	6/999	37/28832	0.00157994	0.00913118	0.00607269	27050/74355/12995/51869/67956/12261	6
GO:2000406	BP	GO:2000406	positive regulation of T cell migration	6/999	37/28832	0.00157994	0.00913118	0.00607269	53416/232341/76088/20304/16963/80795	6
GO:0030900	BP	GO:0030900	forebrain development	30/999	482/28832	0.00159539	0.00920993	0.00612506	14281/12010/22187/22778/20586/12995/20185/93760/15481/13167/58208/22627/20133/14360/56207/15270/12227/19211/20462/19664/192176/320165/22589/15902/24128/15251/18227/19353/67102/18186	30
GO:1902459	BP	GO:1902459	positive regulation of stem cell population maintenance	7/999	50/28832	0.00159813	0.00921523	0.00612859	11461/20586/20588/93760/71954/238247/108155	7
GO:0032655	BP	GO:0032655	regulation of interleukin-12 production	8/999	64/28832	0.00160474	0.00924276	0.0061469	15900/108655/15510/18033/12261/16423/16362/15978	8
GO:0001890	BP	GO:0001890	placenta development	16/999	199/28832	0.00162119	0.0093269	0.00620285	20104/16477/12211/207165/93760/207304/66923/11651/12215/70248/19664/217039/11492/17684/20687/15251	16
GO:0010632	BP	GO:0010632	regulation of epithelial cell migration	9/999	79/28832	0.00162918	0.00936223	0.00622635	16476/18643/11426/14026/19211/22352/15978/15251/11845	9
GO:0051100	BP	GO:0051100	negative regulation of binding	13/999	145/28832	0.00164472	0.0094408	0.0062786	16476/14938/12010/11938/19877/218914/236312/20610/11651/14694/15902/14797/100040462	13
GO:0036293	BP	GO:0036293	response to decreased oxygen levels	25/999	378/28832	0.00168144	0.00962223	0.00639927	14281/17711/17719/17708/17721/22027/17709/70186/18021/17716/19229/68077/13806/11651/19211/56295/20848/68949/22228/108155/17684/15251/66925/18227/12177	25
GO:0050871	BP	GO:0050871	positive regulation of B cell activation	10/999	95/28832	0.00168394	0.00962223	0.00639927	16019/51869/107823/66362/22163/21940/17319/15978/16186/12487	10
GO:1990542	BP	GO:1990542	mitochondrial transmembrane transport	10/999	95/28832	0.00168394	0.00962223	0.00639927	14057/15510/66148/11651/18674/66169/22228/22333/15251/70456	10
GO:2000628	BP	GO:2000628	regulation of miRNA metabolic process	10/999	95/28832	0.00168394	0.00962223	0.00639927	14281/16476/20586/20185/22632/18021/18033/13018/20848/15251	10
GO:0000289	BP	GO:0000289	nuclear-transcribed mRNA poly(A) tail shortening	5/999	26/28832	0.00177309	0.0100688	0.00669626	213988/22695/232791/234594/12227	5
GO:0001829	BP	GO:0001829	trophectodermal cell differentiation	5/999	26/28832	0.00177309	0.0100688	0.00669626	16477/232791/234594/17684/20687	5
GO:0006353	BP	GO:0006353	DNA-templated transcription termination	5/999	26/28832	0.00177309	0.0100688	0.00669626	67005/232341/269254/13211/24128	5
GO:0090266	BP	GO:0090266	regulation of mitotic cell cycle spindle assembly checkpoint	5/999	26/28832	0.00177309	0.0100688	0.00669626	19252/19134/108989/52276/11799	5
GO:1903504	BP	GO:1903504	regulation of mitotic spindle checkpoint	5/999	26/28832	0.00177309	0.0100688	0.00669626	19252/19134/108989/52276/11799	5
GO:1903078	BP	GO:1903078	positive regulation of protein localization to plasma membrane	8/999	65/28832	0.00177537	0.0100688	0.00669626	16412/16854/16573/20742/11651/14694/11845/18412	8
GO:0010389	BP	GO:0010389	regulation of G2/M transition of mitotic cell cycle	11/999	112/28832	0.00177603	0.0100688	0.00669626	71375/330177/57261/18761/16906/20133/235559/116871/68077/12450/68592	11
GO:0006626	BP	GO:0006626	protein targeting to mitochondrion	9/999	80/28832	0.00178035	0.0100707	0.00669754	15510/66148/56428/15525/30055/66169/15519/66437/12177	9
GO:0072665	BP	GO:0072665	protein localization to vacuole	9/999	80/28832	0.00178035	0.0100707	0.00669754	432486/15481/21929/11774/271564/11651/66508/18412/54673	9
GO:0031570	BP	GO:0031570	DNA integrity checkpoint signaling	12/999	129/28832	0.00179025	0.0101154	0.00672727	71375/330177/104418/57261/235559/19891/15270/68077/66131/106504/12450/68592	12
GO:0031297	BP	GO:0031297	replication fork processing	7/999	51/28832	0.00179786	0.0101357	0.00674077	56455/56045/18538/66131/22589/665775/98415	7
GO:2000378	BP	GO:2000378	negative regulation of reactive oxygen species metabolic process	7/999	51/28832	0.00179786	0.0101357	0.00674077	20128/15510/14360/11651/20848/22333/15251	7
GO:0048639	BP	GO:0048639	positive regulation of developmental growth	17/999	220/28832	0.00180723	0.0101772	0.00676837	22778/18712/11426/12444/53817/20403/80913/13169/11651/19664/56449/71175/19035/13690/28146/18186/54673	17
GO:0002360	BP	GO:0002360	T cell lineage commitment	6/999	38/28832	0.00182192	0.0102409	0.00681073	12515/17085/57261/20848/30925/53314	6
GO:0016579	BP	GO:0016579	protein deubiquitination	10/999	96/28832	0.00182259	0.0102409	0.00681073	17847/14479/50933/21929/56207/230484/68077/432940/269523/225896	10
GO:0032606	BP	GO:0032606	type I interferon production	13/999	147/28832	0.00185987	0.0104259	0.00693373	15900/27041/22632/15510/97165/11774/20846/78781/215243/13211/16362/15519/72512	13
GO:0007076	BP	GO:0007076	mitotic chromosome condensation	4/999	16/28832	0.00186787	0.0104259	0.00693373	22385/14211/70099/93762	4
GO:0045737	BP	GO:0045737	positive regulation of cyclin-dependent protein serine/threonine kinase activity	4/999	16/28832	0.00186787	0.0104259	0.00693373	18712/12445/12444/11651	4
GO:1901653	BP	GO:1901653	cellular response to peptide	4/999	16/28832	0.00186787	0.0104259	0.00693373	18033/11651/16598/66437	4
GO:1903729	BP	GO:1903729	regulation of plasma membrane organization	4/999	16/28832	0.00186787	0.0104259	0.00693373	17886/20194/12306/54673	4
GO:1904814	BP	GO:1904814	regulation of protein localization to chromosome, telomeric region	4/999	16/28832	0.00186787	0.0104259	0.00693373	12462/12468/12469/26914	4
GO:0042102	BP	GO:0042102	positive regulation of T cell proliferation	11/999	113/28832	0.00190732	0.0106226	0.00706456	27050/18761/12504/20304/320484/15978/15040/16963/12487/80795/12511	11
GO:0090132	BP	GO:0090132	epithelium migration	11/999	113/28832	0.00190732	0.0106226	0.00706456	16476/18643/11426/14026/19877/19211/60595/22352/15978/15251/11845	11
GO:0042060	BP	GO:0042060	wound healing	26/999	403/28832	0.00194144	0.0107713	0.00716342	17101/72828/20202/67996/17886/20194/56193/16412/11426/14775/71853/15170/18750/18761/14026/11774/18018/19211/192176/12306/13713/14683/15251/14674/18186/67391	26
GO:0010833	BP	GO:0010833	telomere maintenance via telomere lengthening	9/999	81/28832	0.00194253	0.0107713	0.00716342	51810/68275/18761/56351/52530/12462/12468/12469/15519	9
GO:0042093	BP	GO:0042093	T-helper cell differentiation	9/999	81/28832	0.00194253	0.0107713	0.00716342	108655/12515/17085/57261/20848/16182/16362/30925/53314	9
GO:0042306	BP	GO:0042306	regulation of protein import into nucleus	9/999	81/28832	0.00194253	0.0107713	0.00716342	230908/70769/108989/18761/19384/70790/192176/15978/15519	9
GO:0032615	BP	GO:0032615	interleukin-12 production	8/999	66/28832	0.00196	0.0108444	0.00721204	15900/108655/15510/18033/12261/16423/16362/15978	8
GO:0045620	BP	GO:0045620	negative regulation of lymphocyte differentiation	8/999	66/28832	0.00196	0.0108444	0.00721204	12477/12515/12400/16768/21946/15902/16362/12399	8
GO:0050679	BP	GO:0050679	positive regulation of epithelial cell proliferation	18/999	241/28832	0.00196443	0.0108569	0.00722041	16476/15370/67996/108655/12444/54375/21929/18750/97165/18103/18707/116871/11651/19664/18102/20848/20304/18570	18
GO:0006470	BP	GO:0006470	protein dephosphorylation	10/999	97/28832	0.00197032	0.0108658	0.00722627	19252/72828/13537/15170/17931/19046/19211/68734/17872/51792	10
GO:0050672	BP	GO:0050672	negative regulation of lymphocyte proliferation	10/999	97/28832	0.00197032	0.0108658	0.00722627	12477/193385/15170/65113/208650/74048/19211/15040/16963/54354	10
GO:0032728	BP	GO:0032728	positive regulation of interferon-beta production	7/999	52/28832	0.00201641	0.0111078	0.00738725	97165/78781/215243/13211/16362/15519/72512	7
GO:0007006	BP	GO:0007006	mitochondrial membrane organization	11/999	114/28832	0.00204641	0.0112608	0.007489	317757/11774/76614/56428/66271/15525/30055/20848/15519/107197/12177	11
GO:0051235	BP	GO:0051235	maintenance of location	18/999	242/28832	0.00205544	0.0112982	0.00751386	72828/19073/51810/19387/15275/15170/13167/13367/12313/19229/14225/271564/11651/21402/192176/12504/16963/12766	18
GO:0050878	BP	GO:0050878	regulation of body fluid levels	25/999	384/28832	0.00207852	0.0114127	0.00759001	53416/17101/72828/20202/56193/71853/15170/18750/11837/18761/14026/17709/11774/12847/232341/18102/192176/12306/14683/15251/22320/11821/14674/67443/67391	25
GO:0002418	BP	GO:0002418	immune response to tumor cell	6/999	39/28832	0.00209095	0.0114313	0.00760238	27007/18646/15510/18566/16963/225825	6
GO:0006346	BP	GO:0006346	DNA methylation-dependent heterochromatin formation	6/999	39/28832	0.00209095	0.0114313	0.00760238	13433/15201/17191/93762/13018/54343	6
GO:0045577	BP	GO:0045577	regulation of B cell differentiation	6/999	39/28832	0.00209095	0.0114313	0.00760238	12193/22780/15170/21940/15902/16186	6
GO:0072539	BP	GO:0072539	T-helper 17 cell differentiation	6/999	39/28832	0.00209095	0.0114313	0.00760238	12515/17085/57261/20848/30925/53314	6
GO:0046184	BP	GO:0046184	aldehyde biosynthetic process	5/999	27/28832	0.00211467	0.01152	0.00766138	18648/21991/21881/13806/11674	5
GO:0050860	BP	GO:0050860	negative regulation of T cell receptor signaling pathway	5/999	27/28832	0.00211467	0.01152	0.00766138	104418/15170/16854/208650/20400	5
GO:0042130	BP	GO:0042130	negative regulation of T cell proliferation	9/999	82/28832	0.00211629	0.01152	0.00766138	12477/193385/15170/65113/208650/74048/19211/15040/16963	9
GO:0046637	BP	GO:0046637	regulation of alpha-beta T cell differentiation	9/999	82/28832	0.00211629	0.01152	0.00766138	317757/12515/12400/57261/11774/16362/12399/15978/16186	9
GO:0051306	BP	GO:0051306	mitotic sister chromatid separation	8/999	67/28832	0.00215943	0.0117422	0.00780915	19252/19134/108989/52276/59008/68612/11799/51792	8
GO:0001952	BP	GO:0001952	regulation of cell-matrix adhesion	12/999	132/28832	0.00217443	0.011811	0.00785494	244895/17886/20194/11426/22288/19877/19229/19211/218397/19353/18186/16825	12
GO:0043122	BP	GO:0043122	regulation of canonical NF-kappaB signal transduction	19/999	263/28832	0.00218515	0.0118565	0.0078852	232415/56200/20128/18035/57261/21929/81702/59026/20846/78781/192176/12504/20198/14870/75547/68652/22029/18412/20196	19
GO:0002690	BP	GO:0002690	positive regulation of leukocyte chemotaxis	11/999	115/28832	0.00219362	0.011877	0.00789881	53416/193385/12317/232341/19229/12261/18003/20304/16963/106512/19353	11
GO:0032231	BP	GO:0032231	regulation of actin filament bundle assembly	11/999	115/28832	0.00219362	0.011877	0.00789881	20194/18643/56193/18761/14026/19684/16765/192176/16423/19353/18186	11
GO:0045471	BP	GO:0045471	response to ethanol	14/999	168/28832	0.00221862	0.0119995	0.00798029	14281/17711/17719/20104/208643/55949/15481/18750/14360/19229/19211/14870/20318/20655	14
GO:0030177	BP	GO:0030177	positive regulation of Wnt signaling pathway	13/999	150/28832	0.00222573	0.0120251	0.00799732	20042/17847/20586/17191/11426/12995/21929/70790/18033/232341/19664/269523/22210	13
GO:0035774	BP	GO:0035774	positive regulation of insulin secretion involved in cellular response to glucose stimulus	7/999	53/28832	0.00225495	0.0121054	0.00805068	56455/67041/17886/16573/15251/70456/19353	7
GO:0045429	BP	GO:0045429	positive regulation of nitric oxide biosynthetic process	7/999	53/28832	0.00225495	0.0121054	0.00805068	27007/18021/19229/11651/16598/15978/15519	7
GO:0050856	BP	GO:0050856	regulation of T cell receptor signaling pathway	7/999	53/28832	0.00225495	0.0121054	0.00805068	27050/104418/15170/16854/208650/20400/225825	7
GO:0072538	BP	GO:0072538	T-helper 17 type immune response	7/999	53/28832	0.00225495	0.0121054	0.00805068	12515/17085/57261/18761/20848/30925/53314	7
GO:1901976	BP	GO:1901976	regulation of cell cycle checkpoint	7/999	53/28832	0.00225495	0.0121054	0.00805068	19252/19134/108989/57261/52276/19891/11799	7
GO:1903170	BP	GO:1903170	negative regulation of calcium ion transmembrane transport	7/999	53/28832	0.00225495	0.0121054	0.00805068	30948/22627/12313/11651/68949/22228/22333	7
GO:0016239	BP	GO:0016239	positive regulation of macroautophagy	10/999	99/28832	0.00229472	0.0122928	0.00817533	73158/12995/59026/12539/66169/22333/15251/72512/12177/54673	10
GO:0032945	BP	GO:0032945	negative regulation of mononuclear cell proliferation	10/999	99/28832	0.00229472	0.0122928	0.00817533	12477/193385/15170/65113/208650/74048/19211/15040/16963/54354	10
GO:0071347	BP	GO:0071347	cellular response to interleukin-1	9/999	83/28832	0.0023022	0.0123198	0.00819331	12796/18035/22632/18033/16598/16423/16362/20304/15251	9
GO:0043923	BP	GO:0043923	positive regulation by host of viral transcription	4/999	17/28832	0.00237613	0.0126752	0.00842963	16476/20586/12648/98415	4
GO:0046642	BP	GO:0046642	negative regulation of alpha-beta T cell proliferation	4/999	17/28832	0.00237613	0.0126752	0.00842963	65113/208650/74048/16963	4
GO:0061734	BP	GO:0061734	parkin-mediated stimulation of mitophagy in response to mitochondrial depolarization	4/999	17/28832	0.00237613	0.0126752	0.00842963	59026/12539/66169/22333	4
GO:0002486	BP	GO:0002486	antigen processing and presentation of endogenous peptide antigen via MHC class I via ER pathway, TAP-independent	6/999	40/28832	0.00238891	0.0127031	0.00844823	14964/14972/15015/110557/15040/15039	6
GO:0017004	BP	GO:0017004	cytochrome complex assembly	6/999	40/28832	0.00238891	0.0127031	0.00844823	17710/52469/67267/107197/67705/66379	6
GO:1902175	BP	GO:1902175	regulation of oxidative stress-induced intrinsic apoptotic signaling pathway	6/999	40/28832	0.00238891	0.0127031	0.00844823	71514/14775/14360/14694/15251/20655	6
GO:0051261	BP	GO:0051261	protein depolymerization	12/999	134/28832	0.00246611	0.0130999	0.00871208	56193/15481/27360/14026/11518/50875/19684/16765/16801/14248/20742/12332	12
GO:0050921	BP	GO:0050921	positive regulation of chemotaxis	14/999	170/28832	0.00247487	0.0131326	0.00873386	53416/193385/12317/18750/232341/19229/12261/18003/20304/16963/12766/106512/19353/18186	14
GO:0051279	BP	GO:0051279	regulation of release of sequestered calcium ion into cytosol	9/999	84/28832	0.00250086	0.0132064	0.00878292	72828/15170/13167/13367/12313/19229/14225/16963/12766	9
GO:0007064	BP	GO:0007064	mitotic sister chromatid cohesion	5/999	28/28832	0.00250183	0.0132064	0.00878292	71521/22589/26914/71175/77805	5
GO:0032703	BP	GO:0032703	negative regulation of interleukin-2 production	5/999	28/28832	0.00250183	0.0132064	0.00878292	21929/16768/22695/56233/16963	5
GO:0032727	BP	GO:0032727	positive regulation of interferon-alpha production	5/999	28/28832	0.00250183	0.0132064	0.00878292	15510/20846/78781/215243/13211	5
GO:0046641	BP	GO:0046641	positive regulation of alpha-beta T cell proliferation	5/999	28/28832	0.00250183	0.0132064	0.00878292	18761/320484/15040/16963/12487	5
GO:0002347	BP	GO:0002347	response to tumor cell	7/999	54/28832	0.00251467	0.0132604	0.0088188	27007/56338/18646/15510/18566/16963/225825	7
GO:1902905	BP	GO:1902905	positive regulation of supramolecular fiber organization	15/999	189/28832	0.00253089	0.013332	0.00886643	27050/20194/18643/56193/30948/18761/14026/19229/22323/192176/16423/11845/19353/18186/101314	15
GO:0030336	BP	GO:0030336	negative regulation of cell migration	22/999	328/28832	0.00260516	0.0136843	0.00910076	19252/27007/193385/17886/12317/12515/14026/71954/11651/19211/20848/18003/192662/238247/108155/17319/14870/17684/14674/19353/13001/20467	22
GO:0006879	BP	GO:0006879	intracellular iron ion homeostasis	8/999	69/28832	0.00260589	0.0136843	0.00910076	12010/30926/65113/52637/14319/15978/15251/20655	8
GO:0043331	BP	GO:0043331	response to dsRNA	8/999	69/28832	0.00260589	0.0136843	0.00910076	56200/18035/18033/20846/78781/13211/72512/17254	8
GO:0031398	BP	GO:0031398	positive regulation of protein ubiquitination	11/999	118/28832	0.00268751	0.0140983	0.00937606	22187/105689/59026/65113/208650/19211/21402/11799/56486/18570/54354	11
GO:0002476	BP	GO:0002476	antigen processing and presentation of endogenous peptide antigen via MHC class Ib	6/999	41/28832	0.00271768	0.0141976	0.00944213	14964/14972/15015/110557/15040/15039	6
GO:0002484	BP	GO:0002484	antigen processing and presentation of endogenous peptide antigen via MHC class I via ER pathway	6/999	41/28832	0.00271768	0.0141976	0.00944213	14964/14972/15015/110557/15040/15039	6
GO:0007095	BP	GO:0007095	mitotic G2 DNA damage checkpoint signaling	6/999	41/28832	0.00271768	0.0141976	0.00944213	71375/330177/235559/68077/12450/68592	6
GO:0045191	BP	GO:0045191	regulation of isotype switching	6/999	41/28832	0.00271768	0.0141976	0.00944213	51869/107823/66362/65113/15978/12487	6
GO:0032675	BP	GO:0032675	regulation of interleukin-6 production	14/999	172/28832	0.00275501	0.0143778	0.00956195	20128/15170/21929/15510/12988/19211/12215/13211/20848/16598/16423/15978/12523/80795	14
GO:0048738	BP	GO:0048738	cardiac muscle tissue development	20/999	289/28832	0.00279514	0.0145521	0.00967787	51810/17069/18712/108655/17191/16412/12444/12317/53817/93760/22632/13018/12301/14225/19211/19664/15902/17684/75547/20467	20
GO:1904407	BP	GO:1904407	positive regulation of nitric oxide metabolic process	7/999	55/28832	0.00279678	0.0145521	0.00967787	27007/18021/19229/11651/16598/15978/15519	7
GO:0043270	BP	GO:0043270	positive regulation of monoatomic ion transport	18/999	249/28832	0.00279704	0.0145521	0.00967787	53416/317757/67972/13167/16854/232341/15203/75909/12313/16573/11651/192176/12504/20304/15978/14683/16963/12766	18
GO:0090130	BP	GO:0090130	tissue migration	11/999	119/28832	0.00287076	0.0149203	0.00992274	16476/18643/11426/14026/19877/19211/60595/22352/15978/15251/11845	11
GO:0031047	BP	GO:0031047	regulatory ncRNA-mediated gene silencing	16/999	211/28832	0.00292851	0.0151342	0.010065	19652/51810/208643/67040/15568/83701/213988/22695/80913/232791/234594/22099/214290/13211/20848/13207	16
GO:0007549	BP	GO:0007549	dosage compensation	5/999	29/28832	0.00293792	0.0151342	0.010065	74355/51810/98386/13018/26914	5
GO:0010954	BP	GO:0010954	positive regulation of protein processing	5/999	29/28832	0.00293792	0.0151342	0.010065	17886/20194/13806/12306/67759	5
GO:0031579	BP	GO:0031579	membrane raft organization	5/999	29/28832	0.00293792	0.0151342	0.010065	234365/20194/94176/12306/16797	5
GO:0045061	BP	GO:0045061	thymic T cell selection	5/999	29/28832	0.00293792	0.0151342	0.010065	12500/94176/18021/12502/12487	5
GO:0045070	BP	GO:0045070	positive regulation of viral genome replication	5/999	29/28832	0.00293792	0.0151342	0.010065	20817/73158/21973/19358/20815	5
GO:0070199	BP	GO:0070199	establishment of protein localization to chromosome	5/999	29/28832	0.00293792	0.0151342	0.010065	12462/12468/12469/26914/71175	5
GO:0090231	BP	GO:0090231	regulation of spindle checkpoint	5/999	29/28832	0.00293792	0.0151342	0.010065	19252/19134/108989/52276/11799	5
GO:0071277	BP	GO:0071277	cellular response to calcium ion	9/999	86/28832	0.00293885	0.0151342	0.010065	14281/16476/16478/16477/18018/18021/232341/11518/233908	9
GO:0000027	BP	GO:0000027	ribosomal large subunit assembly	4/999	18/28832	0.00297198	0.0151352	0.0100657	67025/100503670/68077/68193	4
GO:0007063	BP	GO:0007063	regulation of sister chromatid cohesion	4/999	18/28832	0.00297198	0.0151352	0.0100657	71514/218914/22589/26914	4
GO:0010755	BP	GO:0010755	regulation of plasminogen activation	4/999	18/28832	0.00297198	0.0151352	0.0100657	20194/13806/12306/67759	4
GO:0045059	BP	GO:0045059	positive thymic T cell selection	4/999	18/28832	0.00297198	0.0151352	0.0100657	12500/94176/18021/12502	4
GO:0051151	BP	GO:0051151	negative regulation of smooth muscle cell differentiation	4/999	18/28832	0.00297198	0.0151352	0.0100657	13433/81702/18018/18021	4
GO:0051444	BP	GO:0051444	negative regulation of ubiquitin-protein transferase activity	4/999	18/28832	0.00297198	0.0151352	0.0100657	65019/20115/67025/100503670	4
GO:0060263	BP	GO:0060263	regulation of respiratory burst	4/999	18/28832	0.00297198	0.0151352	0.0100657	16069/20202/20085/19353	4
GO:0060766	BP	GO:0060766	negative regulation of androgen receptor signaling pathway	4/999	18/28832	0.00297198	0.0151352	0.0100657	20586/108655/20185/19211	4
GO:0070486	BP	GO:0070486	leukocyte aggregation	4/999	18/28832	0.00297198	0.0151352	0.0100657	20202/20201/16423/14870	4
GO:0098880	BP	GO:0098880	maintenance of postsynaptic specialization structure	4/999	18/28832	0.00297198	0.0151352	0.0100657	16412/104418/15481/11845	4
GO:1904031	BP	GO:1904031	positive regulation of cyclin-dependent protein kinase activity	4/999	18/28832	0.00297198	0.0151352	0.0100657	18712/12445/12444/11651	4
GO:0006284	BP	GO:0006284	base-excision repair	6/999	42/28832	0.0030792	0.0156498	0.0104079	27050/16881/68275/18538/59026/19891	6
GO:0032633	BP	GO:0032633	interleukin-4 production	6/999	42/28832	0.0030792	0.0156498	0.0104079	18761/65113/19664/15040/12487/16428	6
GO:0045005	BP	GO:0045005	DNA-templated DNA replication maintenance of fidelity	7/999	56/28832	0.00310253	0.0157525	0.0104762	56455/56045/18538/66131/22589/665775/98415	7
GO:0061951	BP	GO:0061951	establishment of protein localization to plasma membrane	8/999	71/28832	0.00312139	0.0158324	0.0105293	11426/12988/19684/20742/14694/66460/80291/17274	8
GO:0000209	BP	GO:0000209	protein polyubiquitination	19/999	272/28832	0.00317438	0.016085	0.0106973	20128/12400/105689/21929/207304/59026/70790/53323/21402/216150/14897/59008/68612/66105/56486/108660/54484/68718/22210	19
GO:0032729	BP	GO:0032729	positive regulation of type II interferon production	9/999	87/28832	0.00317942	0.0160944	0.0107036	15900/27007/12481/15510/21940/223601/16182/30925/225825	9
GO:0071333	BP	GO:0071333	cellular response to glucose stimulus	15/999	194/28832	0.00324479	0.0164089	0.0109127	56455/67041/17886/20586/14775/69227/16573/20462/14694/11799/22228/108155/15251/70456/19353	15
GO:0032651	BP	GO:0032651	regulation of interleukin-1 beta production	10/999	104/28832	0.00329569	0.0166496	0.0110728	108655/15275/21929/236312/20848/14870/225884/15978/100040462/67705	10
GO:0006997	BP	GO:0006997	nucleus organization	13/999	157/28832	0.00331286	0.0167197	0.0111194	15081/20817/230908/15463/20085/16970/70769/108989/30948/16906/97165/93762/66870	13
GO:0070665	BP	GO:0070665	positive regulation of leukocyte proliferation	14/999	176/28832	0.00339359	0.0171101	0.011379	27050/16019/18761/22163/12504/17319/20304/320484/15978/15040/16963/12487/80795/12511	14
GO:0050714	BP	GO:0050714	positive regulation of protein secretion	15/999	195/28832	0.00340574	0.0171274	0.0113906	56455/67041/17886/230908/18761/16573/12215/14683/15251/70456/22320/28146/11845/19353/68581	15
GO:0032608	BP	GO:0032608	interferon-beta production	8/999	72/28832	0.00340718	0.0171274	0.0113906	22632/97165/78781/215243/13211/16362/15519/72512	8
GO:0032648	BP	GO:0032648	regulation of interferon-beta production	8/999	72/28832	0.00340718	0.0171274	0.0113906	22632/97165/78781/215243/13211/16362/15519/72512	8
GO:0002507	BP	GO:0002507	tolerance induction	5/999	30/28832	0.00342633	0.0171724	0.0114205	21929/208650/18566/54167/15040	5
GO:0051894	BP	GO:0051894	positive regulation of focal adhesion assembly	5/999	30/28832	0.00342633	0.0171724	0.0114205	17886/20194/19877/19353/18186	5
GO:0060765	BP	GO:0060765	regulation of androgen receptor signaling pathway	5/999	30/28832	0.00342633	0.0171724	0.0114205	20586/108655/20185/19211/13207	5
GO:0048821	BP	GO:0048821	erythrocyte development	7/999	57/28832	0.00343316	0.0171896	0.0114319	20104/17089/50875/16598/238247/17684/19353	7
GO:0006368	BP	GO:0006368	transcription elongation by RNA polymerase II	10/999	105/28832	0.00353223	0.0176507	0.0117386	51810/22778/14479/57261/114741/66923/72515/20922/28077/16825	10
GO:0032204	BP	GO:0032204	regulation of telomere maintenance	10/999	105/28832	0.00353223	0.0176507	0.0117386	51810/22632/18761/233789/56351/56207/12462/12468/22589/12469	10
GO:2001236	BP	GO:2001236	regulation of extrinsic apoptotic signaling pathway	14/999	177/28832	0.0035708	0.0178258	0.0118551	12211/14775/19192/21929/97165/16854/14360/22163/14870/225884/12399/51792/22029/18186	14
GO:1903828	BP	GO:1903828	negative regulation of protein localization	18/999	255/28832	0.00359901	0.0179489	0.0119369	193385/19387/68889/207304/12988/65113/232341/216169/218490/14569/11651/269523/26914/22228/17938/108155/56374/11845	18
GO:0003159	BP	GO:0003159	morphogenesis of an endothelium	4/999	19/28832	0.00366231	0.01814	0.012064	108655/12215/19664/13001	4
GO:0016074	BP	GO:0016074	sno(s)RNA metabolic process	4/999	19/28832	0.00366231	0.01814	0.012064	70769/319885/66362/14113	4
GO:0019682	BP	GO:0019682	glyceraldehyde-3-phosphate metabolic process	4/999	19/28832	0.00366231	0.01814	0.012064	18648/21991/21881/13806	4
GO:0045655	BP	GO:0045655	regulation of monocyte differentiation	4/999	19/28832	0.00366231	0.01814	0.012064	16476/108655/56215/12504	4
GO:0048291	BP	GO:0048291	isotype switching to IgG isotypes	4/999	19/28832	0.00366231	0.01814	0.012064	15510/65113/15978/12487	4
GO:0061154	BP	GO:0061154	endothelial tube morphogenesis	4/999	19/28832	0.00366231	0.01814	0.012064	108655/12215/19664/13001	4
GO:0009743	BP	GO:0009743	response to carbohydrate	20/999	296/28832	0.00366243	0.01814	0.012064	56455/67041/17886/56338/20586/14775/18750/18033/69227/19229/16573/20462/14694/11799/22228/108155/14870/15251/70456/19353	20
GO:0051783	BP	GO:0051783	regulation of nuclear division	13/999	159/28832	0.00369236	0.0182703	0.0121507	19252/17345/230861/19134/12317/108989/22629/52276/59008/68612/11799/12487/22210	13
GO:1905477	BP	GO:1905477	positive regulation of protein localization to membrane	11/999	123/28832	0.00370689	0.0182887	0.0121629	16412/16854/14360/16573/20742/11651/14694/11845/66437/18412/19353	11
GO:0003281	BP	GO:0003281	ventricular septum development	9/999	89/28832	0.00370693	0.0182887	0.0121629	20586/107823/207304/18018/19664/15902/26920/17684/17184	9
GO:1903578	BP	GO:1903578	regulation of ATP metabolic process	9/999	89/28832	0.00370693	0.0182887	0.0121629	20185/56428/13806/269523/20848/108155/15978/15251/66437	9
GO:0007596	BP	GO:0007596	blood coagulation	15/999	197/28832	0.0037473	0.0184519	0.0122714	17101/72828/20202/56193/71853/15170/18750/18761/14026/11774/192176/12306/14683/14674/67391	15
GO:0071331	BP	GO:0071331	cellular response to hexose stimulus	15/999	197/28832	0.0037473	0.0184519	0.0122714	56455/67041/17886/20586/14775/69227/16573/20462/14694/11799/22228/108155/15251/70456/19353	15
GO:0051496	BP	GO:0051496	positive regulation of stress fiber assembly	7/999	58/28832	0.00378994	0.0186256	0.012387	20194/18643/18761/14026/16423/19353/18186	7
GO:0141085	BP	GO:0141085	regulation of inflammasome-mediated signaling pathway	7/999	58/28832	0.00378994	0.0186256	0.012387	20128/15481/216169/236312/108155/100040462/67705	7
GO:0008361	BP	GO:0008361	regulation of cell size	16/999	217/28832	0.00385431	0.0189235	0.0125851	53416/56193/11426/80913/13169/232341/11518/19684/104394/11651/19211/108155/15519/13690/19353/18186	16
GO:0035196	BP	GO:0035196	miRNA processing	6/999	44/28832	0.00390831	0.0191329	0.0127244	19652/83701/80913/214290/20848/13207	6
GO:0051438	BP	GO:0051438	regulation of ubiquitin-protein transferase activity	6/999	44/28832	0.00390831	0.0191329	0.0127244	65019/20115/67025/100503670/19211/21402	6
GO:0051647	BP	GO:0051647	nucleus localization	6/999	44/28832	0.00390831	0.0191329	0.0127244	30948/16906/18221/229227/320165/13424	6
GO:0032479	BP	GO:0032479	regulation of type I interferon production	12/999	142/28832	0.003968	0.0193434	0.0128643	15900/27041/22632/15510/97165/20846/78781/215243/13211/16362/15519/72512	12
GO:0045730	BP	GO:0045730	respiratory burst	5/999	31/28832	0.00397043	0.0193434	0.0128643	16069/20202/20085/19353/80795	5
GO:0045830	BP	GO:0045830	positive regulation of isotype switching	5/999	31/28832	0.00397043	0.0193434	0.0128643	51869/107823/66362/15978/12487	5
GO:0051984	BP	GO:0051984	positive regulation of chromosome segregation	5/999	31/28832	0.00397043	0.0193434	0.0128643	51810/14211/70099/52276/11799	5
GO:1903319	BP	GO:1903319	positive regulation of protein maturation	5/999	31/28832	0.00397043	0.0193434	0.0128643	17886/20194/13806/12306/67759	5
GO:2000736	BP	GO:2000736	regulation of stem cell differentiation	9/999	90/28832	0.00399519	0.0194453	0.0129321	12193/51810/22695/28114/56428/107932/116871/74048/20848	9
GO:0045185	BP	GO:0045185	maintenance of protein location	8/999	74/28832	0.00403927	0.019641	0.0130622	19073/51810/19387/15275/271564/11651/21402/12504	8
GO:0002793	BP	GO:0002793	positive regulation of peptide secretion	13/999	161/28832	0.00410635	0.0198724	0.0132162	56455/67041/20202/17886/230908/20201/69227/16573/14683/15251/70456/28146/19353	13
GO:0071326	BP	GO:0071326	cellular response to monosaccharide stimulus	15/999	199/28832	0.00411638	0.0198724	0.0132162	56455/67041/17886/20586/14775/69227/16573/20462/14694/11799/22228/108155/15251/70456/19353	15
GO:0006816	BP	GO:0006816	calcium ion transport	28/999	470/28832	0.00412036	0.0198724	0.0132162	72828/317757/15170/67972/13167/30948/11938/22627/16854/18018/14360/13367/18021/75909/12313/19229/14225/11651/192176/12504/68949/22228/20304/16963/22333/12766/12523/80795	28
GO:0040013	BP	GO:0040013	negative regulation of locomotion	23/999	362/28832	0.0041264	0.0198724	0.0132162	19252/27007/193385/17886/12317/12515/14026/71954/11651/19211/20848/18003/192662/238247/108155/17319/14870/17684/14674/19353/18186/13001/20467	23
GO:0000022	BP	GO:0000022	mitotic spindle elongation	3/999	10/28832	0.00414582	0.0198724	0.0132162	52276/11799/26934	3
GO:0002370	BP	GO:0002370	natural killer cell cytokine production	3/999	10/28832	0.00414582	0.0198724	0.0132162	317757/15040/225825	3
GO:0002727	BP	GO:0002727	regulation of natural killer cell cytokine production	3/999	10/28832	0.00414582	0.0198724	0.0132162	317757/15040/225825	3
GO:0031125	BP	GO:0031125	rRNA 3'-end processing	3/999	10/28832	0.00414582	0.0198724	0.0132162	66481/66362/69639	3
GO:0035723	BP	GO:0035723	interleukin-15-mediated signaling pathway	3/999	10/28832	0.00414582	0.0198724	0.0132162	20848/12504/16186	3
GO:0045657	BP	GO:0045657	positive regulation of monocyte differentiation	3/999	10/28832	0.00414582	0.0198724	0.0132162	16476/56215/12504	3
GO:0060136	BP	GO:0060136	embryonic process involved in female pregnancy	3/999	10/28832	0.00414582	0.0198724	0.0132162	16477/17684/20687	3
GO:0071350	BP	GO:0071350	cellular response to interleukin-15	3/999	10/28832	0.00414582	0.0198724	0.0132162	20848/12504/16186	3
GO:1902423	BP	GO:1902423	regulation of attachment of mitotic spindle microtubules to kinetochore	3/999	10/28832	0.00414582	0.0198724	0.0132162	51810/52276/11799	3
GO:1904851	BP	GO:1904851	positive regulation of establishment of protein localization to telomere	3/999	10/28832	0.00414582	0.0198724	0.0132162	12462/12468/12469	3
GO:1990456	BP	GO:1990456	mitochondrion-endoplasmic reticulum membrane tethering	3/999	10/28832	0.00414582	0.0198724	0.0132162	11938/75909/12313	3
GO:0030838	BP	GO:0030838	positive regulation of actin filament polymerization	7/999	59/28832	0.00417418	0.0199894	0.013294	18643/30948/14026/19229/22323/11845/19353	7
GO:0140238	BP	GO:0140238	presynaptic endocytosis	9/999	91/28832	0.00430066	0.0205756	0.0136838	11461/20403/30948/19877/13367/12313/229227/11845/19353	9
GO:0050817	BP	GO:0050817	coagulation	15/999	200/28832	0.00431174	0.0206091	0.0137061	17101/72828/20202/56193/71853/15170/18750/18761/14026/11774/192176/12306/14683/14674/67391	15
GO:2000377	BP	GO:2000377	regulation of reactive oxygen species metabolic process	13/999	162/28832	0.00432696	0.0206624	0.0137415	20128/15568/15510/14360/19229/11651/20848/276770/108155/14870/22333/15251/20655	13
GO:0016311	BP	GO:0016311	dephosphorylation	14/999	181/28832	0.0043567	0.0207652	0.0138099	19252/72828/56193/13537/15170/17931/19046/19877/16330/19211/68734/15978/17872/51792	14
GO:0032635	BP	GO:0032635	interleukin-6 production	14/999	181/28832	0.0043567	0.0207652	0.0138099	20128/15170/21929/15510/12988/19211/12215/13211/20848/16598/16423/15978/12523/80795	14
GO:0000079	BP	GO:0000079	regulation of cyclin-dependent protein serine/threonine kinase activity	6/999	45/28832	0.00437985	0.0207971	0.0138311	18712/12445/12444/21929/11651/19211	6
GO:0032527	BP	GO:0032527	protein exit from endoplasmic reticulum	6/999	45/28832	0.00437985	0.0207971	0.0138311	22027/68889/269523/66212/14950/11993	6
GO:0032660	BP	GO:0032660	regulation of interleukin-17 production	6/999	45/28832	0.00437985	0.0207971	0.0138311	17085/18761/70790/74048/15978/30925	6
GO:0044788	BP	GO:0044788	modulation by host of viral process	6/999	45/28832	0.00437985	0.0207971	0.0138311	13627/15481/98415/15978/19035/216238	6
GO:0046620	BP	GO:0046620	regulation of organ growth	11/999	126/28832	0.00445336	0.021069	0.0140119	18712/108655/12444/53817/22632/11651/19211/19664/56449/17684/28146	11
GO:0006620	BP	GO:0006620	post-translational protein targeting to endoplasmic reticulum membrane	4/999	20/28832	0.00445377	0.021069	0.0140119	11426/20335/66212/69276	4
GO:0098935	BP	GO:0098935	dendritic transport	4/999	20/28832	0.00445377	0.021069	0.0140119	71514/51810/19290/16573	4
GO:1901970	BP	GO:1901970	positive regulation of mitotic sister chromatid separation	4/999	20/28832	0.00445377	0.021069	0.0140119	52276/59008/68612/11799	4
GO:0001659	BP	GO:0001659	temperature homeostasis	15/999	201/28832	0.00451458	0.0212969	0.0141635	231507/20586/317757/14775/232791/19664/11363/20848/13424/16182/22228/108155/20304/14683/18412	15
GO:0007599	BP	GO:0007599	hemostasis	15/999	201/28832	0.00451458	0.0212969	0.0141635	17101/72828/20202/56193/71853/15170/18750/18761/14026/11774/192176/12306/14683/14674/67391	15
GO:0048660	BP	GO:0048660	regulation of smooth muscle cell proliferation	15/999	201/28832	0.00451458	0.0212969	0.0141635	16476/13433/108655/53817/21929/18750/20846/11651/19211/15902/20304/14870/15978/15251/14674	15
GO:0051090	BP	GO:0051090	regulation of DNA-binding transcription factor activity	23/999	365/28832	0.00455616	0.021473	0.0142806	27050/20893/18712/20586/20128/18755/18035/19290/21929/18761/22163/434341/11651/19211/432940/192176/13211/16182/15902/16963/12523/22029/72512	23
GO:2000146	BP	GO:2000146	negative regulation of cell motility	22/999	344/28832	0.00459084	0.0216163	0.0143759	19252/27007/193385/17886/12317/12515/14026/71954/11651/19211/20848/18003/192662/238247/108155/17319/14870/17684/14674/19353/13001/20467	22
GO:0035967	BP	GO:0035967	cellular response to topologically incorrect protein	10/999	109/28832	0.00461623	0.0217156	0.014442	71853/15510/70790/100037258/11651/13665/269523/15978/17872/28146	10
GO:0043547	BP	GO:0043547	positive regulation of GTPase activity	12/999	145/28832	0.00469202	0.0220516	0.0146654	20194/16412/19387/50778/210293/19765/75974/277360/14694/192786/76088/18003	12
GO:0006612	BP	GO:0006612	protein targeting to membrane	11/999	127/28832	0.00472711	0.0221959	0.0147614	11426/14360/66384/20335/17938/108155/66212/66437/67437/503610/69276	11
GO:0070098	BP	GO:0070098	chemokine-mediated signaling pathway	8/999	76/28832	0.00475809	0.0223207	0.0148443	53416/232341/19229/20304/80901/16963/15251/12766	8
GO:0009411	BP	GO:0009411	response to UV	13/999	164/28832	0.00479683	0.0224815	0.0149513	19941/12696/14775/68026/18538/22632/230484/66131/11651/13665/20318/66915/22210	13
GO:0001782	BP	GO:0001782	B cell homeostasis	6/999	46/28832	0.00489204	0.0229065	0.015234	210293/21929/75974/18707/17319/15251	6
GO:0035773	BP	GO:0035773	insulin secretion involved in cellular response to glucose stimulus	10/999	110/28832	0.0049243	0.0230363	0.0153203	56455/67041/17886/69227/16573/11799/22228/15251/70456/19353	10
GO:0035051	BP	GO:0035051	cardiocyte differentiation	15/999	203/28832	0.00494356	0.023105	0.015366	51810/108655/16412/12444/12317/53817/93760/22632/77087/13018/66923/12301/19664/17684/75547	15
GO:0016485	BP	GO:0016485	protein processing	18/999	263/28832	0.00495599	0.0231245	0.0153789	19073/17886/20194/22027/76687/56307/16330/13806/74048/12306/108155/11492/17872/14950/67759/69019/66624/66340	18
GO:0018107	BP	GO:0018107	peptidyl-threonine phosphorylation	9/999	93/28832	0.00496603	0.0231245	0.0153789	53416/208643/232341/53323/11651/108155/17872/12747/13001	9
GO:0034109	BP	GO:0034109	homotypic cell-cell adhesion	9/999	93/28832	0.00496603	0.0231245	0.0153789	72828/56193/71853/15170/18750/18761/19684/20304/14683	9
GO:2000781	BP	GO:2000781	positive regulation of double-strand break repair	9/999	93/28832	0.00496603	0.0231245	0.0153789	74355/11461/20586/20588/93760/51869/68094/66923/233908	9
GO:0042987	BP	GO:0042987	amyloid precursor protein catabolic process	7/999	61/28832	0.00503022	0.0233589	0.0155348	30948/19877/20168/11492/15978/68581/66340	7
GO:0043330	BP	GO:0043330	response to exogenous dsRNA	7/999	61/28832	0.00503022	0.0233589	0.0155348	56200/18035/20846/78781/13211/72512/17254	7
GO:0050918	BP	GO:0050918	positive chemotaxis	7/999	61/28832	0.00503022	0.0233589	0.0155348	18750/97165/16854/20198/17319/20304/18186	7
GO:0042982	BP	GO:0042982	amyloid precursor protein metabolic process	8/999	77/28832	0.00515234	0.023904	0.0158974	30948/19877/16432/20168/11492/15978/68581/66340	8
GO:0000462	BP	GO:0000462	maturation of SSU-rRNA from tricistronic rRNA transcript (SSU-rRNA, 5.8S rRNA, LSU-rRNA)	5/999	33/28832	0.0052391	0.0241956	0.0160913	66481/20055/20085/65961/72515	5
GO:0002230	BP	GO:0002230	positive regulation of defense response to virus by host	5/999	33/28832	0.0052391	0.0241956	0.0160913	20846/20304/15519/72512/80795	5
GO:0032647	BP	GO:0032647	regulation of interferon-alpha production	5/999	33/28832	0.0052391	0.0241956	0.0160913	15510/20846/78781/215243/13211	5
GO:0050858	BP	GO:0050858	negative regulation of antigen receptor-mediated signaling pathway	5/999	33/28832	0.0052391	0.0241956	0.0160913	104418/15170/16854/208650/20400	5
GO:0060416	BP	GO:0060416	response to growth hormone	5/999	33/28832	0.0052391	0.0241956	0.0160913	12301/11651/20848/16362/68192	5
GO:0007589	BP	GO:0007589	body fluid secretion	11/999	129/28832	0.00531455	0.0245216	0.0163081	53416/11837/17709/12847/232341/18102/12306/15251/22320/11821/67443	11
GO:0008156	BP	GO:0008156	negative regulation of DNA replication	4/999	21/28832	0.00535274	0.0245857	0.0163507	56455/71521/218914/66131	4
GO:0044027	BP	GO:0044027	negative regulation of gene expression via CpG island methylation	4/999	21/28832	0.00535274	0.0245857	0.0163507	13433/15201/13018/109113	4
GO:0046827	BP	GO:0046827	positive regulation of protein export from nucleus	4/999	21/28832	0.00535274	0.0245857	0.0163507	19134/108989/67628/22627	4
GO:0051131	BP	GO:0051131	chaperone-mediated protein complex assembly	4/999	21/28832	0.00535274	0.0245857	0.0163507	56351/14976/15525/15519	4
GO:1902992	BP	GO:1902992	negative regulation of amyloid precursor protein catabolic process	4/999	21/28832	0.00535274	0.0245857	0.0163507	30948/19877/20168/68581	4
GO:0033028	BP	GO:0033028	myeloid cell apoptotic process	6/999	47/28832	0.00544687	0.024962	0.016601	18707/19211/17319/20304/15978/11845	6
GO:0043045	BP	GO:0043045	post-fertilization epigenetic regulation of gene expression	6/999	47/28832	0.00544687	0.024962	0.016601	74355/13433/13018/238247/14683/74319	6
GO:0031032	BP	GO:0031032	actomyosin structure organization	16/999	225/28832	0.00544949	0.024962	0.016601	17886/20194/18643/16412/18761/14026/19877/50875/16765/14248/19229/16423/26934/75547/19353/18186	16
GO:0010922	BP	GO:0010922	positive regulation of phosphatase activity	3/999	11/28832	0.00555463	0.0251926	0.0167543	56193/19877/15978	3
GO:0030388	BP	GO:0030388	fructose 1,6-bisphosphate metabolic process	3/999	11/28832	0.00555463	0.0251926	0.0167543	56421/11674/15978	3
GO:0031642	BP	GO:0031642	negative regulation of myelination	3/999	11/28832	0.00555463	0.0251926	0.0167543	13032/19211/15978	3
GO:0070672	BP	GO:0070672	response to interleukin-15	3/999	11/28832	0.00555463	0.0251926	0.0167543	20848/12504/16186	3
GO:0071351	BP	GO:0071351	cellular response to interleukin-18	3/999	11/28832	0.00555463	0.0251926	0.0167543	11651/16182/15978	3
GO:0071481	BP	GO:0071481	cellular response to X-ray	3/999	11/28832	0.00555463	0.0251926	0.0167543	12444/71175/98415	3
GO:0090085	BP	GO:0090085	regulation of protein deubiquitination	3/999	11/28832	0.00555463	0.0251926	0.0167543	68077/269523/225896	3
GO:1902231	BP	GO:1902231	positive regulation of intrinsic apoptotic signaling pathway in response to DNA damage	3/999	11/28832	0.00555463	0.0251926	0.0167543	19941/27050/56428	3
GO:1904627	BP	GO:1904627	response to phorbol 13-acetate 12-myristate	3/999	11/28832	0.00555463	0.0251926	0.0167543	14281/11837/12227	3
GO:1904628	BP	GO:1904628	cellular response to phorbol 13-acetate 12-myristate	3/999	11/28832	0.00555463	0.0251926	0.0167543	14281/11837/12227	3
GO:2000197	BP	GO:2000197	regulation of ribonucleoprotein complex localization	3/999	11/28832	0.00555463	0.0251926	0.0167543	331401/28114/232341	3
GO:0045911	BP	GO:0045911	positive regulation of DNA recombination	8/999	78/28832	0.00557107	0.0252445	0.0167889	11461/51869/107823/66362/15978/12487/233908/22210	8
GO:0098773	BP	GO:0098773	skin epidermis development	13/999	167/28832	0.00557763	0.0252516	0.0167936	20185/13167/22234/80913/28114/11774/16765/11651/19664/12399/14683/56460/16825	13
GO:0043534	BP	GO:0043534	blood vessel endothelial cell migration	11/999	130/28832	0.00562912	0.0254619	0.0169335	15370/17886/16412/14775/18750/56233/19229/11651/15251/18186/13001	11
GO:0045732	BP	GO:0045732	positive regulation of protein catabolic process	15/999	206/28832	0.00564845	0.0255266	0.0169764	20128/12995/21929/19358/65113/208650/19684/21938/68077/11651/14694/269523/15978/15519/56486	15
GO:0008088	BP	GO:0008088	axo-dendritic transport	9/999	95/28832	0.00570859	0.0257294	0.0171113	71514/51810/15481/19290/11774/16573/13424/15251/20655	9
GO:0034766	BP	GO:0034766	negative regulation of monoatomic ion transmembrane transport	9/999	95/28832	0.00570859	0.0257294	0.0171113	53416/30948/22627/12313/11651/22630/68949/22228/22333	9
GO:0051881	BP	GO:0051881	regulation of mitochondrial membrane potential	9/999	95/28832	0.00570859	0.0257294	0.0171113	22187/56455/56428/11651/14694/269523/22228/20655/12177	9
GO:0052547	BP	GO:0052547	regulation of peptidase activity	10/999	113/28832	0.0059461	0.026776	0.0178074	20708/30948/11651/74048/269523/20848/225896/68581/13014/66340	10
GO:0034121	BP	GO:0034121	regulation of toll-like receptor signaling pathway	5/999	34/28832	0.00597028	0.026861	0.0178639	20202/20128/22627/20201/16362	5
GO:0070527	BP	GO:0070527	platelet aggregation	7/999	63/28832	0.00601182	0.0269911	0.0179504	72828/56193/71853/15170/18750/18761/14683	7
GO:0032206	BP	GO:0032206	positive regulation of telomere maintenance	8/999	79/28832	0.00601522	0.0269911	0.0179504	22632/18761/56351/56207/12462/12468/22589/12469	8
GO:0032732	BP	GO:0032732	positive regulation of interleukin-1 production	8/999	79/28832	0.00601522	0.0269911	0.0179504	15275/236312/20848/15978/100040462/67705/68581/20196	8
GO:0000184	BP	GO:0000184	nuclear-transcribed mRNA catabolic process, nonsense-mediated decay	6/999	48/28832	0.00604633	0.0270826	0.0180113	14852/56403/233789/108767/15384/16341	6
GO:0032620	BP	GO:0032620	interleukin-17 production	6/999	48/28832	0.00604633	0.0270826	0.0180113	17085/18761/70790/74048/15978/30925	6
GO:0006970	BP	GO:0006970	response to osmotic stress	10/999	114/28832	0.00632108	0.0282882	0.0188131	53416/20708/14479/232341/19229/271564/56449/100604/15519/19353	10
GO:0002863	BP	GO:0002863	positive regulation of inflammatory response to antigenic stimulus	4/999	22/28832	0.00636533	0.0283358	0.0188447	16017/16016/15040/12487	4
GO:0019081	BP	GO:0019081	viral translation	4/999	22/28832	0.00636533	0.0283358	0.0188447	66085/13669/27979/18521	4
GO:0043374	BP	GO:0043374	CD8-positive, alpha-beta T cell differentiation	4/999	22/28832	0.00636533	0.0283358	0.0188447	12400/16362/12399/15978	4
GO:0051988	BP	GO:0051988	regulation of attachment of spindle microtubules to kinetochore	4/999	22/28832	0.00636533	0.0283358	0.0188447	51810/52276/11799/26934	4
GO:0140896	BP	GO:0140896	cGAS/STING signaling pathway	4/999	22/28832	0.00636533	0.0283358	0.0188447	11651/18521/72512/503610	4
GO:2000114	BP	GO:2000114	regulation of establishment of cell polarity	4/999	22/28832	0.00636533	0.0283358	0.0188447	193385/14694/223601/76088	4
GO:0051963	BP	GO:0051963	regulation of synapse assembly	15/999	209/28832	0.00643231	0.0286088	0.0190263	208643/105689/210293/18750/80913/140580/107932/19229/72895/76884/108155/11845/14674/19353/26364	15
GO:0031589	BP	GO:0031589	cell-substrate adhesion	23/999	376/28832	0.00646346	0.0287221	0.0191016	244895/17886/20194/16412/11426/12317/22288/19944/19877/19229/16421/277360/19211/60595/12261/192176/18003/218397/246177/12306/19353/18186/16825	23
GO:0032273	BP	GO:0032273	positive regulation of protein polymerization	9/999	97/28832	0.00653403	0.0289421	0.019248	27050/18643/30948/14026/19229/22323/15519/11845/19353	9
GO:0045638	BP	GO:0045638	negative regulation of myeloid cell differentiation	9/999	97/28832	0.00653403	0.0289421	0.019248	72828/18035/22695/93694/18103/19229/18102/15978/16825	9
GO:0010965	BP	GO:0010965	regulation of mitotic sister chromatid separation	7/999	64/28832	0.00655305	0.0289421	0.019248	19252/19134/108989/52276/59008/68612/11799	7
GO:0033619	BP	GO:0033619	membrane protein proteolysis	7/999	64/28832	0.00655305	0.0289421	0.019248	17886/18761/21938/11492/15978/14950/66340	7
GO:0045071	BP	GO:0045071	negative regulation of viral genome replication	7/999	64/28832	0.00655305	0.0289421	0.019248	20817/20815/78781/236312/20304/100040462/80287	7
GO:0046622	BP	GO:0046622	positive regulation of organ growth	7/999	64/28832	0.00655305	0.0289421	0.019248	18712/12444/53817/11651/19664/56449/28146	7
GO:0097352	BP	GO:0097352	autophagosome maturation	7/999	64/28832	0.00655305	0.0289421	0.019248	11938/75909/12313/269523/56486/22320/67443	7
GO:0035264	BP	GO:0035264	multicellular organism growth	17/999	250/28832	0.00660489	0.0291457	0.0193833	231507/15081/22778/20185/19944/77087/11518/271564/20848/22589/16598/71175/19647/15078/14683/19035/20655	17
GO:0042593	BP	GO:0042593	glucose homeostasis	21/999	334/28832	0.00667508	0.0294291	0.0195718	56455/67041/20104/17886/20586/14775/15275/69227/16573/11651/20462/266690/14694/11799/20848/22228/108155/98415/15251/70456/19353	21
GO:0010543	BP	GO:0010543	regulation of platelet activation	6/999	49/28832	0.0066924	0.0294291	0.0195718	72828/56193/18750/18761/192176/67391	6
GO:0034205	BP	GO:0034205	amyloid-beta formation	6/999	49/28832	0.0066924	0.0294291	0.0195718	30948/19877/20168/15978/68581/66340	6
GO:0043392	BP	GO:0043392	negative regulation of DNA binding	6/999	49/28832	0.0066924	0.0294291	0.0195718	16476/14938/236312/20610/15902/100040462	6
GO:0034284	BP	GO:0034284	response to monosaccharide	18/999	271/28832	0.00670673	0.0294649	0.0195956	56455/67041/17886/56338/20586/14775/69227/19229/16573/20462/14694/11799/22228/108155/14870/15251/70456/19353	18
GO:0048659	BP	GO:0048659	smooth muscle cell proliferation	15/999	210/28832	0.0067122	0.0294649	0.0195956	16476/13433/108655/53817/21929/18750/20846/11651/19211/15902/20304/14870/15978/15251/14674	15
GO:0002837	BP	GO:0002837	regulation of immune response to tumor cell	5/999	35/28832	0.00677035	0.0296944	0.0197483	27007/15510/18566/16963/225825	5
GO:0033500	BP	GO:0033500	carbohydrate homeostasis	21/999	335/28832	0.00689682	0.0302033	0.0200867	56455/67041/20104/17886/20586/14775/15275/69227/16573/11651/20462/266690/14694/11799/20848/22228/108155/98415/15251/70456/19353	21
GO:0070482	BP	GO:0070482	response to oxygen levels	26/999	444/28832	0.00689832	0.0302033	0.0200867	14281/17711/17719/17705/17708/17721/22027/17709/70186/18021/17716/19229/68077/13806/11651/19211/56295/20848/68949/22228/108155/17684/15251/66925/18227/12177	26
GO:0036294	BP	GO:0036294	cellular response to decreased oxygen levels	14/999	191/28832	0.00694543	0.0303832	0.0202064	14281/70186/68077/13806/11651/19211/56295/20848/68949/108155/17684/15251/66925/12177	14
GO:0002437	BP	GO:0002437	inflammatory response to antigenic stimulus	8/999	81/28832	0.00698365	0.0304714	0.020265	16017/16016/14775/97165/19664/15040/12487/12511	8
GO:0002704	BP	GO:0002704	negative regulation of leukocyte mediated immunity	8/999	81/28832	0.00698365	0.0304714	0.020265	15170/65113/93694/74048/18566/15040/12523/21354	8
GO:0010569	BP	GO:0010569	regulation of double-strand break repair via homologous recombination	8/999	81/28832	0.00698365	0.0304714	0.020265	74355/11461/12995/51869/19891/67956/12261/233908	8
GO:0031640	BP	GO:0031640	killing of cells of another organism	10/999	116/28832	0.00712595	0.0309748	0.0205998	17105/14939/19946/12796/14938/18646/20085/16854/21946/15978	10
GO:0043502	BP	GO:0043502	regulation of muscle adaptation	10/999	116/28832	0.00712595	0.0309748	0.0205998	108655/53817/18750/22632/30926/11938/18018/19877/18021/21938	10
GO:0141061	BP	GO:0141061	disruption of cell in another organism	10/999	116/28832	0.00712595	0.0309748	0.0205998	17105/14939/19946/12796/14938/18646/20085/16854/21946/15978	10
GO:0032653	BP	GO:0032653	regulation of interleukin-10 production	7/999	65/28832	0.00712966	0.0309748	0.0205998	15510/74048/20848/16423/16963/12487/12523	7
GO:2000630	BP	GO:2000630	positive regulation of miRNA metabolic process	7/999	65/28832	0.00712966	0.0309748	0.0205998	14281/16476/20586/18033/13018/20848/15251	7
GO:0001794	BP	GO:0001794	type IIa hypersensitivity	3/999	12/28832	0.00721701	0.031008	0.0206219	16017/16016/15040	3
GO:0002445	BP	GO:0002445	type II hypersensitivity	3/999	12/28832	0.00721701	0.031008	0.0206219	16017/16016/15040	3
GO:0009143	BP	GO:0009143	nucleoside triphosphate catabolic process	3/999	12/28832	0.00721701	0.031008	0.0206219	56045/66422/110074	3
GO:0009157	BP	GO:0009157	deoxyribonucleoside monophosphate biosynthetic process	3/999	12/28832	0.00721701	0.031008	0.0206219	18103/18102/110074	3
GO:0017062	BP	GO:0017062	respiratory chain complex III assembly	3/999	12/28832	0.00721701	0.031008	0.0206219	67267/107197/67705	3
GO:0034551	BP	GO:0034551	mitochondrial respiratory chain complex III assembly	3/999	12/28832	0.00721701	0.031008	0.0206219	67267/107197/67705	3
GO:0036490	BP	GO:0036490	regulation of translation in response to endoplasmic reticulum stress	3/999	12/28832	0.00721701	0.031008	0.0206219	208643/100037258/13665	3
GO:0051255	BP	GO:0051255	spindle midzone assembly	3/999	12/28832	0.00721701	0.031008	0.0206219	52276/11799/26934	3
GO:0062028	BP	GO:0062028	regulation of stress granule assembly	3/999	12/28832	0.00721701	0.031008	0.0206219	27041/74383/15251	3
GO:0070203	BP	GO:0070203	regulation of establishment of protein localization to telomere	3/999	12/28832	0.00721701	0.031008	0.0206219	12462/12468/12469	3
GO:0071166	BP	GO:0071166	ribonucleoprotein complex localization	3/999	12/28832	0.00721701	0.031008	0.0206219	331401/28114/232341	3
GO:0090267	BP	GO:0090267	positive regulation of mitotic cell cycle spindle assembly checkpoint	3/999	12/28832	0.00721701	0.031008	0.0206219	108989/52276/11799	3
GO:2000563	BP	GO:2000563	positive regulation of CD4-positive, alpha-beta T cell proliferation	3/999	12/28832	0.00721701	0.031008	0.0206219	18761/16963/12487	3
GO:0006509	BP	GO:0006509	membrane protein ectodomain proteolysis	6/999	50/28832	0.00738708	0.0317118	0.0210899	17886/18761/21938/11492/15978/66340	6
GO:0140053	BP	GO:0140053	mitochondrial gene expression	13/999	173/28832	0.00744272	0.0319235	0.0212307	27397/66292/52469/66407/67270/56282/67267/102060/12261/68836/121022/353242/67840	13
GO:0070588	BP	GO:0070588	calcium ion transmembrane transport	22/999	359/28832	0.00746429	0.0319889	0.0212742	72828/317757/15170/67972/13167/30948/11938/22627/14360/13367/75909/12313/19229/14225/11651/192176/12504/68949/22228/16963/22333/12766	22
GO:0002836	BP	GO:0002836	positive regulation of response to tumor cell	4/999	23/28832	0.0074973	0.0319948	0.0212781	27007/15510/16963/225825	4
GO:0002839	BP	GO:0002839	positive regulation of immune response to tumor cell	4/999	23/28832	0.0074973	0.0319948	0.0212781	27007/15510/16963/225825	4
GO:0044827	BP	GO:0044827	modulation by host of viral genome replication	4/999	23/28832	0.0074973	0.0319948	0.0212781	13627/15481/98415/19035	4
GO:0045116	BP	GO:0045116	protein neddylation	4/999	23/28832	0.0074973	0.0319948	0.0212781	67025/100503670/15251/66915	4
GO:1903427	BP	GO:1903427	negative regulation of reactive oxygen species biosynthetic process	4/999	23/28832	0.0074973	0.0319948	0.0212781	15510/14360/20848/15251	4
GO:0043470	BP	GO:0043470	regulation of carbohydrate catabolic process	8/999	82/28832	0.00750985	0.0320214	0.0212958	15483/20185/19046/56428/20848/108155/15978/15251	8
GO:0042116	BP	GO:0042116	macrophage activation	10/999	117/28832	0.00755699	0.0321952	0.0214114	16476/53416/16478/108655/13032/15510/108670/15525/15978/12523	10
GO:0002313	BP	GO:0002313	mature B cell differentiation involved in immune response	5/999	36/28832	0.00764247	0.0324228	0.0215628	15900/210293/21929/75974/19229	5
GO:0002834	BP	GO:0002834	regulation of response to tumor cell	5/999	36/28832	0.00764247	0.0324228	0.0215628	27007/15510/18566/16963/225825	5
GO:0050869	BP	GO:0050869	negative regulation of B cell activation	5/999	36/28832	0.00764247	0.0324228	0.0215628	12477/21929/65113/19211/15902	5
GO:0070198	BP	GO:0070198	protein localization to chromosome, telomeric region	5/999	36/28832	0.00764247	0.0324228	0.0215628	12462/12468/22589/12469/26914	5
GO:2000780	BP	GO:2000780	negative regulation of double-strand break repair	5/999	36/28832	0.00764247	0.0324228	0.0215628	74355/12995/51869/67956/12261	5
GO:0006956	BP	GO:0006956	complement activation	7/999	66/28832	0.00774301	0.0327669	0.0217916	380795/16017/404711/16016/16019/12261/238447	7
GO:0045682	BP	GO:0045682	regulation of epidermis development	7/999	66/28832	0.00774301	0.0327669	0.0217916	67996/18755/22695/19877/18103/26914/17936	7
GO:0050435	BP	GO:0050435	amyloid-beta metabolic process	7/999	66/28832	0.00774301	0.0327669	0.0217916	15925/30948/19877/20168/15978/68581/66340	7
GO:0061178	BP	GO:0061178	regulation of insulin secretion involved in cellular response to glucose stimulus	9/999	100/28832	0.00794023	0.0335453	0.0223093	56455/67041/17886/16573/11799/22228/15251/70456/19353	9
GO:1901879	BP	GO:1901879	regulation of protein depolymerization	9/999	100/28832	0.00794023	0.0335453	0.0223093	56193/27360/14026/11518/50875/19684/14248/20742/12332	9
GO:0033143	BP	GO:0033143	regulation of intracellular steroid hormone receptor signaling pathway	8/999	83/28832	0.00806534	0.034017	0.022623	20586/108655/12317/20185/232791/234594/19211/13207	8
GO:1901880	BP	GO:1901880	negative regulation of protein depolymerization	8/999	83/28832	0.00806534	0.034017	0.022623	27360/14026/11518/50875/19684/14248/20742/12332	8
GO:0006739	BP	GO:0006739	NADP metabolic process	6/999	51/28832	0.00813231	0.0342709	0.0227919	15483/107029/54683/21881/266690/16498	6
GO:0051494	BP	GO:0051494	negative regulation of cytoskeleton organization	13/999	175/28832	0.00816351	0.0343738	0.0228603	18643/14228/27360/14026/63986/11518/50875/19684/16765/14248/20742/223601/12332	13
GO:0051146	BP	GO:0051146	striated muscle cell differentiation	22/999	362/28832	0.00818632	0.0344411	0.0229051	193385/51810/17886/108655/16412/14775/12444/12317/53817/22608/93760/22632/94176/18021/50875/13018/12301/12175/14248/11651/75547/18807	22
GO:0030316	BP	GO:0030316	osteoclast differentiation	11/999	137/28832	0.00826194	0.0347304	0.0230974	14281/72828/16477/108655/18018/93694/18003/12306/20304/15978/14683	11
GO:0007623	BP	GO:0007623	circadian rhythm	17/999	256/28832	0.00828161	0.0347842	0.0231332	20893/71514/51810/230908/21973/18646/20185/105689/21969/19046/59026/269254/19211/13211/13207/15902/108155	17
GO:0003231	BP	GO:0003231	cardiac ventricle development	12/999	156/28832	0.00829238	0.0348005	0.0231441	17069/20586/107823/207304/18018/14225/19664/15902/26920/17684/15251/17184	12
GO:0070613	BP	GO:0070613	regulation of protein processing	7/999	67/28832	0.00839443	0.0351704	0.02339	17886/20194/16330/13806/12306/17872/67759	7
GO:0141084	BP	GO:0141084	inflammasome-mediated signaling pathway	7/999	67/28832	0.00839443	0.0351704	0.02339	20128/15481/216169/236312/108155/100040462/67705	7
GO:0090398	BP	GO:0090398	cellular senescence	9/999	101/28832	0.00845671	0.0353727	0.0235246	12010/12317/22608/15270/19211/15902/17319/17684/66090	9
GO:2000060	BP	GO:2000060	positive regulation of ubiquitin-dependent protein catabolic process	9/999	101/28832	0.00845671	0.0353727	0.0235246	19358/20610/19229/68077/11651/19211/14694/269523/56486	9
GO:0001892	BP	GO:0001892	embryonic placenta development	10/999	119/28832	0.00847916	0.0354373	0.0235676	16477/12211/207165/207304/11651/19664/217039/17684/20687/15251	10
GO:0002724	BP	GO:0002724	regulation of T cell cytokine production	5/999	37/28832	0.00858974	0.0357889	0.0238014	12010/21938/74048/16182/16963	5
GO:0043372	BP	GO:0043372	positive regulation of CD4-positive, alpha-beta T cell differentiation	5/999	37/28832	0.00858974	0.0357889	0.0238014	317757/57261/16362/15978/16186	5
GO:0071353	BP	GO:0071353	cellular response to interleukin-4	5/999	37/28832	0.00858974	0.0357889	0.0238014	22143/11837/27367/17216/16963	5
GO:0009749	BP	GO:0009749	response to glucose	17/999	257/28832	0.0085916	0.0357889	0.0238014	56455/67041/17886/56338/20586/14775/69227/19229/16573/20462/14694/11799/22228/108155/15251/70456/19353	17
GO:0007566	BP	GO:0007566	embryo implantation	8/999	84/28832	0.00865107	0.0359478	0.0239071	15081/14228/12317/93760/75909/12215/12261/20655	8
GO:0010611	BP	GO:0010611	regulation of cardiac muscle hypertrophy	8/999	84/28832	0.00865107	0.0359478	0.0239071	108655/53817/18750/22632/30926/19877/18021/21938	8
GO:0032784	BP	GO:0032784	regulation of DNA-templated transcription elongation	8/999	84/28832	0.00865107	0.0359478	0.0239071	51810/22778/57261/72895/72515/20922/28077/16825	8
GO:0048511	BP	GO:0048511	rhythmic process	22/999	364/28832	0.00869852	0.0361131	0.024017	20893/71514/51810/17886/230908/21973/18646/12995/20185/105689/15481/18538/21969/19046/59026/269254/19211/14694/13211/13207/15902/108155	22
GO:0043271	BP	GO:0043271	negative regulation of monoatomic ion transport	11/999	138/28832	0.00870513	0.0361131	0.024017	53416/30948/22627/232341/12313/19229/11651/22630/68949/22228/22333	11
GO:0001767	BP	GO:0001767	establishment of lymphocyte polarity	4/999	24/28832	0.0087541	0.0361975	0.0240731	193385/17886/94176/76088	4
GO:0001768	BP	GO:0001768	establishment of T cell polarity	4/999	24/28832	0.0087541	0.0361975	0.0240731	193385/17886/94176/76088	4
GO:0035994	BP	GO:0035994	response to muscle stretch	4/999	24/28832	0.0087541	0.0361975	0.0240731	14281/16476/18035/18033	4
GO:0045838	BP	GO:0045838	positive regulation of membrane potential	4/999	24/28832	0.0087541	0.0361975	0.0240731	317757/11651/269523/93692	4
GO:0018212	BP	GO:0018212	peptidyl-tyrosine modification	19/999	300/28832	0.00887839	0.0366814	0.024395	16019/16412/15170/18750/14360/19229/11308/217039/12504/18003/218397/16362/17319/20304/15978/12747/22022/21936/18186	19
GO:0050708	BP	GO:0050708	regulation of protein secretion	21/999	343/28832	0.00889622	0.036725	0.024424	56455/67041/17886/230908/18761/13418/16573/12215/67267/11799/22228/20304/15978/14683/15251/70456/22320/28146/11845/19353/68581	21
GO:0000266	BP	GO:0000266	mitochondrial fission	6/999	52/28832	0.00893003	0.0368045	0.0244769	19765/11774/56428/223601/22228/66437	6
GO:1902624	BP	GO:1902624	positive regulation of neutrophil migration	6/999	52/28832	0.00893003	0.0368045	0.0244769	17916/193385/12261/16963/19353/80795	6
GO:0050728	BP	GO:0050728	negative regulation of inflammatory response	13/999	177/28832	0.00893815	0.036808	0.0244792	14775/20085/15170/21929/22695/65113/18033/21938/432940/21946/20848/14870/20655	13
GO:0097305	BP	GO:0097305	response to alcohol	23/999	387/28832	0.0089844	0.0369684	0.0245858	14281/17711/17719/53416/19942/20104/208643/73158/55949/15481/18750/11837/14360/12227/19229/11651/19211/16598/14870/14683/20318/52857/20655	23
GO:0002707	BP	GO:0002707	negative regulation of lymphocyte mediated immunity	7/999	68/28832	0.00908525	0.0371969	0.0247378	15170/65113/93694/74048/18566/15040/21354	7
GO:0030225	BP	GO:0030225	macrophage differentiation	7/999	68/28832	0.00908525	0.0371969	0.0247378	18750/108670/271564/12504/22228/15902/15978	7
GO:0032613	BP	GO:0032613	interleukin-10 production	7/999	68/28832	0.00908525	0.0371969	0.0247378	15510/74048/20848/16423/16963/12487/12523	7
GO:0051058	BP	GO:0051058	negative regulation of small GTPase mediated signal transduction	7/999	68/28832	0.00908525	0.0371969	0.0247378	193385/16412/104418/16765/223601/70719/320484	7
GO:0070918	BP	GO:0070918	regulatory ncRNA processing	7/999	68/28832	0.00908525	0.0371969	0.0247378	19652/83701/80913/22099/214290/20848/13207	7
GO:0034088	BP	GO:0034088	maintenance of mitotic sister chromatid cohesion	3/999	13/28832	0.00914292	0.0371969	0.0247378	22589/26914/71175	3
GO:0035306	BP	GO:0035306	positive regulation of dephosphorylation	3/999	13/28832	0.00914292	0.0371969	0.0247378	56193/19877/15978	3
GO:0042270	BP	GO:0042270	protection from natural killer cell mediated cytotoxicity	3/999	13/28832	0.00914292	0.0371969	0.0247378	93694/15040/21354	3
GO:0046598	BP	GO:0046598	positive regulation of viral entry into host cell	3/999	13/28832	0.00914292	0.0371969	0.0247378	20128/12215/12504	3
GO:0051987	BP	GO:0051987	positive regulation of attachment of spindle microtubules to kinetochore	3/999	13/28832	0.00914292	0.0371969	0.0247378	51810/52276/11799	3
GO:0070202	BP	GO:0070202	regulation of establishment of protein localization to chromosome	3/999	13/28832	0.00914292	0.0371969	0.0247378	12462/12468/12469	3
GO:0075294	BP	GO:0075294	positive regulation by symbiont of entry into host	3/999	13/28832	0.00914292	0.0371969	0.0247378	20128/12215/12504	3
GO:0090232	BP	GO:0090232	positive regulation of spindle checkpoint	3/999	13/28832	0.00914292	0.0371969	0.0247378	108989/52276/11799	3
GO:1904816	BP	GO:1904816	positive regulation of protein localization to chromosome, telomeric region	3/999	13/28832	0.00914292	0.0371969	0.0247378	12462/12468/12469	3
GO:0048488	BP	GO:0048488	synaptic vesicle endocytosis	8/999	85/28832	0.00926802	0.0376756	0.0250561	11461/20403/30948/19877/13367/229227/11845/19353	8
GO:0120032	BP	GO:0120032	regulation of plasma membrane bounded cell projection assembly	15/999	218/28832	0.0093197	0.0378552	0.0251756	56455/193385/18643/18761/14026/75974/19684/67841/14569/11651/15519/11845/19353/18186/101314	15
GO:0018210	BP	GO:0018210	peptidyl-threonine modification	9/999	103/28832	0.0095657	0.0388232	0.0258194	53416/208643/232341/53323/11651/108155/17872/12747/13001	9
GO:0032212	BP	GO:0032212	positive regulation of telomere maintenance via telomerase	5/999	38/28832	0.00961517	0.0389303	0.0258906	18761/56351/12462/12468/12469	5
GO:0070979	BP	GO:0070979	protein K11-linked ubiquitination	5/999	38/28832	0.00961517	0.0389303	0.0258906	70790/59008/68612/66105/22210	5
GO:1902229	BP	GO:1902229	regulation of intrinsic apoptotic signaling pathway in response to DNA damage	5/999	38/28832	0.00961517	0.0389303	0.0258906	19941/27050/22070/56428/17319	5
GO:0045927	BP	GO:0045927	positive regulation of growth	20/999	324/28832	0.0096563	0.0390655	0.0259805	208643/22778/18712/11426/12444/53817/12995/20403/80913/13169/19229/11651/19664/56449/71175/19035/13690/28146/18186/54673	20
GO:0051602	BP	GO:0051602	response to electrical stimulus	6/999	53/28832	0.00978217	0.0395115	0.0262771	15370/17708/11461/12317/12227/19211	6
GO:0060043	BP	GO:0060043	regulation of cardiac muscle cell proliferation	6/999	53/28832	0.00978217	0.0395115	0.0262771	18712/108655/12444/19211/19664/17684	6
GO:0001954	BP	GO:0001954	positive regulation of cell-matrix adhesion	7/999	69/28832	0.00981678	0.0396197	0.0263491	17886/20194/22288/19877/19229/19353/18186	7
GO:0055021	BP	GO:0055021	regulation of cardiac muscle tissue growth	8/999	86/28832	0.00991717	0.0399929	0.0265973	18712/108655/12444/53817/22632/19211/19664/17684	8
GO:0032024	BP	GO:0032024	positive regulation of insulin secretion	10/999	122/28832	0.0100214	0.0403167	0.0268126	56455/67041/17886/230908/16573/14683/15251/70456/28146/19353	10
GO:0032760	BP	GO:0032760	positive regulation of tumor necrosis factor production	10/999	122/28832	0.0100214	0.0403167	0.0268126	12481/15510/19211/13211/20848/17319/15978/15040/12523/80795	10
GO:0048661	BP	GO:0048661	positive regulation of smooth muscle cell proliferation	10/999	122/28832	0.0100214	0.0403167	0.0268126	16476/13433/108655/53817/18750/20846/11651/15902/20304/15251	10
GO:0010977	BP	GO:0010977	negative regulation of neuron projection development	12/999	160/28832	0.0100371	0.0403479	0.0268334	12010/14964/14972/14228/331401/13367/13427/19211/192176/22352/11845/18186	12
GO:0000212	BP	GO:0000212	meiotic spindle organization	4/999	25/28832	0.0101408	0.0405905	0.0269947	17886/19211/22589/51792	4
GO:0006298	BP	GO:0006298	mismatch repair	4/999	25/28832	0.0101408	0.0405905	0.0269947	68275/18538/68209/19891	4
GO:0031365	BP	GO:0031365	N-terminal protein amino acid modification	4/999	25/28832	0.0101408	0.0405905	0.0269947	74838/56307/18107/67877	4
GO:0035855	BP	GO:0035855	megakaryocyte development	4/999	25/28832	0.0101408	0.0405905	0.0269947	15170/14247/11308/192176	4
GO:0070935	BP	GO:0070935	3'-UTR-mediated mRNA stabilization	4/999	25/28832	0.0101408	0.0405905	0.0269947	77134/230908/15568/22695	4
GO:0035966	BP	GO:0035966	response to topologically incorrect protein	11/999	141/28832	0.0101456	0.0405905	0.0269947	71853/15510/70790/100037258/11651/13665/269523/15978/17872/15519/28146	11
GO:0046777	BP	GO:0046777	protein autophosphorylation	14/999	200/28832	0.010208	0.040808	0.0271393	16476/244895/53416/18712/330177/12995/57261/18750/14360/233789/13728/19229/13665/12747	14
GO:0050730	BP	GO:0050730	regulation of peptidyl-tyrosine phosphorylation	16/999	241/28832	0.0102373	0.040882	0.0271885	16019/16412/15170/18750/14360/11308/217039/12504/18003/218397/16362/17319/20304/15978/21936/18186	16
GO:0002791	BP	GO:0002791	regulation of peptide secretion	18/999	283/28832	0.0102427	0.040882	0.0271885	56455/67041/20202/17886/230908/20201/69227/16573/67267/11799/22228/20304/15978/14683/15251/70456/28146/19353	18
GO:0060491	BP	GO:0060491	regulation of cell projection assembly	15/999	221/28832	0.0104823	0.0418051	0.0278025	56455/193385/18643/18761/14026/75974/19684/67841/14569/11651/15519/11845/19353/18186/101314	15
GO:0003300	BP	GO:0003300	cardiac muscle hypertrophy	10/999	123/28832	0.0105802	0.0421623	0.02804	108655/53817/18750/22632/30926/11938/19877/18021/21938/75547	10
GO:0014743	BP	GO:0014743	regulation of muscle hypertrophy	8/999	87/28832	0.0105995	0.0422059	0.0280691	108655/53817/18750/22632/30926/19877/18021/21938	8
GO:0009746	BP	GO:0009746	response to hexose	17/999	263/28832	0.0106518	0.0423355	0.0281552	56455/67041/17886/56338/20586/14775/69227/19229/16573/20462/14694/11799/22228/108155/15251/70456/19353	17
GO:0007259	BP	GO:0007259	receptor signaling pathway via JAK-STAT	13/999	181/28832	0.0106595	0.0423355	0.0281552	54394/14360/20846/230484/12313/19229/217039/20848/16362/20304/15978/19353/21936	13
GO:0002040	BP	GO:0002040	sprouting angiogenesis	11/999	142/28832	0.0106644	0.0423355	0.0281552	15370/234365/16412/56233/18746/19229/11651/432940/16598/15251/18186	11
GO:0002686	BP	GO:0002686	negative regulation of leukocyte migration	6/999	54/28832	0.0106906	0.0423355	0.0281552	19252/27007/193385/12515/11651/17319	6
GO:0009299	BP	GO:0009299	mRNA transcription	6/999	54/28832	0.0106906	0.0423355	0.0281552	20194/11774/192176/20848/13207/12306	6
GO:0030219	BP	GO:0030219	megakaryocyte differentiation	6/999	54/28832	0.0106906	0.0423355	0.0281552	15170/97165/14247/11308/192176/20687	6
GO:0032715	BP	GO:0032715	negative regulation of interleukin-6 production	6/999	54/28832	0.0106906	0.0423355	0.0281552	20128/15170/21929/12988/16598/12523	6
GO:0001773	BP	GO:0001773	myeloid dendritic cell activation	5/999	39/28832	0.0107217	0.042359	0.0281708	27007/317757/94176/19664/53314	5
GO:0034110	BP	GO:0034110	regulation of homotypic cell-cell adhesion	5/999	39/28832	0.0107217	0.042359	0.0281708	72828/18750/18761/19684/20304	5
GO:1902003	BP	GO:1902003	regulation of amyloid-beta formation	5/999	39/28832	0.0107217	0.042359	0.0281708	30948/19877/20168/15978/68581	5
GO:0007229	BP	GO:0007229	integrin-mediated signaling pathway	9/999	105/28832	0.010781	0.0425602	0.0283047	56193/16412/21894/18103/19229/16421/192176/16797/18186	9
GO:0003012	BP	GO:0003012	muscle system process	26/999	461/28832	0.0108823	0.0429267	0.0285484	326618/15370/110809/108655/53817/67972/18750/30948/22632/30926/11938/18018/19877/18021/50875/21938/12313/14225/13806/192176/11674/68949/59069/15519/75547/20655	26
GO:0090087	BP	GO:0090087	regulation of peptide transport	18/999	285/28832	0.0109551	0.04318	0.0287168	56455/67041/20202/17886/230908/20201/69227/16573/67267/11799/22228/20304/15978/14683/15251/70456/28146/19353	18
GO:0009416	BP	GO:0009416	response to light stimulus	21/999	350/28832	0.0110087	0.0433573	0.0288348	14281/19941/20893/12696/16412/14775/20238/68026/18538/22632/19046/230484/66131/11651/13665/15902/20318/17718/15251/66915/22210	21
GO:0048762	BP	GO:0048762	mesenchymal cell differentiation	17/999	264/28832	0.0110304	0.043409	0.0288691	20115/67040/70769/21453/77087/18018/19877/20846/19211/19664/192176/15384/13207/17684/15251/18570/18186	17
GO:0038061	BP	GO:0038061	non-canonical NF-kappaB signal transduction	10/999	124/28832	0.0111623	0.04386	0.0291691	27050/12317/18035/56233/18033/11651/60595/269523/16182/68652	10
GO:1903557	BP	GO:1903557	positive regulation of tumor necrosis factor superfamily cytokine production	10/999	124/28832	0.0111623	0.04386	0.0291691	12481/15510/19211/13211/20848/17319/15978/15040/12523/80795	10
GO:0007517	BP	GO:0007517	muscle organ development	23/999	395/28832	0.0112787	0.0440123	0.0292704	14281/16828/15370/193385/17069/56758/108655/16412/14775/67040/15481/56233/18021/66978/12227/14225/67267/19664/56449/13207/17684/28146/20467	23
GO:0003151	BP	GO:0003151	outflow tract morphogenesis	8/999	88/28832	0.0113159	0.0440123	0.0292704	16476/20586/77087/19664/71175/17684/15251/18186	8
GO:0045661	BP	GO:0045661	regulation of myoblast differentiation	8/999	88/28832	0.0113159	0.0440123	0.0292704	11461/193385/20586/20588/93760/68094/12226/66923	8
GO:0000413	BP	GO:0000413	protein peptidyl-prolyl isomerization	3/999	14/28832	0.0113403	0.0440123	0.0292704	228005/18087/19035	3
GO:0001865	BP	GO:0001865	NK T cell differentiation	3/999	14/28832	0.0113403	0.0440123	0.0292704	11774/19156/16428	3
GO:0002885	BP	GO:0002885	positive regulation of hypersensitivity	3/999	14/28832	0.0113403	0.0440123	0.0292704	16017/16016/15040	3
GO:0010992	BP	GO:0010992	ubiquitin recycling	3/999	14/28832	0.0113403	0.0440123	0.0292704	15925/53323/68612	3
GO:0034086	BP	GO:0034086	maintenance of sister chromatid cohesion	3/999	14/28832	0.0113403	0.0440123	0.0292704	22589/26914/71175	3
GO:0034756	BP	GO:0034756	regulation of iron ion transport	3/999	14/28832	0.0113403	0.0440123	0.0292704	12010/15203/15978	3
GO:0043558	BP	GO:0043558	regulation of translational initiation in response to stress	3/999	14/28832	0.0113403	0.0440123	0.0292704	100037258/13665/17872	3
GO:0045792	BP	GO:0045792	negative regulation of cell size	3/999	14/28832	0.0113403	0.0440123	0.0292704	19684/11651/19211	3
GO:0046073	BP	GO:0046073	dTMP metabolic process	3/999	14/28832	0.0113403	0.0440123	0.0292704	18103/18102/110074	3
GO:0048385	BP	GO:0048385	regulation of retinoic acid receptor signaling pathway	3/999	14/28832	0.0113403	0.0440123	0.0292704	12317/234594/16598	3
GO:0070673	BP	GO:0070673	response to interleukin-18	3/999	14/28832	0.0113403	0.0440123	0.0292704	11651/16182/15978	3
GO:0071257	BP	GO:0071257	cellular response to electrical stimulus	3/999	14/28832	0.0113403	0.0440123	0.0292704	11461/12317/19211	3
GO:1905063	BP	GO:1905063	regulation of vascular associated smooth muscle cell differentiation	3/999	14/28832	0.0113403	0.0440123	0.0292704	13433/18018/18021	3
GO:1903317	BP	GO:1903317	regulation of protein maturation	7/999	71/28832	0.0114073	0.0442382	0.0294206	17886/20194/16330/13806/12306/17872/67759	7
GO:0010594	BP	GO:0010594	regulation of endothelial cell migration	13/999	183/28832	0.0116116	0.0449512	0.0298948	108655/12317/18750/56233/18707/19229/11651/12215/15251/18570/19353/18186/13001	13
GO:0043029	BP	GO:0043029	T cell homeostasis	6/999	55/28832	0.0116572	0.0449512	0.0298948	20104/317757/22163/11651/16423/51792	6
GO:0150052	BP	GO:0150052	regulation of postsynapse assembly	6/999	55/28832	0.0116572	0.0449512	0.0298948	210293/80913/140580/76884/14674/19353	6
GO:0010952	BP	GO:0010952	positive regulation of peptidase activity	4/999	26/28832	0.0116623	0.0449512	0.0298948	74048/269523/20848/66340	4
GO:0039694	BP	GO:0039694	viral RNA genome replication	4/999	26/28832	0.0116623	0.0449512	0.0298948	21973/23983/18521/80287	4
GO:0045591	BP	GO:0045591	positive regulation of regulatory T cell differentiation	4/999	26/28832	0.0116623	0.0449512	0.0298948	317757/74048/15978/16186	4
GO:0071359	BP	GO:0071359	cellular response to dsRNA	4/999	26/28832	0.0116623	0.0449512	0.0298948	18033/78781/13211/72512	4
GO:1901526	BP	GO:1901526	positive regulation of mitophagy	4/999	26/28832	0.0116623	0.0449512	0.0298948	59026/12539/66169/22333	4
GO:0007519	BP	GO:0007519	skeletal muscle tissue development	15/999	224/28832	0.011756	0.0452782	0.0301122	14281/16828/15370/56758/108655/14775/67040/15481/18021/12227/67267/56449/13207/17684/20467	15
GO:0007088	BP	GO:0007088	regulation of mitotic nuclear division	10/999	125/28832	0.0117684	0.0452914	0.030121	19252/17345/19134/108989/22629/52276/59008/68612/11799/12487	10
GO:0008053	BP	GO:0008053	mitochondrial fusion	5/999	40/28832	0.0119121	0.0456013	0.0303271	59026/56428/12047/66437/12045	5
GO:0019884	BP	GO:0019884	antigen processing and presentation of exogenous antigen	5/999	40/28832	0.0119121	0.0456013	0.0303271	12010/14972/11774/19188/15040	5
GO:0045672	BP	GO:0045672	positive regulation of osteoclast differentiation	5/999	40/28832	0.0119121	0.0456013	0.0303271	14281/18003/20304/15978/14683	5
GO:0046329	BP	GO:0046329	negative regulation of JNK cascade	5/999	40/28832	0.0119121	0.0456013	0.0303271	330177/20185/11651/14870/225884	5
GO:0051491	BP	GO:0051491	positive regulation of filopodium assembly	5/999	40/28832	0.0119121	0.0456013	0.0303271	193385/18761/75974/19353/18186	5
GO:0060674	BP	GO:0060674	placenta blood vessel development	5/999	40/28832	0.0119121	0.0456013	0.0303271	16477/93760/11651/19664/217039	5
GO:0070670	BP	GO:0070670	response to interleukin-4	5/999	40/28832	0.0119121	0.0456013	0.0303271	22143/11837/27367/17216/16963	5
GO:0003205	BP	GO:0003205	cardiac chamber development	14/999	204/28832	0.011997	0.0458916	0.0305202	17069/20586/93760/107823/207304/18018/14225/19664/15902/26920/17684/15251/17184/18186	14
GO:0031346	BP	GO:0031346	positive regulation of cell projection organization	26/999	465/28832	0.0120497	0.0460218	0.0306068	56455/20202/193385/18643/16412/11426/19385/18761/80913/13169/14360/75974/18103/269254/13728/19229/18102/192176/18003/15519/13690/11845/19353/18186/54673/101314	26
GO:0035019	BP	GO:0035019	somatic stem cell population maintenance	8/999	89/28832	0.0120674	0.0460218	0.0306068	12193/24061/51869/19664/20848/71175/28077/16825	8
GO:0040014	BP	GO:0040014	regulation of multicellular organism growth	8/999	89/28832	0.0120674	0.0460218	0.0306068	231507/22778/20185/20848/71175/14683/19035/20655	8
GO:1904063	BP	GO:1904063	negative regulation of cation transmembrane transport	8/999	89/28832	0.0120674	0.0460218	0.0306068	53416/30948/22627/12313/11651/68949/22228/22333	8
GO:0043266	BP	GO:0043266	regulation of potassium ion transport	9/999	107/28832	0.0121086	0.0461441	0.0306882	53416/16412/30948/22627/232341/19229/16573/192176/16498	9
GO:0016051	BP	GO:0016051	carbohydrate biosynthetic process	15/999	225/28832	0.0122065	0.0464821	0.0309129	17886/18648/56193/21991/19046/19386/18033/56351/94181/13806/11651/68734/108155/15251/58810	15
GO:0042303	BP	GO:0042303	molting cycle	11/999	145/28832	0.012343	0.0469311	0.0312115	13167/80913/28114/18018/11651/19664/71175/12399/14683/56460/16825	11
GO:0042633	BP	GO:0042633	hair cycle	11/999	145/28832	0.012343	0.0469311	0.0312115	13167/80913/28114/18018/11651/19664/71175/12399/14683/56460/16825	11
GO:0006513	BP	GO:0006513	protein monoubiquitination	6/999	56/28832	0.0126838	0.0480823	0.0319771	22187/59026/21402/216150/66105/18570	6
GO:0010634	BP	GO:0010634	positive regulation of epithelial cell migration	6/999	56/28832	0.0126838	0.0480823	0.0319771	16476/18643/22352/15978/15251/11845	6
GO:0032210	BP	GO:0032210	regulation of telomere maintenance via telomerase	6/999	56/28832	0.0126838	0.0480823	0.0319771	51810/18761/56351/12462/12468/12469	6
GO:0046686	BP	GO:0046686	response to cadmium ion	6/999	56/28832	0.0126838	0.0480823	0.0319771	14281/16476/17711/15481/18538/11651	6
GO:0014897	BP	GO:0014897	striated muscle hypertrophy	10/999	127/28832	0.0130547	0.0494515	0.0328877	108655/53817/18750/22632/30926/11938/19877/18021/21938/75547	10
GO:0051302	BP	GO:0051302	regulation of cell division	13/999	186/28832	0.0131616	0.0498	0.0331195	56338/12211/22608/232341/52276/12313/14694/11799/56194/26934/11845/54138/54673	13
GO:0045806	BP	GO:0045806	negative regulation of endocytosis	7/999	73/28832	0.0131763	0.0498	0.0331195	12988/16854/67841/19211/14694/16423/12306	7
GO:0051926	BP	GO:0051926	negative regulation of calcium ion transport	7/999	73/28832	0.0131763	0.0498	0.0331195	30948/22627/12313/11651/68949/22228/22333	7
GO:1905476	BP	GO:1905476	negative regulation of protein localization to membrane	5/999	41/28832	0.0131891	0.0498111	0.0331269	207304/12988/232341/108155/56374	5
GO:0022626	CC	GO:0022626	cytosolic ribosome	74/1001	138/28779	1.64361e-70	1.05191e-67	6.60903e-68	66481/67248/19946/67186/267019/68436/78294/20088/26451/67281/65019/66475/319195/57294/19981/14109/20090/13627/54127/19951/67671/20044/20005/20115/56040/68052/19982/19941/67025/268449/27050/270106/76846/19989/27207/20091/76808/20055/20102/19942/54217/100503670/20104/57808/19899/19921/20042/20103/19934/110954/20054/19988/27370/66480/19933/67427/67945/66489/20085/14852/269261/11837/27367/19896/22186…	74
GO:0044391	CC	GO:0044391	ribosomal subunit	83/1001	208/28779	1.69737e-65	4.38011e-63	2.75198e-63	66481/67248/19946/67186/267019/68436/78294/20088/26451/67281/65019/66475/319195/57294/19981/14109/20090/54127/19951/67671/20044/20005/20115/56040/68052/19982/19941/67025/268449/27050/270106/76846/19989/27207/20091/76808/20055/20102/19942/54217/100503670/20104/57808/19652/19899/19921/20042/20103/19934/110954/20054/19988/27370/66480/19933/67427/67945/66489/20085/269261/11837/27367/19896/22186/19944…	83
GO:0005840	CC	GO:0005840	ribosome	91/1001	262/28779	2.05318e-65	4.38011e-63	2.75198e-63	66481/67248/19946/67186/267019/68436/78294/20088/26451/67281/65019/66475/319195/57294/19981/14109/20090/13627/54127/19951/67671/20044/20005/20115/56040/68052/19982/19941/67025/268449/27050/270106/76846/19989/27207/20091/76808/20055/20102/19942/54217/100503670/20104/57808/19652/19899/19921/20042/20103/19934/110954/20054/19988/208643/27370/66480/19933/67427/224742/67945/66489/12317/68028/20085/1485…	91
GO:0022625	CC	GO:0022625	cytosolic large ribosomal subunit	45/1001	74/28779	1.04327e-46	1.66923e-44	1.04876e-44	67248/19946/67186/68436/26451/67281/65019/319195/19981/19951/67671/20005/56040/19982/19941/67025/268449/270106/19989/76808/19942/54217/100503670/57808/19899/19921/20042/19934/110954/19988/66480/19933/67945/66489/269261/11837/27367/19896/22186/19944/619605/67115/26961/114641/68193	45
GO:0015934	CC	GO:0015934	large ribosomal subunit	53/1001	133/28779	4.42523e-42	5.6643e-40	3.55882e-40	67248/19946/67186/68436/26451/67281/65019/319195/19981/19951/67671/20005/56040/19982/19941/67025/268449/270106/19989/76808/19942/54217/100503670/57808/19652/19899/19921/20042/19934/110954/19988/66480/19933/67945/66489/269261/11837/27367/19896/22186/19944/619605/27397/67115/26961/114641/67270/56282/68193/102060/68836/353242/67840	53
GO:0022627	CC	GO:0022627	cytosolic small ribosomal subunit	27/1001	43/28779	4.58261e-29	4.88811e-27	3.07115e-27	66481/267019/78294/20088/66475/57294/14109/20090/54127/20044/20115/68052/27050/76846/27207/20091/20055/20102/20104/20042/20103/20054/27370/67427/20085/75617/67097	27
GO:0015935	CC	GO:0015935	small ribosomal subunit	32/1001	79/28779	3.58015e-26	3.27328e-24	2.05657e-24	66481/267019/78294/20088/66475/57294/14109/20090/54127/20044/20115/68052/27050/76846/27207/20091/20055/20102/20104/20042/20103/20054/27370/67427/20085/66292/75617/66407/67270/14694/67097/121022	32
GO:0098803	CC	GO:0098803	respiratory chain complex	35/1001	116/28779	1.90384e-23	1.52307e-21	9.56928e-22	17711/17719/17705/17708/66576/17721/17710/12857/12867/17709/70316/17717/17716/68198/75406/67680/68194/66445/12864/67273/67264/12868/20463/17706/17720/66414/67130/102631912/17718/66416/17991/107197/67705/66925/54405	35
GO:1990204	CC	GO:1990204	oxidoreductase complex	38/1001	151/28779	3.25324e-22	2.31342e-20	1.45349e-20	17711/17719/16828/17708/66576/17721/66427/17710/12857/12867/17709/70316/20133/17717/17716/68198/75406/67680/68194/66445/12864/67273/67264/12868/20463/17720/66414/67130/102631912/17718/66416/68263/17991/107197/170718/66925/231086/54405	38
GO:0036464	CC	GO:0036464	cytoplasmic ribonucleoprotein granule	47/1001	267/28779	3.8242e-20	2.44749e-18	1.53773e-18	20102/12696/20104/11461/51810/19988/208643/27041/56758/73158/230908/226562/20128/15568/23983/22608/213988/11837/21969/22695/80913/28114/13684/232791/19877/233789/13681/234594/78651/53319/27979/74383/16211/13665/27756/108767/19182/269523/13211/233871/15384/22154/23994/13688/80287/18412/19353	47
GO:0035770	CC	GO:0035770	ribonucleoprotein granule	47/1001	285/28779	6.02841e-19	3.50744e-17	2.20369e-17	20102/12696/20104/11461/51810/19988/208643/27041/56758/73158/230908/226562/20128/15568/23983/22608/213988/11837/21969/22695/80913/28114/13684/232791/19877/233789/13681/234594/78651/53319/27979/74383/16211/13665/27756/108767/19182/269523/13211/233871/15384/22154/23994/13688/80287/18412/19353	47
GO:0032040	CC	GO:0032040	small-subunit processome	24/1001	75/28779	3.57495e-17	1.90664e-15	1.19792e-15	267019/78294/20088/66475/57294/54127/20044/20115/68052/76846/27207/20091/20055/20102/20104/20042/20103/20085/67134/14113/65961/55989/72515/102462	24
GO:0016607	CC	GO:0016607	nuclear speck	56/1001	438/28779	4.55878e-17	2.24432e-15	1.41008e-15	71514/110809/51810/20817/67996/230908/75956/19134/67040/70099/53817/108014/22185/23983/104418/67684/331401/67302/20815/207304/68981/56215/13684/20637/234023/18139/66625/53319/18949/216169/20382/15270/319322/26891/225027/216150/14897/228005/67039/21681/233871/66537/68734/13207/56194/102631912/19647/23994/20658/15251/68592/20220/18227/67706/12177/72289	56
GO:0043209	CC	GO:0043209	myelin sheath	37/1001	211/28779	4.35788e-16	1.99218e-14	1.25166e-14	78294/13627/22187/22190/11461/18648/20867/13063/16412/22143/15481/15510/22186/21881/76614/19684/18103/18746/12313/14569/13806/19211/18674/12462/236539/67273/18102/269523/235072/11674/227613/12306/17319/15519/22333/11845/20655	37
GO:0000228	CC	GO:0000228	nuclear chromosome	43/1001	295/28779	1.93198e-15	8.24313e-14	5.17907e-14	22385/74355/51810/17215/14211/24061/230908/20586/217578/21973/70099/17217/12995/68275/57261/27360/18538/22632/17216/21969/66979/17219/235559/71954/93762/56207/19891/17220/269254/20382/15270/23837/66131/72895/11799/13211/12648/22589/26914/238247/108155/15078/20467	43
GO:0140534	CC	GO:0140534	endoplasmic reticulum protein-containing complex	27/1001	127/28779	3.15418e-14	1.26167e-12	7.92695e-13	12010/14964/14972/109154/15015/12317/22027/71853/67838/103963/76687/14225/110557/269523/20335/13135/66212/73024/19035/213233/67695/14950/225896/20832/69019/21354/66624	27
GO:0030684	CC	GO:0030684	preribosome	25/1001	108/28779	3.52784e-14	1.32813e-12	8.34449e-13	267019/78294/20088/66475/57294/54127/20044/20115/68052/76846/27207/20091/20055/20102/20104/20042/20103/20085/67134/14113/65961/69072/55989/72515/102462	25
GO:0098687	CC	GO:0098687	chromosomal region	47/1001	390/28779	1.44076e-13	5.12272e-12	3.21855e-12	56455/17345/12419/22385/74355/13433/15081/11461/51810/22778/24061/20586/217578/15201/20588/103573/21973/19387/19134/70099/108989/331401/51869/17931/68094/19046/93762/52276/12412/19891/13018/269254/66923/107932/15270/23837/11799/235072/21681/22589/56526/26914/12615/319156/15078/109113/51792	47
GO:0030964	CC	GO:0030964	NADH dehydrogenase complex	18/1001	55/28779	2.04313e-13	6.53802e-12	4.10777e-12	17719/17721/70316/17717/17716/68198/75406/68194/67273/67264/17720/66414/67130/102631912/17718/66416/17991/54405	18
GO:0045271	CC	GO:0045271	respiratory chain complex I	18/1001	55/28779	2.04313e-13	6.53802e-12	4.10777e-12	17719/17721/70316/17717/17716/68198/75406/68194/67273/67264/17720/66414/67130/102631912/17718/66416/17991/54405	18
GO:0034399	CC	GO:0034399	nuclear periphery	29/1001	162/28779	3.80448e-13	1.15946e-11	7.28477e-12	14281/71514/11461/51810/20194/24061/20586/20588/76936/53817/20238/108989/20842/18538/22632/16906/20815/68094/98386/56070/66923/69072/228005/101739/56194/12306/22352/17184/13001	29
GO:0000775	CC	GO:0000775	chromosome, centromeric region	37/1001	269/28779	1.08243e-12	3.14889e-11	1.97841e-11	56455/17345/12419/22385/13433/11461/51810/22778/24061/20586/217578/15201/20588/103573/21973/19387/19134/70099/108989/17931/68094/93762/52276/12412/13018/66923/23837/11799/235072/22589/56526/26914/12615/319156/15078/109113/51792	37
GO:0005681	CC	GO:0005681	spliceosomal complex	34/1001	234/28779	1.86351e-12	5.18542e-11	3.25794e-11	12696/19652/110809/51810/75956/76936/19134/53817/22185/98758/67332/22608/67684/15481/56403/68981/16854/20637/66978/78651/18949/20382/319322/76522/83486/20462/27756/20641/66094/21681/13207/56194/15382/68592	34
GO:0010494	CC	GO:0010494	cytoplasmic stress granule	22/1001	98/28779	2.34079e-12	6.2421e-11	3.92184e-11	12696/208643/27041/56758/73158/230908/226562/15568/22608/22695/80913/13684/19877/13681/53319/27979/74383/16211/13665/269523/233871/23994	22
GO:0032279	CC	GO:0032279	asymmetric synapse	50/1001	488/28779	1.13197e-11	2.89785e-10	1.82069e-10	19946/65019/57294/67671/20044/68052/27050/19989/76808/100503670/19988/16412/11426/76936/20085/23983/104418/269261/15481/19290/27360/11837/19896/13669/17758/68097/13169/14360/22629/11518/67115/226251/216169/26961/107932/75617/19229/11308/20742/19211/20848/16498/20168/108155/18521/22333/16341/13690/81489/17274	50
GO:0016363	CC	GO:0016363	nuclear matrix	24/1001	132/28779	2.8616e-11	7.04393e-10	4.42563e-10	14281/71514/11461/51810/20194/24061/20586/20588/76936/53817/20238/20842/22632/16906/20815/68094/56070/66923/228005/56194/12306/22352/17184/13001	24
GO:0033290	CC	GO:0033290	eukaryotic 48S preinitiation complex	10/1001	18/28779	8.41955e-11	1.99574e-09	1.2539e-09	20918/66085/78655/13669/27979/13665/68135/73830/98221/16341	10
GO:1904949	CC	GO:1904949	ATPase complex	23/1001	128/28779	9.45336e-11	2.16077e-09	1.35759e-09	22385/11461/20586/217578/56200/17191/20588/114143/216848/207165/93760/22632/68094/58208/93762/56207/66923/107932/116871/23837/110854/269523/66144	23
GO:0014069	CC	GO:0014069	postsynaptic density	46/1001	464/28779	2.27359e-10	5.01758e-09	3.15249e-09	19946/65019/57294/67671/20044/68052/27050/19989/76808/100503670/19988/11426/76936/20085/23983/104418/269261/15481/19290/27360/11837/19896/13669/17758/68097/13169/14360/11518/67115/226251/216169/26961/75617/19229/11308/20742/19211/20848/16498/20168/18521/22333/16341/13690/81489/17274	46
GO:0070993	CC	GO:0070993	translation preinitiation complex	10/1001	20/28779	3.3362e-10	7.11723e-09	4.47168e-09	20918/66085/78655/13669/27979/13665/68135/73830/98221/16341	10
GO:0005721	CC	GO:0005721	pericentric heterochromatin	12/1001	33/28779	5.30808e-10	1.09586e-08	6.88518e-09	12419/22385/13433/22778/217578/15201/93762/12412/22589/26914/12615/109113	12
GO:0070603	CC	GO:0070603	SWI/SNF superfamily-type complex	19/1001	95/28779	6.04401e-10	1.2088e-08	7.59477e-09	22385/11461/20586/217578/56200/17191/20588/216848/207165/93760/22632/68094/58208/93762/56207/66923/107932/116871/23837	19
GO:0000502	CC	GO:0000502	proteasome complex	16/1001	67/28779	8.6678e-10	1.68103e-08	1.05617e-08	15925/17463/19192/19358/19173/19179/69077/56207/19188/19184/66997/19359/19182/70247/269523/19170	16
GO:1905369	CC	GO:1905369	endopeptidase complex	19/1001	98/28779	1.05348e-09	1.98302e-08	1.24591e-08	15925/17463/19192/19358/19173/76687/19179/69077/56207/19188/19184/66997/19359/19182/70247/269523/19170/69019/66624	19
GO:0005791	CC	GO:0005791	rough endoplasmic reticulum	15/1001	63/28779	3.04649e-09	5.57072e-08	3.50002e-08	17105/66481/66475/20090/54127/19942/19899/19988/27370/103963/18746/20335/66212/14950/20832	15
GO:0000793	CC	GO:0000793	condensed chromosome	36/1001	341/28779	3.95393e-09	7.02921e-08	4.41638e-08	56455/17345/12419/22385/11461/51810/14211/24061/20586/20588/103573/21973/19387/19134/70099/108989/68275/51869/57261/27360/17931/68094/97165/235559/93762/13018/66923/15270/23837/11799/235072/22589/56526/26914/12615/15078	36
GO:0016282	CC	GO:0016282	eukaryotic 43S preinitiation complex	9/1001	19/28779	4.85235e-09	8.39326e-08	5.27339e-08	20918/66085/78655/13669/27979/68135/73830/98221/16341	9
GO:0070069	CC	GO:0070069	cytochrome complex	12/1001	40/28779	6.67532e-09	1.12426e-07	7.06363e-08	17711/17708/66576/17710/12857/12867/17709/66445/12864/12868/20463/107197	12
GO:0042824	CC	GO:0042824	MHC class I peptide loading complex	8/1001	15/28779	1.07904e-08	1.77074e-07	1.11254e-07	12010/14964/14972/15015/12317/110557/213233/21354	8
GO:0030532	CC	GO:0030532	small nuclear ribonucleoprotein complex	15/1001	71/28779	1.75968e-08	2.81549e-07	1.76894e-07	53817/67332/67684/70769/68981/20637/66978/78651/319322/76522/66618/27756/20641/66094/56194	15
GO:0005852	CC	GO:0005852	eukaryotic translation initiation factor 3 complex	8/1001	16/28779	2.09205e-08	3.2414e-07	2.03653e-07	66085/78655/13669/27979/68135/73830/98221/16341	8
GO:0097525	CC	GO:0097525	spliceosomal snRNP complex	14/1001	62/28779	2.12717e-08	3.2414e-07	2.03653e-07	53817/67332/67684/68981/20637/66978/78651/319322/76522/66618/27756/20641/66094/56194	14
GO:0001726	CC	GO:0001726	ruffle	25/1001	196/28779	2.3426e-08	3.4167e-07	2.14668e-07	13627/27050/20195/17886/56193/16412/11426/21894/13169/19877/13367/50875/19684/18103/73723/18102/12539/69178/70719/218397/12306/14683/12332/11845/19353	25
GO:0005938	CC	GO:0005938	cell cortex	36/1001	365/28779	2.34898e-08	3.4167e-07	2.14668e-07	13627/53416/326618/17916/11461/17886/18643/11426/52398/27360/30926/72313/65113/13169/63986/19684/72042/215114/13728/66411/19229/20742/13806/60595/192176/235072/13424/56526/59069/18003/12306/320484/75547/11845/19353/227929	36
GO:0031252	CC	GO:0031252	cell leading edge	43/1001	485/28779	2.46884e-08	3.51124e-07	2.20608e-07	13627/27050/20195/11461/193385/17886/56193/16412/11426/104418/67972/14026/21894/13169/19877/13367/50875/19684/226251/18103/73723/19229/11308/20742/67804/22323/18102/12539/69178/70719/76088/18003/218397/246177/12306/22352/14683/12332/11845/19353/16825/26364/101314	43
GO:0000118	CC	GO:0000118	histone deacetylase complex	16/1001	84/28779	2.83163e-08	3.93966e-07	2.47525e-07	12419/17191/216848/12995/20185/56233/71954/107932/116871/23837/72895/238247/108155/15254/20220/20467	16
GO:0000792	CC	GO:0000792	heterochromatin	17/1001	101/28779	7.15431e-08	9.74204e-07	6.12082e-07	12419/22385/13433/22778/217578/15201/17191/93762/12412/68077/101739/22589/11674/26914/12615/50709/109113	17
GO:0005819	CC	GO:0005819	spindle	39/1001	435/28779	8.18907e-08	1.07323e-06	6.74301e-07	27050/22070/56455/51810/17886/24061/12211/19387/16970/20185/108989/20842/51869/19765/20111/17758/28114/235559/13367/232341/52276/12412/218914/18221/12175/12313/11651/59008/11799/235072/56526/22154/18003/227613/26920/26934/75316/12332/68045	39
GO:1902495	CC	GO:1902495	transmembrane transporter complex	42/1001	488/28779	8.21694e-08	1.07323e-06	6.74301e-07	17711/17719/17705/20202/17708/66576/114143/17721/17710/12857/12867/11938/17709/70316/17717/17716/68198/75406/12313/19229/14225/68194/66445/12864/67273/110854/67264/12868/100604/16498/20463/17706/17720/66414/67130/102631912/17718/66416/66144/17991/107197/54405	42
GO:1905368	CC	GO:1905368	peptidase complex	19/1001	128/28779	9.98942e-08	1.27865e-06	8.0336e-07	15925/17463/19192/19358/19173/76687/19179/69077/56207/19188/19184/66997/19359/19182/70247/269523/19170/69019/66624	19
GO:0022624	CC	GO:0022624	proteasome accessory complex	9/1001	26/28779	1.3174e-07	1.65321e-06	1.03869e-06	17463/19192/19179/69077/19188/19184/66997/19182/70247	9
GO:0071013	CC	GO:0071013	catalytic step 2 spliceosome	18/1001	119/28779	1.61046e-07	1.9821e-06	1.24533e-06	110809/51810/75956/76936/19134/98758/67332/56403/68981/18949/319322/27756/20641/66094/21681/13207/15382/68592	18
GO:0120114	CC	GO:0120114	Sm-like protein family complex	15/1001	84/28779	1.86904e-07	2.25695e-06	1.41802e-06	53817/67332/67684/70769/68981/20637/66978/78651/319322/76522/66618/27756/20641/66094/56194	15
GO:0042470	CC	GO:0042470	melanosome	17/1001	108/28779	1.96186e-07	2.28289e-06	1.43432e-06	16412/22027/71853/15481/19384/22627/54401/20514/53605/12306/15519/19035/12332/14674/19353/68581/17254	17
GO:0048770	CC	GO:0048770	pigment granule	17/1001	108/28779	1.96186e-07	2.28289e-06	1.43432e-06	16412/22027/71853/15481/19384/22627/54401/20514/53605/12306/15519/19035/12332/14674/19353/68581/17254	17
GO:0005741	CC	GO:0005741	mitochondrial outer membrane	24/1001	212/28779	4.24884e-07	4.85582e-06	3.05086e-06	22187/22190/66427/15275/56428/52637/271564/68682/18102/215243/66169/17872/22333/67247/67705/12047/231086/66437/72512/66379/12177/67391/54673/12045	24
GO:0072686	CC	GO:0072686	mitotic spindle	21/1001	180/28779	1.35084e-06	1.51674e-05	9.5295e-06	27050/56455/51810/24061/19387/20185/108989/20842/17758/13367/232341/218914/18221/22154/18003/227613/26920/26934/75316/12332/68045	21
GO:0019867	CC	GO:0019867	outer membrane	25/1001	246/28779	1.84867e-06	2.00534e-05	1.25993e-05	22187/22190/66427/15275/56428/52637/271564/13806/68682/18102/215243/66169/17872/22333/67247/67705/12047/231086/66437/72512/66379/12177/67391/54673/12045	25
GO:0031968	CC	GO:0031968	organelle outer membrane	25/1001	246/28779	1.84867e-06	2.00534e-05	1.25993e-05	22187/22190/66427/15275/56428/52637/271564/13806/68682/18102/215243/66169/17872/22333/67247/67705/12047/231086/66437/72512/66379/12177/67391/54673/12045	25
GO:0000779	CC	GO:0000779	condensed chromosome, centromeric region	21/1001	185/28779	2.10937e-06	2.24999e-05	1.41365e-05	56455/12419/11461/51810/24061/20586/20588/103573/19387/19134/108989/17931/68094/66923/23837/11799/235072/22589/56526/12615/15078	21
GO:0000932	CC	GO:0000932	P-body	15/1001	101/28779	2.16584e-06	2.27236e-05	1.4277e-05	20128/15568/22608/213988/21969/22695/13684/232791/234594/78651/27756/108767/19182/80287/18412	15
GO:0042105	CC	GO:0042105	alpha-beta T cell receptor complex	6/1001	13/28779	2.42701e-06	2.46554e-05	1.54907e-05	16071/100125263/15170/12500/12502/100125262	6
GO:0071735	CC	GO:0071735	IgG immunoglobulin complex	6/1001	13/28779	2.42701e-06	2.46554e-05	1.54907e-05	110785/380795/16017/404711/16016/16071	6
GO:0045277	CC	GO:0045277	respiratory chain complex IV	8/1001	27/28779	2.56595e-06	2.56595e-05	1.61216e-05	17708/17710/12857/12867/17709/12864/12868/20463	8
GO:0090734	CC	GO:0090734	site of DNA damage	17/1001	130/28779	2.83675e-06	2.79311e-05	1.75488e-05	56455/12419/74355/68275/51869/56045/235559/93762/12412/19891/107932/15270/72612/269523/26914/106504/56443	17
GO:0101031	CC	GO:0101031	protein folding chaperone complex	9/1001	37/28779	3.71713e-06	3.60449e-05	2.26467e-05	20867/67838/15481/56351/12462/12468/12539/12469/414077	9
GO:0030496	CC	GO:0030496	midbody	24/1001	241/28779	4.20177e-06	4.01363e-05	2.52172e-05	51810/12211/22027/14007/19384/52276/19684/18221/234388/13877/14694/11799/235072/320165/56526/12306/26920/26934/22320/12332/11845/54138/17274/54673	24
GO:0042101	CC	GO:0042101	T cell receptor complex	7/1001	22/28779	6.50497e-06	6.12232e-05	3.84659e-05	16071/100125263/15170/12500/12502/100125262/12511	7
GO:0032993	CC	GO:0032993	protein-DNA complex	24/1001	248/28779	6.87026e-06	6.37242e-05	4.00372e-05	14281/16478/15081/11461/17215/22778/17217/68275/17216/21969/17219/19891/17220/107932/15270/50708/19664/26914/12615/50709/319156/15078/20687/77605	24
GO:0005838	CC	GO:0005838	proteasome regulatory particle	7/1001	23/28779	9.07028e-06	8.17602e-05	5.13691e-05	17463/19179/69077/19184/66997/19182/70247	7
GO:0042571	CC	GO:0042571	immunoglobulin complex, circulating	7/1001	23/28779	9.07028e-06	8.17602e-05	5.13691e-05	380795/16017/404711/16016/16069/16019/238447	7
GO:0001673	CC	GO:0001673	male germ cell nucleus	13/1001	87/28779	9.53092e-06	8.47193e-05	5.32283e-05	20586/20588/21973/68275/18538/21969/19384/81702/235559/13018/22099/15270/70248	13
GO:0000776	CC	GO:0000776	kinetochore	19/1001	173/28779	1.02803e-05	8.98628e-05	5.64599e-05	56455/12419/11461/51810/24061/20586/20588/103573/19387/19134/108989/17931/68094/66923/23837/11799/235072/56526/15078	19
GO:0001772	CC	GO:0001772	immunological synapse	10/1001	52/28779	1.03904e-05	8.98628e-05	5.64599e-05	17886/18646/67972/18761/16854/18003/192662/16797/12487/12511	10
GO:0016281	CC	GO:0016281	eukaryotic translation initiation factor 4F complex	5/1001	10/28779	1.09786e-05	9.34953e-05	5.87421e-05	208643/230861/13684/13681/13690	5
GO:0005684	CC	GO:0005684	U2-type spliceosomal complex	15/1001	115/28779	1.11026e-05	9.34953e-05	5.87421e-05	75956/22185/67332/67684/68981/20637/66978/78651/319322/76522/27756/20641/66094/56194/68592	15
GO:0045335	CC	GO:0045335	phagocytic vesicle	16/1001	131/28779	1.3355e-05	0.000111003	6.9742e-05	12010/12521/14964/14972/17886/12317/14026/57778/16330/16573/22352/15040/22320/12332/17274/21354	16
GO:0016234	CC	GO:0016234	inclusion body	12/1001	78/28779	1.53998e-05	0.000124232	7.80539e-05	19387/14775/20238/108989/18761/23806/19386/53319/19184/19156/24128/18412	12
GO:0071004	CC	GO:0071004	U2-type prespliceosome	6/1001	17/28779	1.5529e-05	0.000124232	7.80539e-05	22185/67684/20637/66978/66094/56194	6
GO:0071010	CC	GO:0071010	prespliceosome	6/1001	17/28779	1.5529e-05	0.000124232	7.80539e-05	22185/67684/20637/66978/66094/56194	6
GO:0042555	CC	GO:0042555	MCM complex	5/1001	11/28779	1.95492e-05	0.000152579	9.5864e-05	17215/17217/17216/17219/17220	5
GO:0071162	CC	GO:0071162	CMG complex	5/1001	11/28779	1.95492e-05	0.000152579	9.5864e-05	17215/17217/17216/17219/17220	5
GO:0098562	CC	GO:0098562	cytoplasmic side of membrane	21/1001	214/28779	2.05097e-05	0.000158147	9.9362e-05	20090/54127/19942/17886/27370/12481/50778/67972/11938/52637/14225/19211/69178/16498/320484/26934/14683/14700/14950/14674/75620	21
GO:0030863	CC	GO:0030863	cortical cytoskeleton	15/1001	122/28779	2.27592e-05	0.000173404	0.000108948	13627/326618/17916/11461/17886/13169/63986/19684/72042/215114/20742/60595/192176/59069/75547	15
GO:0043073	CC	GO:0043073	germ cell nucleus	14/1001	110/28779	2.86192e-05	0.000215485	0.000135387	13433/20586/20588/21973/68275/18538/21969/19384/81702/235559/13018/22099/15270/70248	14
GO:0042612	CC	GO:0042612	MHC class I protein complex	7/1001	27/28779	2.90899e-05	0.000216483	0.000136014	12010/14964/14972/15015/110557/15040/15039	7
GO:0005685	CC	GO:0005685	U1 snRNP	6/1001	19/28779	3.20702e-05	0.000235919	0.000148225	67332/67684/20637/66978/20641/56194	6
GO:0030027	CC	GO:0030027	lamellipodium	21/1001	221/28779	3.31603e-05	0.000241166	0.000151522	11461/17886/16412/104418/14026/13169/19877/50875/19684/226251/18103/19229/11308/67804/22323/76088/18003/246177/12332/19353/101314	21
GO:0016514	CC	GO:0016514	SWI/SNF complex	7/1001	28/28779	3.76255e-05	0.000267559	0.000168105	11461/20586/20588/93760/68094/58208/66923	7
GO:0030867	CC	GO:0030867	rough endoplasmic reticulum membrane	7/1001	28/28779	3.76255e-05	0.000267559	0.000168105	20090/54127/19942/27370/20335/66212/20832	7
GO:0098798	CC	GO:0098798	mitochondrial protein-containing complex	18/1001	175/28779	4.216e-05	0.00029651	0.000186294	110826/27397/70316/66292/66148/76614/66407/67270/56282/30055/102060/66169/68836/22333/121022/353242/231086/67840	18
GO:0016605	CC	GO:0016605	PML body	14/1001	114/28779	4.28378e-05	0.000298002	0.000187231	12419/216848/12995/68275/235559/17347/19891/20610/19211/22589/20687/16341/18412/13001	14
GO:0005884	CC	GO:0005884	actin filament	15/1001	129/28779	4.41288e-05	0.000303682	0.0001908	326618/17916/11461/17886/13169/14360/13367/56351/50875/72042/13728/192176/59069/75547/19353	15
GO:0031261	CC	GO:0031261	DNA replication preinitiation complex	5/1001	13/28779	5.13786e-05	0.000338993	0.000212986	17215/17217/17216/17219/17220	5
GO:0034518	CC	GO:0034518	RNA cap binding complex	5/1001	13/28779	5.13786e-05	0.000338993	0.000212986	208643/230861/13684/13681/13690	5
GO:0045275	CC	GO:0045275	respiratory chain complex III	5/1001	13/28779	5.13786e-05	0.000338993	0.000212986	17711/17708/66576/66445/107197	5
GO:0071564	CC	GO:0071564	npBAF complex	5/1001	13/28779	5.13786e-05	0.000338993	0.000212986	11461/20586/20588/93760/68094	5
GO:0031256	CC	GO:0031256	leading edge membrane	19/1001	205/28779	0.000107686	0.000703256	0.000441848	13627/27050/193385/56193/16412/11426/67972/21894/13367/73723/20742/22323/18102/12539/70719/76088/246177/19353/26364	19
GO:0016586	CC	GO:0016586	RSC-type complex	5/1001	15/28779	0.000113115	0.000731248	0.000459435	11461/20586/20588/68094/66923	5
GO:0000803	CC	GO:0000803	sex chromosome	8/1001	44/28779	0.000121298	0.00077631	0.000487747	74355/51810/20588/15270/26914/15078/22210/20467	8
GO:0008180	CC	GO:0008180	COP9 signalosome	7/1001	34/28779	0.000142505	0.000903	0.000567346	56455/17886/26891/16797/210757/66915/71520	7
GO:0035861	CC	GO:0035861	site of double-strand break	12/1001	98/28779	0.000152608	0.000957541	0.000601613	56455/74355/68275/51869/56045/235559/93762/19891/15270/269523/106504/56443	12
GO:0071565	CC	GO:0071565	nBAF complex	5/1001	16/28779	0.000159825	0.000993086	0.000623945	11461/20586/20588/93760/68094	5
GO:0005868	CC	GO:0005868	cytoplasmic dynein complex	6/1001	25/28779	0.000175072	0.00107736	0.000676896	56455/108989/68097/13427/13424/209586	6
GO:0030139	CC	GO:0030139	endocytic vesicle	20/1001	233/28779	0.000203807	0.00124226	0.000780496	12010/12477/12521/14964/14972/17886/12317/14026/57778/16330/16573/14319/192786/22352/15040/22320/12332/11845/17274/21354	20
GO:0000791	CC	GO:0000791	euchromatin	10/1001	73/28779	0.000211233	0.00127537	0.0008013	16476/20586/66362/50708/72895/101739/15902/108155/50709/15251	10
GO:0071005	CC	GO:0071005	U2-type precatalytic spliceosome	9/1001	60/28779	0.000215931	0.00129155	0.000811466	75956/67332/68981/78651/319322/76522/27756/20641/66094	9
GO:0032398	CC	GO:0032398	MHC class Ib protein complex	6/1001	26/28779	0.000220929	0.00130921	0.000822563	14964/14972/15015/110557/15040/15039	6
GO:0032587	CC	GO:0032587	ruffle membrane	12/1001	102/28779	0.00022361	0.00131294	0.000824907	13627/27050/56193/16412/11426/21894/13367/73723/18102/12539/70719/19353	12
GO:0071011	CC	GO:0071011	precatalytic spliceosome	9/1001	61/28779	0.000245577	0.0014106	0.000886267	75956/67332/68981/78651/319322/76522/27756/20641/66094	9
GO:0005790	CC	GO:0005790	smooth endoplasmic reticulum	7/1001	37/28779	0.00024906	0.0014106	0.000886267	110954/12317/22027/71853/100037258/56486/19035	7
GO:0046540	CC	GO:0046540	U4/U6 x U5 tri-snRNP complex	7/1001	37/28779	0.00024906	0.0014106	0.000886267	67332/78651/76522/66618/27756/20641/66094	7
GO:0097526	CC	GO:0097526	spliceosomal tri-snRNP complex	7/1001	37/28779	0.00024906	0.0014106	0.000886267	67332/78651/76522/66618/27756/20641/66094	7
GO:0000805	CC	GO:0000805	X chromosome	4/1001	10/28779	0.000258289	0.00145004	0.000911048	74355/26914/15078/20467	4
GO:0000781	CC	GO:0000781	chromosome, telomeric region	14/1001	135/28779	0.000266822	0.00148492	0.00093296	12419/74355/15081/331401/51869/19046/12412/19891/269254/107932/15270/21681/22589/15078	14
GO:0044194	CC	GO:0044194	cytolytic granule	5/1001	18/28779	0.000295848	0.00163226	0.00102553	14939/19073/18646/12317/16573	5
GO:0001650	CC	GO:0001650	fibrillar center	15/1001	154/28779	0.000324923	0.00177736	0.0011167	20586/21429/23849/67134/70769/21969/21453/14113/93762/55989/68077/69833/69639/72515/30055	15
GO:0030864	CC	GO:0030864	cortical actin cytoskeleton	11/1001	92/28779	0.000350715	0.00190218	0.00119512	13627/17916/17886/13169/63986/19684/72042/215114/20742/60595/75547	11
GO:0005643	CC	GO:0005643	nuclear pore	10/1001	78/28779	0.00036596	0.00196819	0.00123659	19387/19385/108989/19384/19386/98386/53319/54563/16211/276770	10
GO:0042611	CC	GO:0042611	MHC protein complex	7/1001	40/28779	0.000411938	0.002197	0.00138035	12010/14964/14972/15015/110557/15040/15039	7
GO:0090575	CC	GO:0090575	RNA polymerase II transcription regulator complex	20/1001	249/28779	0.000483749	0.00255867	0.00160759	14281/16476/71514/16478/16477/51810/20194/12400/20846/104394/107932/19184/20848/15384/12306/12399/53314/28077/15251/16825	20
GO:0005657	CC	GO:0005657	replication fork	10/1001	81/28779	0.000497516	0.00260992	0.00163979	22385/13433/68275/18538/93762/19891/15270/19718/66131/22210	10
GO:0005732	CC	GO:0005732	sno(s)RNA-containing ribonucleoprotein complex	6/1001	30/28779	0.000506033	0.00263302	0.0016543	67134/70769/14113/78651/52530/55989	6
GO:0032432	CC	GO:0032432	actin filament bundle	12/1001	112/28779	0.000532958	0.00275075	0.00172827	326618/11461/17886/52398/14026/17931/226251/60595/192176/235072/59069/12306	12
GO:0008540	CC	GO:0008540	proteasome regulatory particle, base subcomplex	4/1001	12/28779	0.000575793	0.00292466	0.00183753	19179/19184/19182/70247	4
GO:0034663	CC	GO:0034663	endoplasmic reticulum chaperone complex	4/1001	12/28779	0.000575793	0.00292466	0.00183753	22027/71853/67838/19035	4
GO:0098554	CC	GO:0098554	cytoplasmic side of endoplasmic reticulum membrane	5/1001	21/28779	0.000644257	0.00324665	0.00203984	20090/54127/19942/27370/14950	5
GO:0042405	CC	GO:0042405	nuclear inclusion body	4/1001	13/28779	0.000808866	0.00401873	0.00252493	20238/108989/19386/53319	4
GO:0070822	CC	GO:0070822	Sin3-type complex	5/1001	22/28779	0.000810025	0.00401873	0.00252493	12995/71954/238247/108155/20467	5
GO:0001725	CC	GO:0001725	stress fiber	11/1001	102/28779	0.000849386	0.00412524	0.00259184	326618/11461/17886/52398/14026/17931/226251/60595/235072/59069/12306	11
GO:0097517	CC	GO:0097517	contractile actin filament bundle	11/1001	102/28779	0.000849386	0.00412524	0.00259184	326618/11461/17886/52398/14026/17931/226251/60595/235072/59069/12306	11
GO:0000307	CC	GO:0000307	cyclin-dependent protein kinase holoenzyme complex	8/1001	58/28779	0.00085466	0.00412524	0.00259184	12445/12444/57261/18538/54124/264064/66197/12450	8
GO:0099522	CC	GO:0099522	cytosolic region	9/1001	72/28779	0.000857964	0.00412524	0.00259184	15481/18750/13684/20610/16573/19211/15384/108155/233908	9
GO:0090543	CC	GO:0090543	Flemming body	6/1001	33/28779	0.000863722	0.00412524	0.00259184	12211/14007/26920/26934/12332/11845	6
GO:0005874	CC	GO:0005874	microtubule	31/1001	489/28779	0.00106928	0.00506919	0.00318492	22070/56455/51810/14228/11426/22143/22146/15481/30948/13669/17758/68097/13427/16765/18221/12313/66411/16573/12462/12468/22145/11799/16498/13424/12469/22154/227613/56486/28146/54354/67443	31
GO:0008250	CC	GO:0008250	oligosaccharyltransferase complex	4/1001	14/28779	0.00110136	0.00514503	0.00323257	109154/103963/13135/67695	4
GO:0035060	CC	GO:0035060	brahma complex	4/1001	14/28779	0.00110136	0.00514503	0.00323257	11461/20588/93760/68094	4
GO:0099524	CC	GO:0099524	postsynaptic cytosol	7/1001	47/28779	0.00112547	0.00521958	0.00327941	15481/13684/20610/16573/19211/108155/233908	7
GO:0000313	CC	GO:0000313	organellar ribosome	10/1001	90/28779	0.00114515	0.00522825	0.00328486	27397/66292/66407/67270/56282/102060/68836/121022/353242/67840	10
GO:0005761	CC	GO:0005761	mitochondrial ribosome	10/1001	90/28779	0.00114515	0.00522825	0.00328486	27397/66292/66407/67270/56282/102060/68836/121022/353242/67840	10
GO:0031965	CC	GO:0031965	nuclear membrane	23/1001	326/28779	0.00115185	0.00522825	0.00328486	15370/66940/15483/103573/19387/12444/13537/108989/51869/16906/81702/76933/80913/19386/21917/98386/13418/54563/16211/13806/20462/218397/52668	23
GO:0005797	CC	GO:0005797	Golgi medial cisterna	5/1001	24/28779	0.00123418	0.00556249	0.00349485	14964/14972/15015/110557/56374	5
GO:0031672	CC	GO:0031672	A band	7/1001	49/28779	0.0014476	0.00644732	0.00405078	319195/19989/19988/66480/17931/20742/11674	7
GO:0031010	CC	GO:0031010	ISWI-type complex	4/1001	15/28779	0.00146072	0.00644732	0.00405078	22385/217578/207165/93762	4
GO:0098553	CC	GO:0098553	lumenal side of endoplasmic reticulum membrane	4/1001	15/28779	0.00146072	0.00644732	0.00405078	14964/14972/15040/14950	4
GO:0098802	CC	GO:0098802	plasma membrane signaling receptor complex	16/1001	198/28779	0.00160008	0.00701404	0.00440685	110785/16071/12010/16019/100125263/16412/15170/12500/12502/19229/16421/192176/16182/22029/100125262/12511	16
GO:0042641	CC	GO:0042641	actomyosin	11/1001	111/28779	0.00170274	0.00741329	0.00465769	326618/11461/17886/52398/14026/17931/226251/60595/235072/59069/12306	11
GO:0005774	CC	GO:0005774	vacuolar membrane	25/1001	378/28779	0.00177005	0.00762054	0.0047879	12010/14964/14972/114143/317757/15481/75909/16573/271564/110557/215243/12306/68652/56486/22320/15039/66144/56374/66508/18807/72512/67443/17254/75620/54673	25
GO:0005925	CC	GO:0005925	focal adhesion	16/1001	200/28779	0.00177416	0.00762054	0.0047879	244895/11461/17886/16412/14026/21894/16363/19684/104444/14248/19229/16421/22323/60595/18003/18186	16
GO:0005759	CC	GO:0005759	mitochondrial matrix	25/1001	380/28779	0.00190057	0.00810908	0.00509485	27050/107029/15510/21915/110826/27397/66292/66148/104444/66407/67270/56282/67267/67273/102060/11363/12261/68836/15528/22333/121022/353242/68263/231086/67840	25
GO:0017053	CC	GO:0017053	transcription repressor complex	9/1001	82/28779	0.00217176	0.00920482	0.00578329	16476/16478/12419/20185/30948/54401/19664/238247/20687	9
GO:0005689	CC	GO:0005689	U12-type spliceosomal complex	5/1001	28/28779	0.00254382	0.0107108	0.00672951	67332/22608/319322/20641/66094	5
GO:0005666	CC	GO:0005666	RNA polymerase III complex	4/1001	18/28779	0.00301347	0.0124427	0.00781763	67005/69833/20018/66420	4
GO:0016581	CC	GO:0016581	NuRD complex	4/1001	18/28779	0.00301347	0.0124427	0.00781763	17191/216848/107932/116871	4
GO:0090545	CC	GO:0090545	CHD-type complex	4/1001	18/28779	0.00301347	0.0124427	0.00781763	17191/216848/107932/116871	4
GO:0015030	CC	GO:0015030	Cajal body	7/1001	56/28779	0.00316902	0.0130011	0.00816845	75956/103573/70769/23806/14113/52530/55989	7
GO:0032153	CC	GO:0032153	cell division site	8/1001	71/28779	0.00319504	0.0130244	0.00818307	17886/52398/19684/235072/56526/59069/26934/11845	8
GO:0061695	CC	GO:0061695	transferase complex, transferring phosphorus-containing groups	19/1001	272/28779	0.00330849	0.0134015	0.00842002	56421/12445/12444/12995/57261/18538/67005/66979/54124/264064/18746/18707/19184/69833/66197/12450/20018/13001/66420	19
GO:0042588	CC	GO:0042588	zymogen granule	5/1001	30/28779	0.00348309	0.0137672	0.00864979	19073/15510/108155/22320/68581	5
GO:0030055	CC	GO:0030055	cell-substrate junction	16/1001	214/28779	0.00349192	0.0137672	0.00864979	244895/11461/17886/16412/14026/21894/16363/19684/104444/14248/19229/16421/22323/60595/18003/18186	16
GO:0000315	CC	GO:0000315	organellar large ribosomal subunit	7/1001	57/28779	0.00350634	0.0137672	0.00864979	27397/67270/56282/102060/68836/353242/67840	7
GO:0005762	CC	GO:0005762	mitochondrial large ribosomal subunit	7/1001	57/28779	0.00350634	0.0137672	0.00864979	27397/67270/56282/102060/68836/353242/67840	7
GO:0032154	CC	GO:0032154	cleavage furrow	7/1001	57/28779	0.00350634	0.0137672	0.00864979	17886/19684/235072/56526/59069/26934/11845	7
GO:1902554	CC	GO:1902554	serine/threonine protein kinase complex	11/1001	123/28779	0.00381492	0.0148875	0.00935365	12445/12444/12995/57261/18538/54124/264064/19184/66197/12450/13001	11
GO:1904115	CC	GO:1904115	axon cytoplasm	7/1001	58/28779	0.00387029	0.015012	0.00943191	56455/19387/19385/11774/16573/15251/20655	7
GO:0001939	CC	GO:0001939	female pronucleus	3/1001	10/28779	0.0041909	0.016061	0.0100909	51869/12412/74319	3
GO:0005832	CC	GO:0005832	chaperonin-containing T-complex	3/1001	10/28779	0.0041909	0.016061	0.0100909	12462/12468/12469	3
GO:0031970	CC	GO:0031970	organelle envelope lumen	10/1001	108/28779	0.00444039	0.0169158	0.010628	13063/76614/104444/12301/11651/67267/30055/22154/67705/20655	10
GO:0005686	CC	GO:0005686	U2 snRNP	4/1001	20/28779	0.004515	0.0169976	0.0106794	67332/68981/319322/20641	4
GO:0098985	CC	GO:0098985	asymmetric, glutamatergic, excitatory synapse	4/1001	20/28779	0.004515	0.0169976	0.0106794	16412/22629/107932/108155	4
GO:0043596	CC	GO:0043596	nuclear replication fork	6/1001	47/28779	0.00554797	0.020667	0.0129848	22385/68275/18538/93762/19891/66131	6
GO:0005687	CC	GO:0005687	U4 snRNP	3/1001	11/28779	0.00561448	0.020667	0.0129848	53817/67332/20641	3
GO:0030670	CC	GO:0030670	phagocytic vesicle membrane	7/1001	62/28779	0.00561884	0.020667	0.0129848	12010/14964/14972/16330/15040/17274/21354	7
GO:0097225	CC	GO:0097225	sperm midpiece	7/1001	62/28779	0.00561884	0.020667	0.0129848	23833/15510/12313/271564/15519/56486/18412	7
GO:0035145	CC	GO:0035145	exon-exon junction complex	5/1001	34/28779	0.00606655	0.0220602	0.0138602	110809/56215/18949/21681/20220	5
GO:0070971	CC	GO:0070971	endoplasmic reticulum exit site	5/1001	34/28779	0.00606655	0.0220602	0.0138602	14964/14972/15015/110557/18570	5
GO:0002102	CC	GO:0002102	podosome	6/1001	48/28779	0.00615788	0.0222658	0.0139894	326618/11461/13169/14248/192176/59069	6
GO:0005875	CC	GO:0005875	microtubule associated complex	12/1001	151/28779	0.00664681	0.0237651	0.0149314	56455/108989/22627/68097/52276/13427/16573/11799/13424/209586/56486/67443	12
GO:0098685	CC	GO:0098685	Schaffer collateral - CA1 synapse	12/1001	151/28779	0.00664681	0.0237651	0.0149314	11461/18643/16412/104418/19765/14360/19877/215114/19229/20848/192662/216238	12
GO:0099523	CC	GO:0099523	presynaptic cytosol	6/1001	49/28779	0.00681513	0.0242212	0.0152179	15481/18750/20610/15384/108155/233908	6
GO:0030427	CC	GO:0030427	site of polarized growth	17/1001	250/28779	0.00685007	0.0242212	0.0152179	14228/72313/22627/13169/12847/72042/269254/12313/19229/11308/16573/277360/13806/192176/59069/15519/18186	17
GO:0005798	CC	GO:0005798	Golgi-associated vesicle	9/1001	98/28779	0.00714942	0.0251408	0.0157957	17105/12847/16432/14683/64011/74277/67023/68581/17274	9
GO:0005697	CC	GO:0005697	telomerase holoenzyme complex	4/1001	23/28779	0.00759797	0.0265721	0.016695	51810/67332/56351/52530	4
GO:0005776	CC	GO:0005776	autophagosome	10/1001	117/28779	0.00775323	0.0268594	0.0168754	15481/75909/14319/52857/56486/72512/18412/11993/67443/54673	10
GO:0016235	CC	GO:0016235	aggresome	5/1001	36/28779	0.00776403	0.0268594	0.0168754	19387/18761/19156/24128/18412	5
GO:1902911	CC	GO:1902911	protein kinase complex	11/1001	136/28779	0.00805268	0.0277081	0.0174087	12445/12444/12995/57261/18538/54124/264064/19184/66197/12450/13001	11
GO:0120111	CC	GO:0120111	neuron projection cytoplasm	9/1001	100/28779	0.00813155	0.0278299	0.0174852	56455/19387/19385/11774/16573/15384/15251/13688/20655	9
GO:0005637	CC	GO:0005637	nuclear inner membrane	6/1001	51/28779	0.00827962	0.0281859	0.0177089	16906/76933/21917/98386/20462/52668	6
GO:0030175	CC	GO:0030175	filopodium	10/1001	119/28779	0.00869736	0.0294514	0.018504	193385/16412/22288/53323/19684/11308/22323/13424/246177/11845	10
GO:0000346	CC	GO:0000346	transcription export complex	4/1001	24/28779	0.00887073	0.0298804	0.0187735	53817/331401/53319/21681	4
GO:0005736	CC	GO:0005736	RNA polymerase I complex	3/1001	13/28779	0.00923959	0.0304811	0.019151	69833/20018/66420	3
GO:0005940	CC	GO:0005940	septin ring	3/1001	13/28779	0.00923959	0.0304811	0.019151	52398/235072/56526	3
GO:0031105	CC	GO:0031105	septin complex	3/1001	13/28779	0.00923959	0.0304811	0.019151	52398/235072/56526	3
GO:0031209	CC	GO:0031209	SCAR complex	3/1001	13/28779	0.00923959	0.0304811	0.019151	11308/76884/101314	3
GO:0001741	CC	GO:0001741	XY body	4/1001	25/28779	0.0102749	0.0335506	0.0210795	20588/15270/22210/20467	4
GO:0098576	CC	GO:0098576	lumenal side of membrane	4/1001	25/28779	0.0102749	0.0335506	0.0210795	14964/14972/15040/14950	4
GO:0008287	CC	GO:0008287	protein serine/threonine phosphatase complex	6/1001	54/28779	0.0108807	0.03517	0.0220969	17931/19046/110854/68734/17872/51792	6
GO:1903293	CC	GO:1903293	phosphatase complex	6/1001	54/28779	0.0108807	0.03517	0.0220969	17931/19046/110854/68734/17872/51792	6
GO:0034709	CC	GO:0034709	methylosome	3/1001	14/28779	0.0114591	0.0366691	0.0230388	67332/13877/20641	3
GO:0140288	CC	GO:0140288	GBAF complex	3/1001	14/28779	0.0114591	0.0366691	0.0230388	11461/20586/20588	3
GO:0033106	CC	GO:0033106	cis-Golgi network membrane	4/1001	26/28779	0.0118152	0.0376205	0.0236365	14964/14972/110557/15039	4
GO:0031253	CC	GO:0031253	cell projection membrane	23/1001	396/28779	0.0120887	0.0383009	0.024064	13627/27050/193385/56193/16412/11426/22288/67972/21894/13367/73723/20742/22323/18102/12539/70719/76088/15519/11845/56443/14674/19353/17274	23
GO:0000786	CC	GO:0000786	nucleosome	10/1001	127/28779	0.0133785	0.0421786	0.0265004	15081/11461/15270/50708/26914/12615/50709/319156/15078/77605	10
GO:0005769	CC	GO:0005769	early endosome	25/1001	445/28779	0.0134779	0.0422836	0.0265663	14939/14964/14972/76295/15510/11774/13169/78670/16330/67804/18102/110557/69178/209086/12306/22320/15039/216238/11845/18807/19353/18186/54673/227929/19244	25
GO:0034708	CC	GO:0034708	methyltransferase complex	9/1001	109/28779	0.0138669	0.0429499	0.0269849	12419/67332/18193/67302/66310/13877/20641/665775/67148	9
GO:0070062	CC	GO:0070062	extracellular exosome	9/1001	109/28779	0.0138669	0.0429499	0.0269849	15925/22608/15481/15510/28114/15525/11674/16423/12306	9
GO:0031904	CC	GO:0031904	endosome lumen	3/1001	15/28779	0.0139587	0.0429499	0.0269849	15925/18646/15481	3
GO:0032156	CC	GO:0032156	septin cytoskeleton	3/1001	15/28779	0.0139587	0.0429499	0.0269849	52398/235072/56526	3
GO:0009898	CC	GO:0009898	cytoplasmic side of plasma membrane	12/1001	169/28779	0.0154083	0.0471834	0.0296448	17886/12481/50778/67972/11938/19211/69178/16498/26934/14683/14700/14674	12
GO:0005765	CC	GO:0005765	lysosomal membrane	19/1001	317/28779	0.015769	0.04783	0.0300511	12010/14964/14972/317757/15481/16573/271564/110557/215243/12306/68652/22320/15039/56374/66508/18807/72512/17254/75620	19
GO:0098852	CC	GO:0098852	lytic vacuole membrane	19/1001	317/28779	0.015769	0.04783	0.0300511	12010/14964/14972/317757/15481/16573/271564/110557/215243/12306/68652/22320/15039/56374/66508/18807/72512/17254/75620	19
GO:1903561	CC	GO:1903561	extracellular vesicle	10/1001	131/28779	0.0163284	0.0492934	0.0309705	15925/22608/15481/15510/28114/11774/15525/11674/16423/12306	10
GO:0031901	CC	GO:0031901	early endosome membrane	13/1001	191/28779	0.0165559	0.0493796	0.0310247	14964/14972/76295/16330/67804/110557/69178/22320/15039/216238/11845/18807/19353	13
GO:0030135	CC	GO:0030135	coated vesicle	16/1001	254/28779	0.0167111	0.0493796	0.0310247	17105/12477/114143/15510/11774/13169/12847/215114/14683/64011/67023/66144/18570/68581/17274/216705	16
GO:0005758	CC	GO:0005758	mitochondrial intermembrane space	8/1001	94/28779	0.0167274	0.0493796	0.0310247	13063/76614/104444/11651/67267/30055/67705/20655	8
GO:0030014	CC	GO:0030014	CCR4-NOT complex	3/1001	16/28779	0.0167428	0.0493796	0.0310247	22695/232791/234594	3
GO:0044754	CC	GO:0044754	autolysosome	3/1001	16/28779	0.0167428	0.0493796	0.0310247	14319/18412/67443	3
GO:0003735	MF	GO:0003735	structural constituent of ribosome	80/971	176/28366	2.98051e-69	2.7838e-66	1.86674e-66	66481/67248/19946/67186/267019/68436/78294/20088/26451/67281/65019/66475/319195/57294/19981/14109/20090/54127/19951/67671/20044/20005/20115/56040/68052/19982/19941/67025/268449/27050/270106/76846/22187/19989/27207/20091/76808/20055/20102/19942/54217/100503670/20104/57808/19899/19921/20042/20103/19934/110954/20054/19988/27370/66480/19933/67427/67945/66489/68028/20085/269261/11837/27367/19896/22186…	80
GO:0003729	MF	GO:0003729	mRNA binding	83/971	409/28366	4.47265e-40	2.08873e-37	1.40065e-37	19946/13627/20044/20115/68052/19941/27050/12193/19989/20091/77134/12696/100503670/20104/110809/20103/51810/67996/19988/208643/27041/27370/73158/230861/230908/56200/75956/17191/19291/76936/66489/12317/67040/53817/15568/23983/22608/67684/51886/108989/331401/14007/52874/22695/80913/56403/13669/13684/20637/12847/18139/110611/66978/20492/22099/53319/52530/18746/76522/70439/83486/66870/225027/20462/696…	83
GO:0019843	MF	GO:0019843	rRNA binding	25/971	73/28366	8.23768e-19	2.56466e-16	1.7198e-16	67281/65019/319195/20005/68052/67025/268449/27050/76846/19989/27207/20102/12696/100503670/19921/20103/19988/56200/269261/11837/27367/26961/68077/121022/102462	25
GO:0043021	MF	GO:0043021	ribonucleoprotein complex binding	37/971	206/28366	1.16032e-16	2.70936e-14	1.81682e-14	66481/67186/56040/19652/12419/51810/27041/18712/73158/224742/20918/66489/12995/67332/70769/24015/70316/20637/13418/74838/66870/13665/66384/20641/14694/18102/56449/12261/13211/20335/13207/276770/20556/73830/66212/69019/13001	37
GO:0003697	MF	GO:0003697	single-stranded DNA binding	29/971	124/28366	1.55251e-16	2.9001e-14	1.94473e-14	16069/16019/50926/51810/17215/14211/19291/70099/17217/23983/22608/68275/56045/19290/17216/21969/17219/19891/22099/17220/18102/56449/13211/21681/20024/98415/12785/18521/15382	29
GO:0044389	MF	GO:0044389	ubiquitin-like protein ligase binding	46/971	347/28366	4.2582e-15	6.6286e-13	4.44496e-13	78294/65019/14109/16476/67025/22187/100503670/72828/22190/56338/19387/12317/22143/18035/21991/15481/15510/23806/22186/22627/53323/20846/19891/21938/18813/12301/20610/19229/60595/70247/269523/68612/22154/23994/15519/18521/56486/15251/14950/22029/72512/18412/11993/225896/67443/22210	46
GO:0016887	MF	GO:0016887	ATP hydrolysis activity	49/971	396/28366	8.38229e-15	1.11844e-12	7.49994e-13	74355/11461/17215/27041/14211/70472/24061/20586/56200/11426/15925/224742/216848/67040/22027/70099/53817/17217/50497/76295/15481/67972/17216/11938/24015/17219/19179/66942/93762/13681/17220/107932/19718/16573/19184/12462/54343/12468/19182/269523/13211/13424/12648/22589/12469/13207/15519/109151/21354	49
GO:0031625	MF	GO:0031625	ubiquitin protein ligase binding	43/971	326/28366	4.01875e-14	4.69189e-12	3.14626e-12	78294/65019/14109/16476/67025/22187/100503670/72828/22190/56338/19387/12317/22143/18035/21991/15481/15510/23806/22186/22627/53323/19891/21938/18813/12301/19229/60595/70247/269523/22154/23994/15519/18521/56486/15251/14950/22029/72512/18412/11993/225896/67443/22210	43
GO:0009055	MF	GO:0009055	electron transfer activity	18/971	53/28366	7.44669e-14	7.72801e-12	5.1822e-12	17711/17719/17708/66576/13063/17721/17710/110826/17709/17717/17716/75406/67680/66445/67273/17720/17718/17991	18
GO:0015453	MF	GO:0015453	oxidoreduction-driven active transmembrane transporter activity	15/971	35/28366	1.59801e-13	1.49254e-11	1.00086e-11	17711/17719/17708/66576/17721/17710/17709/17717/17716/75406/66445/67273/17720/17718/17991	15
GO:0043022	MF	GO:0043022	ribosome binding	24/971	122/28366	3.52685e-12	2.90871e-10	1.9505e-10	66481/19652/27041/18712/73158/224742/20918/24015/70316/13418/74838/66870/13665/66384/14694/18102/12261/13211/20335/276770/20556/73830/66212/69019	24
GO:0061629	MF	GO:0061629	RNA polymerase II-specific DNA-binding transcription factor binding	44/971	387/28366	3.7371e-12	2.90871e-10	1.9505e-10	14281/16476/20893/16478/15370/13433/11461/20586/108655/14228/12317/18035/18193/20185/93760/18538/18018/22629/56070/11518/20846/234594/107932/14886/19359/14897/15525/19664/60595/13211/320165/20848/13207/15902/17684/52668/109113/20687/15251/233908/72512/18227/16825/13001	44
GO:0003730	MF	GO:0003730	mRNA 3'-UTR binding	24/971	125/28366	6.09963e-12	4.38235e-10	2.93869e-10	20115/12193/77134/12696/100503670/51810/73158/230908/15568/23983/14007/22695/80913/56403/52530/70439/66870/69639/70248/56878/56449/13207/15382/233908	24
GO:0140097	MF	GO:0140097	catalytic activity, acting on DNA	39/971	319/28366	6.8186e-12	4.54898e-10	3.05043e-10	27050/74355/13433/17215/27041/70472/20586/56200/21973/216848/67040/207165/53817/16881/17217/93760/18538/17216/21969/17219/66942/93762/13681/56351/218914/17220/104444/107932/19718/18102/269523/13211/12648/20024/22589/13207/71175/18807/109151	39
GO:0008135	MF	GO:0008135	translation factor activity, RNA binding	20/971	92/28366	3.2637e-11	2.03219e-09	1.36274e-09	13627/208643/230861/20918/14852/226982/66085/55949/78655/13669/13684/13681/27979/13665/276770/68135/73830/98221/16341/13690	20
GO:0008094	MF	GO:0008094	ATP-dependent activity, acting on DNA	29/971	197/28366	3.89836e-11	2.27566e-09	1.526e-09	74355/17215/27041/70472/20586/56200/21973/216848/67040/207165/53817/17217/93760/17216/17219/66942/93762/13681/218914/17220/107932/19718/269523/13211/12648/20024/22589/13207/109151	29
GO:0051020	MF	GO:0051020	GTPase binding	38/971	337/28366	1.41038e-10	7.32976e-09	4.91514e-09	18643/103573/19387/18755/22608/105689/210293/19765/30948/19386/94176/19877/13367/75974/57778/16211/14569/20742/13806/27756/76884/243819/192786/192176/11799/223601/218397/192662/12306/14470/15519/75547/66508/80291/19353/20655/17274/101314	38
GO:0022853	MF	GO:0022853	active monoatomic ion transmembrane transporter activity	19/971	89/28366	1.41259e-10	7.32976e-09	4.91514e-09	17711/17719/17708/66576/114143/17721/17710/67972/11938/17709/17717/17716/75406/66445/67273/17720/17718/66144/17991	19
GO:0003743	MF	GO:0003743	translation initiation factor activity	16/971	63/28366	2.5484e-10	1.25274e-08	8.40053e-09	208643/230861/20918/226982/66085/78655/13669/13684/13681/27979/13665/68135/73830/98221/16341/13690	16
GO:0045182	MF	GO:0045182	translation regulator activity	15/971	55/28366	3.08562e-10	1.44099e-08	9.66287e-09	20044/76846/12696/110954/73158/224742/19291/23983/18755/19290/66870/14694/12785/13688/67869	15
GO:0140658	MF	GO:0140658	ATP-dependent chromatin remodeler activity	24/971	150/28366	3.26401e-10	1.45171e-08	9.73477e-09	74355/17215/27041/70472/20586/56200/216848/67040/53817/17217/93760/17216/17219/66942/93762/13681/17220/107932/269523/13211/12648/22589/13207/109151	24
GO:0003712	MF	GO:0003712	transcription coregulator activity	46/971	478/28366	3.57855e-10	1.51926e-08	1.01877e-08	16478/51810/20586/20128/67040/12400/18193/20185/57261/97165/56233/56070/18033/18813/18103/107932/18746/116871/67956/234388/70439/12227/13806/72895/101739/54343/60595/12261/13211/20024/59022/13207/15902/71175/17938/98415/17684/14797/28077/233908/20220/17936/18412/81489/16825/20467	46
GO:0140104	MF	GO:0140104	molecular carrier activity	31/971	247/28366	5.0823e-10	2.06386e-08	1.38397e-08	74355/17215/27041/70472/56200/103573/12317/67040/53817/17217/23983/50927/17216/17219/70316/19231/66942/13681/56428/17220/107932/16211/269523/13211/12648/22589/13207/53605/18521/73024/109151	31
GO:0051082	MF	GO:0051082	unfolded protein binding	18/971	89/28366	1.09408e-09	4.25778e-08	2.85515e-08	56612/12317/22027/67838/15481/56351/70356/18221/14976/12462/12468/12539/209586/12469/17938/15519/15528/81489	18
GO:0004386	MF	GO:0004386	helicase activity	23/971	151/28366	2.04782e-09	7.65067e-08	5.13034e-08	17215/27041/20586/56200/15201/67040/53817/17217/17216/17219/66942/93762/13681/17220/269254/107932/19718/13211/12648/20024/22589/13207/109151	23
GO:0008137	MF	GO:0008137	NADH dehydrogenase (ubiquinone) activity	9/971	18/28366	2.29061e-09	8.22857e-08	5.51786e-08	17719/17721/17717/17716/75406/67273/17720/17718/17991	9
GO:0051087	MF	GO:0051087	protein-folding chaperone binding	24/971	166/28366	2.6926e-09	9.3144e-08	6.24599e-08	27050/14964/14972/20867/13032/15015/15481/30948/15510/98386/13418/56351/70356/14976/100037258/14225/21946/12539/110557/11799/15528/15039/81489/20655	24
GO:0140597	MF	GO:0140597	protein carrier chaperone	25/971	180/28366	2.9493e-09	9.83802e-08	6.59712e-08	74355/17215/27041/70472/56200/67040/53817/17217/50927/17216/17219/19231/66942/13681/56428/17220/107932/269523/13211/12648/22589/13207/53605/73024/109151	25
GO:0015078	MF	GO:0015078	proton transmembrane transporter activity	22/971	144/28366	4.31488e-09	1.38969e-07	9.31889e-08	17711/17719/17705/17708/66576/114143/17721/17710/17709/17717/17716/75406/66445/18674/67273/17706/22228/17720/17718/66144/17991/72512	22
GO:0140713	MF	GO:0140713	histone chaperone activity	23/971	158/28366	5.02476e-09	1.56437e-07	1.04903e-07	74355/17215/27041/70472/56200/67040/53817/17217/50927/17216/17219/19231/66942/13681/17220/107932/269523/13211/12648/22589/13207/53605/109151	23
GO:0106222	MF	GO:0106222	lncRNA binding	11/971	33/28366	6.93367e-09	2.08905e-07	1.40086e-07	13433/51810/20586/67040/15568/14007/11938/80913/20848/18521/231086	11
GO:0034987	MF	GO:0034987	immunoglobulin receptor binding	9/971	21/28366	1.26212e-08	3.68381e-07	2.47027e-07	380795/16017/404711/16016/16069/16019/16854/192176/238447	9
GO:1990948	MF	GO:1990948	ubiquitin ligase inhibitor activity	7/971	11/28366	1.57744e-08	4.46463e-07	2.99386e-07	67281/65019/20115/67025/100503670/20054/67427	7
GO:0003954	MF	GO:0003954	NADH dehydrogenase activity	9/971	22/28366	2.07091e-08	5.68892e-07	3.81484e-07	17719/17721/17717/17716/75406/67273/17720/17718/17991	9
GO:0015399	MF	GO:0015399	primary active transmembrane transporter activity	21/971	144/28366	2.24267e-08	5.81847e-07	3.90172e-07	17711/17719/17708/66576/114143/17721/17710/19765/67972/11938/17709/17717/17716/75406/66445/67273/17720/17718/66144/17991/21354	21
GO:0061775	MF	GO:0061775	cohesin loader activity	21/971	144/28366	2.24267e-08	5.81847e-07	3.90172e-07	74355/17215/27041/70472/56200/67040/53817/17217/17216/17219/66942/13681/17220/107932/269523/13211/12648/22589/13207/71175/109151	21
GO:0042393	MF	GO:0042393	histone binding	31/971	290/28366	2.4509e-08	6.07425e-07	4.07323e-07	12419/22385/70472/20586/243272/20588/216848/69202/207165/56086/50927/57261/67628/17216/68094/17955/19231/93762/20833/54124/20846/12412/107932/15270/72612/72895/12648/22589/53605/66197/109113	31
GO:0016922	MF	GO:0016922	nuclear receptor binding	22/971	158/28366	2.47132e-08	6.07425e-07	4.07323e-07	16478/15370/13433/20586/108655/14228/12317/18193/20185/93760/18538/22629/20846/234594/14897/60595/320165/20848/13207/15251/233908/18227	22
GO:0003689	MF	GO:0003689	DNA clamp loader activity	21/971	151/28366	5.22203e-08	1.25061e-06	8.38625e-07	74355/17215/27041/70472/56200/67040/53817/17217/17216/17219/66942/13681/17220/107932/19718/269523/13211/12648/22589/13207/109151	21
GO:0036002	MF	GO:0036002	pre-mRNA binding	11/971	40/28366	6.6497e-08	1.55271e-06	1.0412e-06	51810/67996/230908/22185/14007/234023/20492/20382/20462/13207/15382	11
GO:0031072	MF	GO:0031072	heat shock protein binding	21/971	155/28366	8.26635e-08	1.81006e-06	1.21378e-06	27050/66917/20867/14228/50497/18035/108989/15481/22695/18033/56351/70356/16211/14225/13806/21946/12539/192662/15251/81489/74319	21
GO:0000510	MF	GO:0000510	H3-H4 histone complex chaperone activity	20/971	142/28366	8.72087e-08	1.81006e-06	1.21378e-06	74355/17215/27041/70472/56200/67040/53817/17217/17216/17219/66942/13681/17220/107932/269523/13211/12648/22589/13207/109151	20
GO:0140584	MF	GO:0140584	chromatin extrusion motor activity	20/971	142/28366	8.72087e-08	1.81006e-06	1.21378e-06	74355/17215/27041/70472/56200/67040/53817/17217/17216/17219/66942/13681/17220/107932/269523/13211/12648/22589/13207/109151	20
GO:0140665	MF	GO:0140665	ATP-dependent H3-H4 histone complex chaperone activity	20/971	142/28366	8.72087e-08	1.81006e-06	1.21378e-06	74355/17215/27041/70472/56200/67040/53817/17217/17216/17219/66942/13681/17220/107932/269523/13211/12648/22589/13207/109151	20
GO:0140849	MF	GO:0140849	ATP-dependent H2AZ histone chaperone activity	20/971	142/28366	8.72087e-08	1.81006e-06	1.21378e-06	74355/17215/27041/70472/56200/67040/53817/17217/17216/17219/66942/13681/17220/107932/269523/13211/12648/22589/13207/109151	20
GO:0015616	MF	GO:0015616	DNA translocase activity	20/971	143/28366	9.81718e-08	1.9509e-06	1.30822e-06	74355/17215/27041/70472/56200/67040/53817/17217/17216/17219/66942/13681/17220/107932/269523/13211/12648/22589/13207/109151	20
GO:0140674	MF	GO:0140674	ATP-dependent histone chaperone activity	20/971	143/28366	9.81718e-08	1.9509e-06	1.30822e-06	74355/17215/27041/70472/56200/67040/53817/17217/17216/17219/66942/13681/17220/107932/269523/13211/12648/22589/13207/109151	20
GO:0042287	MF	GO:0042287	MHC protein binding	13/971	61/28366	1.1714e-07	2.27934e-06	1.52847e-06	14964/27007/14972/15015/16768/110557/269523/223601/12504/22154/15040/15039/21354	13
GO:0031267	MF	GO:0031267	small GTPase binding	30/971	297/28366	1.44549e-07	2.74482e-06	1.8406e-06	18643/103573/19387/18755/105689/210293/19765/19386/94176/19877/13367/75974/57778/16211/14569/27756/76884/243819/192786/192176/11799/223601/192662/12306/75547/80291/19353/20655/17274/101314	30
GO:0031386	MF	GO:0031386	protein tag activity	7/971	14/28366	1.49878e-07	2.74482e-06	1.8406e-06	78294/14109/22187/22190/22186/20610/66177	7
GO:0141047	MF	GO:0141047	molecular tag activity	7/971	14/28366	1.49878e-07	2.74482e-06	1.8406e-06	78294/14109/22187/22190/22186/20610/66177	7
GO:0044183	MF	GO:0044183	protein folding chaperone	13/971	63/28366	1.75302e-07	3.14869e-06	2.11143e-06	22027/50497/15481/15510/98828/12462/15525/12468/12469/15519/15528/81489/414077	13
GO:0005200	MF	GO:0005200	structural constituent of cytoskeleton	14/971	74/28366	1.86347e-07	3.28393e-06	2.20211e-06	11461/22143/22146/27360/16906/21894/13169/11518/20742/60595/22145/22154/227613/22352	14
GO:0046982	MF	GO:0046982	protein heterodimerization activity	31/971	319/28366	2.13867e-07	3.69911e-06	2.48053e-06	20893/326618/15370/24061/16412/21973/22780/70769/19384/21453/66979/22627/22629/11518/78651/215114/15270/50995/56459/67804/66094/11799/26914/12615/20922/15251/51792/18570/18227/17254/77605	31
GO:1990518	MF	GO:1990518	single-stranded 3'-5' DNA helicase activity	11/971	45/28366	2.49649e-07	4.23949e-06	2.84289e-06	17215/27041/17217/17216/17219/17220/107932/13211/12648/22589/109151	11
GO:0140662	MF	GO:0140662	ATP-dependent protein folding chaperone	9/971	29/28366	3.35954e-07	5.52061e-06	3.70197e-06	22027/50497/15481/15510/12462/15525/12468/12469/15519	9
GO:0017116	MF	GO:0017116	single-stranded DNA helicase activity	12/971	56/28366	3.36911e-07	5.52061e-06	3.70197e-06	17215/27041/17217/17216/17219/17220/107932/19718/13211/12648/22589/109151	12
GO:0043138	MF	GO:0043138	3'-5' DNA helicase activity	11/971	47/28366	4.02375e-07	6.47962e-06	4.34507e-06	17215/27041/17217/17216/17219/17220/107932/13211/12648/22589/109151	11
GO:0031369	MF	GO:0031369	translation initiation factor binding	10/971	38/28366	4.16917e-07	6.60001e-06	4.4258e-06	20088/20091/208643/73158/20085/66085/13684/27979/98221/13688	10
GO:0055105	MF	GO:0055105	ubiquitin-protein transferase inhibitor activity	7/971	16/28366	4.70415e-07	7.3228e-06	4.91048e-06	67281/65019/20115/67025/100503670/20054/67427	7
GO:0000287	MF	GO:0000287	magnesium ion binding	25/971	236/28366	6.43327e-07	9.85028e-06	6.60534e-06	20817/17768/16412/21973/76295/19384/20815/98828/20111/55980/21881/66422/232341/104444/18746/100678/13728/50995/13806/18102/110074/106504/11544/18570/170718	25
GO:0003678	MF	GO:0003678	DNA helicase activity	13/971	72/28366	8.93382e-07	1.31711e-05	8.83221e-06	17215/27041/17217/17216/17219/17220/107932/19718/13211/12648/20024/22589/109151	13
GO:0030695	MF	GO:0030695	GTPase regulator activity	36/971	430/28366	9.02519e-07	1.31711e-05	8.83221e-06	16476/15463/19387/19385/50778/105689/55949/20403/210293/19765/76117/19386/20469/94176/140580/75974/16801/14569/277360/192786/226652/70719/76088/218397/192662/216859/320484/26934/75547/66212/66508/216445/106512/18186/212285/98366	36
GO:0060589	MF	GO:0060589	nucleoside-triphosphatase regulator activity	36/971	430/28366	9.02519e-07	1.31711e-05	8.83221e-06	16476/15463/19387/19385/50778/105689/55949/20403/210293/19765/76117/19386/20469/94176/140580/75974/16801/14569/277360/192786/226652/70719/76088/218397/192662/216859/320484/26934/75547/66212/66508/216445/106512/18186/212285/98366	36
GO:0071889	MF	GO:0071889	14-3-3 protein binding	11/971	51/28366	9.70889e-07	1.39509e-05	9.35512e-06	14964/14972/193385/20817/17931/22695/56233/11651/22630/110557/15039	11
GO:0042288	MF	GO:0042288	MHC class I protein binding	10/971	42/28366	1.1461e-06	1.6219e-05	1.08761e-05	14964/27007/14972/15015/110557/269523/22154/15040/15039/21354	10
GO:0048027	MF	GO:0048027	mRNA 5'-UTR binding	8/971	25/28366	1.17946e-06	1.6442e-05	1.10256e-05	20044/20115/68052/19941/20091/100503670/73158/56403	8
GO:0003714	MF	GO:0003714	transcription corepressor activity	22/971	198/28366	1.34114e-06	1.84209e-05	1.23526e-05	51810/20586/18193/20185/56233/56070/18813/107932/116871/67956/12227/13806/72895/54343/12261/15902/71175/17684/14797/20220/81489/20467	22
GO:0070063	MF	GO:0070063	RNA polymerase binding	12/971	64/28366	1.54087e-06	2.08575e-05	1.39865e-05	51810/57261/67628/30948/22695/56070/72515/13211/20922/19035/68877/68045	12
GO:0061749	MF	GO:0061749	forked DNA-dependent helicase activity	10/971	44/28366	1.81633e-06	2.42351e-05	1.62514e-05	17215/27041/17217/17216/17219/17220/107932/12648/22589/109151	10
GO:0042608	MF	GO:0042608	T cell receptor binding	9/971	35/28366	1.96898e-06	2.59017e-05	1.7369e-05	14964/14972/15015/94176/14360/11518/110557/15040/15039	9
GO:0003727	MF	GO:0003727	single-stranded RNA binding	15/971	102/28366	2.02018e-06	2.62063e-05	1.75732e-05	20115/12696/50926/51810/22778/22185/20238/98758/56403/70248/56878/13211/12785/15382/67869	15
GO:0005096	MF	GO:0005096	GTPase activator activity	24/971	235/28366	2.05579e-06	2.63028e-05	1.7638e-05	16476/15463/19387/19385/50778/19765/76117/19386/20469/94176/16801/14569/277360/226652/70719/218397/192662/216859/320484/26934/216445/18186/212285/98366	24
GO:0009378	MF	GO:0009378	four-way junction helicase activity	10/971	45/28366	2.26396e-06	2.85748e-05	1.91615e-05	17215/27041/17217/17216/17219/17220/107932/12648/22589/109151	10
GO:0036121	MF	GO:0036121	double-stranded DNA helicase activity	10/971	46/28366	2.8045e-06	3.49254e-05	2.342e-05	17215/27041/17217/17216/17219/17220/107932/12648/22589/109151	10
GO:0031490	MF	GO:0031490	chromatin DNA binding	16/971	121/28366	3.89423e-06	4.78581e-05	3.20923e-05	15081/51810/243272/67040/21969/13018/50708/60595/13211/20848/22589/26914/108155/50709/15078/18521	16
GO:0016655	MF	GO:0016655	oxidoreductase activity, acting on NAD(P)H, quinone or similar compound as acceptor	9/971	39/28366	5.22574e-06	6.33876e-05	4.2506e-05	17719/17721/17717/17716/75406/67273/17720/17718/17991	9
GO:0005080	MF	GO:0005080	protein kinase C binding	11/971	62/28366	7.34999e-06	8.80115e-05	5.90182e-05	56193/21973/27360/30926/56233/20382/11651/14694/12261/192176/18412	11
GO:0019207	MF	GO:0019207	kinase regulator activity	26/971	289/28366	8.15417e-06	9.53383e-05	6.39314e-05	13627/56040/18712/12445/12444/18755/70769/19386/235559/54401/54124/232341/100037258/12313/11308/11651/14694/12539/26914/66197/20304/14870/23994/12450/54673/13001	26
GO:0051015	MF	GO:0051015	actin filament binding	22/971	221/28366	8.16602e-06	9.53383e-05	6.39314e-05	326618/17916/17886/11426/27360/30948/21894/13169/11518/226251/72042/215114/57778/14248/74192/20742/60595/192176/59069/246177/12332/56443	22
GO:0003779	MF	GO:0003779	actin binding	35/971	455/28366	8.37599e-06	9.65824e-05	6.47656e-05	326618/17916/51810/17886/18643/16412/11426/22288/27360/30948/14026/21894/13169/13367/22629/63986/11518/50875/19684/226251/72042/215114/57778/14248/74192/20742/22323/60595/192176/59069/246177/20198/76448/12332/56443	35
GO:0008187	MF	GO:0008187	poly-pyrimidine tract binding	8/971	32/28366	9.27054e-06	0.000105594	7.08084e-05	20115/12696/51810/22778/22185/20238/70248/56878	8
GO:0062061	MF	GO:0062061	TAP complex binding	5/971	10/28366	1.01568e-05	0.000114294	7.66427e-05	14964/14972/15015/110557/213233	5
GO:0031491	MF	GO:0031491	nucleosome binding	10/971	54/28366	1.2851e-05	0.00014121	9.46914e-05	15081/93760/17955/114741/93762/20833/50708/26914/50709/15078	10
GO:0061980	MF	GO:0061980	regulatory RNA binding	10/971	54/28366	1.2851e-05	0.00014121	9.46914e-05	51810/56200/17191/15568/22608/80913/214290/13211/17184/15382	10
GO:0003755	MF	GO:0003755	peptidyl-prolyl cis-trans isomerase activity	8/971	36/28366	2.3622e-05	0.000253597	0.000170055	14228/19386/14225/228005/110854/18087/19035/30795	8
GO:0055106	MF	GO:0055106	ubiquitin-protein transferase regulator activity	8/971	36/28366	2.3622e-05	0.000253597	0.000170055	67281/65019/20115/67025/100503670/20054/67427/19211	8
GO:0004857	MF	GO:0004857	enzyme inhibitor activity	33/971	439/28366	2.39232e-05	0.000253912	0.000170267	67281/65019/20115/18054/67025/56455/100503670/20708/20054/56338/12211/67427/22027/18755/104418/70769/30948/17931/24015/22627/54401/232341/56207/100037258/11651/14694/12261/11799/26914/12306/20715/13014/19244	33
GO:0042610	MF	GO:0042610	CD8 receptor binding	6/971	19/28366	2.93104e-05	0.000304757	0.000204362	14964/14972/15015/14360/110557/15039	6
GO:0044325	MF	GO:0044325	transmembrane transporter binding	18/971	173/28366	2.93663e-05	0.000304757	0.000204362	20194/11938/22627/14360/13367/22629/12313/14225/22630/60595/192176/16498/68949/15902/218397/15519/22333/16341	18
GO:0019001	MF	GO:0019001	guanyl nucleotide binding	30/971	388/28366	3.28528e-05	0.000327141	0.000219372	13627/14228/52398/317757/75423/14852/226982/22143/22146/56045/231931/19384/231932/317758/18103/18102/22145/235072/56526/22154/22228/227613/50709/15519/14683/11845/72512/14674/19353/17274	30
GO:0032561	MF	GO:0032561	guanyl ribonucleotide binding	30/971	388/28366	3.28528e-05	0.000327141	0.000219372	13627/14228/52398/317757/75423/14852/226982/22143/22146/56045/231931/19384/231932/317758/18103/18102/22145/235072/56526/22154/22228/227613/50709/15519/14683/11845/72512/14674/19353/17274	30
GO:0042826	MF	GO:0042826	histone deacetylase binding	16/971	143/28366	3.30572e-05	0.000327141	0.000219372	71514/12419/13433/22780/20185/22627/71954/54401/107932/116871/71175/50709/12399/15519/15251/19353	16
GO:0140296	MF	GO:0140296	general transcription initiation factor binding	10/971	60/28366	3.36344e-05	0.000327141	0.000219372	16476/51810/98758/70769/14113/19179/55989/19184/59022/17938	10
GO:0140838	MF	GO:0140838	RNA polymerase II CTD heptapeptide repeat peptidyl-prolyl isomerase activity	7/971	28/28366	3.3975e-05	0.000327141	0.000219372	14228/14225/228005/110854/18087/19035/30795	7
GO:0140839	MF	GO:0140839	RNA polymerase II CTD heptapeptide repeat P3 isomerase activity	7/971	28/28366	3.3975e-05	0.000327141	0.000219372	14228/14225/228005/110854/18087/19035/30795	7
GO:0140840	MF	GO:0140840	RNA polymerase II CTD heptapeptide repeat P6 isomerase activity	7/971	28/28366	3.3975e-05	0.000327141	0.000219372	14228/14225/228005/110854/18087/19035/30795	7
GO:0035259	MF	GO:0035259	nuclear glucocorticoid receptor binding	6/971	20/28366	4.06605e-05	0.00038752	0.000259861	15370/14228/22629/320165/20848/18227	6
GO:0140030	MF	GO:0140030	modification-dependent protein binding	21/971	229/28366	4.44087e-05	0.000418967	0.000280948	12419/20586/207165/57261/15170/21929/19358/15510/235559/239510/12412/72895/19359/269523/20848/12648/22589/26914/68652/18412/225896	21
GO:1990782	MF	GO:1990782	protein tyrosine kinase binding	15/971	132/28366	4.81699e-05	0.000449907	0.000301696	16412/12481/18538/13669/12988/208650/19211/14694/12504/18003/218397/22352/23994/15519/17274	15
GO:0016859	MF	GO:0016859	cis-trans isomerase activity	8/971	40/28366	5.31823e-05	0.000491805	0.000329791	14228/19386/14225/228005/110854/18087/19035/30795	8
GO:0043024	MF	GO:0043024	ribosomal small subunit binding	6/971	21/28366	5.52789e-05	0.000506181	0.000339432	27041/18712/73158/20918/24015/18102	6
GO:0019887	MF	GO:0019887	protein kinase regulator activity	22/971	251/28366	5.84481e-05	0.000530005	0.000355407	56040/18712/12445/12444/18755/70769/235559/54401/54124/232341/100037258/12313/11308/11651/14694/12539/26914/66197/20304/23994/12450/13001	22
GO:0003823	MF	GO:0003823	antigen binding	20/971	217/28366	6.23105e-05	0.000559596	0.00037525	110785/380795/16017/404711/16016/16069/12010/232415/16019/14964/14972/15015/76936/19156/110557/15040/238447/51792/15039/21354	20
GO:0001098	MF	GO:0001098	basal transcription machinery binding	10/971	65/28366	6.84439e-05	0.000603081	0.00040441	51810/70769/57261/14113/55989/72515/13211/59022/20922/68045	10
GO:0001099	MF	GO:0001099	basal RNA polymerase II transcription machinery binding	10/971	65/28366	6.84439e-05	0.000603081	0.00040441	51810/70769/57261/14113/55989/72515/13211/59022/20922/68045	10
GO:0140313	MF	GO:0140313	molecular sequestering activity	9/971	53/28366	7.11576e-05	0.000621132	0.000416515	12317/12515/18035/22627/18033/14319/20848/18412/106869	9
GO:0008097	MF	GO:0008097	5S rRNA binding	5/971	14/28366	7.19561e-05	0.000622287	0.000417289	67025/19989/100503670/27367/68077	5
GO:0023023	MF	GO:0023023	MHC protein complex binding	6/971	22/28366	7.38122e-05	0.000632483	0.000424126	12010/16641/12525/223601/12504/213233	6
GO:0032182	MF	GO:0032182	ubiquitin-like protein binding	14/971	124/28366	9.14288e-05	0.000770586	0.000516735	21973/50933/21929/19358/70790/54124/66870/50995/19359/66197/68652/18412/11993/225896	14
GO:0046703	MF	GO:0046703	natural killer cell lectin-like receptor binding	8/971	43/28366	9.15793e-05	0.000770586	0.000516735	14964/14972/15015/15170/93694/110557/15040/15039	8
GO:0003713	MF	GO:0003713	transcription coactivator activity	21/971	242/28366	9.83252e-05	0.000819962	0.000549845	16478/20586/20128/67040/12400/57261/97165/18103/18746/116871/234388/101739/60595/13211/20024/59022/17938/98415/17684/233908/16825	21
GO:0140994	MF	GO:0140994	RNA polymerase II CTD heptapeptide repeat modifying activity	13/971	110/28366	0.000101036	0.000835109	0.000560002	19252/14228/13537/57261/19046/264064/14225/19211/228005/110854/18087/19035/30795	13
GO:0016651	MF	GO:0016651	oxidoreductase activity, acting on NAD(P)H	10/971	70/28366	0.000130024	0.00106493	0.000714112	17719/17721/17717/17716/75406/67273/266690/17720/17718/17991	10
GO:0019902	MF	GO:0019902	phosphatase binding	21/971	247/28366	0.000131121	0.00106493	0.000714112	13032/22027/12988/22627/11774/16854/232341/20846/19891/11651/59008/14694/243819/110854/269523/20848/22352/76448/17872/15519/20655	21
GO:0003725	MF	GO:0003725	double-stranded RNA binding	11/971	84/28366	0.000135551	0.00109142	0.000731876	51810/56758/56200/15568/22143/15510/13681/13211/227613/22352/17254	11
GO:0005525	MF	GO:0005525	GTP binding	27/971	363/28366	0.000151563	0.00120992	0.000811339	13627/14228/52398/317757/75423/14852/226982/22143/22146/56045/231931/19384/231932/317758/18102/22145/235072/56526/22154/227613/50709/15519/14683/11845/14674/19353/17274	27
GO:0019903	MF	GO:0019903	protein phosphatase binding	18/971	197/28366	0.000158879	0.00125757	0.00084329	22027/12988/22627/11774/16854/20846/19891/11651/59008/14694/243819/110854/269523/20848/22352/17872/15519/20655	18
GO:0043130	MF	GO:0043130	ubiquitin binding	12/971	101/28366	0.000175734	0.00134737	0.000903511	21973/50933/21929/19358/70790/54124/19359/66197/68652/18412/11993/225896	12
GO:0005547	MF	GO:0005547	phosphatidylinositol-3,4,5-trisphosphate binding	8/971	47/28366	0.000175995	0.00134737	0.000903511	11651/246177/108155/26934/64011/216445/67391/212285	8
GO:0061650	MF	GO:0061650	ubiquitin-like protein conjugating enzyme activity	8/971	47/28366	0.000175995	0.00134737	0.000903511	12211/53323/67841/216150/68612/66105/66155/22210	8
GO:0140693	MF	GO:0140693	molecular condensate scaffold activity	8/971	47/28366	0.000175995	0.00134737	0.000903511	17345/27041/230908/16854/232341/16797/233908/18412	8
GO:0046977	MF	GO:0046977	TAP binding	6/971	26/28366	0.000202594	0.0015384	0.00103161	14964/14972/15015/110557/15039/21354	6
GO:0097110	MF	GO:0097110	scaffold protein binding	11/971	89/28366	0.000228282	0.00171948	0.00115304	56455/17886/21429/21453/22627/68097/14360/19156/12539/22352/15519	11
GO:0034046	MF	GO:0034046	poly(G) binding	4/971	10/28366	0.000242916	0.00181507	0.00121714	50926/51810/20238/70248	4
GO:0046978	MF	GO:0046978	TAP1 binding	5/971	18/28366	0.000274728	0.00202044	0.00135486	14964/14972/110557/15039/21354	5
GO:0046979	MF	GO:0046979	TAP2 binding	5/971	18/28366	0.000274728	0.00202044	0.00135486	14964/14972/110557/15039/21354	5
GO:0016209	MF	GO:0016209	antioxidant activity	11/971	92/28366	0.000306224	0.00223448	0.00149838	20202/14775/54683/20201/14782/20364/69227/14870/225884/20655/52700	11
GO:0030881	MF	GO:0030881	beta-2-microglobulin binding	6/971	28/28366	0.000312705	0.00226408	0.00151823	14964/14972/15015/110557/15040/15039	6
GO:0035198	MF	GO:0035198	miRNA binding	7/971	39/28366	0.000317976	0.00226709	0.00152025	56200/15568/22608/80913/214290/17184/15382	7
GO:0070717	MF	GO:0070717	poly-purine tract binding	7/971	39/28366	0.000317976	0.00226709	0.00152025	50926/51810/20238/56403/70248/56878/67869	7
GO:0048306	MF	GO:0048306	calcium-dependent protein binding	11/971	93/28366	0.00033673	0.00238262	0.00159772	20202/20195/20194/76936/20201/12313/13207/20198/12306/18570/20196	11
GO:0051879	MF	GO:0051879	Hsp90 protein binding	8/971	52/28366	0.000362259	0.00254398	0.00170593	27050/66917/20867/56351/16211/12539/192662/15251	8
GO:0016853	MF	GO:0016853	isomerase activity	17/971	193/28366	0.000367861	0.00256405	0.00171938	234365/18648/14228/21973/71853/21991/21969/15510/19386/56351/14225/228005/110854/18087/17319/19035/30795	17
GO:0070064	MF	GO:0070064	proline-rich region binding	5/971	20/28366	0.000469616	0.00324905	0.00217873	18643/12988/56070/56194/14470	5
GO:1990841	MF	GO:1990841	promoter-specific chromatin binding	10/971	83/28366	0.000534783	0.0036727	0.00246282	14281/13433/51810/22780/20846/104394/13211/26914/13207/71175	10
GO:0005522	MF	GO:0005522	profilin binding	4/971	12/28366	0.000542008	0.00369515	0.00247787	14026/13367/57778/22323	4
GO:0043531	MF	GO:0043531	ADP binding	7/971	43/28366	0.000591604	0.00400404	0.00268501	66917/17886/15481/18746/269523/50709/21354	7
GO:0046332	MF	GO:0046332	SMAD binding	10/971	85/28366	0.000647105	0.00434817	0.00291577	14281/16476/19291/14479/19290/22632/14225/192176/13207/17684	10
GO:0030371	MF	GO:0030371	translation repressor activity	6/971	32/28366	0.000669383	0.00446574	0.00299461	12696/19291/19290/66870/13688/67869	6
GO:0043175	MF	GO:0043175	RNA polymerase core enzyme binding	7/971	44/28366	0.000682983	0.00452416	0.00303378	51810/57261/72515/13211/20922/68877/68045	7
GO:0031492	MF	GO:0031492	nucleosomal DNA binding	5/971	22/28366	0.000753593	0.00495673	0.00332385	15081/50708/26914/50709/15078	5
GO:0017069	MF	GO:0017069	snRNA binding	7/971	45/28366	0.000785189	0.00512844	0.003439	51810/56200/53817/67332/68981/20637/276770	7
GO:0048156	MF	GO:0048156	tau protein binding	5/971	23/28366	0.000935985	0.00595538	0.00399352	14228/30948/14360/13728/15519	5
GO:0030515	MF	GO:0030515	snoRNA binding	6/971	34/28366	0.000937303	0.00595538	0.00399352	56200/67134/70769/52530/55989/102462	6
GO:0042974	MF	GO:0042974	nuclear retinoic acid receptor binding	6/971	34/28366	0.000937303	0.00595538	0.00399352	18193/20185/234594/60595/320165/233908	6
GO:0043027	MF	GO:0043027	cysteine-type endopeptidase inhibitor activity involved in apoptotic process	6/971	34/28366	0.000937303	0.00595538	0.00399352	54683/20111/21940/11799/12047/106869	6
GO:0019888	MF	GO:0019888	protein phosphatase regulator activity	11/971	105/28366	0.000950336	0.00599739	0.00402169	22027/12995/17931/22627/54401/12313/243819/110854/68734/17872/51792	11
GO:0097371	MF	GO:0097371	MDM2/MDM4 family protein binding	4/971	14/28366	0.00103766	0.00650452	0.00436176	67281/20054/67427/19192	4
GO:0019209	MF	GO:0019209	kinase activator activity	14/971	158/28366	0.00110779	0.00689781	0.00462549	13627/56040/18712/12445/12444/19386/235559/54124/232341/12313/11308/66197/20304/23994	14
GO:0002039	MF	GO:0002039	p53 binding	9/971	76/28366	0.00113604	0.00702692	0.00471207	20586/22608/19192/57261/15510/56351/68077/23994/15251	9
GO:0043028	MF	GO:0043028	cysteine-type endopeptidase regulator activity involved in apoptotic process	7/971	48/28366	0.00116578	0.00716338	0.00480358	54683/20111/21940/14694/11799/12047/106869	7
GO:0044548	MF	GO:0044548	S100 protein binding	4/971	15/28366	0.00137685	0.00829662	0.00556349	20195/11938/12301/12306	4
GO:0061575	MF	GO:0061575	cyclin-dependent protein serine/threonine kinase activator activity	4/971	15/28366	0.00137685	0.00829662	0.00556349	12445/12444/54124/66197	4
GO:0098847	MF	GO:0098847	sequence-specific single stranded DNA binding	4/971	15/28366	0.00137685	0.00829662	0.00556349	23983/68275/19891/15382	4
GO:0004674	MF	GO:0004674	protein serine/threonine kinase activity	28/971	441/28366	0.0014099	0.00844134	0.00566054	53416/20817/18712/12445/330177/19134/12995/18755/57261/18750/18761/21969/20815/20111/26385/19877/264064/233789/17347/232341/18103/18746/13728/19229/11651/106504/12747/13001	28
GO:0045309	MF	GO:0045309	protein phosphorylated amino acid binding	8/971	64/28366	0.0014862	0.00884144	0.00592884	18643/15170/17444/22627/54401/208650/218397/71520	8
GO:0030331	MF	GO:0030331	nuclear estrogen receptor binding	7/971	51/28366	0.00167765	0.00987277	0.00662042	13433/18193/20185/18538/234594/320165/233908	7
GO:0001091	MF	GO:0001091	RNA polymerase II general transcription initiation factor binding	5/971	26/28366	0.0016807	0.00987277	0.00662042	51810/70769/14113/55989/59022	5
GO:0004697	MF	GO:0004697	protein kinase C activity	4/971	16/28366	0.00178637	0.0103632	0.00694927	18755/18750/18761/233789	4
GO:0048038	MF	GO:0048038	quinone binding	4/971	16/28366	0.00178637	0.0103632	0.00694927	17719/75406/67680/66925	4
GO:0000993	MF	GO:0000993	RNA polymerase II complex binding	6/971	39/28366	0.00196676	0.0112697	0.00755714	51810/57261/72515/13211/20922/68045	6
GO:0042162	MF	GO:0042162	telomeric DNA binding	6/971	39/28366	0.00196676	0.0112697	0.00755714	19291/68275/19290/233789/19891/15382	6
GO:0001221	MF	GO:0001221	transcription coregulator binding	13/971	150/28366	0.00200213	0.0114024	0.00764614	65019/14281/16478/20586/108655/18018/20846/13018/107932/13806/12539/12399/15251	13
GO:0042277	MF	GO:0042277	peptide binding	21/971	307/28366	0.00221291	0.0125264	0.00839987	12010/14964/14972/56612/15925/15015/12317/18035/70769/15481/11837/98386/14976/16211/16432/110557/22019/108155/15040/15039/21354	21
GO:0061631	MF	GO:0061631	ubiquitin conjugating enzyme activity	6/971	40/28366	0.00224781	0.0126473	0.00848096	12211/53323/216150/68612/66105/22210	6
GO:0019208	MF	GO:0019208	phosphatase regulator activity	11/971	117/28366	0.00228866	0.0127239	0.00853229	22027/12995/17931/22627/54401/12313/243819/110854/68734/17872/51792	11
GO:0035591	MF	GO:0035591	signaling adaptor activity	11/971	117/28366	0.00228866	0.0127239	0.00853229	30948/22627/11308/14694/20848/16797/75547/11845/22029/72512/18412	11
GO:0008266	MF	GO:0008266	poly(U) RNA binding	5/971	28/28366	0.00237311	0.0131153	0.00879476	20115/12696/20238/70248/56878	5
GO:0019787	MF	GO:0019787	ubiquitin-like protein transferase activity	28/971	459/28366	0.0025093	0.0137864	0.00924479	20128/12211/105689/21929/207304/23806/19386/59026/70790/264064/208650/53323/20610/67841/21402/216150/14897/68612/11799/19647/66105/109113/28077/66155/108660/54484/68718/22210	28
GO:0003724	MF	GO:0003724	RNA helicase activity	8/971	70/28366	0.00264951	0.0143917	0.00965071	27041/56200/67040/53817/66942/13681/13211/13207	8
GO:0022804	MF	GO:0022804	active transmembrane transporter activity	27/971	439/28366	0.0026503	0.0143917	0.00965071	17711/17719/17708/66576/114143/17721/17710/19765/67972/11938/105727/17709/17717/17716/20514/75406/66445/18674/68682/67273/22228/17720/17718/66144/17991/17254/21354	27
GO:0046966	MF	GO:0046966	nuclear thyroid hormone receptor binding	5/971	29/28366	0.00278773	0.0150505	0.0100925	18193/20185/14897/320165/233908	5
GO:0008186	MF	GO:0008186	ATP-dependent activity, acting on RNA	8/971	72/28366	0.00316469	0.0169875	0.0113914	27041/56200/67040/53817/66942/13681/13211/13207	8
GO:0140416	MF	GO:0140416	transcription regulator inhibitor activity	5/971	30/28366	0.00325229	0.0173579	0.0116398	18035/17089/19290/15902/81489	5
GO:0003899	MF	GO:0003899	DNA-directed 5'-3' RNA polymerase activity	4/971	19/28366	0.00350602	0.0185007	0.0124061	67005/69833/20018/66420	4
GO:0042834	MF	GO:0042834	peptidoglycan binding	4/971	19/28366	0.00350602	0.0185007	0.0124061	16069/16019/15275/21946	4
GO:0016504	MF	GO:0016504	peptidase activator activity	7/971	58/28366	0.00354543	0.0185919	0.0124672	13032/19192/19188/74048/14694/269523/66340	7
GO:0140996	MF	GO:0140996	histone H3 kinase activity	23/971	362/28366	0.00356311	0.0185919	0.0124672	53416/22385/20817/18712/330177/19134/12995/18750/20815/12988/20111/14360/19877/233789/17347/232341/18746/13728/19229/11651/106504/12747/16428	23
GO:0004715	MF	GO:0004715	non-membrane spanning protein tyrosine kinase activity	6/971	44/28366	0.00368266	0.0191089	0.0128139	244895/22385/12988/14360/19229/16428	6
GO:0008143	MF	GO:0008143	poly(A) binding	5/971	31/28366	0.00377005	0.0194543	0.0130455	50926/51810/56403/56878/67869	5
GO:0001094	MF	GO:0001094	TFIID-class transcription factor complex binding	3/971	10/28366	0.00400623	0.0200097	0.013418	14113/55989/59022	3
GO:0005035	MF	GO:0005035	death receptor activity	3/971	10/28366	0.00400623	0.0200097	0.013418	21938/22163/21936	3
GO:0008190	MF	GO:0008190	eukaryotic initiation factor 4E binding	3/971	10/28366	0.00400623	0.0200097	0.013418	208643/73158/13688	3
GO:0008494	MF	GO:0008494	translation activator activity	3/971	10/28366	0.00400623	0.0200097	0.013418	73158/224742/23983	3
GO:0031996	MF	GO:0031996	thioesterase binding	3/971	10/28366	0.00400623	0.0200097	0.013418	11845/22029/19353	3
GO:1990446	MF	GO:1990446	U1 snRNP binding	3/971	10/28366	0.00400623	0.0200097	0.013418	67332/20637/20641	3
GO:0016755	MF	GO:0016755	aminoacyltransferase activity	28/971	475/28366	0.00403369	0.0200397	0.0134381	20128/12211/105689/21929/207304/23806/19386/59026/70790/264064/208650/53323/20610/67841/21402/216150/14897/68612/11799/19647/66105/109113/28077/66155/108660/54484/68718/22210	28
GO:0035173	MF	GO:0035173	histone kinase activity	23/971	366/28366	0.00407115	0.0201188	0.0134911	53416/22385/20817/18712/330177/19134/12995/18750/20815/12988/20111/14360/19877/233789/17347/232341/18746/13728/19229/11651/106504/12747/16428	23
GO:0140463	MF	GO:0140463	chromatin-protein adaptor activity	6/971	45/28366	0.00412843	0.0202945	0.0136089	68275/14479/235559/98386/15270/106504	6
GO:0034062	MF	GO:0034062	5'-3' RNA polymerase activity	4/971	20/28366	0.00426512	0.0206405	0.013841	67005/69833/20018/66420	4
GO:0052745	MF	GO:0052745	inositol phosphate phosphatase activity	4/971	20/28366	0.00426512	0.0206405	0.013841	55980/16330/19211/16329	4
GO:0097747	MF	GO:0097747	RNA polymerase activity	4/971	20/28366	0.00426512	0.0206405	0.013841	67005/69833/20018/66420	4
GO:0035925	MF	GO:0035925	mRNA 3'-UTR AU-rich region binding	5/971	32/28366	0.00434424	0.0209151	0.0140251	12193/77134/15568/22695/69639	5
GO:0030295	MF	GO:0030295	protein kinase activator activity	12/971	147/28366	0.00475745	0.022787	0.0152803	56040/18712/12445/12444/235559/54124/232341/12313/11308/66197/20304/23994	12
GO:0051219	MF	GO:0051219	phosphoprotein binding	10/971	111/28366	0.00482591	0.022997	0.0154211	72828/18643/14228/15170/17444/22627/54401/208650/218397/71520	10
GO:0050681	MF	GO:0050681	nuclear androgen receptor binding	5/971	33/28366	0.0049781	0.0236017	0.0158267	20586/108655/12317/18193/13207	5
GO:0140035	MF	GO:0140035	ubiquitination-like modification-dependent protein binding	4/971	21/28366	0.00512772	0.0240971	0.0161588	14479/269523/106504/18412	4
GO:0031593	MF	GO:0031593	polyubiquitin modification-dependent protein binding	7/971	62/28366	0.00515685	0.0240971	0.0161588	21929/19358/19359/269523/68652/18412/225896	7
GO:0004860	MF	GO:0004860	protein kinase inhibitor activity	8/971	78/28366	0.00518577	0.0240971	0.0161588	18755/70769/54401/232341/100037258/11651/14694/26914	8
GO:0042605	MF	GO:0042605	peptide antigen binding	8/971	78/28366	0.00518577	0.0240971	0.0161588	12010/14964/14972/15015/110557/15040/15039/21354	8
GO:0016668	MF	GO:0016668	oxidoreductase activity, acting on a sulfur group of donors, NAD(P) as acceptor	3/971	11/28366	0.00536929	0.024463	0.0164043	14782/69227/52700	3
GO:0019103	MF	GO:0019103	pyrimidine nucleotide binding	3/971	11/28366	0.00536929	0.024463	0.0164043	66422/110074/15519	3
GO:0050786	MF	GO:0050786	RAGE receptor binding	3/971	11/28366	0.00536929	0.024463	0.0164043	97165/20198/20196	3
GO:0098505	MF	GO:0098505	G-rich strand telomeric DNA binding	3/971	11/28366	0.00536929	0.024463	0.0164043	68275/19891/15382	3
GO:0019783	MF	GO:0019783	ubiquitin-like protein peptidase activity	10/971	113/28366	0.00547158	0.024808	0.0166356	17847/66085/14479/50933/21929/56207/230484/432940/68135/15254	10
GO:0043539	MF	GO:0043539	protein serine/threonine kinase activator activity	8/971	79/28366	0.00560121	0.0252731	0.0169475	18712/12445/12444/235559/54124/12313/66197/23994	8
GO:0001784	MF	GO:0001784	phosphotyrosine residue binding	6/971	48/28366	0.0057052	0.0256186	0.0171791	18643/15170/17444/208650/218397/71520	6
GO:0035254	MF	GO:0035254	glutamate receptor binding	8/971	80/28366	0.00604153	0.026999	0.0181048	14360/17717/12313/19229/19211/14683/233908/18412	8
GO:0009931	MF	GO:0009931	calcium-dependent protein serine/threonine kinase activity	4/971	22/28366	0.00609974	0.0270008	0.018106	18755/18750/18761/17347	4
GO:0042975	MF	GO:0042975	peroxisome proliferator activated receptor binding	4/971	22/28366	0.00609974	0.0270008	0.018106	67025/20185/320165/110074	4
GO:0003684	MF	GO:0003684	damaged DNA binding	8/971	81/28366	0.00650764	0.0285758	0.0191622	27050/68275/19358/18538/97165/19891/15270/19359	8
GO:0141003	MF	GO:0141003	histone H2AX kinase activity	22/971	359/28366	0.00651676	0.0285758	0.0191622	53416/22385/20817/18712/330177/19134/12995/20815/12988/20111/14360/19877/233789/17347/232341/18746/13728/19229/11651/106504/12747/16428	22
GO:0101005	MF	GO:0101005	deubiquitinase activity	9/971	99/28366	0.00690174	0.0301225	0.0201994	17847/66085/14479/50933/21929/56207/230484/432940/68135	9
GO:0001046	MF	GO:0001046	core promoter sequence-specific DNA binding	6/971	50/28366	0.00697516	0.0301751	0.0202346	14281/15081/108655/21429/20846/15078	6
GO:0000900	MF	GO:0000900	mRNA regulatory element binding translation repressor activity	3/971	12/28366	0.00697839	0.0301751	0.0202346	19291/19290/67869	3
GO:0046965	MF	GO:0046965	nuclear retinoid X receptor binding	4/971	23/28366	0.00718685	0.0307914	0.0206479	18193/20185/320165/233908	4
GO:0061133	MF	GO:0061133	endopeptidase activator activity	4/971	23/28366	0.00718685	0.0307914	0.0206479	19192/19188/74048/66340	4
GO:0008139	MF	GO:0008139	nuclear localization sequence binding	4/971	24/28366	0.00839437	0.0353169	0.0236826	18035/70769/98386/16211	4
GO:0030742	MF	GO:0030742	GTP-dependent protein binding	4/971	24/28366	0.00839437	0.0353169	0.0236826	11774/192786/216238/19353	4
GO:0070182	MF	GO:0070182	DNA polymerase binding	4/971	24/28366	0.00839437	0.0353169	0.0236826	20586/18538/56351/15519	4
GO:0070300	MF	GO:0070300	phosphatidic acid binding	4/971	24/28366	0.00839437	0.0353169	0.0236826	71795/192786/64011/107197	4
GO:0019210	MF	GO:0019210	kinase inhibitor activity	8/971	85/28366	0.00864862	0.0362234	0.0242904	18755/70769/54401/232341/100037258/11651/14694/26914	8
GO:0035091	MF	GO:0035091	phosphatidylinositol binding	19/971	303/28366	0.00869009	0.0362346	0.024298	71795/18643/21894/23943/215114/14248/67804/11651/69178/246177/12306/108155/26934/64011/12332/216238/216445/67391/212285	19
GO:0043047	MF	GO:0043047	single-stranded telomeric DNA binding	3/971	13/28366	0.00884338	0.0365474	0.0245077	68275/19891/15382	3
GO:0046975	MF	GO:0046975	histone H3K36 methyltransferase activity	3/971	13/28366	0.00884338	0.0365474	0.0245077	18193/107823/72895	3
GO:0030547	MF	GO:0030547	signaling receptor inhibitor activity	5/971	38/28366	0.00915168	0.0376549	0.0252504	100041546/17069/14225/20304/110074	5
GO:0000979	MF	GO:0000979	RNA polymerase II core promoter sequence-specific DNA binding	4/971	25/28366	0.00972731	0.0396738	0.0266042	14281/15081/20846/15078	4
GO:0050699	MF	GO:0050699	WW domain binding	4/971	25/28366	0.00972731	0.0396738	0.0266042	66940/65113/23994/68521	4
GO:0003924	MF	GO:0003924	GTPase activity	19/971	307/28366	0.00990675	0.04023	0.0269772	13627/52398/75423/14852/226982/22143/19384/231932/24015/15953/235072/56526/22154/227613/14683/11845/14674/19353/17274	19
GO:1901981	MF	GO:1901981	phosphatidylinositol phosphate binding	14/971	202/28366	0.010035	0.0405744	0.0272081	18643/215114/14248/11651/69178/246177/12306/108155/26934/64011/12332/216445/67391/212285	14
GO:0008429	MF	GO:0008429	phosphatidylethanolamine binding	3/971	14/28366	0.0109722	0.0436087	0.0292429	23943/56486/67443	3
GO:0016018	MF	GO:0016018	cyclosporin A binding	3/971	14/28366	0.0109722	0.0436087	0.0292429	228005/18087/19035	3
GO:0019215	MF	GO:0019215	intermediate filament binding	3/971	14/28366	0.0109722	0.0436087	0.0292429	18103/18102/22352	3
GO:0070990	MF	GO:0070990	snRNP binding	3/971	14/28366	0.0109722	0.0436087	0.0292429	67332/20637/20641	3
GO:0015036	MF	GO:0015036	disulfide oxidoreductase activity	5/971	40/28366	0.0113455	0.0447118	0.0299825	71853/14782/69227/52700/93692	5
GO:0050997	MF	GO:0050997	quaternary ammonium group binding	5/971	40/28366	0.0113455	0.0447118	0.0299825	16069/16019/21881/23943/22333	5
GO:0005085	MF	GO:0005085	guanyl-nucleotide exchange factor activity	14/971	206/28366	0.0117776	0.0462196	0.0309936	105689/55949/20403/210293/94176/140580/75974/16801/277360/192786/76088/75547/66212/66508	14
GO:0004843	MF	GO:0004843	cysteine-type deubiquitinase activity	8/971	91/28366	0.0127923	0.0499916	0.0335231	17847/66085/14479/50933/21929/56207/230484/432940	8

## Sheet: KEGG
	category	subcategory	ID	Description	GeneRatio	BgRatio	pvalue	p.adjust	qvalue	geneID	Count
mmu03010	Genetic Information Processing	Translation	mmu03010	Ribosome - Mus musculus (house mouse)	77/615	265/9577	3.27205e-31	9.65256e-29	7.37073e-29	66481/67248/19946/67186/267019/68436/78294/20088/26451/67281/65019/66475/319195/57294/19981/14109/20090/54127/19951/67671/20044/20005/20115/56040/68052/19982/19941/67025/268449/27050/270106/76846/19989/27207/20091/76808/20055/20102/19942/54217/100503670/20104/57808/19899/19921/20042/20103/19934/110954/20054/19988/27370/66480/19933/67427/67945/66489/68028/20085/269261/11837/27367/19896/22186/19944…	77
mmu05171	Human Diseases	Infectious disease: viral	mmu05171	Coronavirus disease - COVID-19 - Mus musculus (house mouse)	82/615	334/9577	1.41453e-27	2.08643e-25	1.59321e-25	66481/67248/19946/67186/267019/68436/78294/20088/26451/67281/65019/66475/319195/57294/19981/14109/20090/54127/14281/19951/16476/67671/20044/20005/20115/56040/68052/19982/19941/67025/268449/27050/270106/76846/19989/27207/20091/76808/20055/20102/19942/54217/100503670/20104/57808/19899/19921/20042/20103/19934/110954/20054/19988/27370/66480/19933/67427/67945/66489/68028/20085/18035/269261/18750/11837…	82
mmu05014	Human Diseases	Neurodegenerative disease	mmu05014	Amyotrophic lateral sclerosis - Mus musculus (house mouse)	73/615	375/9577	2.71849e-18	2.67318e-16	2.04125e-16	17711/17719/17705/17708/11461/230908/66576/18643/13063/17721/14775/17710/22143/12857/108989/17463/22146/12867/19173/17709/19386/19179/70316/69077/17717/17716/21938/53319/269254/68198/75406/54563/67680/68194/16573/19184/66445/66997/13665/12864/225027/67273/67264/19182/70247/269523/22145/12868/21681/233871/20463/17706/22154/17720/227613/66414/67130/102631912/17718/66416/22333/19170/17184/17991/1538…	73
mmu05020	Human Diseases	Neurodegenerative disease	mmu05020	Prion disease - Mus musculus (house mouse)	60/615	273/9577	8.61623e-18	6.35447e-16	4.8523e-16	17711/17719/17705/17708/20867/66576/13063/17721/12995/17710/22143/12857/17463/22146/15481/12867/19173/17709/19179/70316/69077/14360/17717/17716/68198/18707/75406/67680/68194/16573/19184/66445/66997/13665/12864/67273/67264/19182/70247/22145/12868/20463/17706/22154/17720/227613/66414/67130/20304/102631912/17718/66416/22333/19170/17991/66925/54405/19353/20655/13001	60
mmu05012	Human Diseases	Neurodegenerative disease	mmu05012	Parkinson disease - Mus musculus (house mouse)	59/615	274/9577	4.5913e-17	2.70886e-15	2.0685e-15	19252/78294/17711/17719/22187/17705/17708/22190/66576/13063/17721/17710/22143/12857/17463/22146/12867/19173/22186/17709/19179/70316/69077/17717/17716/68198/75406/67680/12313/68194/16573/19184/66445/66997/13665/12864/67273/67264/19182/70247/22145/12868/20463/17706/22154/17720/227613/66414/67130/102631912/14683/17718/66416/22333/19170/17991/66925/54405/20655	59
mmu05415	Human Diseases	Cardiovascular disease	mmu05415	Diabetic cardiomyopathy - Mus musculus (house mouse)	46/615	217/9577	2.8416e-13	1.39712e-11	1.06685e-11	17711/17719/17705/17708/66576/17721/17710/12857/18750/12867/11938/19046/17709/70316/14782/17717/18033/17716/68198/18707/75406/67680/68194/66445/11651/19211/12864/67273/110854/67264/12868/20463/17706/17720/66414/67130/102631912/17718/66416/22333/70456/68263/17991/66925/54405/19353	46
mmu00190	Metabolism	Energy metabolism	mmu00190	Oxidative phosphorylation - Mus musculus (house mouse)	36/615	141/9577	3.47716e-13	1.46537e-11	1.11896e-11	17711/17719/17705/17708/66576/13063/114143/17721/17710/12857/12867/17709/70316/17717/17716/68198/75406/67680/68194/66445/12864/67273/67264/12868/20463/17706/17720/66414/67130/102631912/17718/66416/66144/17991/66925/54405	36
mmu05022	Human Diseases	Neurodegenerative disease	mmu05022	Pathways of neurodegeneration - multiple diseases - Mus musculus (house mouse)	74/615	481/9577	7.43487e-13	2.74161e-11	2.0935e-11	78294/17711/17719/22187/17705/17708/22190/230908/66576/13063/17721/14775/12995/17710/22143/20238/12857/17463/22146/18750/12867/11938/19173/22186/17709/19179/70316/69077/17717/18033/17716/21938/68198/215114/75406/67680/12313/68194/16573/19184/66445/66997/13665/12864/67273/67264/19182/70247/269523/22145/12868/233871/20463/17706/22154/17720/227613/66414/67130/102631912/17718/66416/22333/19170/17991/…	74
mmu05016	Human Diseases	Neurodegenerative disease	mmu05016	Huntington disease - Mus musculus (house mouse)	55/615	308/9577	2.18229e-12	7.15306e-11	5.4621e-11	17711/17719/17705/17708/66576/13063/17721/14775/17710/22143/12857/17463/22146/12867/19173/17709/19179/70316/69077/17717/17716/68198/215114/75406/67680/68194/16573/19184/66445/69833/66997/12864/67273/67264/19182/70247/22145/12868/20463/17706/22154/17720/227613/66414/67130/102631912/17718/66416/22333/19170/17991/66925/54405/20655/66420	55
mmu05208	Human Diseases	Cancer: overview	mmu05208	Chemical carcinogenesis - reactive oxygen species - Mus musculus (house mouse)	45/615	229/9577	8.4529e-12	2.49361e-10	1.90413e-10	14281/16476/17711/17719/17705/17708/66576/17721/17710/18035/12857/12867/17709/70316/17717/18033/17716/68198/18707/75406/67680/68194/66445/11651/19211/12864/67273/67264/12868/20463/17706/17720/66414/67130/102631912/17718/66416/22333/15251/17991/58810/66925/54405/19353/20655	45
mmu05010	Human Diseases	Neurodegenerative disease	mmu05010	Alzheimer disease - Mus musculus (house mouse)	61/615	389/9577	4.11704e-11	1.10411e-09	8.43106e-10	17711/17719/17705/17708/66576/13063/15925/17721/12995/17710/22143/12857/17463/22146/12867/11938/19173/17709/19179/70316/69077/17717/18033/17716/68198/18707/75406/67680/12313/68194/16573/19184/66445/11651/66997/13665/12864/67273/67264/19182/70247/22145/12868/20168/20463/17706/22154/17720/227613/66414/67130/102631912/17718/66416/22333/19170/17991/66925/54405/13001/66340	61
mmu04714	Organismal Systems	Environmental adaptation	mmu04714	Thermogenesis - Mus musculus (house mouse)	43/615	238/9577	4.20365e-10	1.0334e-08	7.89107e-09	17711/17719/17705/20104/17708/11461/20586/66576/20588/17721/17710/12857/93760/12867/68094/17709/70316/20111/17717/17716/52469/68198/75406/67680/68194/66445/12864/67273/67264/12868/20463/17706/17720/66414/67130/102631912/14683/17718/66416/17991/66925/54405/66379	43
mmu05235	Human Diseases	Cancer: overview	mmu05235	PD-L1 expression and PD-1 checkpoint pathway in cancer - Mus musculus (house mouse)	24/615	88/9577	7.4068e-10	1.68077e-08	1.28345e-08	14281/16476/12995/18035/15170/18761/12500/18018/18021/18033/20846/12502/18707/11651/19211/18566/20848/12504/16797/15978/53314/15251/12487/13001	24
mmu04932	Human Diseases	Endocrine and metabolic disease	mmu04932	Non-alcoholic fatty liver disease - Mus musculus (house mouse)	33/615	162/9577	2.11154e-09	4.44932e-08	3.39752e-08	14281/16476/17711/17708/66576/13063/17710/12857/12867/17709/70316/18033/68198/18707/75406/67680/68194/66445/11651/13665/12864/67273/67264/12868/20463/66414/67130/102631912/66416/17991/66925/54405/19353	33
mmu04660	Organismal Systems	Immune system	mmu04660	T cell receptor signaling pathway - Mus musculus (house mouse)	26/615	122/9577	4.17785e-08	8.21643e-07	6.2741e-07	14281/16476/12477/18035/15170/18761/17444/12500/18018/14360/208650/18021/18033/12502/18707/11651/12525/18566/12504/16797/54167/15978/51792/16822/12487/16428	26
mmu03030	Genetic Information Processing	Replication and repair	mmu03030	DNA replication - Mus musculus (house mouse)	12/615	36/9577	1.32616e-06	2.44512e-05	1.8671e-05	17215/16881/17217/68275/18538/17216/66979/17219/68209/19891/17220/19718	12
mmu05169	Human Diseases	Infectious disease: viral	mmu05169	Epstein-Barr virus infection - Mus musculus (house mouse)	34/615	228/9577	3.17792e-06	5.51463e-05	4.21099e-05	16476/12010/14964/14972/13063/12445/15015/12444/12317/18035/17463/21929/12500/19179/69077/18033/20846/12502/18707/19184/11651/66997/19664/19182/70247/110557/20848/22352/12399/15040/68652/15039/19353/21354	34
mmu04137	Cellular Processes	Transport and catabolism	mmu04137	Mitophagy - animal - Mus musculus (house mouse)	20/615	100/9577	4.3382e-06	7.10982e-05	5.42909e-05	78294/16476/22187/22190/12995/14479/23806/22186/59026/13665/269523/66169/17684/56486/15251/66437/18412/67443/12177/13001	20
mmu05135	Human Diseases	Infectious disease: bacterial	mmu05135	Yersinia infection - Mus musculus (house mouse)	24/615	136/9577	5.00639e-06	7.56758e-05	5.77863e-05	14281/16476/11461/16412/18035/140580/20111/18018/19877/18021/18033/16801/18707/19229/74192/11651/12525/12504/16797/68652/16822/11845/56443/19353	24
mmu03050	Genetic Information Processing	Folding, sorting and degradation	mmu03050	Proteasome - Mus musculus (house mouse)	13/615	47/9577	5.13056e-06	7.56758e-05	5.77863e-05	17463/19192/19173/19179/69077/19188/19184/66997/19182/70247/66537/15978/19170	13
mmu04612	Organismal Systems	Immune system	mmu04612	Antigen processing and presentation - Mus musculus (house mouse)	18/615	87/9577	7.91799e-06	0.000111229	8.49348e-05	12010/14964/14972/15015/12317/19192/15481/16641/19188/12525/15525/110557/12504/15978/15519/15040/15039/21354	18
mmu05132	Human Diseases	Infectious disease: bacterial	mmu05132	Salmonella infection - Mus musculus (house mouse)	35/615	252/9577	1.15158e-05	0.000154416	0.000117913	14281/16476/27050/56455/11461/20194/18643/13063/22027/22143/18035/22146/140580/68097/18033/13427/18707/11308/16573/74192/11651/21402/76884/22145/192176/13424/22154/227613/12306/15519/68652/11845/56443/19353/101314	35
mmu05162	Human Diseases	Infectious disease: viral	mmu05162	Measles - Mus musculus (house mouse)	24/615	145/9577	1.55205e-05	0.000199067	0.000152008	14281/16476/13063/12445/12444/12995/18035/15481/21929/12500/208650/18033/20846/12502/18707/11651/13665/14694/20848/68135/68652/16186/12487/13001	24
mmu05168	Human Diseases	Infectious disease: viral	mmu05168	Herpes simplex virus 1 infection - Mus musculus (house mouse)	30/615	213/9577	3.70494e-05	0.000455399	0.000347744	12010/14964/110809/14972/67996/13063/15015/12317/108014/18035/20815/19046/18033/20846/78781/53319/20382/18707/11651/13665/225027/110557/21681/20304/15978/15040/68652/15039/72512/21354	30
mmu05170	Human Diseases	Infectious disease: viral	mmu05170	Human immunodeficiency virus 1 infection - Mus musculus (house mouse)	32/615	241/9577	6.6734e-05	0.000787461	0.000601308	14281/16476/12010/14964/14972/13063/15015/12317/18035/56045/18750/12500/18018/18021/18033/21938/12502/18707/12313/19229/11651/21402/110557/12504/15040/68652/15039/14700/80287/72512/19353/21354	32
mmu03040	Genetic Information Processing	Transcription	mmu03040	Spliceosome - Mus musculus (house mouse)	34/615	265/9577	8.00027e-05	0.000907723	0.000693141	110809/51810/67996/76936/53817/108014/22185/23983/67332/331401/15481/68981/56215/67958/20637/56070/78651/20382/319322/76522/66618/225027/20462/27756/67959/20641/67039/66094/21681/13207/56194/15382/233908/68592	34
mmu04659	Organismal Systems	Immune system	mmu04659	Th17 cell differentiation - Mus musculus (house mouse)	18/615	105/9577	0.000111254	0.00121555	0.0009282	14281/16476/18035/18761/12500/18018/18021/18033/20846/12502/60504/20848/12504/16797/15978/15519/15251/16186	18
mmu04658	Organismal Systems	Immune system	mmu04658	Th1 and Th2 cell differentiation - Mus musculus (house mouse)	16/615	88/9577	0.000129911	0.00136871	0.00104515	14281/16476/18035/18761/12500/18018/18021/18033/20846/12502/19664/12504/16797/12399/15978/16186	16
mmu04141	Genetic Information Processing	Folding, sorting and degradation	mmu04141	Protein processing in endoplasmic reticulum - Mus musculus (house mouse)	25/615	176/9577	0.000141728	0.00144172	0.0011009	81910/12317/22027/71853/67838/15481/103963/19358/13418/100037258/13665/19359/21402/269523/20335/17872/13135/15519/66105/66212/81489/67437/225896/20832/69276	25
mmu04110	Cellular Processes	Cell growth and death	mmu04110	Cell cycle - Mus musculus (house mouse)	23/615	157/9577	0.000162608	0.00159898	0.00122099	17215/24061/12445/12444/71521/17217/20842/18538/17216/17219/22627/54401/22629/218914/17220/104394/21402/59008/22630/22589/71175/51792/77805	23
mmu05167	Human Diseases	Infectious disease: viral	mmu05167	Kaposi sarcoma-associated herpesvirus infection - Mus musculus (house mouse)	29/615	223/9577	0.000209313	0.00197876	0.00151099	78294/14281/16476/22187/14964/22190/14972/13063/15015/18035/22695/22186/18018/18021/18033/20846/18707/12313/67841/277360/11651/110557/20848/15040/15251/15039/14700/19353/67443	29
mmu04650	Organismal Systems	Immune system	mmu04650	Natural killer cell mediated cytotoxicity - Mus musculus (house mouse)	19/615	120/9577	0.000214645	0.00197876	0.00151099	14939/14964/27007/14972/18646/15170/18750/16641/18018/14360/18707/19229/16797/23900/15978/20400/15040/16822/19353	19
mmu03018	Genetic Information Processing	Folding, sorting and degradation	mmu03018	RNA degradation - Mus musculus (house mouse)	15/615	83/9577	0.000224482	0.00200673	0.00153235	56421/319885/66362/15510/12226/232791/234594/78651/76522/12227/13806/69639/27756/66094/24128	15
mmu05166	Human Diseases	Infectious disease: viral	mmu05166	Human T-cell leukemia virus 1 infection - Mus musculus (house mouse)	31/615	247/9577	0.000244495	0.00206832	0.00157938	14281/16476/12010/14964/14972/103573/12445/15015/19385/12444/12317/18035/19384/22695/21894/12500/18018/18021/18033/12502/18707/11651/19211/59008/110557/12504/15040/22333/15039/16186/18186	31
mmu05017	Human Diseases	Neurodegenerative disease	mmu05017	Spinocerebellar ataxia - Mus musculus (house mouse)	21/615	141/9577	0.000245394	0.00206832	0.00157938	13063/20238/67134/17463/18750/11938/19173/80913/19179/69077/18707/19184/11651/66997/19664/19182/70247/233871/22333/19170/54138	21
mmu04210	Cellular Processes	Cell growth and death	mmu04210	Apoptosis - Mus musculus (house mouse)	20/615	136/9577	0.000405799	0.0033253	0.00253921	14939/14281/16476/11461/13063/13032/18646/22143/18035/22146/16906/18033/18707/11651/13665/22145/11799/22029/12047/12045	20
mmu05203	Human Diseases	Cancer: overview	mmu05203	Viral carcinogenesis - Mus musculus (house mouse)	28/615	228/9577	0.000683898	0.0054527	0.00416371	16476/14964/14972/12445/15015/19385/12444/18035/19179/22627/56233/54401/22629/18033/68024/107932/18746/18707/22630/19664/60595/110557/20848/319156/15040/15039/22029/19353	28
mmu04657	Organismal Systems	Immune system	mmu04657	IL-17 signaling pathway - Mus musculus (house mouse)	15/615	93/9577	0.000794072	0.00616451	0.00470724	14281/16476/16478/20202/110809/22027/15568/18035/21929/20201/18033/59008/15978/15519/68652	15
mmu05416	Human Diseases	Cardiovascular disease	mmu05416	Viral myocarditis - Mus musculus (house mouse)	15/615	94/9577	0.000890262	0.00673404	0.00514214	14964/11461/14972/208643/230861/13063/15015/18646/14360/110557/15040/15039/13690/12487/19353	15
mmu03082	Genetic Information Processing	Chromosome	mmu03082	ATP-dependent chromatin remodeling - Mus musculus (house mouse)	19/615	136/9577	0.00106389	0.00784621	0.0059914	22385/11461/20586/217578/17191/20588/216848/207165/93760/22632/68094/93762/56207/66923/107932/116871/15270/26914/77605	19
mmu05332	Human Diseases	Immune disease	mmu05332	Graft-versus-host disease - Mus musculus (house mouse)	11/615	60/9577	0.00133708	0.00962046	0.00734622	14939/14964/14972/15015/18646/16641/110557/15978/15040/15039/12487	11
mmu04145	Cellular Processes	Transport and catabolism	mmu04145	Phagosome - Mus musculus (house mouse)	23/615	183/9577	0.00146895	0.0103176	0.00787858	14964/11461/14972/114143/16412/15015/12317/22143/22146/13427/110557/22145/13424/20335/22154/227613/15040/66212/15039/66144/216238/19353/21354	23
mmu04260	Organismal Systems	Circulatory system	mmu04260	Cardiac muscle contraction - Mus musculus (house mouse)	14/615	89/9577	0.00150718	0.0103399	0.00789562	17711/326618/17708/66576/17710/12857/12867/11938/17709/66445/12864/12868/20463/59069	14
mmu05163	Human Diseases	Infectious disease: viral	mmu05163	Human cytomegalovirus infection - Mus musculus (house mouse)	29/615	254/9577	0.0017578	0.0117852	0.00899924	12010/14964/14972/13063/15015/12317/18035/18750/18018/19877/18021/18033/16801/18707/12313/19229/11651/110557/20848/20304/14683/75547/15040/15039/14700/72512/14674/19353/21354	29
mmu04723	Organismal Systems	Nervous system	mmu04723	Retrograde endocannabinoid signaling - Mus musculus (house mouse)	20/615	153/9577	0.00182327	0.0119525	0.00912699	17719/17721/18750/70316/17717/17716/68198/75406/68194/67273/67264/17720/66414/67130/102631912/17718/66416/14700/17991/54405	20
mmu04066	Environmental Information Processing	Signal transduction	mmu04066	HIF-1 signaling pathway - Mus musculus (house mouse)	16/615	117/9577	0.00319838	0.0205114	0.0156625	16828/20104/56421/15275/18750/13684/18033/17347/18707/13806/11651/20848/11674/15978/15251/68263	16
mmu04940	Human Diseases	Endocrine and metabolic disease	mmu04940	Type I diabetes mellitus - Mus musculus (house mouse)	11/615	67/9577	0.00333598	0.0209386	0.0159888	14939/14964/14972/15015/18646/15510/110557/15978/15040/15039/12487	11
mmu03013	Genetic Information Processing	Translation	mmu03013	Nucleocytoplasmic transport - Mus musculus (house mouse)	16/615	118/9577	0.00348671	0.0210908	0.0161051	13627/103573/19387/53817/108989/331401/19384/19386/56215/53319/18949/54563/16211/20610/21681/20220	16
mmu03420	Genetic Information Processing	Replication and repair	mmu03420	Nucleotide excision repair - Mus musculus (house mouse)	10/615	58/9577	0.00350323	0.0210908	0.0161051	16881/68275/19358/18538/66979/19891/19718/69833/19359/66420	10
mmu05230	Human Diseases	Cancer: overview	mmu05230	Central carbon metabolism in cancer - Mus musculus (house mouse)	11/615	69/9577	0.00421565	0.0248723	0.0189926	16828/56421/18648/15275/20514/18746/18707/11651/19211/15251/68263	11
mmu05330	Human Diseases	Immune disease	mmu05330	Allograft rejection - Mus musculus (house mouse)	10/615	60/9577	0.0045109	0.0260925	0.0199243	14939/14964/14972/15015/18646/110557/15978/15040/15039/12487	10
mmu01200	Metabolism	Global and overview maps	mmu01200	Carbon metabolism - Mus musculus (house mouse)	16/615	122/9577	0.00486221	0.0275837	0.021063	56421/18648/107029/15275/21991/21881/18746/100678/67680/13806/236539/11674/75731/68263/170718/66925	16
mmu04380	Organismal Systems	Development and regeneration	mmu04380	Osteoclast differentiation - Mus musculus (house mouse)	17/615	136/9577	0.00614584	0.0338274	0.0258307	14281/16476/16478/16477/18035/11938/18018/14360/18033/20846/18707/11651/15978/68652/16822/18412/19353	17
mmu04530	Cellular Processes	Cellular community - eukaryotes	mmu04530	Tight junction - Mus musculus (house mouse)	20/615	170/9577	0.00619213	0.0338274	0.0258307	16476/11461/17886/16412/22143/22146/18538/19877/19684/74192/22323/15525/60595/56449/22145/192786/51792/56443/19353/17274	20
mmu03015	Genetic Information Processing	Translation	mmu03015	mRNA surveillance pathway - Mus musculus (house mouse)	14/615	104/9577	0.00648225	0.0347684	0.0265493	230908/53817/14852/19046/56215/233789/53319/18949/66899/70248/21681/51792/233908/20220	14
mmu04218	Cellular Processes	Cell growth and death	mmu04218	Cellular senescence - Mus musculus (house mouse)	21/615	183/9577	0.00678374	0.0357358	0.027288	12193/14964/14972/12445/15015/12444/19046/18018/18021/18033/104394/18707/12313/11651/19211/110557/15040/22333/15039/54354/18412	21
mmu04668	Environmental Information Processing	Signal transduction	mmu04668	TNF signaling pathway - Mus musculus (house mouse)	15/615	118/9577	0.00836436	0.0432892	0.0330558	14281/16476/16477/18035/21929/15953/18033/21938/18707/11651/16182/16362/20304/68652/22029	15
mmu04120	Genetic Information Processing	Folding, sorting and degradation	mmu04120	Ubiquitin mediated proteolysis - Mus musculus (house mouse)	18/615	154/9577	0.00973712	0.049525	0.0378175	78294/22187/22190/12211/22186/59026/70790/208650/53323/50995/56459/21402/216150/14897/59008/68612/66105/22210	18
mmu00010	Metabolism	Carbohydrate metabolism	mmu00010	Glycolysis / Gluconeogenesis - Mus musculus (house mouse)	10/615	67/9577	0.00992695	0.0496347	0.0379013	16828/56421/18648/15275/21991/18746/13806/11674/68263/58810	10
