# Supplementary material for: Single Cell Multi‐Omics Revealing the Important Role of MR1 Mediated MAIT Cells in Maintaining Rejection for Liver Transplantation
Source: Cell Prolif. 2026 Mar 10:e70194. Online ahead of print. doi: 10.1111/cpr.70194 (PMC13325667; doi:10.1111/cpr.70194)
Supplement: Supplementary file 23 — Table S7: Intercellular communication analysis between MAIT cells and myeloid cells. [file CPR-9999-e70194-s018.xlsx]

## Sheet: WT
	source	target	ligand	receptor	prob	pval	interaction_name	interaction_name_2	pathway_name	annotation	evidence
1	TRM_CD8	MAIT_CD8	Alcam	Cd6	1.72123e-05	0	ALCAM_CD6	Alcam - Cd6	ALCAM	Cell-Cell Contact	KEGG: mmu04514
2	TEX_CD8	MAIT_CD8	Alcam	Cd6	2.80428e-05	0	ALCAM_CD6	Alcam - Cd6	ALCAM	Cell-Cell Contact	KEGG: mmu04514
3	DC	MAIT_CD8	Alcam	Cd6	3.77748e-05	0	ALCAM_CD6	Alcam - Cd6	ALCAM	Cell-Cell Contact	KEGG: mmu04514
4	TRM_CD8	MAIT_DPT	Alcam	Cd6	6.97041e-07	0	ALCAM_CD6	Alcam - Cd6	ALCAM	Cell-Cell Contact	KEGG: mmu04514
5	TEX_CD8	MAIT_DPT	Alcam	Cd6	1.13517e-06	0	ALCAM_CD6	Alcam - Cd6	ALCAM	Cell-Cell Contact	KEGG: mmu04514
6	DC	MAIT_DPT	Alcam	Cd6	1.52934e-06	0	ALCAM_CD6	Alcam - Cd6	ALCAM	Cell-Cell Contact	KEGG: mmu04514
7	TRM_CD8	TRM_CD8	Alcam	Cd6	4.21222e-06	0	ALCAM_CD6	Alcam - Cd6	ALCAM	Cell-Cell Contact	KEGG: mmu04514
8	TEX_CD8	TRM_CD8	Alcam	Cd6	6.86804e-06	0	ALCAM_CD6	Alcam - Cd6	ALCAM	Cell-Cell Contact	KEGG: mmu04514
9	DC	TRM_CD8	Alcam	Cd6	9.24902e-06	0	ALCAM_CD6	Alcam - Cd6	ALCAM	Cell-Cell Contact	KEGG: mmu04514
10	TRM_CD8	TEFF_CD8	Alcam	Cd6	5.8065e-06	0	ALCAM_CD6	Alcam - Cd6	ALCAM	Cell-Cell Contact	KEGG: mmu04514
11	TEX_CD8	TEFF_CD8	Alcam	Cd6	9.46761e-06	0	ALCAM_CD6	Alcam - Cd6	ALCAM	Cell-Cell Contact	KEGG: mmu04514
12	DC	TEFF_CD8	Alcam	Cd6	1.27498e-05	0	ALCAM_CD6	Alcam - Cd6	ALCAM	Cell-Cell Contact	KEGG: mmu04514
13	TRM_CD8	TN_CD8	Alcam	Cd6	5.18024e-06	0	ALCAM_CD6	Alcam - Cd6	ALCAM	Cell-Cell Contact	KEGG: mmu04514
14	TEX_CD8	TN_CD8	Alcam	Cd6	8.44118e-06	0	ALCAM_CD6	Alcam - Cd6	ALCAM	Cell-Cell Contact	KEGG: mmu04514
15	DC	TN_CD8	Alcam	Cd6	1.137e-05	0	ALCAM_CD6	Alcam - Cd6	ALCAM	Cell-Cell Contact	KEGG: mmu04514
16	TRM_CD8	TEX_CD8	Alcam	Cd6	3.21921e-06	0	ALCAM_CD6	Alcam - Cd6	ALCAM	Cell-Cell Contact	KEGG: mmu04514
17	TEX_CD8	TEX_CD8	Alcam	Cd6	5.24442e-06	0	ALCAM_CD6	Alcam - Cd6	ALCAM	Cell-Cell Contact	KEGG: mmu04514
18	DC	TEX_CD8	Alcam	Cd6	7.06463e-06	0	ALCAM_CD6	Alcam - Cd6	ALCAM	Cell-Cell Contact	KEGG: mmu04514
19	TRM_CD8	Treg_CD4	Alcam	Cd6	4.87153e-06	0	ALCAM_CD6	Alcam - Cd6	ALCAM	Cell-Cell Contact	KEGG: mmu04514
20	TEX_CD8	Treg_CD4	Alcam	Cd6	7.92614e-06	0	ALCAM_CD6	Alcam - Cd6	ALCAM	Cell-Cell Contact	KEGG: mmu04514
21	DC	Treg_CD4	Alcam	Cd6	1.06818e-05	0	ALCAM_CD6	Alcam - Cd6	ALCAM	Cell-Cell Contact	KEGG: mmu04514
22	TRM_CD8	Th1_CD4	Alcam	Cd6	1.81598e-05	0	ALCAM_CD6	Alcam - Cd6	ALCAM	Cell-Cell Contact	KEGG: mmu04514
23	TEX_CD8	Th1_CD4	Alcam	Cd6	2.95513e-05	0	ALCAM_CD6	Alcam - Cd6	ALCAM	Cell-Cell Contact	KEGG: mmu04514
24	DC	Th1_CD4	Alcam	Cd6	3.98231e-05	0	ALCAM_CD6	Alcam - Cd6	ALCAM	Cell-Cell Contact	KEGG: mmu04514
25	TRM_CD8	Tfh_CD4	Alcam	Cd6	7.40677e-06	0	ALCAM_CD6	Alcam - Cd6	ALCAM	Cell-Cell Contact	KEGG: mmu04514
26	TEX_CD8	Tfh_CD4	Alcam	Cd6	1.20594e-05	0	ALCAM_CD6	Alcam - Cd6	ALCAM	Cell-Cell Contact	KEGG: mmu04514
27	DC	Tfh_CD4	Alcam	Cd6	1.62481e-05	0	ALCAM_CD6	Alcam - Cd6	ALCAM	Cell-Cell Contact	KEGG: mmu04514
28	TRM_CD8	Proliferating_DPT	Alcam	Cd6	5.68853e-06	0	ALCAM_CD6	Alcam - Cd6	ALCAM	Cell-Cell Contact	KEGG: mmu04514
29	TEX_CD8	Proliferating_DPT	Alcam	Cd6	9.24995e-06	0	ALCAM_CD6	Alcam - Cd6	ALCAM	Cell-Cell Contact	KEGG: mmu04514
30	DC	Proliferating_DPT	Alcam	Cd6	1.24684e-05	0	ALCAM_CD6	Alcam - Cd6	ALCAM	Cell-Cell Contact	KEGG: mmu04514
31	DC	MAIT_CD8	App	Cd74	4.16686e-05	0	APP_CD74	App - Cd74	APP	Cell-Cell Contact	PMID: 19849849
32	Marcophage	MAIT_CD8	App	Cd74	0.000139548	0	APP_CD74	App - Cd74	APP	Cell-Cell Contact	PMID: 19849849
33	DC	MAIT_DPT	App	Cd74	1.74362e-06	0	APP_CD74	App - Cd74	APP	Cell-Cell Contact	PMID: 19849849
34	Marcophage	MAIT_DPT	App	Cd74	5.82655e-06	0	APP_CD74	App - Cd74	APP	Cell-Cell Contact	PMID: 19849849
35	DC	TRM_CD8	App	Cd74	2.49667e-05	0	APP_CD74	App - Cd74	APP	Cell-Cell Contact	PMID: 19849849
36	Marcophage	TRM_CD8	App	Cd74	8.2779e-05	0	APP_CD74	App - Cd74	APP	Cell-Cell Contact	PMID: 19849849
37	DC	TEM_DPT	App	Cd74	3.66649e-05	0	APP_CD74	App - Cd74	APP	Cell-Cell Contact	PMID: 19849849
38	Marcophage	TEM_DPT	App	Cd74	0.000122039	0	APP_CD74	App - Cd74	APP	Cell-Cell Contact	PMID: 19849849
39	DC	TEFF_CD8	App	Cd74	3.13487e-05	0	APP_CD74	App - Cd74	APP	Cell-Cell Contact	PMID: 19849849
40	Marcophage	TEFF_CD8	App	Cd74	0.000104154	0	APP_CD74	App - Cd74	APP	Cell-Cell Contact	PMID: 19849849
41	DC	TCM_CD8	App	Cd74	9.7984e-06	0	APP_CD74	App - Cd74	APP	Cell-Cell Contact	PMID: 19849849
42	Marcophage	TCM_CD8	App	Cd74	3.27113e-05	0	APP_CD74	App - Cd74	APP	Cell-Cell Contact	PMID: 19849849
43	DC	TN_CD8	App	Cd74	1.2507e-05	0	APP_CD74	App - Cd74	APP	Cell-Cell Contact	PMID: 19849849
44	Marcophage	TN_CD8	App	Cd74	4.19152e-05	0	APP_CD74	App - Cd74	APP	Cell-Cell Contact	PMID: 19849849
45	DC	TEX_CD8	App	Cd74	6.45292e-06	0	APP_CD74	App - Cd74	APP	Cell-Cell Contact	PMID: 19849849
46	Marcophage	TEX_CD8	App	Cd74	2.16513e-05	0	APP_CD74	App - Cd74	APP	Cell-Cell Contact	PMID: 19849849
47	DC	Treg_CD4	App	Cd74	2.64071e-05	0	APP_CD74	App - Cd74	APP	Cell-Cell Contact	PMID: 19849849
48	Marcophage	Treg_CD4	App	Cd74	8.60226e-05	0	APP_CD74	App - Cd74	APP	Cell-Cell Contact	PMID: 19849849
49	DC	Th1_CD4	App	Cd74	3.81205e-05	0	APP_CD74	App - Cd74	APP	Cell-Cell Contact	PMID: 19849849
50	Marcophage	Th1_CD4	App	Cd74	0.000127327	0	APP_CD74	App - Cd74	APP	Cell-Cell Contact	PMID: 19849849
51	DC	Th17_CD4	App	Cd74	7.15098e-06	0	APP_CD74	App - Cd74	APP	Cell-Cell Contact	PMID: 19849849
52	Marcophage	Th17_CD4	App	Cd74	2.38783e-05	0	APP_CD74	App - Cd74	APP	Cell-Cell Contact	PMID: 19849849
53	DC	Tfh_CD4	App	Cd74	1.66388e-05	0	APP_CD74	App - Cd74	APP	Cell-Cell Contact	PMID: 19849849
54	Marcophage	Tfh_CD4	App	Cd74	5.56305e-05	0	APP_CD74	App - Cd74	APP	Cell-Cell Contact	PMID: 19849849
55	DC	Proliferating_DPT	App	Cd74	1.60211e-05	0	APP_CD74	App - Cd74	APP	Cell-Cell Contact	PMID: 19849849
56	Marcophage	Proliferating_DPT	App	Cd74	5.30462e-05	0	APP_CD74	App - Cd74	APP	Cell-Cell Contact	PMID: 19849849
57	DC	NK	App	Cd74	5.18423e-06	0	APP_CD74	App - Cd74	APP	Cell-Cell Contact	PMID: 19849849
58	Marcophage	NK	App	Cd74	1.73036e-05	0	APP_CD74	App - Cd74	APP	Cell-Cell Contact	PMID: 19849849
59	DC	DC	App	Cd74	0.000118586	0	APP_CD74	App - Cd74	APP	Cell-Cell Contact	PMID: 19849849
60	Marcophage	DC	App	Cd74	0.00036136	0	APP_CD74	App - Cd74	APP	Cell-Cell Contact	PMID: 19849849
61	DC	Marcophage	App	Cd74	7.17285e-05	0	APP_CD74	App - Cd74	APP	Cell-Cell Contact	PMID: 19849849
62	Marcophage	Marcophage	App	Cd74	0.000223901	0	APP_CD74	App - Cd74	APP	Cell-Cell Contact	PMID: 19849849
63	MAIT_CD8	TRM_CD8	Cd6	Alcam	1.72123e-05	0	CD6_ALCAM	Cd6 - Alcam	CD6	Cell-Cell Contact	PMID: 23602662
64	MAIT_DPT	TRM_CD8	Cd6	Alcam	6.97041e-07	0	CD6_ALCAM	Cd6 - Alcam	CD6	Cell-Cell Contact	PMID: 23602662
65	TRM_CD8	TRM_CD8	Cd6	Alcam	4.21222e-06	0	CD6_ALCAM	Cd6 - Alcam	CD6	Cell-Cell Contact	PMID: 23602662
66	TEFF_CD8	TRM_CD8	Cd6	Alcam	5.8065e-06	0	CD6_ALCAM	Cd6 - Alcam	CD6	Cell-Cell Contact	PMID: 23602662
67	TN_CD8	TRM_CD8	Cd6	Alcam	5.18024e-06	0	CD6_ALCAM	Cd6 - Alcam	CD6	Cell-Cell Contact	PMID: 23602662
68	TEX_CD8	TRM_CD8	Cd6	Alcam	3.21921e-06	0	CD6_ALCAM	Cd6 - Alcam	CD6	Cell-Cell Contact	PMID: 23602662
69	Treg_CD4	TRM_CD8	Cd6	Alcam	4.87153e-06	0	CD6_ALCAM	Cd6 - Alcam	CD6	Cell-Cell Contact	PMID: 23602662
70	Th1_CD4	TRM_CD8	Cd6	Alcam	1.81598e-05	0	CD6_ALCAM	Cd6 - Alcam	CD6	Cell-Cell Contact	PMID: 23602662
71	Tfh_CD4	TRM_CD8	Cd6	Alcam	7.40677e-06	0	CD6_ALCAM	Cd6 - Alcam	CD6	Cell-Cell Contact	PMID: 23602662
72	Proliferating_DPT	TRM_CD8	Cd6	Alcam	5.68853e-06	0	CD6_ALCAM	Cd6 - Alcam	CD6	Cell-Cell Contact	PMID: 23602662
73	MAIT_CD8	TEX_CD8	Cd6	Alcam	2.80428e-05	0	CD6_ALCAM	Cd6 - Alcam	CD6	Cell-Cell Contact	PMID: 23602662
74	MAIT_DPT	TEX_CD8	Cd6	Alcam	1.13517e-06	0	CD6_ALCAM	Cd6 - Alcam	CD6	Cell-Cell Contact	PMID: 23602662
75	TRM_CD8	TEX_CD8	Cd6	Alcam	6.86804e-06	0	CD6_ALCAM	Cd6 - Alcam	CD6	Cell-Cell Contact	PMID: 23602662
76	TEFF_CD8	TEX_CD8	Cd6	Alcam	9.46761e-06	0	CD6_ALCAM	Cd6 - Alcam	CD6	Cell-Cell Contact	PMID: 23602662
77	TN_CD8	TEX_CD8	Cd6	Alcam	8.44118e-06	0	CD6_ALCAM	Cd6 - Alcam	CD6	Cell-Cell Contact	PMID: 23602662
78	TEX_CD8	TEX_CD8	Cd6	Alcam	5.24442e-06	0	CD6_ALCAM	Cd6 - Alcam	CD6	Cell-Cell Contact	PMID: 23602662
79	Treg_CD4	TEX_CD8	Cd6	Alcam	7.92614e-06	0	CD6_ALCAM	Cd6 - Alcam	CD6	Cell-Cell Contact	PMID: 23602662
80	Th1_CD4	TEX_CD8	Cd6	Alcam	2.95513e-05	0	CD6_ALCAM	Cd6 - Alcam	CD6	Cell-Cell Contact	PMID: 23602662
81	Tfh_CD4	TEX_CD8	Cd6	Alcam	1.20594e-05	0	CD6_ALCAM	Cd6 - Alcam	CD6	Cell-Cell Contact	PMID: 23602662
82	Proliferating_DPT	TEX_CD8	Cd6	Alcam	9.24995e-06	0	CD6_ALCAM	Cd6 - Alcam	CD6	Cell-Cell Contact	PMID: 23602662
83	MAIT_CD8	DC	Cd6	Alcam	3.77748e-05	0	CD6_ALCAM	Cd6 - Alcam	CD6	Cell-Cell Contact	PMID: 23602662
84	MAIT_DPT	DC	Cd6	Alcam	1.52934e-06	0	CD6_ALCAM	Cd6 - Alcam	CD6	Cell-Cell Contact	PMID: 23602662
85	TRM_CD8	DC	Cd6	Alcam	9.24902e-06	0	CD6_ALCAM	Cd6 - Alcam	CD6	Cell-Cell Contact	PMID: 23602662
86	TEFF_CD8	DC	Cd6	Alcam	1.27498e-05	0	CD6_ALCAM	Cd6 - Alcam	CD6	Cell-Cell Contact	PMID: 23602662
87	TN_CD8	DC	Cd6	Alcam	1.137e-05	0	CD6_ALCAM	Cd6 - Alcam	CD6	Cell-Cell Contact	PMID: 23602662
88	TEX_CD8	DC	Cd6	Alcam	7.06463e-06	0	CD6_ALCAM	Cd6 - Alcam	CD6	Cell-Cell Contact	PMID: 23602662
89	Treg_CD4	DC	Cd6	Alcam	1.06818e-05	0	CD6_ALCAM	Cd6 - Alcam	CD6	Cell-Cell Contact	PMID: 23602662
90	Th1_CD4	DC	Cd6	Alcam	3.98231e-05	0	CD6_ALCAM	Cd6 - Alcam	CD6	Cell-Cell Contact	PMID: 23602662
91	Tfh_CD4	DC	Cd6	Alcam	1.62481e-05	0	CD6_ALCAM	Cd6 - Alcam	CD6	Cell-Cell Contact	PMID: 23602662
92	Proliferating_DPT	DC	Cd6	Alcam	1.24684e-05	0	CD6_ALCAM	Cd6 - Alcam	CD6	Cell-Cell Contact	PMID: 23602662
93	Marcophage	MAIT_CD8	Icam1	ITGAL_ITGB2	6.22779e-05	0	ICAM1_ITGAL_ITGB2	Icam1 - (Itgal+Itgb2)	ICAM	Cell-Cell Contact	KEGG: mmu04514
94	Marcophage	MAIT_DPT	Icam1	ITGAL_ITGB2	1.49866e-06	0	ICAM1_ITGAL_ITGB2	Icam1 - (Itgal+Itgb2)	ICAM	Cell-Cell Contact	KEGG: mmu04514
95	Marcophage	TRM_CD8	Icam1	ITGAL_ITGB2	2.24476e-05	0	ICAM1_ITGAL_ITGB2	Icam1 - (Itgal+Itgb2)	ICAM	Cell-Cell Contact	KEGG: mmu04514
96	Marcophage	TEFF_CD8	Icam1	ITGAL_ITGB2	2.43927e-05	0	ICAM1_ITGAL_ITGB2	Icam1 - (Itgal+Itgb2)	ICAM	Cell-Cell Contact	KEGG: mmu04514
97	Marcophage	TN_CD8	Icam1	ITGAL_ITGB2	1.18859e-05	0	ICAM1_ITGAL_ITGB2	Icam1 - (Itgal+Itgb2)	ICAM	Cell-Cell Contact	KEGG: mmu04514
98	Marcophage	TEX_CD8	Icam1	ITGAL_ITGB2	9.83992e-06	0	ICAM1_ITGAL_ITGB2	Icam1 - (Itgal+Itgb2)	ICAM	Cell-Cell Contact	KEGG: mmu04514
99	Marcophage	Th1_CD4	Icam1	ITGAL_ITGB2	3.7019e-05	0	ICAM1_ITGAL_ITGB2	Icam1 - (Itgal+Itgb2)	ICAM	Cell-Cell Contact	KEGG: mmu04514
100	Marcophage	Tfh_CD4	Icam1	ITGAL_ITGB2	1.51944e-05	0	ICAM1_ITGAL_ITGB2	Icam1 - (Itgal+Itgb2)	ICAM	Cell-Cell Contact	KEGG: mmu04514
101	Marcophage	Proliferating_DPT	Icam1	ITGAL_ITGB2	1.84396e-05	0	ICAM1_ITGAL_ITGB2	Icam1 - (Itgal+Itgb2)	ICAM	Cell-Cell Contact	KEGG: mmu04514
102	Marcophage	NK	Icam1	ITGAL_ITGB2	4.4731e-06	0	ICAM1_ITGAL_ITGB2	Icam1 - (Itgal+Itgb2)	ICAM	Cell-Cell Contact	KEGG: mmu04514
103	Marcophage	DC	Icam1	ITGAL_ITGB2	7.34542e-06	0	ICAM1_ITGAL_ITGB2	Icam1 - (Itgal+Itgb2)	ICAM	Cell-Cell Contact	KEGG: mmu04514
104	Marcophage	Marcophage	Icam1	ITGAL_ITGB2	1.52036e-05	0	ICAM1_ITGAL_ITGB2	Icam1 - (Itgal+Itgb2)	ICAM	Cell-Cell Contact	KEGG: mmu04514
105	Marcophage	Marcophage	Icam1	ITGAM_ITGB2	2.54196e-05	0	ICAM1_ITGAM_ITGB2	Icam1 - (Itgam+Itgb2)	ICAM	Cell-Cell Contact	KEGG: mmu04514
106	Marcophage	MAIT_CD8	Icam1	Itgal	3.65529e-05	0	ICAM1_ITGAL	Icam1 - Itgal	ICAM	Cell-Cell Contact	PMID: 23602662
107	Marcophage	MAIT_DPT	Icam1	Itgal	1.32759e-06	0	ICAM1_ITGAL	Icam1 - Itgal	ICAM	Cell-Cell Contact	PMID: 23602662
108	Marcophage	TRM_CD8	Icam1	Itgal	1.69571e-05	0	ICAM1_ITGAL	Icam1 - Itgal	ICAM	Cell-Cell Contact	PMID: 23602662
109	Marcophage	TEFF_CD8	Icam1	Itgal	1.26426e-05	0	ICAM1_ITGAL	Icam1 - Itgal	ICAM	Cell-Cell Contact	PMID: 23602662
110	Marcophage	TN_CD8	Icam1	Itgal	1.10924e-05	0	ICAM1_ITGAL	Icam1 - Itgal	ICAM	Cell-Cell Contact	PMID: 23602662
111	Marcophage	TEX_CD8	Icam1	Itgal	5.98008e-06	0	ICAM1_ITGAL	Icam1 - Itgal	ICAM	Cell-Cell Contact	PMID: 23602662
112	Marcophage	Th1_CD4	Icam1	Itgal	3.43041e-05	0	ICAM1_ITGAL	Icam1 - Itgal	ICAM	Cell-Cell Contact	PMID: 23602662
113	Marcophage	Tfh_CD4	Icam1	Itgal	1.36778e-05	0	ICAM1_ITGAL	Icam1 - Itgal	ICAM	Cell-Cell Contact	PMID: 23602662
114	Marcophage	Proliferating_DPT	Icam1	Itgal	1.35203e-05	0	ICAM1_ITGAL	Icam1 - Itgal	ICAM	Cell-Cell Contact	PMID: 23602662
115	Marcophage	NK	Icam1	Itgal	4.08131e-06	0	ICAM1_ITGAL	Icam1 - Itgal	ICAM	Cell-Cell Contact	PMID: 23602662
116	Marcophage	DC	Icam1	Itgal	4.92138e-06	0	ICAM1_ITGAL	Icam1 - Itgal	ICAM	Cell-Cell Contact	PMID: 23602662
117	Marcophage	Marcophage	Icam1	Itgal	8.76032e-06	0	ICAM1_ITGAL	Icam1 - Itgal	ICAM	Cell-Cell Contact	PMID: 23602662
118	Marcophage	MAIT_CD8	Icam1	Spn	3.81532e-05	0	ICAM1_SPN	Icam1 - Spn	ICAM	Cell-Cell Contact	PMID: 1683685
119	Marcophage	MAIT_DPT	Icam1	Spn	1.35983e-06	0	ICAM1_SPN	Icam1 - Spn	ICAM	Cell-Cell Contact	PMID: 1683685
120	Marcophage	TRM_CD8	Icam1	Spn	2.33119e-05	0	ICAM1_SPN	Icam1 - Spn	ICAM	Cell-Cell Contact	PMID: 1683685
121	Marcophage	TEFF_CD8	Icam1	Spn	3.67615e-05	0	ICAM1_SPN	Icam1 - Spn	ICAM	Cell-Cell Contact	PMID: 1683685
122	Marcophage	TCM_CD8	Icam1	Spn	6.20288e-06	0	ICAM1_SPN	Icam1 - Spn	ICAM	Cell-Cell Contact	PMID: 1683685
123	Marcophage	TN_CD8	Icam1	Spn	1.10348e-05	0	ICAM1_SPN	Icam1 - Spn	ICAM	Cell-Cell Contact	PMID: 1683685
124	Marcophage	TEX_CD8	Icam1	Spn	5.94535e-06	0	ICAM1_SPN	Icam1 - Spn	ICAM	Cell-Cell Contact	PMID: 1683685
125	Marcophage	Th1_CD4	Icam1	Spn	3.41126e-05	0	ICAM1_SPN	Icam1 - Spn	ICAM	Cell-Cell Contact	PMID: 1683685
126	Marcophage	Tfh_CD4	Icam1	Spn	1.38675e-05	0	ICAM1_SPN	Icam1 - Spn	ICAM	Cell-Cell Contact	PMID: 1683685
127	Marcophage	Proliferating_DPT	Icam1	Spn	1.78318e-05	0	ICAM1_SPN	Icam1 - Spn	ICAM	Cell-Cell Contact	PMID: 1683685
128	Marcophage	DC	Icam1	Spn	7.57619e-06	0	ICAM1_SPN	Icam1 - Spn	ICAM	Cell-Cell Contact	PMID: 1683685
129	MAIT_CD8	MAIT_CD8	ITGAL_ITGB2	Cd226	0.000409399	0	ITGB2_CD226	Itgb2 - Cd226	ITGAL-ITGB2	Cell-Cell Contact	KEGG: mmu04514
130	TRM_CD8	MAIT_CD8	ITGAL_ITGB2	Cd226	0.000147503	0	ITGB2_CD226	Itgb2 - Cd226	ITGAL-ITGB2	Cell-Cell Contact	KEGG: mmu04514
131	TEFF_CD8	MAIT_CD8	ITGAL_ITGB2	Cd226	0.000160463	0	ITGB2_CD226	Itgb2 - Cd226	ITGAL-ITGB2	Cell-Cell Contact	KEGG: mmu04514
132	TN_CD8	MAIT_CD8	ITGAL_ITGB2	Cd226	7.8284e-05	0.01	ITGB2_CD226	Itgb2 - Cd226	ITGAL-ITGB2	Cell-Cell Contact	KEGG: mmu04514
133	TEX_CD8	MAIT_CD8	ITGAL_ITGB2	Cd226	6.4726e-05	0	ITGB2_CD226	Itgb2 - Cd226	ITGAL-ITGB2	Cell-Cell Contact	KEGG: mmu04514
134	Th1_CD4	MAIT_CD8	ITGAL_ITGB2	Cd226	0.000243599	0	ITGB2_CD226	Itgb2 - Cd226	ITGAL-ITGB2	Cell-Cell Contact	KEGG: mmu04514
135	Tfh_CD4	MAIT_CD8	ITGAL_ITGB2	Cd226	0.00010003	0	ITGB2_CD226	Itgb2 - Cd226	ITGAL-ITGB2	Cell-Cell Contact	KEGG: mmu04514
136	Proliferating_DPT	MAIT_CD8	ITGAL_ITGB2	Cd226	0.000120941	0	ITGB2_CD226	Itgb2 - Cd226	ITGAL-ITGB2	Cell-Cell Contact	KEGG: mmu04514
137	NK	MAIT_CD8	ITGAL_ITGB2	Cd226	2.94423e-05	0.01	ITGB2_CD226	Itgb2 - Cd226	ITGAL-ITGB2	Cell-Cell Contact	KEGG: mmu04514
138	Marcophage	MAIT_CD8	ITGAL_ITGB2	Cd226	9.99583e-05	0	ITGB2_CD226	Itgb2 - Cd226	ITGAL-ITGB2	Cell-Cell Contact	KEGG: mmu04514
139	MAIT_CD8	MAIT_DPT	ITGAL_ITGB2	Cd226	1.51858e-05	0	ITGB2_CD226	Itgb2 - Cd226	ITGAL-ITGB2	Cell-Cell Contact	KEGG: mmu04514
140	TRM_CD8	MAIT_DPT	ITGAL_ITGB2	Cd226	5.47106e-06	0	ITGB2_CD226	Itgb2 - Cd226	ITGAL-ITGB2	Cell-Cell Contact	KEGG: mmu04514
141	TEFF_CD8	MAIT_DPT	ITGAL_ITGB2	Cd226	5.95248e-06	0	ITGB2_CD226	Itgb2 - Cd226	ITGAL-ITGB2	Cell-Cell Contact	KEGG: mmu04514
142	TN_CD8	MAIT_DPT	ITGAL_ITGB2	Cd226	2.90439e-06	0.03	ITGB2_CD226	Itgb2 - Cd226	ITGAL-ITGB2	Cell-Cell Contact	KEGG: mmu04514
143	TEX_CD8	MAIT_DPT	ITGAL_ITGB2	Cd226	2.40104e-06	0	ITGB2_CD226	Itgb2 - Cd226	ITGAL-ITGB2	Cell-Cell Contact	KEGG: mmu04514
144	Th1_CD4	MAIT_DPT	ITGAL_ITGB2	Cd226	9.03679e-06	0	ITGB2_CD226	Itgb2 - Cd226	ITGAL-ITGB2	Cell-Cell Contact	KEGG: mmu04514
145	Tfh_CD4	MAIT_DPT	ITGAL_ITGB2	Cd226	3.71102e-06	0	ITGB2_CD226	Itgb2 - Cd226	ITGAL-ITGB2	Cell-Cell Contact	KEGG: mmu04514
146	Proliferating_DPT	MAIT_DPT	ITGAL_ITGB2	Cd226	4.48494e-06	0	ITGB2_CD226	Itgb2 - Cd226	ITGAL-ITGB2	Cell-Cell Contact	KEGG: mmu04514
147	NK	MAIT_DPT	ITGAL_ITGB2	Cd226	1.09225e-06	0.01	ITGB2_CD226	Itgb2 - Cd226	ITGAL-ITGB2	Cell-Cell Contact	KEGG: mmu04514
148	Marcophage	MAIT_DPT	ITGAL_ITGB2	Cd226	3.7078e-06	0	ITGB2_CD226	Itgb2 - Cd226	ITGAL-ITGB2	Cell-Cell Contact	KEGG: mmu04514
149	MAIT_CD8	TRM_CD8	ITGAL_ITGB2	Cd226	0.000135664	0	ITGB2_CD226	Itgb2 - Cd226	ITGAL-ITGB2	Cell-Cell Contact	KEGG: mmu04514
150	TRM_CD8	TRM_CD8	ITGAL_ITGB2	Cd226	4.88787e-05	0	ITGB2_CD226	Itgb2 - Cd226	ITGAL-ITGB2	Cell-Cell Contact	KEGG: mmu04514
151	TEFF_CD8	TRM_CD8	ITGAL_ITGB2	Cd226	5.31733e-05	0	ITGB2_CD226	Itgb2 - Cd226	ITGAL-ITGB2	Cell-Cell Contact	KEGG: mmu04514
152	TN_CD8	TRM_CD8	ITGAL_ITGB2	Cd226	2.59414e-05	0.01	ITGB2_CD226	Itgb2 - Cd226	ITGAL-ITGB2	Cell-Cell Contact	KEGG: mmu04514
153	TEX_CD8	TRM_CD8	ITGAL_ITGB2	Cd226	2.14486e-05	0	ITGB2_CD226	Itgb2 - Cd226	ITGAL-ITGB2	Cell-Cell Contact	KEGG: mmu04514
154	Th1_CD4	TRM_CD8	ITGAL_ITGB2	Cd226	8.07226e-05	0	ITGB2_CD226	Itgb2 - Cd226	ITGAL-ITGB2	Cell-Cell Contact	KEGG: mmu04514
155	Tfh_CD4	TRM_CD8	ITGAL_ITGB2	Cd226	3.31476e-05	0.01	ITGB2_CD226	Itgb2 - Cd226	ITGAL-ITGB2	Cell-Cell Contact	KEGG: mmu04514
156	Proliferating_DPT	TRM_CD8	ITGAL_ITGB2	Cd226	4.00767e-05	0	ITGB2_CD226	Itgb2 - Cd226	ITGAL-ITGB2	Cell-Cell Contact	KEGG: mmu04514
157	NK	TRM_CD8	ITGAL_ITGB2	Cd226	9.75646e-06	0	ITGB2_CD226	Itgb2 - Cd226	ITGAL-ITGB2	Cell-Cell Contact	KEGG: mmu04514
158	Marcophage	TRM_CD8	ITGAL_ITGB2	Cd226	3.31237e-05	0	ITGB2_CD226	Itgb2 - Cd226	ITGAL-ITGB2	Cell-Cell Contact	KEGG: mmu04514
159	MAIT_CD8	TEFF_CD8	ITGAL_ITGB2	Cd226	0.000291295	0	ITGB2_CD226	Itgb2 - Cd226	ITGAL-ITGB2	Cell-Cell Contact	KEGG: mmu04514
160	MAIT_DPT	TEFF_CD8	ITGAL_ITGB2	Cd226	7.03576e-06	0	ITGB2_CD226	Itgb2 - Cd226	ITGAL-ITGB2	Cell-Cell Contact	KEGG: mmu04514
161	TRM_CD8	TEFF_CD8	ITGAL_ITGB2	Cd226	0.000104889	0	ITGB2_CD226	Itgb2 - Cd226	ITGAL-ITGB2	Cell-Cell Contact	KEGG: mmu04514
162	TEFF_CD8	TEFF_CD8	ITGAL_ITGB2	Cd226	0.000114283	0	ITGB2_CD226	Itgb2 - Cd226	ITGAL-ITGB2	Cell-Cell Contact	KEGG: mmu04514
163	TN_CD8	TEFF_CD8	ITGAL_ITGB2	Cd226	5.58497e-05	0	ITGB2_CD226	Itgb2 - Cd226	ITGAL-ITGB2	Cell-Cell Contact	KEGG: mmu04514
164	TEX_CD8	TEFF_CD8	ITGAL_ITGB2	Cd226	4.60946e-05	0	ITGB2_CD226	Itgb2 - Cd226	ITGAL-ITGB2	Cell-Cell Contact	KEGG: mmu04514
165	Th1_CD4	TEFF_CD8	ITGAL_ITGB2	Cd226	0.00017357	0	ITGB2_CD226	Itgb2 - Cd226	ITGAL-ITGB2	Cell-Cell Contact	KEGG: mmu04514
166	Tfh_CD4	TEFF_CD8	ITGAL_ITGB2	Cd226	7.13198e-05	0	ITGB2_CD226	Itgb2 - Cd226	ITGAL-ITGB2	Cell-Cell Contact	KEGG: mmu04514
167	Proliferating_DPT	TEFF_CD8	ITGAL_ITGB2	Cd226	8.57787e-05	0	ITGB2_CD226	Itgb2 - Cd226	ITGAL-ITGB2	Cell-Cell Contact	KEGG: mmu04514
168	NK	TEFF_CD8	ITGAL_ITGB2	Cd226	2.09861e-05	0	ITGB2_CD226	Itgb2 - Cd226	ITGAL-ITGB2	Cell-Cell Contact	KEGG: mmu04514
169	DC	TEFF_CD8	ITGAL_ITGB2	Cd226	3.46059e-05	0.01	ITGB2_CD226	Itgb2 - Cd226	ITGAL-ITGB2	Cell-Cell Contact	KEGG: mmu04514
170	Marcophage	TEFF_CD8	ITGAL_ITGB2	Cd226	7.11359e-05	0	ITGB2_CD226	Itgb2 - Cd226	ITGAL-ITGB2	Cell-Cell Contact	KEGG: mmu04514
171	MAIT_CD8	TEX_CD8	ITGAL_ITGB2	Cd226	4.92305e-05	0	ITGB2_CD226	Itgb2 - Cd226	ITGAL-ITGB2	Cell-Cell Contact	KEGG: mmu04514
172	TRM_CD8	TEX_CD8	ITGAL_ITGB2	Cd226	1.77437e-05	0	ITGB2_CD226	Itgb2 - Cd226	ITGAL-ITGB2	Cell-Cell Contact	KEGG: mmu04514
173	TEFF_CD8	TEX_CD8	ITGAL_ITGB2	Cd226	1.92842e-05	0.04	ITGB2_CD226	Itgb2 - Cd226	ITGAL-ITGB2	Cell-Cell Contact	KEGG: mmu04514
174	Th1_CD4	TEX_CD8	ITGAL_ITGB2	Cd226	2.92675e-05	0.04	ITGB2_CD226	Itgb2 - Cd226	ITGAL-ITGB2	Cell-Cell Contact	KEGG: mmu04514
175	Proliferating_DPT	TEX_CD8	ITGAL_ITGB2	Cd226	1.45718e-05	0	ITGB2_CD226	Itgb2 - Cd226	ITGAL-ITGB2	Cell-Cell Contact	KEGG: mmu04514
176	Marcophage	TEX_CD8	ITGAL_ITGB2	Cd226	1.20186e-05	0.03	ITGB2_CD226	Itgb2 - Cd226	ITGAL-ITGB2	Cell-Cell Contact	KEGG: mmu04514
177	MAIT_CD8	Th1_CD4	ITGAL_ITGB2	Cd226	0.000298154	0	ITGB2_CD226	Itgb2 - Cd226	ITGAL-ITGB2	Cell-Cell Contact	KEGG: mmu04514
178	TRM_CD8	Th1_CD4	ITGAL_ITGB2	Cd226	0.000107426	0	ITGB2_CD226	Itgb2 - Cd226	ITGAL-ITGB2	Cell-Cell Contact	KEGG: mmu04514
179	TEFF_CD8	Th1_CD4	ITGAL_ITGB2	Cd226	0.000116853	0	ITGB2_CD226	Itgb2 - Cd226	ITGAL-ITGB2	Cell-Cell Contact	KEGG: mmu04514
180	TN_CD8	Th1_CD4	ITGAL_ITGB2	Cd226	5.70026e-05	0.03	ITGB2_CD226	Itgb2 - Cd226	ITGAL-ITGB2	Cell-Cell Contact	KEGG: mmu04514
181	TEX_CD8	Th1_CD4	ITGAL_ITGB2	Cd226	4.71356e-05	0	ITGB2_CD226	Itgb2 - Cd226	ITGAL-ITGB2	Cell-Cell Contact	KEGG: mmu04514
182	Th1_CD4	Th1_CD4	ITGAL_ITGB2	Cd226	0.000177391	0	ITGB2_CD226	Itgb2 - Cd226	ITGAL-ITGB2	Cell-Cell Contact	KEGG: mmu04514
183	Tfh_CD4	Th1_CD4	ITGAL_ITGB2	Cd226	7.28402e-05	0	ITGB2_CD226	Itgb2 - Cd226	ITGAL-ITGB2	Cell-Cell Contact	KEGG: mmu04514
184	Proliferating_DPT	Th1_CD4	ITGAL_ITGB2	Cd226	8.80953e-05	0	ITGB2_CD226	Itgb2 - Cd226	ITGAL-ITGB2	Cell-Cell Contact	KEGG: mmu04514
185	NK	Th1_CD4	ITGAL_ITGB2	Cd226	2.14397e-05	0.01	ITGB2_CD226	Itgb2 - Cd226	ITGAL-ITGB2	Cell-Cell Contact	KEGG: mmu04514
186	Marcophage	Th1_CD4	ITGAL_ITGB2	Cd226	7.2796e-05	0	ITGB2_CD226	Itgb2 - Cd226	ITGAL-ITGB2	Cell-Cell Contact	KEGG: mmu04514
187	MAIT_CD8	Proliferating_DPT	ITGAL_ITGB2	Cd226	5.28168e-05	0	ITGB2_CD226	Itgb2 - Cd226	ITGAL-ITGB2	Cell-Cell Contact	KEGG: mmu04514
188	TRM_CD8	Proliferating_DPT	ITGAL_ITGB2	Cd226	1.90366e-05	0.01	ITGB2_CD226	Itgb2 - Cd226	ITGAL-ITGB2	Cell-Cell Contact	KEGG: mmu04514
189	TEFF_CD8	Proliferating_DPT	ITGAL_ITGB2	Cd226	2.06885e-05	0.04	ITGB2_CD226	Itgb2 - Cd226	ITGAL-ITGB2	Cell-Cell Contact	KEGG: mmu04514
190	Proliferating_DPT	Proliferating_DPT	ITGAL_ITGB2	Cd226	1.56347e-05	0	ITGB2_CD226	Itgb2 - Cd226	ITGAL-ITGB2	Cell-Cell Contact	KEGG: mmu04514
191	Marcophage	Proliferating_DPT	ITGAL_ITGB2	Cd226	1.28941e-05	0.03	ITGB2_CD226	Itgb2 - Cd226	ITGAL-ITGB2	Cell-Cell Contact	KEGG: mmu04514
192	MAIT_CD8	NK	ITGAL_ITGB2	Cd226	4.18701e-05	0	ITGB2_CD226	Itgb2 - Cd226	ITGAL-ITGB2	Cell-Cell Contact	KEGG: mmu04514
193	TRM_CD8	NK	ITGAL_ITGB2	Cd226	1.50847e-05	0	ITGB2_CD226	Itgb2 - Cd226	ITGAL-ITGB2	Cell-Cell Contact	KEGG: mmu04514
194	TEFF_CD8	NK	ITGAL_ITGB2	Cd226	1.64121e-05	0	ITGB2_CD226	Itgb2 - Cd226	ITGAL-ITGB2	Cell-Cell Contact	KEGG: mmu04514
195	TN_CD8	NK	ITGAL_ITGB2	Cd226	8.00799e-06	0.02	ITGB2_CD226	Itgb2 - Cd226	ITGAL-ITGB2	Cell-Cell Contact	KEGG: mmu04514
196	TEX_CD8	NK	ITGAL_ITGB2	Cd226	6.62014e-06	0	ITGB2_CD226	Itgb2 - Cd226	ITGAL-ITGB2	Cell-Cell Contact	KEGG: mmu04514
197	Th1_CD4	NK	ITGAL_ITGB2	Cd226	2.49162e-05	0	ITGB2_CD226	Itgb2 - Cd226	ITGAL-ITGB2	Cell-Cell Contact	KEGG: mmu04514
198	Tfh_CD4	NK	ITGAL_ITGB2	Cd226	1.0232e-05	0	ITGB2_CD226	Itgb2 - Cd226	ITGAL-ITGB2	Cell-Cell Contact	KEGG: mmu04514
199	Proliferating_DPT	NK	ITGAL_ITGB2	Cd226	1.23657e-05	0	ITGB2_CD226	Itgb2 - Cd226	ITGAL-ITGB2	Cell-Cell Contact	KEGG: mmu04514
200	NK	NK	ITGAL_ITGB2	Cd226	3.01156e-06	0.01	ITGB2_CD226	Itgb2 - Cd226	ITGAL-ITGB2	Cell-Cell Contact	KEGG: mmu04514
201	Marcophage	NK	ITGAL_ITGB2	Cd226	1.02231e-05	0	ITGB2_CD226	Itgb2 - Cd226	ITGAL-ITGB2	Cell-Cell Contact	KEGG: mmu04514
202	MAIT_CD8	Marcophage	ITGAL_ITGB2	Icam1	6.22779e-05	0	ITGB2_ICAM1	Itgb2 - Icam1	ITGAL-ITGB2	Cell-Cell Contact	KEGG: mmu04514
203	MAIT_DPT	Marcophage	ITGAL_ITGB2	Icam1	1.49866e-06	0	ITGB2_ICAM1	Itgb2 - Icam1	ITGAL-ITGB2	Cell-Cell Contact	KEGG: mmu04514
204	TRM_CD8	Marcophage	ITGAL_ITGB2	Icam1	2.24476e-05	0	ITGB2_ICAM1	Itgb2 - Icam1	ITGAL-ITGB2	Cell-Cell Contact	KEGG: mmu04514
205	TEFF_CD8	Marcophage	ITGAL_ITGB2	Icam1	2.43927e-05	0	ITGB2_ICAM1	Itgb2 - Icam1	ITGAL-ITGB2	Cell-Cell Contact	KEGG: mmu04514
206	TN_CD8	Marcophage	ITGAL_ITGB2	Icam1	1.18859e-05	0	ITGB2_ICAM1	Itgb2 - Icam1	ITGAL-ITGB2	Cell-Cell Contact	KEGG: mmu04514
207	TEX_CD8	Marcophage	ITGAL_ITGB2	Icam1	9.83992e-06	0	ITGB2_ICAM1	Itgb2 - Icam1	ITGAL-ITGB2	Cell-Cell Contact	KEGG: mmu04514
208	Th1_CD4	Marcophage	ITGAL_ITGB2	Icam1	3.7019e-05	0	ITGB2_ICAM1	Itgb2 - Icam1	ITGAL-ITGB2	Cell-Cell Contact	KEGG: mmu04514
209	Tfh_CD4	Marcophage	ITGAL_ITGB2	Icam1	1.51944e-05	0	ITGB2_ICAM1	Itgb2 - Icam1	ITGAL-ITGB2	Cell-Cell Contact	KEGG: mmu04514
210	Proliferating_DPT	Marcophage	ITGAL_ITGB2	Icam1	1.84396e-05	0	ITGB2_ICAM1	Itgb2 - Icam1	ITGAL-ITGB2	Cell-Cell Contact	KEGG: mmu04514
211	NK	Marcophage	ITGAL_ITGB2	Icam1	4.4731e-06	0	ITGB2_ICAM1	Itgb2 - Icam1	ITGAL-ITGB2	Cell-Cell Contact	KEGG: mmu04514
212	DC	Marcophage	ITGAL_ITGB2	Icam1	7.34542e-06	0	ITGB2_ICAM1	Itgb2 - Icam1	ITGAL-ITGB2	Cell-Cell Contact	KEGG: mmu04514
213	Marcophage	Marcophage	ITGAL_ITGB2	Icam1	1.52036e-05	0	ITGB2_ICAM1	Itgb2 - Icam1	ITGAL-ITGB2	Cell-Cell Contact	KEGG: mmu04514
214	MAIT_CD8	MAIT_CD8	Lck	CD8 receptor	0.00556585	0	LCK_CD8A_CD8B1	Lck - (Cd8a+Cd8b1)	LCK	Cell-Cell Contact	PMID: 25427562
215	MAIT_DPT	MAIT_CD8	Lck	CD8 receptor	0.000190292	0	LCK_CD8A_CD8B1	Lck - (Cd8a+Cd8b1)	LCK	Cell-Cell Contact	PMID: 25427562
216	TRM_CD8	MAIT_CD8	Lck	CD8 receptor	0.00168714	0	LCK_CD8A_CD8B1	Lck - (Cd8a+Cd8b1)	LCK	Cell-Cell Contact	PMID: 25427562
217	TEM_DPT	MAIT_CD8	Lck	CD8 receptor	0.00131748	0	LCK_CD8A_CD8B1	Lck - (Cd8a+Cd8b1)	LCK	Cell-Cell Contact	PMID: 25427562
218	TEFF_CD8	MAIT_CD8	Lck	CD8 receptor	0.00242281	0	LCK_CD8A_CD8B1	Lck - (Cd8a+Cd8b1)	LCK	Cell-Cell Contact	PMID: 25427562
219	TCM_CD8	MAIT_CD8	Lck	CD8 receptor	0.000350862	0	LCK_CD8A_CD8B1	Lck - (Cd8a+Cd8b1)	LCK	Cell-Cell Contact	PMID: 25427562
220	TN_CD8	MAIT_CD8	Lck	CD8 receptor	0.00145298	0	LCK_CD8A_CD8B1	Lck - (Cd8a+Cd8b1)	LCK	Cell-Cell Contact	PMID: 25427562
221	TEX_CD8	MAIT_CD8	Lck	CD8 receptor	0.000829004	0	LCK_CD8A_CD8B1	Lck - (Cd8a+Cd8b1)	LCK	Cell-Cell Contact	PMID: 25427562
222	Treg_CD4	MAIT_CD8	Lck	CD8 receptor	0.000972042	0	LCK_CD8A_CD8B1	Lck - (Cd8a+Cd8b1)	LCK	Cell-Cell Contact	PMID: 25427562
223	Th1_CD4	MAIT_CD8	Lck	CD8 receptor	0.00404626	0	LCK_CD8A_CD8B1	Lck - (Cd8a+Cd8b1)	LCK	Cell-Cell Contact	PMID: 25427562
224	Th17_CD4	MAIT_CD8	Lck	CD8 receptor	0.00058862	0	LCK_CD8A_CD8B1	Lck - (Cd8a+Cd8b1)	LCK	Cell-Cell Contact	PMID: 25427562
225	Tfh_CD4	MAIT_CD8	Lck	CD8 receptor	0.00174369	0	LCK_CD8A_CD8B1	Lck - (Cd8a+Cd8b1)	LCK	Cell-Cell Contact	PMID: 25427562
226	Proliferating_DPT	MAIT_CD8	Lck	CD8 receptor	0.00115762	0	LCK_CD8A_CD8B1	Lck - (Cd8a+Cd8b1)	LCK	Cell-Cell Contact	PMID: 25427562
227	NK	MAIT_CD8	Lck	CD8 receptor	0.000188824	0	LCK_CD8A_CD8B1	Lck - (Cd8a+Cd8b1)	LCK	Cell-Cell Contact	PMID: 25427562
228	MAIT_CD8	MAIT_DPT	Lck	CD8 receptor	0.000145062	0	LCK_CD8A_CD8B1	Lck - (Cd8a+Cd8b1)	LCK	Cell-Cell Contact	PMID: 25427562
229	MAIT_DPT	MAIT_DPT	Lck	CD8 receptor	4.94964e-06	0	LCK_CD8A_CD8B1	Lck - (Cd8a+Cd8b1)	LCK	Cell-Cell Contact	PMID: 25427562
230	TRM_CD8	MAIT_DPT	Lck	CD8 receptor	4.37787e-05	0	LCK_CD8A_CD8B1	Lck - (Cd8a+Cd8b1)	LCK	Cell-Cell Contact	PMID: 25427562
231	TEFF_CD8	MAIT_DPT	Lck	CD8 receptor	6.29806e-05	0	LCK_CD8A_CD8B1	Lck - (Cd8a+Cd8b1)	LCK	Cell-Cell Contact	PMID: 25427562
232	TN_CD8	MAIT_DPT	Lck	CD8 receptor	3.75194e-05	0	LCK_CD8A_CD8B1	Lck - (Cd8a+Cd8b1)	LCK	Cell-Cell Contact	PMID: 25427562
233	TEX_CD8	MAIT_DPT	Lck	CD8 receptor	2.14033e-05	0	LCK_CD8A_CD8B1	Lck - (Cd8a+Cd8b1)	LCK	Cell-Cell Contact	PMID: 25427562
234	Treg_CD4	MAIT_DPT	Lck	CD8 receptor	2.51984e-05	0	LCK_CD8A_CD8B1	Lck - (Cd8a+Cd8b1)	LCK	Cell-Cell Contact	PMID: 25427562
235	Th1_CD4	MAIT_DPT	Lck	CD8 receptor	0.000105261	0	LCK_CD8A_CD8B1	Lck - (Cd8a+Cd8b1)	LCK	Cell-Cell Contact	PMID: 25427562
236	Th17_CD4	MAIT_DPT	Lck	CD8 receptor	1.51536e-05	0.01	LCK_CD8A_CD8B1	Lck - (Cd8a+Cd8b1)	LCK	Cell-Cell Contact	PMID: 25427562
237	Tfh_CD4	MAIT_DPT	Lck	CD8 receptor	4.51861e-05	0	LCK_CD8A_CD8B1	Lck - (Cd8a+Cd8b1)	LCK	Cell-Cell Contact	PMID: 25427562
238	Proliferating_DPT	MAIT_DPT	Lck	CD8 receptor	3.02318e-05	0	LCK_CD8A_CD8B1	Lck - (Cd8a+Cd8b1)	LCK	Cell-Cell Contact	PMID: 25427562
239	MAIT_CD8	TRM_CD8	Lck	CD8 receptor	0.00139339	0	LCK_CD8A_CD8B1	Lck - (Cd8a+Cd8b1)	LCK	Cell-Cell Contact	PMID: 25427562
240	MAIT_DPT	TRM_CD8	Lck	CD8 receptor	4.7552e-05	0	LCK_CD8A_CD8B1	Lck - (Cd8a+Cd8b1)	LCK	Cell-Cell Contact	PMID: 25427562
241	TRM_CD8	TRM_CD8	Lck	CD8 receptor	0.000420675	0	LCK_CD8A_CD8B1	Lck - (Cd8a+Cd8b1)	LCK	Cell-Cell Contact	PMID: 25427562
242	TEFF_CD8	TRM_CD8	Lck	CD8 receptor	0.000605096	0	LCK_CD8A_CD8B1	Lck - (Cd8a+Cd8b1)	LCK	Cell-Cell Contact	PMID: 25427562
243	TN_CD8	TRM_CD8	Lck	CD8 receptor	0.000360678	0	LCK_CD8A_CD8B1	Lck - (Cd8a+Cd8b1)	LCK	Cell-Cell Contact	PMID: 25427562
244	TEX_CD8	TRM_CD8	Lck	CD8 receptor	0.000205755	0	LCK_CD8A_CD8B1	Lck - (Cd8a+Cd8b1)	LCK	Cell-Cell Contact	PMID: 25427562
245	Treg_CD4	TRM_CD8	Lck	CD8 receptor	0.000242155	0	LCK_CD8A_CD8B1	Lck - (Cd8a+Cd8b1)	LCK	Cell-Cell Contact	PMID: 25427562
246	Th1_CD4	TRM_CD8	Lck	CD8 receptor	0.00101124	0	LCK_CD8A_CD8B1	Lck - (Cd8a+Cd8b1)	LCK	Cell-Cell Contact	PMID: 25427562
247	Th17_CD4	TRM_CD8	Lck	CD8 receptor	0.00014571	0	LCK_CD8A_CD8B1	Lck - (Cd8a+Cd8b1)	LCK	Cell-Cell Contact	PMID: 25427562
248	Tfh_CD4	TRM_CD8	Lck	CD8 receptor	0.000434248	0	LCK_CD8A_CD8B1	Lck - (Cd8a+Cd8b1)	LCK	Cell-Cell Contact	PMID: 25427562
249	Proliferating_DPT	TRM_CD8	Lck	CD8 receptor	0.000290342	0	LCK_CD8A_CD8B1	Lck - (Cd8a+Cd8b1)	LCK	Cell-Cell Contact	PMID: 25427562
250	MAIT_CD8	TEFF_CD8	Lck	CD8 receptor	0.00224744	0	LCK_CD8A_CD8B1	Lck - (Cd8a+Cd8b1)	LCK	Cell-Cell Contact	PMID: 25427562
251	MAIT_DPT	TEFF_CD8	Lck	CD8 receptor	7.67697e-05	0	LCK_CD8A_CD8B1	Lck - (Cd8a+Cd8b1)	LCK	Cell-Cell Contact	PMID: 25427562
252	TRM_CD8	TEFF_CD8	Lck	CD8 receptor	0.000679917	0	LCK_CD8A_CD8B1	Lck - (Cd8a+Cd8b1)	LCK	Cell-Cell Contact	PMID: 25427562
253	TEM_DPT	TEFF_CD8	Lck	CD8 receptor	0.00052472	0	LCK_CD8A_CD8B1	Lck - (Cd8a+Cd8b1)	LCK	Cell-Cell Contact	PMID: 25427562
254	TEFF_CD8	TEFF_CD8	Lck	CD8 receptor	0.00097717	0	LCK_CD8A_CD8B1	Lck - (Cd8a+Cd8b1)	LCK	Cell-Cell Contact	PMID: 25427562
255	TN_CD8	TEFF_CD8	Lck	CD8 receptor	0.000584275	0	LCK_CD8A_CD8B1	Lck - (Cd8a+Cd8b1)	LCK	Cell-Cell Contact	PMID: 25427562
256	TEX_CD8	TEFF_CD8	Lck	CD8 receptor	0.000333336	0	LCK_CD8A_CD8B1	Lck - (Cd8a+Cd8b1)	LCK	Cell-Cell Contact	PMID: 25427562
257	Treg_CD4	TEFF_CD8	Lck	CD8 receptor	0.000391561	0	LCK_CD8A_CD8B1	Lck - (Cd8a+Cd8b1)	LCK	Cell-Cell Contact	PMID: 25427562
258	Th1_CD4	TEFF_CD8	Lck	CD8 receptor	0.00163249	0	LCK_CD8A_CD8B1	Lck - (Cd8a+Cd8b1)	LCK	Cell-Cell Contact	PMID: 25427562
259	Th17_CD4	TEFF_CD8	Lck	CD8 receptor	0.000236375	0	LCK_CD8A_CD8B1	Lck - (Cd8a+Cd8b1)	LCK	Cell-Cell Contact	PMID: 25427562
260	Tfh_CD4	TEFF_CD8	Lck	CD8 receptor	0.000702288	0	LCK_CD8A_CD8B1	Lck - (Cd8a+Cd8b1)	LCK	Cell-Cell Contact	PMID: 25427562
261	Proliferating_DPT	TEFF_CD8	Lck	CD8 receptor	0.000467856	0	LCK_CD8A_CD8B1	Lck - (Cd8a+Cd8b1)	LCK	Cell-Cell Contact	PMID: 25427562
262	MAIT_CD8	TN_CD8	Lck	CD8 receptor	0.00171363	0	LCK_CD8A_CD8B1	Lck - (Cd8a+Cd8b1)	LCK	Cell-Cell Contact	PMID: 25427562
263	MAIT_DPT	TN_CD8	Lck	CD8 receptor	5.85737e-05	0	LCK_CD8A_CD8B1	Lck - (Cd8a+Cd8b1)	LCK	Cell-Cell Contact	PMID: 25427562
264	TRM_CD8	TN_CD8	Lck	CD8 receptor	0.000519168	0	LCK_CD8A_CD8B1	Lck - (Cd8a+Cd8b1)	LCK	Cell-Cell Contact	PMID: 25427562
265	TEM_DPT	TN_CD8	Lck	CD8 receptor	0.000404124	0.01	LCK_CD8A_CD8B1	Lck - (Cd8a+Cd8b1)	LCK	Cell-Cell Contact	PMID: 25427562
266	TEFF_CD8	TN_CD8	Lck	CD8 receptor	0.000745709	0	LCK_CD8A_CD8B1	Lck - (Cd8a+Cd8b1)	LCK	Cell-Cell Contact	PMID: 25427562
267	TCM_CD8	TN_CD8	Lck	CD8 receptor	0.000107579	0.02	LCK_CD8A_CD8B1	Lck - (Cd8a+Cd8b1)	LCK	Cell-Cell Contact	PMID: 25427562
268	TN_CD8	TN_CD8	Lck	CD8 receptor	0.00044685	0	LCK_CD8A_CD8B1	Lck - (Cd8a+Cd8b1)	LCK	Cell-Cell Contact	PMID: 25427562
269	TEX_CD8	TN_CD8	Lck	CD8 receptor	0.000254946	0	LCK_CD8A_CD8B1	Lck - (Cd8a+Cd8b1)	LCK	Cell-Cell Contact	PMID: 25427562
270	Treg_CD4	TN_CD8	Lck	CD8 receptor	0.000299082	0	LCK_CD8A_CD8B1	Lck - (Cd8a+Cd8b1)	LCK	Cell-Cell Contact	PMID: 25427562
271	Th1_CD4	TN_CD8	Lck	CD8 receptor	0.0012455	0	LCK_CD8A_CD8B1	Lck - (Cd8a+Cd8b1)	LCK	Cell-Cell Contact	PMID: 25427562
272	Th17_CD4	TN_CD8	Lck	CD8 receptor	0.000180957	0	LCK_CD8A_CD8B1	Lck - (Cd8a+Cd8b1)	LCK	Cell-Cell Contact	PMID: 25427562
273	Tfh_CD4	TN_CD8	Lck	CD8 receptor	0.000536482	0	LCK_CD8A_CD8B1	Lck - (Cd8a+Cd8b1)	LCK	Cell-Cell Contact	PMID: 25427562
274	Proliferating_DPT	TN_CD8	Lck	CD8 receptor	0.000356497	0	LCK_CD8A_CD8B1	Lck - (Cd8a+Cd8b1)	LCK	Cell-Cell Contact	PMID: 25427562
275	NK	TN_CD8	Lck	CD8 receptor	5.78999e-05	0.01	LCK_CD8A_CD8B1	Lck - (Cd8a+Cd8b1)	LCK	Cell-Cell Contact	PMID: 25427562
276	MAIT_CD8	TEX_CD8	Lck	CD8 receptor	0.00071839	0	LCK_CD8A_CD8B1	Lck - (Cd8a+Cd8b1)	LCK	Cell-Cell Contact	PMID: 25427562
277	MAIT_DPT	TEX_CD8	Lck	CD8 receptor	2.45077e-05	0	LCK_CD8A_CD8B1	Lck - (Cd8a+Cd8b1)	LCK	Cell-Cell Contact	PMID: 25427562
278	TRM_CD8	TEX_CD8	Lck	CD8 receptor	0.000216719	0	LCK_CD8A_CD8B1	Lck - (Cd8a+Cd8b1)	LCK	Cell-Cell Contact	PMID: 25427562
279	TEFF_CD8	TEX_CD8	Lck	CD8 receptor	0.000311825	0	LCK_CD8A_CD8B1	Lck - (Cd8a+Cd8b1)	LCK	Cell-Cell Contact	PMID: 25427562
280	TN_CD8	TEX_CD8	Lck	CD8 receptor	0.000185651	0	LCK_CD8A_CD8B1	Lck - (Cd8a+Cd8b1)	LCK	Cell-Cell Contact	PMID: 25427562
281	TEX_CD8	TEX_CD8	Lck	CD8 receptor	0.000105905	0	LCK_CD8A_CD8B1	Lck - (Cd8a+Cd8b1)	LCK	Cell-Cell Contact	PMID: 25427562
282	Treg_CD4	TEX_CD8	Lck	CD8 receptor	0.000124729	0	LCK_CD8A_CD8B1	Lck - (Cd8a+Cd8b1)	LCK	Cell-Cell Contact	PMID: 25427562
283	Th1_CD4	TEX_CD8	Lck	CD8 receptor	0.000521195	0	LCK_CD8A_CD8B1	Lck - (Cd8a+Cd8b1)	LCK	Cell-Cell Contact	PMID: 25427562
284	Th17_CD4	TEX_CD8	Lck	CD8 receptor	7.49613e-05	0	LCK_CD8A_CD8B1	Lck - (Cd8a+Cd8b1)	LCK	Cell-Cell Contact	PMID: 25427562
285	Tfh_CD4	TEX_CD8	Lck	CD8 receptor	0.000223659	0	LCK_CD8A_CD8B1	Lck - (Cd8a+Cd8b1)	LCK	Cell-Cell Contact	PMID: 25427562
286	Proliferating_DPT	TEX_CD8	Lck	CD8 receptor	0.000149745	0	LCK_CD8A_CD8B1	Lck - (Cd8a+Cd8b1)	LCK	Cell-Cell Contact	PMID: 25427562
287	MAIT_CD8	Proliferating_DPT	Lck	CD8 receptor	0.000576314	0	LCK_CD8A_CD8B1	Lck - (Cd8a+Cd8b1)	LCK	Cell-Cell Contact	PMID: 25427562
288	MAIT_DPT	Proliferating_DPT	Lck	CD8 receptor	1.96328e-05	0	LCK_CD8A_CD8B1	Lck - (Cd8a+Cd8b1)	LCK	Cell-Cell Contact	PMID: 25427562
289	TRM_CD8	Proliferating_DPT	Lck	CD8 receptor	0.000173314	0	LCK_CD8A_CD8B1	Lck - (Cd8a+Cd8b1)	LCK	Cell-Cell Contact	PMID: 25427562
290	TEFF_CD8	Proliferating_DPT	Lck	CD8 receptor	0.00024969	0	LCK_CD8A_CD8B1	Lck - (Cd8a+Cd8b1)	LCK	Cell-Cell Contact	PMID: 25427562
291	TN_CD8	Proliferating_DPT	Lck	CD8 receptor	0.000147958	0.01	LCK_CD8A_CD8B1	Lck - (Cd8a+Cd8b1)	LCK	Cell-Cell Contact	PMID: 25427562
292	TEX_CD8	Proliferating_DPT	Lck	CD8 receptor	8.43932e-05	0.01	LCK_CD8A_CD8B1	Lck - (Cd8a+Cd8b1)	LCK	Cell-Cell Contact	PMID: 25427562
293	Treg_CD4	Proliferating_DPT	Lck	CD8 receptor	9.96795e-05	0	LCK_CD8A_CD8B1	Lck - (Cd8a+Cd8b1)	LCK	Cell-Cell Contact	PMID: 25427562
294	Th1_CD4	Proliferating_DPT	Lck	CD8 receptor	0.000417562	0	LCK_CD8A_CD8B1	Lck - (Cd8a+Cd8b1)	LCK	Cell-Cell Contact	PMID: 25427562
295	Th17_CD4	Proliferating_DPT	Lck	CD8 receptor	5.96149e-05	0.01	LCK_CD8A_CD8B1	Lck - (Cd8a+Cd8b1)	LCK	Cell-Cell Contact	PMID: 25427562
296	Tfh_CD4	Proliferating_DPT	Lck	CD8 receptor	0.000178696	0	LCK_CD8A_CD8B1	Lck - (Cd8a+Cd8b1)	LCK	Cell-Cell Contact	PMID: 25427562
297	Proliferating_DPT	Proliferating_DPT	Lck	CD8 receptor	0.000120305	0	LCK_CD8A_CD8B1	Lck - (Cd8a+Cd8b1)	LCK	Cell-Cell Contact	PMID: 25427562
298	MAIT_CD8	MAIT_CD8	H2-T23	KLRD1_KLRC1	0.00249071	0	H2-T23_KLRD1_KLRC1	H2-t23 - (Klrd1+Klrc1)	MHC-I	Cell-Cell Contact	PMID: 24223577
299	MAIT_DPT	MAIT_CD8	H2-T23	KLRD1_KLRC1	0.000114312	0	H2-T23_KLRD1_KLRC1	H2-t23 - (Klrd1+Klrc1)	MHC-I	Cell-Cell Contact	PMID: 24223577
300	TRM_CD8	MAIT_CD8	H2-T23	KLRD1_KLRC1	0.00069461	0	H2-T23_KLRD1_KLRC1	H2-t23 - (Klrd1+Klrc1)	MHC-I	Cell-Cell Contact	PMID: 24223577
301	TEM_DPT	MAIT_CD8	H2-T23	KLRD1_KLRC1	0.00053553	0	H2-T23_KLRD1_KLRC1	H2-t23 - (Klrd1+Klrc1)	MHC-I	Cell-Cell Contact	PMID: 24223577
302	TEFF_CD8	MAIT_CD8	H2-T23	KLRD1_KLRC1	0.00112275	0	H2-T23_KLRD1_KLRC1	H2-t23 - (Klrd1+Klrc1)	MHC-I	Cell-Cell Contact	PMID: 24223577
303	TN_CD8	MAIT_CD8	H2-T23	KLRD1_KLRC1	0.000712997	0	H2-T23_KLRD1_KLRC1	H2-t23 - (Klrd1+Klrc1)	MHC-I	Cell-Cell Contact	PMID: 24223577
304	TEX_CD8	MAIT_CD8	H2-T23	KLRD1_KLRC1	0.000416631	0	H2-T23_KLRD1_KLRC1	H2-t23 - (Klrd1+Klrc1)	MHC-I	Cell-Cell Contact	PMID: 24223577
305	Treg_CD4	MAIT_CD8	H2-T23	KLRD1_KLRC1	0.000537074	0	H2-T23_KLRD1_KLRC1	H2-t23 - (Klrd1+Klrc1)	MHC-I	Cell-Cell Contact	PMID: 24223577
306	Th1_CD4	MAIT_CD8	H2-T23	KLRD1_KLRC1	0.00209371	0	H2-T23_KLRD1_KLRC1	H2-t23 - (Klrd1+Klrc1)	MHC-I	Cell-Cell Contact	PMID: 24223577
307	Th17_CD4	MAIT_CD8	H2-T23	KLRD1_KLRC1	0.000305048	0	H2-T23_KLRD1_KLRC1	H2-t23 - (Klrd1+Klrc1)	MHC-I	Cell-Cell Contact	PMID: 24223577
308	Tfh_CD4	MAIT_CD8	H2-T23	KLRD1_KLRC1	0.000887795	0	H2-T23_KLRD1_KLRC1	H2-t23 - (Klrd1+Klrc1)	MHC-I	Cell-Cell Contact	PMID: 24223577
309	Proliferating_DPT	MAIT_CD8	H2-T23	KLRD1_KLRC1	0.000489444	0	H2-T23_KLRD1_KLRC1	H2-t23 - (Klrd1+Klrc1)	MHC-I	Cell-Cell Contact	PMID: 24223577
310	NK	MAIT_CD8	H2-T23	KLRD1_KLRC1	0.000100285	0	H2-T23_KLRD1_KLRC1	H2-t23 - (Klrd1+Klrc1)	MHC-I	Cell-Cell Contact	PMID: 24223577
311	DC	MAIT_CD8	H2-T23	KLRD1_KLRC1	0.000738386	0	H2-T23_KLRD1_KLRC1	H2-t23 - (Klrd1+Klrc1)	MHC-I	Cell-Cell Contact	PMID: 24223577
312	Marcophage	MAIT_CD8	H2-T23	KLRD1_KLRC1	0.000800288	0	H2-T23_KLRD1_KLRC1	H2-t23 - (Klrd1+Klrc1)	MHC-I	Cell-Cell Contact	PMID: 24223577
313	MAIT_CD8	TRM_CD8	H2-T23	KLRD1_KLRC1	0.000351516	0	H2-T23_KLRD1_KLRC1	H2-t23 - (Klrd1+Klrc1)	MHC-I	Cell-Cell Contact	PMID: 24223577
314	MAIT_DPT	TRM_CD8	H2-T23	KLRD1_KLRC1	1.63473e-05	0	H2-T23_KLRD1_KLRC1	H2-t23 - (Klrd1+Klrc1)	MHC-I	Cell-Cell Contact	PMID: 24223577
315	TRM_CD8	TRM_CD8	H2-T23	KLRD1_KLRC1	9.7337e-05	0	H2-T23_KLRD1_KLRC1	H2-t23 - (Klrd1+Klrc1)	MHC-I	Cell-Cell Contact	PMID: 24223577
316	TEFF_CD8	TRM_CD8	H2-T23	KLRD1_KLRC1	0.000158337	0	H2-T23_KLRD1_KLRC1	H2-t23 - (Klrd1+Klrc1)	MHC-I	Cell-Cell Contact	PMID: 24223577
317	TN_CD8	TRM_CD8	H2-T23	KLRD1_KLRC1	0.000100174	0	H2-T23_KLRD1_KLRC1	H2-t23 - (Klrd1+Klrc1)	MHC-I	Cell-Cell Contact	PMID: 24223577
318	TEX_CD8	TRM_CD8	H2-T23	KLRD1_KLRC1	5.85834e-05	0	H2-T23_KLRD1_KLRC1	H2-t23 - (Klrd1+Klrc1)	MHC-I	Cell-Cell Contact	PMID: 24223577
319	Treg_CD4	TRM_CD8	H2-T23	KLRD1_KLRC1	7.61644e-05	0	H2-T23_KLRD1_KLRC1	H2-t23 - (Klrd1+Klrc1)	MHC-I	Cell-Cell Contact	PMID: 24223577
320	Th1_CD4	TRM_CD8	H2-T23	KLRD1_KLRC1	0.000297026	0	H2-T23_KLRD1_KLRC1	H2-t23 - (Klrd1+Klrc1)	MHC-I	Cell-Cell Contact	PMID: 24223577
321	Th17_CD4	TRM_CD8	H2-T23	KLRD1_KLRC1	4.28242e-05	0	H2-T23_KLRD1_KLRC1	H2-t23 - (Klrd1+Klrc1)	MHC-I	Cell-Cell Contact	PMID: 24223577
322	Tfh_CD4	TRM_CD8	H2-T23	KLRD1_KLRC1	0.000125364	0	H2-T23_KLRD1_KLRC1	H2-t23 - (Klrd1+Klrc1)	MHC-I	Cell-Cell Contact	PMID: 24223577
323	Proliferating_DPT	TRM_CD8	H2-T23	KLRD1_KLRC1	6.90183e-05	0	H2-T23_KLRD1_KLRC1	H2-t23 - (Klrd1+Klrc1)	MHC-I	Cell-Cell Contact	PMID: 24223577
324	DC	TRM_CD8	H2-T23	KLRD1_KLRC1	0.000103891	0	H2-T23_KLRD1_KLRC1	H2-t23 - (Klrd1+Klrc1)	MHC-I	Cell-Cell Contact	PMID: 24223577
325	Marcophage	TRM_CD8	H2-T23	KLRD1_KLRC1	0.000114382	0	H2-T23_KLRD1_KLRC1	H2-t23 - (Klrd1+Klrc1)	MHC-I	Cell-Cell Contact	PMID: 24223577
326	MAIT_CD8	TEFF_CD8	H2-T23	KLRD1_KLRC1	0.000931979	0	H2-T23_KLRD1_KLRC1	H2-t23 - (Klrd1+Klrc1)	MHC-I	Cell-Cell Contact	PMID: 24223577
327	MAIT_DPT	TEFF_CD8	H2-T23	KLRD1_KLRC1	4.29537e-05	0	H2-T23_KLRD1_KLRC1	H2-t23 - (Klrd1+Klrc1)	MHC-I	Cell-Cell Contact	PMID: 24223577
328	TRM_CD8	TEFF_CD8	H2-T23	KLRD1_KLRC1	0.000259319	0	H2-T23_KLRD1_KLRC1	H2-t23 - (Klrd1+Klrc1)	MHC-I	Cell-Cell Contact	PMID: 24223577
329	TEM_DPT	TEFF_CD8	H2-T23	KLRD1_KLRC1	0.000198566	0	H2-T23_KLRD1_KLRC1	H2-t23 - (Klrd1+Klrc1)	MHC-I	Cell-Cell Contact	PMID: 24223577
330	TEFF_CD8	TEFF_CD8	H2-T23	KLRD1_KLRC1	0.000420014	0	H2-T23_KLRD1_KLRC1	H2-t23 - (Klrd1+Klrc1)	MHC-I	Cell-Cell Contact	PMID: 24223577
331	TN_CD8	TEFF_CD8	H2-T23	KLRD1_KLRC1	0.000266406	0	H2-T23_KLRD1_KLRC1	H2-t23 - (Klrd1+Klrc1)	MHC-I	Cell-Cell Contact	PMID: 24223577
332	TEX_CD8	TEFF_CD8	H2-T23	KLRD1_KLRC1	0.000155712	0	H2-T23_KLRD1_KLRC1	H2-t23 - (Klrd1+Klrc1)	MHC-I	Cell-Cell Contact	PMID: 24223577
333	Treg_CD4	TEFF_CD8	H2-T23	KLRD1_KLRC1	0.000201273	0	H2-T23_KLRD1_KLRC1	H2-t23 - (Klrd1+Klrc1)	MHC-I	Cell-Cell Contact	PMID: 24223577
334	Th1_CD4	TEFF_CD8	H2-T23	KLRD1_KLRC1	0.00078473	0	H2-T23_KLRD1_KLRC1	H2-t23 - (Klrd1+Klrc1)	MHC-I	Cell-Cell Contact	PMID: 24223577
335	Th17_CD4	TEFF_CD8	H2-T23	KLRD1_KLRC1	0.00011395	0	H2-T23_KLRD1_KLRC1	H2-t23 - (Klrd1+Klrc1)	MHC-I	Cell-Cell Contact	PMID: 24223577
336	Tfh_CD4	TEFF_CD8	H2-T23	KLRD1_KLRC1	0.000332255	0	H2-T23_KLRD1_KLRC1	H2-t23 - (Klrd1+Klrc1)	MHC-I	Cell-Cell Contact	PMID: 24223577
337	Proliferating_DPT	TEFF_CD8	H2-T23	KLRD1_KLRC1	0.000183092	0	H2-T23_KLRD1_KLRC1	H2-t23 - (Klrd1+Klrc1)	MHC-I	Cell-Cell Contact	PMID: 24223577
338	NK	TEFF_CD8	H2-T23	KLRD1_KLRC1	3.72087e-05	0	H2-T23_KLRD1_KLRC1	H2-t23 - (Klrd1+Klrc1)	MHC-I	Cell-Cell Contact	PMID: 24223577
339	DC	TEFF_CD8	H2-T23	KLRD1_KLRC1	0.00027602	0	H2-T23_KLRD1_KLRC1	H2-t23 - (Klrd1+Klrc1)	MHC-I	Cell-Cell Contact	PMID: 24223577
340	Marcophage	TEFF_CD8	H2-T23	KLRD1_KLRC1	0.000300662	0	H2-T23_KLRD1_KLRC1	H2-t23 - (Klrd1+Klrc1)	MHC-I	Cell-Cell Contact	PMID: 24223577
341	MAIT_CD8	TN_CD8	H2-T23	KLRD1_KLRC1	0.000284038	0	H2-T23_KLRD1_KLRC1	H2-t23 - (Klrd1+Klrc1)	MHC-I	Cell-Cell Contact	PMID: 24223577
342	MAIT_DPT	TN_CD8	H2-T23	KLRD1_KLRC1	1.32299e-05	0	H2-T23_KLRD1_KLRC1	H2-t23 - (Klrd1+Klrc1)	MHC-I	Cell-Cell Contact	PMID: 24223577
343	TRM_CD8	TN_CD8	H2-T23	KLRD1_KLRC1	7.85864e-05	0	H2-T23_KLRD1_KLRC1	H2-t23 - (Klrd1+Klrc1)	MHC-I	Cell-Cell Contact	PMID: 24223577
344	TEFF_CD8	TN_CD8	H2-T23	KLRD1_KLRC1	0.000127931	0	H2-T23_KLRD1_KLRC1	H2-t23 - (Klrd1+Klrc1)	MHC-I	Cell-Cell Contact	PMID: 24223577
345	TN_CD8	TN_CD8	H2-T23	KLRD1_KLRC1	8.09015e-05	0	H2-T23_KLRD1_KLRC1	H2-t23 - (Klrd1+Klrc1)	MHC-I	Cell-Cell Contact	PMID: 24223577
346	TEX_CD8	TN_CD8	H2-T23	KLRD1_KLRC1	4.73171e-05	0	H2-T23_KLRD1_KLRC1	H2-t23 - (Klrd1+Klrc1)	MHC-I	Cell-Cell Contact	PMID: 24223577
347	Treg_CD4	TN_CD8	H2-T23	KLRD1_KLRC1	6.15788e-05	0	H2-T23_KLRD1_KLRC1	H2-t23 - (Klrd1+Klrc1)	MHC-I	Cell-Cell Contact	PMID: 24223577
348	Th1_CD4	TN_CD8	H2-T23	KLRD1_KLRC1	0.000240155	0	H2-T23_KLRD1_KLRC1	H2-t23 - (Klrd1+Klrc1)	MHC-I	Cell-Cell Contact	PMID: 24223577
349	Th17_CD4	TN_CD8	H2-T23	KLRD1_KLRC1	3.45821e-05	0	H2-T23_KLRD1_KLRC1	H2-t23 - (Klrd1+Klrc1)	MHC-I	Cell-Cell Contact	PMID: 24223577
350	Tfh_CD4	TN_CD8	H2-T23	KLRD1_KLRC1	0.000101305	0	H2-T23_KLRD1_KLRC1	H2-t23 - (Klrd1+Klrc1)	MHC-I	Cell-Cell Contact	PMID: 24223577
351	Proliferating_DPT	TN_CD8	H2-T23	KLRD1_KLRC1	5.57639e-05	0	H2-T23_KLRD1_KLRC1	H2-t23 - (Klrd1+Klrc1)	MHC-I	Cell-Cell Contact	PMID: 24223577
352	DC	TN_CD8	H2-T23	KLRD1_KLRC1	8.39173e-05	0	H2-T23_KLRD1_KLRC1	H2-t23 - (Klrd1+Klrc1)	MHC-I	Cell-Cell Contact	PMID: 24223577
353	Marcophage	TN_CD8	H2-T23	KLRD1_KLRC1	9.25634e-05	0	H2-T23_KLRD1_KLRC1	H2-t23 - (Klrd1+Klrc1)	MHC-I	Cell-Cell Contact	PMID: 24223577
354	MAIT_DPT	Proliferating_DPT	H2-T23	KLRD1_KLRC1	5.55585e-06	0.01	H2-T23_KLRD1_KLRC1	H2-t23 - (Klrd1+Klrc1)	MHC-I	Cell-Cell Contact	PMID: 24223577
355	Marcophage	Proliferating_DPT	H2-T23	KLRD1_KLRC1	3.88669e-05	0	H2-T23_KLRD1_KLRC1	H2-t23 - (Klrd1+Klrc1)	MHC-I	Cell-Cell Contact	PMID: 24223577
356	MAIT_CD8	NK	H2-T23	KLRD1_KLRC1	0.000172779	0	H2-T23_KLRD1_KLRC1	H2-t23 - (Klrd1+Klrc1)	MHC-I	Cell-Cell Contact	PMID: 24223577
357	MAIT_DPT	NK	H2-T23	KLRD1_KLRC1	7.98292e-06	0	H2-T23_KLRD1_KLRC1	H2-t23 - (Klrd1+Klrc1)	MHC-I	Cell-Cell Contact	PMID: 24223577
358	TRM_CD8	NK	H2-T23	KLRD1_KLRC1	4.80109e-05	0	H2-T23_KLRD1_KLRC1	H2-t23 - (Klrd1+Klrc1)	MHC-I	Cell-Cell Contact	PMID: 24223577
359	TEFF_CD8	NK	H2-T23	KLRD1_KLRC1	7.78553e-05	0	H2-T23_KLRD1_KLRC1	H2-t23 - (Klrd1+Klrc1)	MHC-I	Cell-Cell Contact	PMID: 24223577
360	TN_CD8	NK	H2-T23	KLRD1_KLRC1	4.93471e-05	0	H2-T23_KLRD1_KLRC1	H2-t23 - (Klrd1+Klrc1)	MHC-I	Cell-Cell Contact	PMID: 24223577
361	TEX_CD8	NK	H2-T23	KLRD1_KLRC1	2.88474e-05	0	H2-T23_KLRD1_KLRC1	H2-t23 - (Klrd1+Klrc1)	MHC-I	Cell-Cell Contact	PMID: 24223577
362	Treg_CD4	NK	H2-T23	KLRD1_KLRC1	3.73479e-05	0	H2-T23_KLRD1_KLRC1	H2-t23 - (Klrd1+Klrc1)	MHC-I	Cell-Cell Contact	PMID: 24223577
363	Th1_CD4	NK	H2-T23	KLRD1_KLRC1	0.000145623	0	H2-T23_KLRD1_KLRC1	H2-t23 - (Klrd1+Klrc1)	MHC-I	Cell-Cell Contact	PMID: 24223577
364	Th17_CD4	NK	H2-T23	KLRD1_KLRC1	2.11041e-05	0	H2-T23_KLRD1_KLRC1	H2-t23 - (Klrd1+Klrc1)	MHC-I	Cell-Cell Contact	PMID: 24223577
365	Tfh_CD4	NK	H2-T23	KLRD1_KLRC1	6.1603e-05	0	H2-T23_KLRD1_KLRC1	H2-t23 - (Klrd1+Klrc1)	MHC-I	Cell-Cell Contact	PMID: 24223577
366	Proliferating_DPT	NK	H2-T23	KLRD1_KLRC1	3.39381e-05	0	H2-T23_KLRD1_KLRC1	H2-t23 - (Klrd1+Klrc1)	MHC-I	Cell-Cell Contact	PMID: 24223577
367	DC	NK	H2-T23	KLRD1_KLRC1	5.11418e-05	0	H2-T23_KLRD1_KLRC1	H2-t23 - (Klrd1+Klrc1)	MHC-I	Cell-Cell Contact	PMID: 24223577
368	Marcophage	NK	H2-T23	KLRD1_KLRC1	5.58719e-05	0	H2-T23_KLRD1_KLRC1	H2-t23 - (Klrd1+Klrc1)	MHC-I	Cell-Cell Contact	PMID: 24223577
369	TEFF_CD8	MAIT_CD8	H2-M3	Cd8a	0.000238686	0	H2-M3_CD8A	H2-m3 - Cd8a	MHC-I	Cell-Cell Contact	KEGG: mmu04514
370	Proliferating_DPT	MAIT_CD8	H2-M3	Cd8a	8.24622e-05	0	H2-M3_CD8A	H2-m3 - Cd8a	MHC-I	Cell-Cell Contact	KEGG: mmu04514
371	DC	MAIT_CD8	H2-M3	Cd8a	0.000179889	0	H2-M3_CD8A	H2-m3 - Cd8a	MHC-I	Cell-Cell Contact	KEGG: mmu04514
372	Marcophage	MAIT_CD8	H2-M3	Cd8a	0.000155082	0	H2-M3_CD8A	H2-m3 - Cd8a	MHC-I	Cell-Cell Contact	KEGG: mmu04514
373	TEFF_CD8	MAIT_DPT	H2-M3	Cd8a	6.01845e-06	0	H2-M3_CD8A	H2-m3 - Cd8a	MHC-I	Cell-Cell Contact	KEGG: mmu04514
374	Proliferating_DPT	MAIT_DPT	H2-M3	Cd8a	2.07733e-06	0	H2-M3_CD8A	H2-m3 - Cd8a	MHC-I	Cell-Cell Contact	KEGG: mmu04514
375	DC	MAIT_DPT	H2-M3	Cd8a	4.53765e-06	0	H2-M3_CD8A	H2-m3 - Cd8a	MHC-I	Cell-Cell Contact	KEGG: mmu04514
376	Marcophage	MAIT_DPT	H2-M3	Cd8a	3.91363e-06	0	H2-M3_CD8A	H2-m3 - Cd8a	MHC-I	Cell-Cell Contact	KEGG: mmu04514
377	TEFF_CD8	TRM_CD8	H2-M3	Cd8a	5.79484e-05	0	H2-M3_CD8A	H2-m3 - Cd8a	MHC-I	Cell-Cell Contact	KEGG: mmu04514
378	Proliferating_DPT	TRM_CD8	H2-M3	Cd8a	2.0003e-05	0	H2-M3_CD8A	H2-m3 - Cd8a	MHC-I	Cell-Cell Contact	KEGG: mmu04514
379	DC	TRM_CD8	H2-M3	Cd8a	4.36892e-05	0	H2-M3_CD8A	H2-m3 - Cd8a	MHC-I	Cell-Cell Contact	KEGG: mmu04514
380	Marcophage	TRM_CD8	H2-M3	Cd8a	3.76797e-05	0	H2-M3_CD8A	H2-m3 - Cd8a	MHC-I	Cell-Cell Contact	KEGG: mmu04514
381	TEFF_CD8	TEM_DPT	H2-M3	Cd8a	3.37368e-05	0	H2-M3_CD8A	H2-m3 - Cd8a	MHC-I	Cell-Cell Contact	KEGG: mmu04514
382	Proliferating_DPT	TEM_DPT	H2-M3	Cd8a	1.1627e-05	0	H2-M3_CD8A	H2-m3 - Cd8a	MHC-I	Cell-Cell Contact	KEGG: mmu04514
383	DC	TEM_DPT	H2-M3	Cd8a	2.5452e-05	0	H2-M3_CD8A	H2-m3 - Cd8a	MHC-I	Cell-Cell Contact	KEGG: mmu04514
384	Marcophage	TEM_DPT	H2-M3	Cd8a	2.19676e-05	0	H2-M3_CD8A	H2-m3 - Cd8a	MHC-I	Cell-Cell Contact	KEGG: mmu04514
385	TEFF_CD8	TEFF_CD8	H2-M3	Cd8a	9.54169e-05	0	H2-M3_CD8A	H2-m3 - Cd8a	MHC-I	Cell-Cell Contact	KEGG: mmu04514
386	Proliferating_DPT	TEFF_CD8	H2-M3	Cd8a	3.29514e-05	0	H2-M3_CD8A	H2-m3 - Cd8a	MHC-I	Cell-Cell Contact	KEGG: mmu04514
387	DC	TEFF_CD8	H2-M3	Cd8a	7.19245e-05	0	H2-M3_CD8A	H2-m3 - Cd8a	MHC-I	Cell-Cell Contact	KEGG: mmu04514
388	Marcophage	TEFF_CD8	H2-M3	Cd8a	6.2018e-05	0	H2-M3_CD8A	H2-m3 - Cd8a	MHC-I	Cell-Cell Contact	KEGG: mmu04514
389	TEFF_CD8	TCM_CD8	H2-M3	Cd8a	9.98157e-06	0	H2-M3_CD8A	H2-m3 - Cd8a	MHC-I	Cell-Cell Contact	KEGG: mmu04514
390	Proliferating_DPT	TCM_CD8	H2-M3	Cd8a	3.43984e-06	0	H2-M3_CD8A	H2-m3 - Cd8a	MHC-I	Cell-Cell Contact	KEGG: mmu04514
391	DC	TCM_CD8	H2-M3	Cd8a	7.53055e-06	0	H2-M3_CD8A	H2-m3 - Cd8a	MHC-I	Cell-Cell Contact	KEGG: mmu04514
392	Marcophage	TCM_CD8	H2-M3	Cd8a	6.49979e-06	0	H2-M3_CD8A	H2-m3 - Cd8a	MHC-I	Cell-Cell Contact	KEGG: mmu04514
393	TEFF_CD8	TN_CD8	H2-M3	Cd8a	7.06152e-05	0	H2-M3_CD8A	H2-m3 - Cd8a	MHC-I	Cell-Cell Contact	KEGG: mmu04514
394	Proliferating_DPT	TN_CD8	H2-M3	Cd8a	2.4391e-05	0	H2-M3_CD8A	H2-m3 - Cd8a	MHC-I	Cell-Cell Contact	KEGG: mmu04514
395	DC	TN_CD8	H2-M3	Cd8a	5.32251e-05	0	H2-M3_CD8A	H2-m3 - Cd8a	MHC-I	Cell-Cell Contact	KEGG: mmu04514
396	Marcophage	TN_CD8	H2-M3	Cd8a	4.58901e-05	0	H2-M3_CD8A	H2-m3 - Cd8a	MHC-I	Cell-Cell Contact	KEGG: mmu04514
397	TEFF_CD8	TEX_CD8	H2-M3	Cd8a	3.11653e-05	0	H2-M3_CD8A	H2-m3 - Cd8a	MHC-I	Cell-Cell Contact	KEGG: mmu04514
398	Proliferating_DPT	TEX_CD8	H2-M3	Cd8a	1.07573e-05	0	H2-M3_CD8A	H2-m3 - Cd8a	MHC-I	Cell-Cell Contact	KEGG: mmu04514
399	DC	TEX_CD8	H2-M3	Cd8a	2.34971e-05	0	H2-M3_CD8A	H2-m3 - Cd8a	MHC-I	Cell-Cell Contact	KEGG: mmu04514
400	Marcophage	TEX_CD8	H2-M3	Cd8a	2.02655e-05	0	H2-M3_CD8A	H2-m3 - Cd8a	MHC-I	Cell-Cell Contact	KEGG: mmu04514
401	TEFF_CD8	Proliferating_DPT	H2-M3	Cd8a	2.20725e-05	0	H2-M3_CD8A	H2-m3 - Cd8a	MHC-I	Cell-Cell Contact	KEGG: mmu04514
402	Proliferating_DPT	Proliferating_DPT	H2-M3	Cd8a	7.61245e-06	0	H2-M3_CD8A	H2-m3 - Cd8a	MHC-I	Cell-Cell Contact	KEGG: mmu04514
403	DC	Proliferating_DPT	H2-M3	Cd8a	1.66472e-05	0	H2-M3_CD8A	H2-m3 - Cd8a	MHC-I	Cell-Cell Contact	KEGG: mmu04514
404	Marcophage	Proliferating_DPT	H2-M3	Cd8a	1.43633e-05	0	H2-M3_CD8A	H2-m3 - Cd8a	MHC-I	Cell-Cell Contact	KEGG: mmu04514
405	MAIT_CD8	MAIT_CD8	H2-Q7	Cd8a	0.00649974	0	H2-Q7_CD8A	H2-q7 - Cd8a	MHC-I	Cell-Cell Contact	KEGG: mmu04514
406	MAIT_DPT	MAIT_CD8	H2-Q7	Cd8a	0.000260153	0	H2-Q7_CD8A	H2-q7 - Cd8a	MHC-I	Cell-Cell Contact	KEGG: mmu04514
407	TRM_CD8	MAIT_CD8	H2-Q7	Cd8a	0.00181115	0	H2-Q7_CD8A	H2-q7 - Cd8a	MHC-I	Cell-Cell Contact	KEGG: mmu04514
408	TEM_DPT	MAIT_CD8	H2-Q7	Cd8a	0.00137738	0	H2-Q7_CD8A	H2-q7 - Cd8a	MHC-I	Cell-Cell Contact	KEGG: mmu04514
409	TEFF_CD8	MAIT_CD8	H2-Q7	Cd8a	0.00289032	0	H2-Q7_CD8A	H2-q7 - Cd8a	MHC-I	Cell-Cell Contact	KEGG: mmu04514
410	TCM_CD8	MAIT_CD8	H2-Q7	Cd8a	0.000802692	0	H2-Q7_CD8A	H2-q7 - Cd8a	MHC-I	Cell-Cell Contact	KEGG: mmu04514
411	TN_CD8	MAIT_CD8	H2-Q7	Cd8a	0.00187949	0	H2-Q7_CD8A	H2-q7 - Cd8a	MHC-I	Cell-Cell Contact	KEGG: mmu04514
412	TEX_CD8	MAIT_CD8	H2-Q7	Cd8a	0.001098	0	H2-Q7_CD8A	H2-q7 - Cd8a	MHC-I	Cell-Cell Contact	KEGG: mmu04514
413	Treg_CD4	MAIT_CD8	H2-Q7	Cd8a	0.00134662	0	H2-Q7_CD8A	H2-q7 - Cd8a	MHC-I	Cell-Cell Contact	KEGG: mmu04514
414	Th1_CD4	MAIT_CD8	H2-Q7	Cd8a	0.0051058	0	H2-Q7_CD8A	H2-q7 - Cd8a	MHC-I	Cell-Cell Contact	KEGG: mmu04514
415	Th17_CD4	MAIT_CD8	H2-Q7	Cd8a	0.000748662	0	H2-Q7_CD8A	H2-q7 - Cd8a	MHC-I	Cell-Cell Contact	KEGG: mmu04514
416	Tfh_CD4	MAIT_CD8	H2-Q7	Cd8a	0.0022141	0	H2-Q7_CD8A	H2-q7 - Cd8a	MHC-I	Cell-Cell Contact	KEGG: mmu04514
417	Proliferating_DPT	MAIT_CD8	H2-Q7	Cd8a	0.00132129	0	H2-Q7_CD8A	H2-q7 - Cd8a	MHC-I	Cell-Cell Contact	KEGG: mmu04514
418	NK	MAIT_CD8	H2-Q7	Cd8a	0.000521333	0	H2-Q7_CD8A	H2-q7 - Cd8a	MHC-I	Cell-Cell Contact	KEGG: mmu04514
419	DC	MAIT_CD8	H2-Q7	Cd8a	0.000942094	0	H2-Q7_CD8A	H2-q7 - Cd8a	MHC-I	Cell-Cell Contact	KEGG: mmu04514
420	MAIT_CD8	MAIT_DPT	H2-Q7	Cd8a	0.000172821	0	H2-Q7_CD8A	H2-q7 - Cd8a	MHC-I	Cell-Cell Contact	KEGG: mmu04514
421	MAIT_DPT	MAIT_DPT	H2-Q7	Cd8a	6.96905e-06	0	H2-Q7_CD8A	H2-q7 - Cd8a	MHC-I	Cell-Cell Contact	KEGG: mmu04514
422	TRM_CD8	MAIT_DPT	H2-Q7	Cd8a	4.7708e-05	0	H2-Q7_CD8A	H2-q7 - Cd8a	MHC-I	Cell-Cell Contact	KEGG: mmu04514
423	TEFF_CD8	MAIT_DPT	H2-Q7	Cd8a	7.67149e-05	0	H2-Q7_CD8A	H2-q7 - Cd8a	MHC-I	Cell-Cell Contact	KEGG: mmu04514
424	TN_CD8	MAIT_DPT	H2-Q7	Cd8a	4.97058e-05	0	H2-Q7_CD8A	H2-q7 - Cd8a	MHC-I	Cell-Cell Contact	KEGG: mmu04514
425	TEX_CD8	MAIT_DPT	H2-Q7	Cd8a	2.90694e-05	0	H2-Q7_CD8A	H2-q7 - Cd8a	MHC-I	Cell-Cell Contact	KEGG: mmu04514
426	Treg_CD4	MAIT_DPT	H2-Q7	Cd8a	3.59401e-05	0	H2-Q7_CD8A	H2-q7 - Cd8a	MHC-I	Cell-Cell Contact	KEGG: mmu04514
427	Th1_CD4	MAIT_DPT	H2-Q7	Cd8a	0.000136095	0	H2-Q7_CD8A	H2-q7 - Cd8a	MHC-I	Cell-Cell Contact	KEGG: mmu04514
428	Th17_CD4	MAIT_DPT	H2-Q7	Cd8a	1.97073e-05	0.01	H2-Q7_CD8A	H2-q7 - Cd8a	MHC-I	Cell-Cell Contact	KEGG: mmu04514
429	Tfh_CD4	MAIT_DPT	H2-Q7	Cd8a	5.87565e-05	0	H2-Q7_CD8A	H2-q7 - Cd8a	MHC-I	Cell-Cell Contact	KEGG: mmu04514
430	Proliferating_DPT	MAIT_DPT	H2-Q7	Cd8a	3.51638e-05	0	H2-Q7_CD8A	H2-q7 - Cd8a	MHC-I	Cell-Cell Contact	KEGG: mmu04514
431	NK	MAIT_DPT	H2-Q7	Cd8a	1.37148e-05	0.03	H2-Q7_CD8A	H2-q7 - Cd8a	MHC-I	Cell-Cell Contact	KEGG: mmu04514
432	MAIT_CD8	TRM_CD8	H2-Q7	Cd8a	0.00165659	0	H2-Q7_CD8A	H2-q7 - Cd8a	MHC-I	Cell-Cell Contact	KEGG: mmu04514
433	MAIT_DPT	TRM_CD8	H2-Q7	Cd8a	6.67595e-05	0	H2-Q7_CD8A	H2-q7 - Cd8a	MHC-I	Cell-Cell Contact	KEGG: mmu04514
434	TRM_CD8	TRM_CD8	H2-Q7	Cd8a	0.000457678	0	H2-Q7_CD8A	H2-q7 - Cd8a	MHC-I	Cell-Cell Contact	KEGG: mmu04514
435	TEM_DPT	TRM_CD8	H2-Q7	Cd8a	0.000339297	0.02	H2-Q7_CD8A	H2-q7 - Cd8a	MHC-I	Cell-Cell Contact	KEGG: mmu04514
436	TEFF_CD8	TRM_CD8	H2-Q7	Cd8a	0.000735471	0	H2-Q7_CD8A	H2-q7 - Cd8a	MHC-I	Cell-Cell Contact	KEGG: mmu04514
437	TCM_CD8	TRM_CD8	H2-Q7	Cd8a	0.00020087	0	H2-Q7_CD8A	H2-q7 - Cd8a	MHC-I	Cell-Cell Contact	KEGG: mmu04514
438	TN_CD8	TRM_CD8	H2-Q7	Cd8a	0.000476681	0	H2-Q7_CD8A	H2-q7 - Cd8a	MHC-I	Cell-Cell Contact	KEGG: mmu04514
439	TEX_CD8	TRM_CD8	H2-Q7	Cd8a	0.000278751	0	H2-Q7_CD8A	H2-q7 - Cd8a	MHC-I	Cell-Cell Contact	KEGG: mmu04514
440	Treg_CD4	TRM_CD8	H2-Q7	Cd8a	0.000344396	0	H2-Q7_CD8A	H2-q7 - Cd8a	MHC-I	Cell-Cell Contact	KEGG: mmu04514
441	Th1_CD4	TRM_CD8	H2-Q7	Cd8a	0.00130427	0	H2-Q7_CD8A	H2-q7 - Cd8a	MHC-I	Cell-Cell Contact	KEGG: mmu04514
442	Th17_CD4	TRM_CD8	H2-Q7	Cd8a	0.000189069	0	H2-Q7_CD8A	H2-q7 - Cd8a	MHC-I	Cell-Cell Contact	KEGG: mmu04514
443	Tfh_CD4	TRM_CD8	H2-Q7	Cd8a	0.000563311	0	H2-Q7_CD8A	H2-q7 - Cd8a	MHC-I	Cell-Cell Contact	KEGG: mmu04514
444	Proliferating_DPT	TRM_CD8	H2-Q7	Cd8a	0.00033704	0	H2-Q7_CD8A	H2-q7 - Cd8a	MHC-I	Cell-Cell Contact	KEGG: mmu04514
445	NK	TRM_CD8	H2-Q7	Cd8a	0.000131585	0	H2-Q7_CD8A	H2-q7 - Cd8a	MHC-I	Cell-Cell Contact	KEGG: mmu04514
446	DC	TRM_CD8	H2-Q7	Cd8a	0.00023324	0.02	H2-Q7_CD8A	H2-q7 - Cd8a	MHC-I	Cell-Cell Contact	KEGG: mmu04514
447	MAIT_CD8	TEM_DPT	H2-Q7	Cd8a	0.00106209	0	H2-Q7_CD8A	H2-q7 - Cd8a	MHC-I	Cell-Cell Contact	KEGG: mmu04514
448	MAIT_DPT	TEM_DPT	H2-Q7	Cd8a	4.34363e-05	0	H2-Q7_CD8A	H2-q7 - Cd8a	MHC-I	Cell-Cell Contact	KEGG: mmu04514
449	TEFF_CD8	TEM_DPT	H2-Q7	Cd8a	0.000469915	0.01	H2-Q7_CD8A	H2-q7 - Cd8a	MHC-I	Cell-Cell Contact	KEGG: mmu04514
450	Treg_CD4	TEM_DPT	H2-Q7	Cd8a	0.000222436	0	H2-Q7_CD8A	H2-q7 - Cd8a	MHC-I	Cell-Cell Contact	KEGG: mmu04514
451	Th1_CD4	TEM_DPT	H2-Q7	Cd8a	0.000840274	0	H2-Q7_CD8A	H2-q7 - Cd8a	MHC-I	Cell-Cell Contact	KEGG: mmu04514
452	Tfh_CD4	TEM_DPT	H2-Q7	Cd8a	0.000359797	0.02	H2-Q7_CD8A	H2-q7 - Cd8a	MHC-I	Cell-Cell Contact	KEGG: mmu04514
453	Proliferating_DPT	TEM_DPT	H2-Q7	Cd8a	0.000216472	0	H2-Q7_CD8A	H2-q7 - Cd8a	MHC-I	Cell-Cell Contact	KEGG: mmu04514
454	MAIT_CD8	TEFF_CD8	H2-Q7	Cd8a	0.00265871	0	H2-Q7_CD8A	H2-q7 - Cd8a	MHC-I	Cell-Cell Contact	KEGG: mmu04514
455	MAIT_DPT	TEFF_CD8	H2-Q7	Cd8a	0.000106754	0	H2-Q7_CD8A	H2-q7 - Cd8a	MHC-I	Cell-Cell Contact	KEGG: mmu04514
456	TRM_CD8	TEFF_CD8	H2-Q7	Cd8a	0.000737891	0	H2-Q7_CD8A	H2-q7 - Cd8a	MHC-I	Cell-Cell Contact	KEGG: mmu04514
457	TEM_DPT	TEFF_CD8	H2-Q7	Cd8a	0.00055445	0	H2-Q7_CD8A	H2-q7 - Cd8a	MHC-I	Cell-Cell Contact	KEGG: mmu04514
458	TEFF_CD8	TEFF_CD8	H2-Q7	Cd8a	0.00118139	0	H2-Q7_CD8A	H2-q7 - Cd8a	MHC-I	Cell-Cell Contact	KEGG: mmu04514
459	TCM_CD8	TEFF_CD8	H2-Q7	Cd8a	0.000325532	0	H2-Q7_CD8A	H2-q7 - Cd8a	MHC-I	Cell-Cell Contact	KEGG: mmu04514
460	TN_CD8	TEFF_CD8	H2-Q7	Cd8a	0.00076704	0	H2-Q7_CD8A	H2-q7 - Cd8a	MHC-I	Cell-Cell Contact	KEGG: mmu04514
461	TEX_CD8	TEFF_CD8	H2-Q7	Cd8a	0.000448311	0	H2-Q7_CD8A	H2-q7 - Cd8a	MHC-I	Cell-Cell Contact	KEGG: mmu04514
462	Treg_CD4	TEFF_CD8	H2-Q7	Cd8a	0.000551718	0	H2-Q7_CD8A	H2-q7 - Cd8a	MHC-I	Cell-Cell Contact	KEGG: mmu04514
463	Th1_CD4	TEFF_CD8	H2-Q7	Cd8a	0.00209073	0	H2-Q7_CD8A	H2-q7 - Cd8a	MHC-I	Cell-Cell Contact	KEGG: mmu04514
464	Th17_CD4	TEFF_CD8	H2-Q7	Cd8a	0.000304928	0	H2-Q7_CD8A	H2-q7 - Cd8a	MHC-I	Cell-Cell Contact	KEGG: mmu04514
465	Tfh_CD4	TEFF_CD8	H2-Q7	Cd8a	0.000904925	0	H2-Q7_CD8A	H2-q7 - Cd8a	MHC-I	Cell-Cell Contact	KEGG: mmu04514
466	Proliferating_DPT	TEFF_CD8	H2-Q7	Cd8a	0.000540683	0	H2-Q7_CD8A	H2-q7 - Cd8a	MHC-I	Cell-Cell Contact	KEGG: mmu04514
467	NK	TEFF_CD8	H2-Q7	Cd8a	0.000212281	0	H2-Q7_CD8A	H2-q7 - Cd8a	MHC-I	Cell-Cell Contact	KEGG: mmu04514
468	DC	TEFF_CD8	H2-Q7	Cd8a	0.000380136	0	H2-Q7_CD8A	H2-q7 - Cd8a	MHC-I	Cell-Cell Contact	KEGG: mmu04514
469	MAIT_DPT	TCM_CD8	H2-Q7	Cd8a	1.29037e-05	0.01	H2-Q7_CD8A	H2-q7 - Cd8a	MHC-I	Cell-Cell Contact	KEGG: mmu04514
470	Treg_CD4	TCM_CD8	H2-Q7	Cd8a	6.60608e-05	0.03	H2-Q7_CD8A	H2-q7 - Cd8a	MHC-I	Cell-Cell Contact	KEGG: mmu04514
471	Th1_CD4	TCM_CD8	H2-Q7	Cd8a	0.000249527	0.02	H2-Q7_CD8A	H2-q7 - Cd8a	MHC-I	Cell-Cell Contact	KEGG: mmu04514
472	MAIT_CD8	TN_CD8	H2-Q7	Cd8a	0.00194712	0	H2-Q7_CD8A	H2-q7 - Cd8a	MHC-I	Cell-Cell Contact	KEGG: mmu04514
473	MAIT_DPT	TN_CD8	H2-Q7	Cd8a	7.80676e-05	0	H2-Q7_CD8A	H2-q7 - Cd8a	MHC-I	Cell-Cell Contact	KEGG: mmu04514
474	TRM_CD8	TN_CD8	H2-Q7	Cd8a	0.00054139	0	H2-Q7_CD8A	H2-q7 - Cd8a	MHC-I	Cell-Cell Contact	KEGG: mmu04514
475	TEM_DPT	TN_CD8	H2-Q7	Cd8a	0.000409042	0.01	H2-Q7_CD8A	H2-q7 - Cd8a	MHC-I	Cell-Cell Contact	KEGG: mmu04514
476	TEFF_CD8	TN_CD8	H2-Q7	Cd8a	0.000865495	0	H2-Q7_CD8A	H2-q7 - Cd8a	MHC-I	Cell-Cell Contact	KEGG: mmu04514
477	TCM_CD8	TN_CD8	H2-Q7	Cd8a	0.000239344	0	H2-Q7_CD8A	H2-q7 - Cd8a	MHC-I	Cell-Cell Contact	KEGG: mmu04514
478	TN_CD8	TN_CD8	H2-Q7	Cd8a	0.000562336	0	H2-Q7_CD8A	H2-q7 - Cd8a	MHC-I	Cell-Cell Contact	KEGG: mmu04514
479	TEX_CD8	TN_CD8	H2-Q7	Cd8a	0.000328599	0	H2-Q7_CD8A	H2-q7 - Cd8a	MHC-I	Cell-Cell Contact	KEGG: mmu04514
480	Treg_CD4	TN_CD8	H2-Q7	Cd8a	0.000403755	0	H2-Q7_CD8A	H2-q7 - Cd8a	MHC-I	Cell-Cell Contact	KEGG: mmu04514
481	Th1_CD4	TN_CD8	H2-Q7	Cd8a	0.00153041	0	H2-Q7_CD8A	H2-q7 - Cd8a	MHC-I	Cell-Cell Contact	KEGG: mmu04514
482	Th17_CD4	TN_CD8	H2-Q7	Cd8a	0.000223755	0	H2-Q7_CD8A	H2-q7 - Cd8a	MHC-I	Cell-Cell Contact	KEGG: mmu04514
483	Tfh_CD4	TN_CD8	H2-Q7	Cd8a	0.000662976	0	H2-Q7_CD8A	H2-q7 - Cd8a	MHC-I	Cell-Cell Contact	KEGG: mmu04514
484	Proliferating_DPT	TN_CD8	H2-Q7	Cd8a	0.0003959	0	H2-Q7_CD8A	H2-q7 - Cd8a	MHC-I	Cell-Cell Contact	KEGG: mmu04514
485	NK	TN_CD8	H2-Q7	Cd8a	0.00015579	0	H2-Q7_CD8A	H2-q7 - Cd8a	MHC-I	Cell-Cell Contact	KEGG: mmu04514
486	DC	TN_CD8	H2-Q7	Cd8a	0.000280138	0	H2-Q7_CD8A	H2-q7 - Cd8a	MHC-I	Cell-Cell Contact	KEGG: mmu04514
487	MAIT_CD8	TEX_CD8	H2-Q7	Cd8a	0.000893644	0	H2-Q7_CD8A	H2-q7 - Cd8a	MHC-I	Cell-Cell Contact	KEGG: mmu04514
488	MAIT_DPT	TEX_CD8	H2-Q7	Cd8a	3.6029e-05	0	H2-Q7_CD8A	H2-q7 - Cd8a	MHC-I	Cell-Cell Contact	KEGG: mmu04514
489	TRM_CD8	TEX_CD8	H2-Q7	Cd8a	0.000246758	0	H2-Q7_CD8A	H2-q7 - Cd8a	MHC-I	Cell-Cell Contact	KEGG: mmu04514
490	TEFF_CD8	TEX_CD8	H2-Q7	Cd8a	0.000396706	0	H2-Q7_CD8A	H2-q7 - Cd8a	MHC-I	Cell-Cell Contact	KEGG: mmu04514
491	TCM_CD8	TEX_CD8	H2-Q7	Cd8a	0.000108233	0.01	H2-Q7_CD8A	H2-q7 - Cd8a	MHC-I	Cell-Cell Contact	KEGG: mmu04514
492	TN_CD8	TEX_CD8	H2-Q7	Cd8a	0.000257063	0	H2-Q7_CD8A	H2-q7 - Cd8a	MHC-I	Cell-Cell Contact	KEGG: mmu04514
493	TEX_CD8	TEX_CD8	H2-Q7	Cd8a	0.000150333	0	H2-Q7_CD8A	H2-q7 - Cd8a	MHC-I	Cell-Cell Contact	KEGG: mmu04514
494	Treg_CD4	TEX_CD8	H2-Q7	Cd8a	0.000185824	0	H2-Q7_CD8A	H2-q7 - Cd8a	MHC-I	Cell-Cell Contact	KEGG: mmu04514
495	Th1_CD4	TEX_CD8	H2-Q7	Cd8a	0.000703686	0	H2-Q7_CD8A	H2-q7 - Cd8a	MHC-I	Cell-Cell Contact	KEGG: mmu04514
496	Th17_CD4	TEX_CD8	H2-Q7	Cd8a	0.000101933	0	H2-Q7_CD8A	H2-q7 - Cd8a	MHC-I	Cell-Cell Contact	KEGG: mmu04514
497	Tfh_CD4	TEX_CD8	H2-Q7	Cd8a	0.000303841	0	H2-Q7_CD8A	H2-q7 - Cd8a	MHC-I	Cell-Cell Contact	KEGG: mmu04514
498	Proliferating_DPT	TEX_CD8	H2-Q7	Cd8a	0.000181824	0	H2-Q7_CD8A	H2-q7 - Cd8a	MHC-I	Cell-Cell Contact	KEGG: mmu04514
499	NK	TEX_CD8	H2-Q7	Cd8a	7.0939e-05	0	H2-Q7_CD8A	H2-q7 - Cd8a	MHC-I	Cell-Cell Contact	KEGG: mmu04514
500	DC	TEX_CD8	H2-Q7	Cd8a	0.00012559	0.04	H2-Q7_CD8A	H2-q7 - Cd8a	MHC-I	Cell-Cell Contact	KEGG: mmu04514
501	MAIT_CD8	Proliferating_DPT	H2-Q7	Cd8a	0.00066459	0	H2-Q7_CD8A	H2-q7 - Cd8a	MHC-I	Cell-Cell Contact	KEGG: mmu04514
502	MAIT_DPT	Proliferating_DPT	H2-Q7	Cd8a	2.69899e-05	0	H2-Q7_CD8A	H2-q7 - Cd8a	MHC-I	Cell-Cell Contact	KEGG: mmu04514
503	TRM_CD8	Proliferating_DPT	H2-Q7	Cd8a	0.000181871	0.01	H2-Q7_CD8A	H2-q7 - Cd8a	MHC-I	Cell-Cell Contact	KEGG: mmu04514
504	TEFF_CD8	Proliferating_DPT	H2-Q7	Cd8a	0.000294522	0.01	H2-Q7_CD8A	H2-q7 - Cd8a	MHC-I	Cell-Cell Contact	KEGG: mmu04514
505	TCM_CD8	Proliferating_DPT	H2-Q7	Cd8a	7.89757e-05	0.01	H2-Q7_CD8A	H2-q7 - Cd8a	MHC-I	Cell-Cell Contact	KEGG: mmu04514
506	TN_CD8	Proliferating_DPT	H2-Q7	Cd8a	0.000190189	0.01	H2-Q7_CD8A	H2-q7 - Cd8a	MHC-I	Cell-Cell Contact	KEGG: mmu04514
507	TEX_CD8	Proliferating_DPT	H2-Q7	Cd8a	0.000111339	0.01	H2-Q7_CD8A	H2-q7 - Cd8a	MHC-I	Cell-Cell Contact	KEGG: mmu04514
508	Treg_CD4	Proliferating_DPT	H2-Q7	Cd8a	0.0001387	0	H2-Q7_CD8A	H2-q7 - Cd8a	MHC-I	Cell-Cell Contact	KEGG: mmu04514
509	Th1_CD4	Proliferating_DPT	H2-Q7	Cd8a	0.000524581	0	H2-Q7_CD8A	H2-q7 - Cd8a	MHC-I	Cell-Cell Contact	KEGG: mmu04514
510	Th17_CD4	Proliferating_DPT	H2-Q7	Cd8a	7.50808e-05	0	H2-Q7_CD8A	H2-q7 - Cd8a	MHC-I	Cell-Cell Contact	KEGG: mmu04514
511	Tfh_CD4	Proliferating_DPT	H2-Q7	Cd8a	0.00022554	0	H2-Q7_CD8A	H2-q7 - Cd8a	MHC-I	Cell-Cell Contact	KEGG: mmu04514
512	Proliferating_DPT	Proliferating_DPT	H2-Q7	Cd8a	0.00013534	0	H2-Q7_CD8A	H2-q7 - Cd8a	MHC-I	Cell-Cell Contact	KEGG: mmu04514
513	NK	Proliferating_DPT	H2-Q7	Cd8a	5.22211e-05	0.01	H2-Q7_CD8A	H2-q7 - Cd8a	MHC-I	Cell-Cell Contact	KEGG: mmu04514
514	MAIT_CD8	MAIT_CD8	H2-T22	Cd8a	0.00139056	0	H2-T22_CD8A	H2-t22 - Cd8a	MHC-I	Cell-Cell Contact	KEGG: mmu04514
515	MAIT_DPT	MAIT_CD8	H2-T22	Cd8a	6.32343e-05	0	H2-T22_CD8A	H2-t22 - Cd8a	MHC-I	Cell-Cell Contact	KEGG: mmu04514
516	TRM_CD8	MAIT_CD8	H2-T22	Cd8a	0.000710546	0	H2-T22_CD8A	H2-t22 - Cd8a	MHC-I	Cell-Cell Contact	KEGG: mmu04514
517	TEFF_CD8	MAIT_CD8	H2-T22	Cd8a	0.00113701	0	H2-T22_CD8A	H2-t22 - Cd8a	MHC-I	Cell-Cell Contact	KEGG: mmu04514
518	TN_CD8	MAIT_CD8	H2-T22	Cd8a	0.000391866	0	H2-T22_CD8A	H2-t22 - Cd8a	MHC-I	Cell-Cell Contact	KEGG: mmu04514
519	TEX_CD8	MAIT_CD8	H2-T22	Cd8a	0.00020563	0	H2-T22_CD8A	H2-t22 - Cd8a	MHC-I	Cell-Cell Contact	KEGG: mmu04514
520	Treg_CD4	MAIT_CD8	H2-T22	Cd8a	0.000310372	0	H2-T22_CD8A	H2-t22 - Cd8a	MHC-I	Cell-Cell Contact	KEGG: mmu04514
521	Th1_CD4	MAIT_CD8	H2-T22	Cd8a	0.00117878	0	H2-T22_CD8A	H2-t22 - Cd8a	MHC-I	Cell-Cell Contact	KEGG: mmu04514
522	Th17_CD4	MAIT_CD8	H2-T22	Cd8a	0.000162841	0	H2-T22_CD8A	H2-t22 - Cd8a	MHC-I	Cell-Cell Contact	KEGG: mmu04514
523	Tfh_CD4	MAIT_CD8	H2-T22	Cd8a	0.000464866	0	H2-T22_CD8A	H2-t22 - Cd8a	MHC-I	Cell-Cell Contact	KEGG: mmu04514
524	Proliferating_DPT	MAIT_CD8	H2-T22	Cd8a	0.000565638	0	H2-T22_CD8A	H2-t22 - Cd8a	MHC-I	Cell-Cell Contact	KEGG: mmu04514
525	DC	MAIT_CD8	H2-T22	Cd8a	0.000258185	0	H2-T22_CD8A	H2-t22 - Cd8a	MHC-I	Cell-Cell Contact	KEGG: mmu04514
526	Marcophage	MAIT_CD8	H2-T22	Cd8a	0.000298	0	H2-T22_CD8A	H2-t22 - Cd8a	MHC-I	Cell-Cell Contact	KEGG: mmu04514
527	MAIT_CD8	MAIT_DPT	H2-T22	Cd8a	3.53285e-05	0	H2-T22_CD8A	H2-t22 - Cd8a	MHC-I	Cell-Cell Contact	KEGG: mmu04514
528	MAIT_DPT	MAIT_DPT	H2-T22	Cd8a	1.61197e-06	0.01	H2-T22_CD8A	H2-t22 - Cd8a	MHC-I	Cell-Cell Contact	KEGG: mmu04514
529	TRM_CD8	MAIT_DPT	H2-T22	Cd8a	1.81715e-05	0	H2-T22_CD8A	H2-t22 - Cd8a	MHC-I	Cell-Cell Contact	KEGG: mmu04514
530	TEFF_CD8	MAIT_DPT	H2-T22	Cd8a	2.91637e-05	0	H2-T22_CD8A	H2-t22 - Cd8a	MHC-I	Cell-Cell Contact	KEGG: mmu04514
531	TN_CD8	MAIT_DPT	H2-T22	Cd8a	9.942e-06	0	H2-T22_CD8A	H2-t22 - Cd8a	MHC-I	Cell-Cell Contact	KEGG: mmu04514
532	TEX_CD8	MAIT_DPT	H2-T22	Cd8a	5.21235e-06	0	H2-T22_CD8A	H2-t22 - Cd8a	MHC-I	Cell-Cell Contact	KEGG: mmu04514
533	Treg_CD4	MAIT_DPT	H2-T22	Cd8a	7.89921e-06	0	H2-T22_CD8A	H2-t22 - Cd8a	MHC-I	Cell-Cell Contact	KEGG: mmu04514
534	Th1_CD4	MAIT_DPT	H2-T22	Cd8a	2.99932e-05	0	H2-T22_CD8A	H2-t22 - Cd8a	MHC-I	Cell-Cell Contact	KEGG: mmu04514
535	Th17_CD4	MAIT_DPT	H2-T22	Cd8a	4.12932e-06	0	H2-T22_CD8A	H2-t22 - Cd8a	MHC-I	Cell-Cell Contact	KEGG: mmu04514
536	Tfh_CD4	MAIT_DPT	H2-T22	Cd8a	1.18031e-05	0	H2-T22_CD8A	H2-t22 - Cd8a	MHC-I	Cell-Cell Contact	KEGG: mmu04514
537	Proliferating_DPT	MAIT_DPT	H2-T22	Cd8a	1.45524e-05	0	H2-T22_CD8A	H2-t22 - Cd8a	MHC-I	Cell-Cell Contact	KEGG: mmu04514
538	Marcophage	MAIT_DPT	H2-T22	Cd8a	7.55749e-06	0.01	H2-T22_CD8A	H2-t22 - Cd8a	MHC-I	Cell-Cell Contact	KEGG: mmu04514
539	MAIT_CD8	TRM_CD8	H2-T22	Cd8a	0.000339947	0	H2-T22_CD8A	H2-t22 - Cd8a	MHC-I	Cell-Cell Contact	KEGG: mmu04514
540	MAIT_DPT	TRM_CD8	H2-T22	Cd8a	1.55068e-05	0	H2-T22_CD8A	H2-t22 - Cd8a	MHC-I	Cell-Cell Contact	KEGG: mmu04514
541	TRM_CD8	TRM_CD8	H2-T22	Cd8a	0.00017476	0	H2-T22_CD8A	H2-t22 - Cd8a	MHC-I	Cell-Cell Contact	KEGG: mmu04514
542	TEFF_CD8	TRM_CD8	H2-T22	Cd8a	0.000280405	0	H2-T22_CD8A	H2-t22 - Cd8a	MHC-I	Cell-Cell Contact	KEGG: mmu04514
543	TN_CD8	TRM_CD8	H2-T22	Cd8a	9.56775e-05	0	H2-T22_CD8A	H2-t22 - Cd8a	MHC-I	Cell-Cell Contact	KEGG: mmu04514
544	TEX_CD8	TRM_CD8	H2-T22	Cd8a	5.01652e-05	0	H2-T22_CD8A	H2-t22 - Cd8a	MHC-I	Cell-Cell Contact	KEGG: mmu04514
545	Treg_CD4	TRM_CD8	H2-T22	Cd8a	7.59989e-05	0	H2-T22_CD8A	H2-t22 - Cd8a	MHC-I	Cell-Cell Contact	KEGG: mmu04514
546	Th1_CD4	TRM_CD8	H2-T22	Cd8a	0.000288573	0	H2-T22_CD8A	H2-t22 - Cd8a	MHC-I	Cell-Cell Contact	KEGG: mmu04514
547	Th17_CD4	TRM_CD8	H2-T22	Cd8a	3.97405e-05	0	H2-T22_CD8A	H2-t22 - Cd8a	MHC-I	Cell-Cell Contact	KEGG: mmu04514
548	Tfh_CD4	TRM_CD8	H2-T22	Cd8a	0.000113581	0	H2-T22_CD8A	H2-t22 - Cd8a	MHC-I	Cell-Cell Contact	KEGG: mmu04514
549	Proliferating_DPT	TRM_CD8	H2-T22	Cd8a	0.000139884	0	H2-T22_CD8A	H2-t22 - Cd8a	MHC-I	Cell-Cell Contact	KEGG: mmu04514
550	DC	TRM_CD8	H2-T22	Cd8a	6.28274e-05	0	H2-T22_CD8A	H2-t22 - Cd8a	MHC-I	Cell-Cell Contact	KEGG: mmu04514
551	Marcophage	TRM_CD8	H2-T22	Cd8a	7.27324e-05	0	H2-T22_CD8A	H2-t22 - Cd8a	MHC-I	Cell-Cell Contact	KEGG: mmu04514
552	MAIT_CD8	TEM_DPT	H2-T22	Cd8a	0.000200485	0	H2-T22_CD8A	H2-t22 - Cd8a	MHC-I	Cell-Cell Contact	KEGG: mmu04514
553	MAIT_DPT	TEM_DPT	H2-T22	Cd8a	9.19901e-06	0.03	H2-T22_CD8A	H2-t22 - Cd8a	MHC-I	Cell-Cell Contact	KEGG: mmu04514
554	TRM_CD8	TEM_DPT	H2-T22	Cd8a	0.000104256	0	H2-T22_CD8A	H2-t22 - Cd8a	MHC-I	Cell-Cell Contact	KEGG: mmu04514
555	TEFF_CD8	TEM_DPT	H2-T22	Cd8a	0.000168151	0	H2-T22_CD8A	H2-t22 - Cd8a	MHC-I	Cell-Cell Contact	KEGG: mmu04514
556	Treg_CD4	TEM_DPT	H2-T22	Cd8a	4.49577e-05	0	H2-T22_CD8A	H2-t22 - Cd8a	MHC-I	Cell-Cell Contact	KEGG: mmu04514
557	Th1_CD4	TEM_DPT	H2-T22	Cd8a	0.000170631	0	H2-T22_CD8A	H2-t22 - Cd8a	MHC-I	Cell-Cell Contact	KEGG: mmu04514
558	Tfh_CD4	TEM_DPT	H2-T22	Cd8a	6.69137e-05	0.02	H2-T22_CD8A	H2-t22 - Cd8a	MHC-I	Cell-Cell Contact	KEGG: mmu04514
559	Proliferating_DPT	TEM_DPT	H2-T22	Cd8a	8.43386e-05	0	H2-T22_CD8A	H2-t22 - Cd8a	MHC-I	Cell-Cell Contact	KEGG: mmu04514
560	MAIT_CD8	TEFF_CD8	H2-T22	Cd8a	0.000557731	0	H2-T22_CD8A	H2-t22 - Cd8a	MHC-I	Cell-Cell Contact	KEGG: mmu04514
561	MAIT_DPT	TEFF_CD8	H2-T22	Cd8a	2.53998e-05	0	H2-T22_CD8A	H2-t22 - Cd8a	MHC-I	Cell-Cell Contact	KEGG: mmu04514
562	TRM_CD8	TEFF_CD8	H2-T22	Cd8a	0.000285811	0	H2-T22_CD8A	H2-t22 - Cd8a	MHC-I	Cell-Cell Contact	KEGG: mmu04514
563	TEFF_CD8	TEFF_CD8	H2-T22	Cd8a	0.00045794	0	H2-T22_CD8A	H2-t22 - Cd8a	MHC-I	Cell-Cell Contact	KEGG: mmu04514
564	TN_CD8	TEFF_CD8	H2-T22	Cd8a	0.000157076	0	H2-T22_CD8A	H2-t22 - Cd8a	MHC-I	Cell-Cell Contact	KEGG: mmu04514
565	TEX_CD8	TEFF_CD8	H2-T22	Cd8a	8.2393e-05	0	H2-T22_CD8A	H2-t22 - Cd8a	MHC-I	Cell-Cell Contact	KEGG: mmu04514
566	Treg_CD4	TEFF_CD8	H2-T22	Cd8a	0.000124581	0	H2-T22_CD8A	H2-t22 - Cd8a	MHC-I	Cell-Cell Contact	KEGG: mmu04514
567	Th1_CD4	TEFF_CD8	H2-T22	Cd8a	0.000473102	0	H2-T22_CD8A	H2-t22 - Cd8a	MHC-I	Cell-Cell Contact	KEGG: mmu04514
568	Th17_CD4	TEFF_CD8	H2-T22	Cd8a	6.52591e-05	0	H2-T22_CD8A	H2-t22 - Cd8a	MHC-I	Cell-Cell Contact	KEGG: mmu04514
569	Tfh_CD4	TEFF_CD8	H2-T22	Cd8a	0.0001864	0	H2-T22_CD8A	H2-t22 - Cd8a	MHC-I	Cell-Cell Contact	KEGG: mmu04514
570	Proliferating_DPT	TEFF_CD8	H2-T22	Cd8a	0.000228116	0	H2-T22_CD8A	H2-t22 - Cd8a	MHC-I	Cell-Cell Contact	KEGG: mmu04514
571	DC	TEFF_CD8	H2-T22	Cd8a	0.000103326	0	H2-T22_CD8A	H2-t22 - Cd8a	MHC-I	Cell-Cell Contact	KEGG: mmu04514
572	Marcophage	TEFF_CD8	H2-T22	Cd8a	0.00011943	0	H2-T22_CD8A	H2-t22 - Cd8a	MHC-I	Cell-Cell Contact	KEGG: mmu04514
573	MAIT_CD8	TCM_CD8	H2-T22	Cd8a	5.93433e-05	0.03	H2-T22_CD8A	H2-t22 - Cd8a	MHC-I	Cell-Cell Contact	KEGG: mmu04514
574	MAIT_DPT	TCM_CD8	H2-T22	Cd8a	2.72346e-06	0.04	H2-T22_CD8A	H2-t22 - Cd8a	MHC-I	Cell-Cell Contact	KEGG: mmu04514
575	TRM_CD8	TCM_CD8	H2-T22	Cd8a	3.0872e-05	0	H2-T22_CD8A	H2-t22 - Cd8a	MHC-I	Cell-Cell Contact	KEGG: mmu04514
576	TEFF_CD8	TCM_CD8	H2-T22	Cd8a	4.98019e-05	0	H2-T22_CD8A	H2-t22 - Cd8a	MHC-I	Cell-Cell Contact	KEGG: mmu04514
577	Treg_CD4	TCM_CD8	H2-T22	Cd8a	1.33088e-05	0.01	H2-T22_CD8A	H2-t22 - Cd8a	MHC-I	Cell-Cell Contact	KEGG: mmu04514
578	Th1_CD4	TCM_CD8	H2-T22	Cd8a	5.05111e-05	0.01	H2-T22_CD8A	H2-t22 - Cd8a	MHC-I	Cell-Cell Contact	KEGG: mmu04514
579	Proliferating_DPT	TCM_CD8	H2-T22	Cd8a	2.49836e-05	0	H2-T22_CD8A	H2-t22 - Cd8a	MHC-I	Cell-Cell Contact	KEGG: mmu04514
580	MAIT_CD8	TN_CD8	H2-T22	Cd8a	0.000412141	0	H2-T22_CD8A	H2-t22 - Cd8a	MHC-I	Cell-Cell Contact	KEGG: mmu04514
581	MAIT_DPT	TN_CD8	H2-T22	Cd8a	1.87568e-05	0	H2-T22_CD8A	H2-t22 - Cd8a	MHC-I	Cell-Cell Contact	KEGG: mmu04514
582	TRM_CD8	TN_CD8	H2-T22	Cd8a	0.000210926	0	H2-T22_CD8A	H2-t22 - Cd8a	MHC-I	Cell-Cell Contact	KEGG: mmu04514
583	TEFF_CD8	TN_CD8	H2-T22	Cd8a	0.000337759	0	H2-T22_CD8A	H2-t22 - Cd8a	MHC-I	Cell-Cell Contact	KEGG: mmu04514
584	TN_CD8	TN_CD8	H2-T22	Cd8a	0.000116105	0	H2-T22_CD8A	H2-t22 - Cd8a	MHC-I	Cell-Cell Contact	KEGG: mmu04514
585	TEX_CD8	TN_CD8	H2-T22	Cd8a	6.09127e-05	0	H2-T22_CD8A	H2-t22 - Cd8a	MHC-I	Cell-Cell Contact	KEGG: mmu04514
586	Treg_CD4	TN_CD8	H2-T22	Cd8a	9.20283e-05	0	H2-T22_CD8A	H2-t22 - Cd8a	MHC-I	Cell-Cell Contact	KEGG: mmu04514
587	Th1_CD4	TN_CD8	H2-T22	Cd8a	0.000349499	0	H2-T22_CD8A	H2-t22 - Cd8a	MHC-I	Cell-Cell Contact	KEGG: mmu04514
588	Th17_CD4	TN_CD8	H2-T22	Cd8a	4.8242e-05	0	H2-T22_CD8A	H2-t22 - Cd8a	MHC-I	Cell-Cell Contact	KEGG: mmu04514
589	Tfh_CD4	TN_CD8	H2-T22	Cd8a	0.000137759	0	H2-T22_CD8A	H2-t22 - Cd8a	MHC-I	Cell-Cell Contact	KEGG: mmu04514
590	Proliferating_DPT	TN_CD8	H2-T22	Cd8a	0.000168148	0	H2-T22_CD8A	H2-t22 - Cd8a	MHC-I	Cell-Cell Contact	KEGG: mmu04514
591	DC	TN_CD8	H2-T22	Cd8a	7.64301e-05	0	H2-T22_CD8A	H2-t22 - Cd8a	MHC-I	Cell-Cell Contact	KEGG: mmu04514
592	Marcophage	TN_CD8	H2-T22	Cd8a	8.82852e-05	0	H2-T22_CD8A	H2-t22 - Cd8a	MHC-I	Cell-Cell Contact	KEGG: mmu04514
593	MAIT_CD8	TEX_CD8	H2-T22	Cd8a	0.000182905	0	H2-T22_CD8A	H2-t22 - Cd8a	MHC-I	Cell-Cell Contact	KEGG: mmu04514
594	MAIT_DPT	TEX_CD8	H2-T22	Cd8a	8.34486e-06	0	H2-T22_CD8A	H2-t22 - Cd8a	MHC-I	Cell-Cell Contact	KEGG: mmu04514
595	TRM_CD8	TEX_CD8	H2-T22	Cd8a	9.40625e-05	0	H2-T22_CD8A	H2-t22 - Cd8a	MHC-I	Cell-Cell Contact	KEGG: mmu04514
596	TEFF_CD8	TEX_CD8	H2-T22	Cd8a	0.00015095	0	H2-T22_CD8A	H2-t22 - Cd8a	MHC-I	Cell-Cell Contact	KEGG: mmu04514
597	TN_CD8	TEX_CD8	H2-T22	Cd8a	5.14743e-05	0	H2-T22_CD8A	H2-t22 - Cd8a	MHC-I	Cell-Cell Contact	KEGG: mmu04514
598	TEX_CD8	TEX_CD8	H2-T22	Cd8a	2.69874e-05	0	H2-T22_CD8A	H2-t22 - Cd8a	MHC-I	Cell-Cell Contact	KEGG: mmu04514
599	Treg_CD4	TEX_CD8	H2-T22	Cd8a	4.08945e-05	0	H2-T22_CD8A	H2-t22 - Cd8a	MHC-I	Cell-Cell Contact	KEGG: mmu04514
600	Th1_CD4	TEX_CD8	H2-T22	Cd8a	0.000155277	0	H2-T22_CD8A	H2-t22 - Cd8a	MHC-I	Cell-Cell Contact	KEGG: mmu04514
601	Th17_CD4	TEX_CD8	H2-T22	Cd8a	2.13797e-05	0	H2-T22_CD8A	H2-t22 - Cd8a	MHC-I	Cell-Cell Contact	KEGG: mmu04514
602	Tfh_CD4	TEX_CD8	H2-T22	Cd8a	6.11089e-05	0	H2-T22_CD8A	H2-t22 - Cd8a	MHC-I	Cell-Cell Contact	KEGG: mmu04514
603	Proliferating_DPT	TEX_CD8	H2-T22	Cd8a	7.53166e-05	0	H2-T22_CD8A	H2-t22 - Cd8a	MHC-I	Cell-Cell Contact	KEGG: mmu04514
604	DC	TEX_CD8	H2-T22	Cd8a	3.37941e-05	0.01	H2-T22_CD8A	H2-t22 - Cd8a	MHC-I	Cell-Cell Contact	KEGG: mmu04514
605	Marcophage	TEX_CD8	H2-T22	Cd8a	3.9129e-05	0	H2-T22_CD8A	H2-t22 - Cd8a	MHC-I	Cell-Cell Contact	KEGG: mmu04514
606	MAIT_CD8	Proliferating_DPT	H2-T22	Cd8a	0.000130405	0	H2-T22_CD8A	H2-t22 - Cd8a	MHC-I	Cell-Cell Contact	KEGG: mmu04514
607	MAIT_DPT	Proliferating_DPT	H2-T22	Cd8a	5.96757e-06	0	H2-T22_CD8A	H2-t22 - Cd8a	MHC-I	Cell-Cell Contact	KEGG: mmu04514
608	TRM_CD8	Proliferating_DPT	H2-T22	Cd8a	6.74597e-05	0	H2-T22_CD8A	H2-t22 - Cd8a	MHC-I	Cell-Cell Contact	KEGG: mmu04514
609	TEFF_CD8	Proliferating_DPT	H2-T22	Cd8a	0.000108546	0	H2-T22_CD8A	H2-t22 - Cd8a	MHC-I	Cell-Cell Contact	KEGG: mmu04514
610	TN_CD8	Proliferating_DPT	H2-T22	Cd8a	3.66546e-05	0.01	H2-T22_CD8A	H2-t22 - Cd8a	MHC-I	Cell-Cell Contact	KEGG: mmu04514
611	TEX_CD8	Proliferating_DPT	H2-T22	Cd8a	1.92023e-05	0.01	H2-T22_CD8A	H2-t22 - Cd8a	MHC-I	Cell-Cell Contact	KEGG: mmu04514
612	Treg_CD4	Proliferating_DPT	H2-T22	Cd8a	2.92022e-05	0	H2-T22_CD8A	H2-t22 - Cd8a	MHC-I	Cell-Cell Contact	KEGG: mmu04514
613	Th1_CD4	Proliferating_DPT	H2-T22	Cd8a	0.000110856	0	H2-T22_CD8A	H2-t22 - Cd8a	MHC-I	Cell-Cell Contact	KEGG: mmu04514
614	Th17_CD4	Proliferating_DPT	H2-T22	Cd8a	1.52175e-05	0.01	H2-T22_CD8A	H2-t22 - Cd8a	MHC-I	Cell-Cell Contact	KEGG: mmu04514
615	Tfh_CD4	Proliferating_DPT	H2-T22	Cd8a	4.35449e-05	0	H2-T22_CD8A	H2-t22 - Cd8a	MHC-I	Cell-Cell Contact	KEGG: mmu04514
616	Proliferating_DPT	Proliferating_DPT	H2-T22	Cd8a	5.43084e-05	0	H2-T22_CD8A	H2-t22 - Cd8a	MHC-I	Cell-Cell Contact	KEGG: mmu04514
617	DC	Proliferating_DPT	H2-T22	Cd8a	2.39872e-05	0.01	H2-T22_CD8A	H2-t22 - Cd8a	MHC-I	Cell-Cell Contact	KEGG: mmu04514
618	Marcophage	Proliferating_DPT	H2-T22	Cd8a	2.78536e-05	0.01	H2-T22_CD8A	H2-t22 - Cd8a	MHC-I	Cell-Cell Contact	KEGG: mmu04514
619	MAIT_CD8	MAIT_CD8	H2-T23	Cd8a	0.00449891	0	H2-T23_CD8A	H2-t23 - Cd8a	MHC-I	Cell-Cell Contact	KEGG: mmu04514
620	MAIT_DPT	MAIT_CD8	H2-T23	Cd8a	0.000202743	0	H2-T23_CD8A	H2-t23 - Cd8a	MHC-I	Cell-Cell Contact	KEGG: mmu04514
621	TRM_CD8	MAIT_CD8	H2-T23	Cd8a	0.00126735	0	H2-T23_CD8A	H2-t23 - Cd8a	MHC-I	Cell-Cell Contact	KEGG: mmu04514
622	TEM_DPT	MAIT_CD8	H2-T23	Cd8a	0.00100787	0	H2-T23_CD8A	H2-t23 - Cd8a	MHC-I	Cell-Cell Contact	KEGG: mmu04514
623	TEFF_CD8	MAIT_CD8	H2-T23	Cd8a	0.00203013	0	H2-T23_CD8A	H2-t23 - Cd8a	MHC-I	Cell-Cell Contact	KEGG: mmu04514
624	TN_CD8	MAIT_CD8	H2-T23	Cd8a	0.00129608	0	H2-T23_CD8A	H2-t23 - Cd8a	MHC-I	Cell-Cell Contact	KEGG: mmu04514
625	TEX_CD8	MAIT_CD8	H2-T23	Cd8a	0.000756471	0	H2-T23_CD8A	H2-t23 - Cd8a	MHC-I	Cell-Cell Contact	KEGG: mmu04514
626	Treg_CD4	MAIT_CD8	H2-T23	Cd8a	0.000963586	0	H2-T23_CD8A	H2-t23 - Cd8a	MHC-I	Cell-Cell Contact	KEGG: mmu04514
627	Th1_CD4	MAIT_CD8	H2-T23	Cd8a	0.00375449	0	H2-T23_CD8A	H2-t23 - Cd8a	MHC-I	Cell-Cell Contact	KEGG: mmu04514
628	Th17_CD4	MAIT_CD8	H2-T23	Cd8a	0.000555144	0	H2-T23_CD8A	H2-t23 - Cd8a	MHC-I	Cell-Cell Contact	KEGG: mmu04514
629	Tfh_CD4	MAIT_CD8	H2-T23	Cd8a	0.00160237	0	H2-T23_CD8A	H2-t23 - Cd8a	MHC-I	Cell-Cell Contact	KEGG: mmu04514
630	Proliferating_DPT	MAIT_CD8	H2-T23	Cd8a	0.000885103	0	H2-T23_CD8A	H2-t23 - Cd8a	MHC-I	Cell-Cell Contact	KEGG: mmu04514
631	NK	MAIT_CD8	H2-T23	Cd8a	0.000188164	0	H2-T23_CD8A	H2-t23 - Cd8a	MHC-I	Cell-Cell Contact	KEGG: mmu04514
632	DC	MAIT_CD8	H2-T23	Cd8a	0.0013395	0	H2-T23_CD8A	H2-t23 - Cd8a	MHC-I	Cell-Cell Contact	KEGG: mmu04514
633	Marcophage	MAIT_CD8	H2-T23	Cd8a	0.00142048	0	H2-T23_CD8A	H2-t23 - Cd8a	MHC-I	Cell-Cell Contact	KEGG: mmu04514
634	MAIT_CD8	MAIT_DPT	H2-T23	Cd8a	0.000117479	0	H2-T23_CD8A	H2-t23 - Cd8a	MHC-I	Cell-Cell Contact	KEGG: mmu04514
635	MAIT_DPT	MAIT_DPT	H2-T23	Cd8a	5.35179e-06	0	H2-T23_CD8A	H2-t23 - Cd8a	MHC-I	Cell-Cell Contact	KEGG: mmu04514
636	TRM_CD8	MAIT_DPT	H2-T23	Cd8a	3.28959e-05	0.01	H2-T23_CD8A	H2-t23 - Cd8a	MHC-I	Cell-Cell Contact	KEGG: mmu04514
637	TEFF_CD8	MAIT_DPT	H2-T23	Cd8a	5.29792e-05	0	H2-T23_CD8A	H2-t23 - Cd8a	MHC-I	Cell-Cell Contact	KEGG: mmu04514
638	TN_CD8	MAIT_DPT	H2-T23	Cd8a	3.37163e-05	0	H2-T23_CD8A	H2-t23 - Cd8a	MHC-I	Cell-Cell Contact	KEGG: mmu04514
639	TEX_CD8	MAIT_DPT	H2-T23	Cd8a	1.96925e-05	0	H2-T23_CD8A	H2-t23 - Cd8a	MHC-I	Cell-Cell Contact	KEGG: mmu04514
640	Treg_CD4	MAIT_DPT	H2-T23	Cd8a	2.52629e-05	0	H2-T23_CD8A	H2-t23 - Cd8a	MHC-I	Cell-Cell Contact	KEGG: mmu04514
641	Th1_CD4	MAIT_DPT	H2-T23	Cd8a	9.84635e-05	0	H2-T23_CD8A	H2-t23 - Cd8a	MHC-I	Cell-Cell Contact	KEGG: mmu04514
642	Th17_CD4	MAIT_DPT	H2-T23	Cd8a	1.44318e-05	0	H2-T23_CD8A	H2-t23 - Cd8a	MHC-I	Cell-Cell Contact	KEGG: mmu04514
643	Tfh_CD4	MAIT_DPT	H2-T23	Cd8a	4.18614e-05	0	H2-T23_CD8A	H2-t23 - Cd8a	MHC-I	Cell-Cell Contact	KEGG: mmu04514
644	Proliferating_DPT	MAIT_DPT	H2-T23	Cd8a	2.30964e-05	0	H2-T23_CD8A	H2-t23 - Cd8a	MHC-I	Cell-Cell Contact	KEGG: mmu04514
645	DC	MAIT_DPT	H2-T23	Cd8a	3.48881e-05	0	H2-T23_CD8A	H2-t23 - Cd8a	MHC-I	Cell-Cell Contact	KEGG: mmu04514
646	Marcophage	MAIT_DPT	H2-T23	Cd8a	3.74793e-05	0	H2-T23_CD8A	H2-t23 - Cd8a	MHC-I	Cell-Cell Contact	KEGG: mmu04514
647	MAIT_CD8	TRM_CD8	H2-T23	Cd8a	0.00112785	0	H2-T23_CD8A	H2-t23 - Cd8a	MHC-I	Cell-Cell Contact	KEGG: mmu04514
648	MAIT_DPT	TRM_CD8	H2-T23	Cd8a	5.13321e-05	0	H2-T23_CD8A	H2-t23 - Cd8a	MHC-I	Cell-Cell Contact	KEGG: mmu04514
649	TRM_CD8	TRM_CD8	H2-T23	Cd8a	0.000315975	0	H2-T23_CD8A	H2-t23 - Cd8a	MHC-I	Cell-Cell Contact	KEGG: mmu04514
650	TEM_DPT	TRM_CD8	H2-T23	Cd8a	0.000247025	0.02	H2-T23_CD8A	H2-t23 - Cd8a	MHC-I	Cell-Cell Contact	KEGG: mmu04514
651	TEFF_CD8	TRM_CD8	H2-T23	Cd8a	0.000508649	0	H2-T23_CD8A	H2-t23 - Cd8a	MHC-I	Cell-Cell Contact	KEGG: mmu04514
652	TN_CD8	TRM_CD8	H2-T23	Cd8a	0.000323794	0	H2-T23_CD8A	H2-t23 - Cd8a	MHC-I	Cell-Cell Contact	KEGG: mmu04514
653	TEX_CD8	TRM_CD8	H2-T23	Cd8a	0.000189106	0	H2-T23_CD8A	H2-t23 - Cd8a	MHC-I	Cell-Cell Contact	KEGG: mmu04514
654	Treg_CD4	TRM_CD8	H2-T23	Cd8a	0.000242452	0	H2-T23_CD8A	H2-t23 - Cd8a	MHC-I	Cell-Cell Contact	KEGG: mmu04514
655	Th1_CD4	TRM_CD8	H2-T23	Cd8a	0.000944945	0	H2-T23_CD8A	H2-t23 - Cd8a	MHC-I	Cell-Cell Contact	KEGG: mmu04514
656	Th17_CD4	TRM_CD8	H2-T23	Cd8a	0.000138603	0	H2-T23_CD8A	H2-t23 - Cd8a	MHC-I	Cell-Cell Contact	KEGG: mmu04514
657	Tfh_CD4	TRM_CD8	H2-T23	Cd8a	0.000401871	0	H2-T23_CD8A	H2-t23 - Cd8a	MHC-I	Cell-Cell Contact	KEGG: mmu04514
658	Proliferating_DPT	TRM_CD8	H2-T23	Cd8a	0.000221748	0	H2-T23_CD8A	H2-t23 - Cd8a	MHC-I	Cell-Cell Contact	KEGG: mmu04514
659	NK	TRM_CD8	H2-T23	Cd8a	4.61961e-05	0.02	H2-T23_CD8A	H2-t23 - Cd8a	MHC-I	Cell-Cell Contact	KEGG: mmu04514
660	DC	TRM_CD8	H2-T23	Cd8a	0.000335014	0	H2-T23_CD8A	H2-t23 - Cd8a	MHC-I	Cell-Cell Contact	KEGG: mmu04514
661	Marcophage	TRM_CD8	H2-T23	Cd8a	0.000359499	0	H2-T23_CD8A	H2-t23 - Cd8a	MHC-I	Cell-Cell Contact	KEGG: mmu04514
662	MAIT_CD8	TEM_DPT	H2-T23	Cd8a	0.000698653	0	H2-T23_CD8A	H2-t23 - Cd8a	MHC-I	Cell-Cell Contact	KEGG: mmu04514
663	MAIT_DPT	TEM_DPT	H2-T23	Cd8a	3.24532e-05	0	H2-T23_CD8A	H2-t23 - Cd8a	MHC-I	Cell-Cell Contact	KEGG: mmu04514
664	TEFF_CD8	TEM_DPT	H2-T23	Cd8a	0.000314722	0.01	H2-T23_CD8A	H2-t23 - Cd8a	MHC-I	Cell-Cell Contact	KEGG: mmu04514
665	Treg_CD4	TEM_DPT	H2-T23	Cd8a	0.000151316	0	H2-T23_CD8A	H2-t23 - Cd8a	MHC-I	Cell-Cell Contact	KEGG: mmu04514
666	Th1_CD4	TEM_DPT	H2-T23	Cd8a	0.000590082	0	H2-T23_CD8A	H2-t23 - Cd8a	MHC-I	Cell-Cell Contact	KEGG: mmu04514
667	Tfh_CD4	TEM_DPT	H2-T23	Cd8a	0.000249154	0	H2-T23_CD8A	H2-t23 - Cd8a	MHC-I	Cell-Cell Contact	KEGG: mmu04514
668	Marcophage	TEM_DPT	H2-T23	Cd8a	0.000227086	0	H2-T23_CD8A	H2-t23 - Cd8a	MHC-I	Cell-Cell Contact	KEGG: mmu04514
669	MAIT_CD8	TEFF_CD8	H2-T23	Cd8a	0.00182607	0	H2-T23_CD8A	H2-t23 - Cd8a	MHC-I	Cell-Cell Contact	KEGG: mmu04514
670	MAIT_DPT	TEFF_CD8	H2-T23	Cd8a	8.26754e-05	0	H2-T23_CD8A	H2-t23 - Cd8a	MHC-I	Cell-Cell Contact	KEGG: mmu04514
671	TRM_CD8	TEFF_CD8	H2-T23	Cd8a	0.000513076	0	H2-T23_CD8A	H2-t23 - Cd8a	MHC-I	Cell-Cell Contact	KEGG: mmu04514
672	TEM_DPT	TEFF_CD8	H2-T23	Cd8a	0.000404735	0	H2-T23_CD8A	H2-t23 - Cd8a	MHC-I	Cell-Cell Contact	KEGG: mmu04514
673	TEFF_CD8	TEFF_CD8	H2-T23	Cd8a	0.000823792	0	H2-T23_CD8A	H2-t23 - Cd8a	MHC-I	Cell-Cell Contact	KEGG: mmu04514
674	TN_CD8	TEFF_CD8	H2-T23	Cd8a	0.000525211	0	H2-T23_CD8A	H2-t23 - Cd8a	MHC-I	Cell-Cell Contact	KEGG: mmu04514
675	TEX_CD8	TEFF_CD8	H2-T23	Cd8a	0.000306636	0	H2-T23_CD8A	H2-t23 - Cd8a	MHC-I	Cell-Cell Contact	KEGG: mmu04514
676	Treg_CD4	TEFF_CD8	H2-T23	Cd8a	0.000391787	0	H2-T23_CD8A	H2-t23 - Cd8a	MHC-I	Cell-Cell Contact	KEGG: mmu04514
677	Th1_CD4	TEFF_CD8	H2-T23	Cd8a	0.00152675	0	H2-T23_CD8A	H2-t23 - Cd8a	MHC-I	Cell-Cell Contact	KEGG: mmu04514
678	Th17_CD4	TEFF_CD8	H2-T23	Cd8a	0.000224895	0	H2-T23_CD8A	H2-t23 - Cd8a	MHC-I	Cell-Cell Contact	KEGG: mmu04514
679	Tfh_CD4	TEFF_CD8	H2-T23	Cd8a	0.000650517	0	H2-T23_CD8A	H2-t23 - Cd8a	MHC-I	Cell-Cell Contact	KEGG: mmu04514
680	Proliferating_DPT	TEFF_CD8	H2-T23	Cd8a	0.000359149	0	H2-T23_CD8A	H2-t23 - Cd8a	MHC-I	Cell-Cell Contact	KEGG: mmu04514
681	NK	TEFF_CD8	H2-T23	Cd8a	7.56226e-05	0	H2-T23_CD8A	H2-t23 - Cd8a	MHC-I	Cell-Cell Contact	KEGG: mmu04514
682	DC	TEFF_CD8	H2-T23	Cd8a	0.000543089	0	H2-T23_CD8A	H2-t23 - Cd8a	MHC-I	Cell-Cell Contact	KEGG: mmu04514
683	Marcophage	TEFF_CD8	H2-T23	Cd8a	0.000579136	0	H2-T23_CD8A	H2-t23 - Cd8a	MHC-I	Cell-Cell Contact	KEGG: mmu04514
684	MAIT_DPT	TCM_CD8	H2-T23	Cd8a	9.63038e-06	0.01	H2-T23_CD8A	H2-t23 - Cd8a	MHC-I	Cell-Cell Contact	KEGG: mmu04514
685	Treg_CD4	TCM_CD8	H2-T23	Cd8a	4.48808e-05	0.01	H2-T23_CD8A	H2-t23 - Cd8a	MHC-I	Cell-Cell Contact	KEGG: mmu04514
686	Th1_CD4	TCM_CD8	H2-T23	Cd8a	0.000175024	0.01	H2-T23_CD8A	H2-t23 - Cd8a	MHC-I	Cell-Cell Contact	KEGG: mmu04514
687	Marcophage	TCM_CD8	H2-T23	Cd8a	6.73847e-05	0.01	H2-T23_CD8A	H2-t23 - Cd8a	MHC-I	Cell-Cell Contact	KEGG: mmu04514
688	MAIT_CD8	TN_CD8	H2-T23	Cd8a	0.00134209	0	H2-T23_CD8A	H2-t23 - Cd8a	MHC-I	Cell-Cell Contact	KEGG: mmu04514
689	MAIT_DPT	TN_CD8	H2-T23	Cd8a	6.06336e-05	0	H2-T23_CD8A	H2-t23 - Cd8a	MHC-I	Cell-Cell Contact	KEGG: mmu04514
690	TRM_CD8	TN_CD8	H2-T23	Cd8a	0.000377536	0	H2-T23_CD8A	H2-t23 - Cd8a	MHC-I	Cell-Cell Contact	KEGG: mmu04514
691	TEM_DPT	TN_CD8	H2-T23	Cd8a	0.000298917	0	H2-T23_CD8A	H2-t23 - Cd8a	MHC-I	Cell-Cell Contact	KEGG: mmu04514
692	TEFF_CD8	TN_CD8	H2-T23	Cd8a	0.000605526	0	H2-T23_CD8A	H2-t23 - Cd8a	MHC-I	Cell-Cell Contact	KEGG: mmu04514
693	TN_CD8	TN_CD8	H2-T23	Cd8a	0.000386296	0	H2-T23_CD8A	H2-t23 - Cd8a	MHC-I	Cell-Cell Contact	KEGG: mmu04514
694	TEX_CD8	TN_CD8	H2-T23	Cd8a	0.000225502	0	H2-T23_CD8A	H2-t23 - Cd8a	MHC-I	Cell-Cell Contact	KEGG: mmu04514
695	Treg_CD4	TN_CD8	H2-T23	Cd8a	0.00028772	0	H2-T23_CD8A	H2-t23 - Cd8a	MHC-I	Cell-Cell Contact	KEGG: mmu04514
696	Th1_CD4	TN_CD8	H2-T23	Cd8a	0.00112114	0	H2-T23_CD8A	H2-t23 - Cd8a	MHC-I	Cell-Cell Contact	KEGG: mmu04514
697	Th17_CD4	TN_CD8	H2-T23	Cd8a	0.000165434	0	H2-T23_CD8A	H2-t23 - Cd8a	MHC-I	Cell-Cell Contact	KEGG: mmu04514
698	Tfh_CD4	TN_CD8	H2-T23	Cd8a	0.000478059	0	H2-T23_CD8A	H2-t23 - Cd8a	MHC-I	Cell-Cell Contact	KEGG: mmu04514
699	Proliferating_DPT	TN_CD8	H2-T23	Cd8a	0.000263995	0	H2-T23_CD8A	H2-t23 - Cd8a	MHC-I	Cell-Cell Contact	KEGG: mmu04514
700	NK	TN_CD8	H2-T23	Cd8a	5.58306e-05	0	H2-T23_CD8A	H2-t23 - Cd8a	MHC-I	Cell-Cell Contact	KEGG: mmu04514
701	DC	TN_CD8	H2-T23	Cd8a	0.00039935	0	H2-T23_CD8A	H2-t23 - Cd8a	MHC-I	Cell-Cell Contact	KEGG: mmu04514
702	Marcophage	TN_CD8	H2-T23	Cd8a	0.000424773	0	H2-T23_CD8A	H2-t23 - Cd8a	MHC-I	Cell-Cell Contact	KEGG: mmu04514
703	MAIT_CD8	TEX_CD8	H2-T23	Cd8a	0.000607774	0	H2-T23_CD8A	H2-t23 - Cd8a	MHC-I	Cell-Cell Contact	KEGG: mmu04514
704	MAIT_DPT	TEX_CD8	H2-T23	Cd8a	2.76792e-05	0	H2-T23_CD8A	H2-t23 - Cd8a	MHC-I	Cell-Cell Contact	KEGG: mmu04514
705	TRM_CD8	TEX_CD8	H2-T23	Cd8a	0.000170214	0	H2-T23_CD8A	H2-t23 - Cd8a	MHC-I	Cell-Cell Contact	KEGG: mmu04514
706	TEM_DPT	TEX_CD8	H2-T23	Cd8a	0.00013293	0.04	H2-T23_CD8A	H2-t23 - Cd8a	MHC-I	Cell-Cell Contact	KEGG: mmu04514
707	TEFF_CD8	TEX_CD8	H2-T23	Cd8a	0.000274091	0	H2-T23_CD8A	H2-t23 - Cd8a	MHC-I	Cell-Cell Contact	KEGG: mmu04514
708	TN_CD8	TEX_CD8	H2-T23	Cd8a	0.000174448	0	H2-T23_CD8A	H2-t23 - Cd8a	MHC-I	Cell-Cell Contact	KEGG: mmu04514
709	TEX_CD8	TEX_CD8	H2-T23	Cd8a	0.000101887	0	H2-T23_CD8A	H2-t23 - Cd8a	MHC-I	Cell-Cell Contact	KEGG: mmu04514
710	Treg_CD4	TEX_CD8	H2-T23	Cd8a	0.000130683	0	H2-T23_CD8A	H2-t23 - Cd8a	MHC-I	Cell-Cell Contact	KEGG: mmu04514
711	Th1_CD4	TEX_CD8	H2-T23	Cd8a	0.000509339	0	H2-T23_CD8A	H2-t23 - Cd8a	MHC-I	Cell-Cell Contact	KEGG: mmu04514
712	Th17_CD4	TEX_CD8	H2-T23	Cd8a	7.46714e-05	0	H2-T23_CD8A	H2-t23 - Cd8a	MHC-I	Cell-Cell Contact	KEGG: mmu04514
713	Tfh_CD4	TEX_CD8	H2-T23	Cd8a	0.000216566	0	H2-T23_CD8A	H2-t23 - Cd8a	MHC-I	Cell-Cell Contact	KEGG: mmu04514
714	Proliferating_DPT	TEX_CD8	H2-T23	Cd8a	0.000119491	0	H2-T23_CD8A	H2-t23 - Cd8a	MHC-I	Cell-Cell Contact	KEGG: mmu04514
715	NK	TEX_CD8	H2-T23	Cd8a	2.48618e-05	0.04	H2-T23_CD8A	H2-t23 - Cd8a	MHC-I	Cell-Cell Contact	KEGG: mmu04514
716	DC	TEX_CD8	H2-T23	Cd8a	0.000180505	0	H2-T23_CD8A	H2-t23 - Cd8a	MHC-I	Cell-Cell Contact	KEGG: mmu04514
717	Marcophage	TEX_CD8	H2-T23	Cd8a	0.000193843	0	H2-T23_CD8A	H2-t23 - Cd8a	MHC-I	Cell-Cell Contact	KEGG: mmu04514
718	MAIT_CD8	Proliferating_DPT	H2-T23	Cd8a	0.000444294	0.01	H2-T23_CD8A	H2-t23 - Cd8a	MHC-I	Cell-Cell Contact	KEGG: mmu04514
719	MAIT_DPT	Proliferating_DPT	H2-T23	Cd8a	2.04419e-05	0	H2-T23_CD8A	H2-t23 - Cd8a	MHC-I	Cell-Cell Contact	KEGG: mmu04514
720	TRM_CD8	Proliferating_DPT	H2-T23	Cd8a	0.000123737	0.01	H2-T23_CD8A	H2-t23 - Cd8a	MHC-I	Cell-Cell Contact	KEGG: mmu04514
721	TEFF_CD8	Proliferating_DPT	H2-T23	Cd8a	0.000200249	0.01	H2-T23_CD8A	H2-t23 - Cd8a	MHC-I	Cell-Cell Contact	KEGG: mmu04514
722	TN_CD8	Proliferating_DPT	H2-T23	Cd8a	0.000127076	0.01	H2-T23_CD8A	H2-t23 - Cd8a	MHC-I	Cell-Cell Contact	KEGG: mmu04514
723	TEX_CD8	Proliferating_DPT	H2-T23	Cd8a	7.42667e-05	0.01	H2-T23_CD8A	H2-t23 - Cd8a	MHC-I	Cell-Cell Contact	KEGG: mmu04514
724	Treg_CD4	Proliferating_DPT	H2-T23	Cd8a	9.5891e-05	0	H2-T23_CD8A	H2-t23 - Cd8a	MHC-I	Cell-Cell Contact	KEGG: mmu04514
725	Th1_CD4	Proliferating_DPT	H2-T23	Cd8a	0.000373844	0	H2-T23_CD8A	H2-t23 - Cd8a	MHC-I	Cell-Cell Contact	KEGG: mmu04514
726	Th17_CD4	Proliferating_DPT	H2-T23	Cd8a	5.43597e-05	0.01	H2-T23_CD8A	H2-t23 - Cd8a	MHC-I	Cell-Cell Contact	KEGG: mmu04514
727	Tfh_CD4	Proliferating_DPT	H2-T23	Cd8a	0.000158381	0	H2-T23_CD8A	H2-t23 - Cd8a	MHC-I	Cell-Cell Contact	KEGG: mmu04514
728	Proliferating_DPT	Proliferating_DPT	H2-T23	Cd8a	8.72933e-05	0.01	H2-T23_CD8A	H2-t23 - Cd8a	MHC-I	Cell-Cell Contact	KEGG: mmu04514
729	DC	Proliferating_DPT	H2-T23	Cd8a	0.000131637	0.01	H2-T23_CD8A	H2-t23 - Cd8a	MHC-I	Cell-Cell Contact	KEGG: mmu04514
730	Marcophage	Proliferating_DPT	H2-T23	Cd8a	0.000143097	0	H2-T23_CD8A	H2-t23 - Cd8a	MHC-I	Cell-Cell Contact	KEGG: mmu04514
731	MAIT_CD8	MAIT_CD8	H2-Q6	Cd8a	0.00370793	0	H2-Q6_CD8A	H2-q6 - Cd8a	MHC-I	Cell-Cell Contact	KEGG: mmu04514
732	MAIT_DPT	MAIT_CD8	H2-Q6	Cd8a	0.000168416	0	H2-Q6_CD8A	H2-q6 - Cd8a	MHC-I	Cell-Cell Contact	KEGG: mmu04514
733	TRM_CD8	MAIT_CD8	H2-Q6	Cd8a	0.000948136	0	H2-Q6_CD8A	H2-q6 - Cd8a	MHC-I	Cell-Cell Contact	KEGG: mmu04514
734	TEM_DPT	MAIT_CD8	H2-Q6	Cd8a	0.00124406	0	H2-Q6_CD8A	H2-q6 - Cd8a	MHC-I	Cell-Cell Contact	KEGG: mmu04514
735	TEFF_CD8	MAIT_CD8	H2-Q6	Cd8a	0.0015115	0	H2-Q6_CD8A	H2-q6 - Cd8a	MHC-I	Cell-Cell Contact	KEGG: mmu04514
736	TCM_CD8	MAIT_CD8	H2-Q6	Cd8a	0.000349812	0	H2-Q6_CD8A	H2-q6 - Cd8a	MHC-I	Cell-Cell Contact	KEGG: mmu04514
737	TN_CD8	MAIT_CD8	H2-Q6	Cd8a	0.00112351	0	H2-Q6_CD8A	H2-q6 - Cd8a	MHC-I	Cell-Cell Contact	KEGG: mmu04514
738	TEX_CD8	MAIT_CD8	H2-Q6	Cd8a	0.000559329	0	H2-Q6_CD8A	H2-q6 - Cd8a	MHC-I	Cell-Cell Contact	KEGG: mmu04514
739	Treg_CD4	MAIT_CD8	H2-Q6	Cd8a	0.000917932	0	H2-Q6_CD8A	H2-q6 - Cd8a	MHC-I	Cell-Cell Contact	KEGG: mmu04514
740	Th1_CD4	MAIT_CD8	H2-Q6	Cd8a	0.00139678	0	H2-Q6_CD8A	H2-q6 - Cd8a	MHC-I	Cell-Cell Contact	KEGG: mmu04514
741	Th17_CD4	MAIT_CD8	H2-Q6	Cd8a	0.000540579	0	H2-Q6_CD8A	H2-q6 - Cd8a	MHC-I	Cell-Cell Contact	KEGG: mmu04514
742	Tfh_CD4	MAIT_CD8	H2-Q6	Cd8a	0.00136023	0	H2-Q6_CD8A	H2-q6 - Cd8a	MHC-I	Cell-Cell Contact	KEGG: mmu04514
743	Proliferating_DPT	MAIT_CD8	H2-Q6	Cd8a	0.000797904	0	H2-Q6_CD8A	H2-q6 - Cd8a	MHC-I	Cell-Cell Contact	KEGG: mmu04514
744	NK	MAIT_CD8	H2-Q6	Cd8a	0.000469712	0	H2-Q6_CD8A	H2-q6 - Cd8a	MHC-I	Cell-Cell Contact	KEGG: mmu04514
745	DC	MAIT_CD8	H2-Q6	Cd8a	0.000349276	0	H2-Q6_CD8A	H2-q6 - Cd8a	MHC-I	Cell-Cell Contact	KEGG: mmu04514
746	Marcophage	MAIT_CD8	H2-Q6	Cd8a	0.000237164	0.01	H2-Q6_CD8A	H2-q6 - Cd8a	MHC-I	Cell-Cell Contact	KEGG: mmu04514
747	MAIT_CD8	MAIT_DPT	H2-Q6	Cd8a	9.61436e-05	0	H2-Q6_CD8A	H2-q6 - Cd8a	MHC-I	Cell-Cell Contact	KEGG: mmu04514
748	MAIT_DPT	MAIT_DPT	H2-Q6	Cd8a	4.40718e-06	0	H2-Q6_CD8A	H2-q6 - Cd8a	MHC-I	Cell-Cell Contact	KEGG: mmu04514
749	TRM_CD8	MAIT_DPT	H2-Q6	Cd8a	2.44011e-05	0	H2-Q6_CD8A	H2-q6 - Cd8a	MHC-I	Cell-Cell Contact	KEGG: mmu04514
750	TEFF_CD8	MAIT_DPT	H2-Q6	Cd8a	3.90497e-05	0	H2-Q6_CD8A	H2-q6 - Cd8a	MHC-I	Cell-Cell Contact	KEGG: mmu04514
751	TN_CD8	MAIT_DPT	H2-Q6	Cd8a	2.90863e-05	0	H2-Q6_CD8A	H2-q6 - Cd8a	MHC-I	Cell-Cell Contact	KEGG: mmu04514
752	TEX_CD8	MAIT_DPT	H2-Q6	Cd8a	1.44212e-05	0	H2-Q6_CD8A	H2-q6 - Cd8a	MHC-I	Cell-Cell Contact	KEGG: mmu04514
753	Treg_CD4	MAIT_DPT	H2-Q6	Cd8a	2.40154e-05	0	H2-Q6_CD8A	H2-q6 - Cd8a	MHC-I	Cell-Cell Contact	KEGG: mmu04514
754	Th17_CD4	MAIT_DPT	H2-Q6	Cd8a	1.404e-05	0	H2-Q6_CD8A	H2-q6 - Cd8a	MHC-I	Cell-Cell Contact	KEGG: mmu04514
755	Tfh_CD4	MAIT_DPT	H2-Q6	Cd8a	3.53181e-05	0	H2-Q6_CD8A	H2-q6 - Cd8a	MHC-I	Cell-Cell Contact	KEGG: mmu04514
756	Proliferating_DPT	MAIT_DPT	H2-Q6	Cd8a	2.07402e-05	0	H2-Q6_CD8A	H2-q6 - Cd8a	MHC-I	Cell-Cell Contact	KEGG: mmu04514
757	NK	MAIT_DPT	H2-Q6	Cd8a	1.22984e-05	0	H2-Q6_CD8A	H2-q6 - Cd8a	MHC-I	Cell-Cell Contact	KEGG: mmu04514
758	MAIT_CD8	TRM_CD8	H2-Q6	Cd8a	0.000923568	0	H2-Q6_CD8A	H2-q6 - Cd8a	MHC-I	Cell-Cell Contact	KEGG: mmu04514
759	MAIT_DPT	TRM_CD8	H2-Q6	Cd8a	4.23031e-05	0	H2-Q6_CD8A	H2-q6 - Cd8a	MHC-I	Cell-Cell Contact	KEGG: mmu04514
760	TRM_CD8	TRM_CD8	H2-Q6	Cd8a	0.000234547	0	H2-Q6_CD8A	H2-q6 - Cd8a	MHC-I	Cell-Cell Contact	KEGG: mmu04514
761	TEM_DPT	TRM_CD8	H2-Q6	Cd8a	0.000305898	0	H2-Q6_CD8A	H2-q6 - Cd8a	MHC-I	Cell-Cell Contact	KEGG: mmu04514
762	TEFF_CD8	TRM_CD8	H2-Q6	Cd8a	0.000375231	0	H2-Q6_CD8A	H2-q6 - Cd8a	MHC-I	Cell-Cell Contact	KEGG: mmu04514
763	TCM_CD8	TRM_CD8	H2-Q6	Cd8a	8.58434e-05	0.01	H2-Q6_CD8A	H2-q6 - Cd8a	MHC-I	Cell-Cell Contact	KEGG: mmu04514
764	TN_CD8	TRM_CD8	H2-Q6	Cd8a	0.000279444	0	H2-Q6_CD8A	H2-q6 - Cd8a	MHC-I	Cell-Cell Contact	KEGG: mmu04514
765	TEX_CD8	TRM_CD8	H2-Q6	Cd8a	0.000138598	0	H2-Q6_CD8A	H2-q6 - Cd8a	MHC-I	Cell-Cell Contact	KEGG: mmu04514
766	Treg_CD4	TRM_CD8	H2-Q6	Cd8a	0.00023052	0	H2-Q6_CD8A	H2-q6 - Cd8a	MHC-I	Cell-Cell Contact	KEGG: mmu04514
767	Th1_CD4	TRM_CD8	H2-Q6	Cd8a	0.000342733	0	H2-Q6_CD8A	H2-q6 - Cd8a	MHC-I	Cell-Cell Contact	KEGG: mmu04514
768	Th17_CD4	TRM_CD8	H2-Q6	Cd8a	0.000134851	0	H2-Q6_CD8A	H2-q6 - Cd8a	MHC-I	Cell-Cell Contact	KEGG: mmu04514
769	Tfh_CD4	TRM_CD8	H2-Q6	Cd8a	0.000339231	0	H2-Q6_CD8A	H2-q6 - Cd8a	MHC-I	Cell-Cell Contact	KEGG: mmu04514
770	Proliferating_DPT	TRM_CD8	H2-Q6	Cd8a	0.000199191	0	H2-Q6_CD8A	H2-q6 - Cd8a	MHC-I	Cell-Cell Contact	KEGG: mmu04514
771	NK	TRM_CD8	H2-Q6	Cd8a	0.000118043	0	H2-Q6_CD8A	H2-q6 - Cd8a	MHC-I	Cell-Cell Contact	KEGG: mmu04514
772	MAIT_CD8	TEM_DPT	H2-Q6	Cd8a	0.000564736	0	H2-Q6_CD8A	H2-q6 - Cd8a	MHC-I	Cell-Cell Contact	KEGG: mmu04514
773	MAIT_DPT	TEM_DPT	H2-Q6	Cd8a	2.6309e-05	0	H2-Q6_CD8A	H2-q6 - Cd8a	MHC-I	Cell-Cell Contact	KEGG: mmu04514
774	TN_CD8	TEM_DPT	H2-Q6	Cd8a	0.000170388	0.02	H2-Q6_CD8A	H2-q6 - Cd8a	MHC-I	Cell-Cell Contact	KEGG: mmu04514
775	Treg_CD4	TEM_DPT	H2-Q6	Cd8a	0.000143304	0	H2-Q6_CD8A	H2-q6 - Cd8a	MHC-I	Cell-Cell Contact	KEGG: mmu04514
776	Th17_CD4	TEM_DPT	H2-Q6	Cd8a	8.27075e-05	0	H2-Q6_CD8A	H2-q6 - Cd8a	MHC-I	Cell-Cell Contact	KEGG: mmu04514
777	Tfh_CD4	TEM_DPT	H2-Q6	Cd8a	0.000207951	0	H2-Q6_CD8A	H2-q6 - Cd8a	MHC-I	Cell-Cell Contact	KEGG: mmu04514
778	Proliferating_DPT	TEM_DPT	H2-Q6	Cd8a	0.000122352	0	H2-Q6_CD8A	H2-q6 - Cd8a	MHC-I	Cell-Cell Contact	KEGG: mmu04514
779	NK	TEM_DPT	H2-Q6	Cd8a	7.3488e-05	0	H2-Q6_CD8A	H2-q6 - Cd8a	MHC-I	Cell-Cell Contact	KEGG: mmu04514
780	MAIT_CD8	TEFF_CD8	H2-Q6	Cd8a	0.00150044	0	H2-Q6_CD8A	H2-q6 - Cd8a	MHC-I	Cell-Cell Contact	KEGG: mmu04514
781	MAIT_DPT	TEFF_CD8	H2-Q6	Cd8a	6.84215e-05	0	H2-Q6_CD8A	H2-q6 - Cd8a	MHC-I	Cell-Cell Contact	KEGG: mmu04514
782	TRM_CD8	TEFF_CD8	H2-Q6	Cd8a	0.000382428	0	H2-Q6_CD8A	H2-q6 - Cd8a	MHC-I	Cell-Cell Contact	KEGG: mmu04514
783	TEM_DPT	TEFF_CD8	H2-Q6	Cd8a	0.000500351	0	H2-Q6_CD8A	H2-q6 - Cd8a	MHC-I	Cell-Cell Contact	KEGG: mmu04514
784	TEFF_CD8	TEFF_CD8	H2-Q6	Cd8a	0.000610679	0	H2-Q6_CD8A	H2-q6 - Cd8a	MHC-I	Cell-Cell Contact	KEGG: mmu04514
785	TCM_CD8	TEFF_CD8	H2-Q6	Cd8a	0.000140558	0	H2-Q6_CD8A	H2-q6 - Cd8a	MHC-I	Cell-Cell Contact	KEGG: mmu04514
786	TN_CD8	TEFF_CD8	H2-Q6	Cd8a	0.000454331	0	H2-Q6_CD8A	H2-q6 - Cd8a	MHC-I	Cell-Cell Contact	KEGG: mmu04514
787	TEX_CD8	TEFF_CD8	H2-Q6	Cd8a	0.000225784	0	H2-Q6_CD8A	H2-q6 - Cd8a	MHC-I	Cell-Cell Contact	KEGG: mmu04514
788	Treg_CD4	TEFF_CD8	H2-Q6	Cd8a	0.000372887	0	H2-Q6_CD8A	H2-q6 - Cd8a	MHC-I	Cell-Cell Contact	KEGG: mmu04514
789	Th1_CD4	TEFF_CD8	H2-Q6	Cd8a	0.000561215	0	H2-Q6_CD8A	H2-q6 - Cd8a	MHC-I	Cell-Cell Contact	KEGG: mmu04514
790	Th17_CD4	TEFF_CD8	H2-Q6	Cd8a	0.000218906	0	H2-Q6_CD8A	H2-q6 - Cd8a	MHC-I	Cell-Cell Contact	KEGG: mmu04514
791	Tfh_CD4	TEFF_CD8	H2-Q6	Cd8a	0.000550754	0	H2-Q6_CD8A	H2-q6 - Cd8a	MHC-I	Cell-Cell Contact	KEGG: mmu04514
792	Proliferating_DPT	TEFF_CD8	H2-Q6	Cd8a	0.000323223	0	H2-Q6_CD8A	H2-q6 - Cd8a	MHC-I	Cell-Cell Contact	KEGG: mmu04514
793	NK	TEFF_CD8	H2-Q6	Cd8a	0.000190873	0	H2-Q6_CD8A	H2-q6 - Cd8a	MHC-I	Cell-Cell Contact	KEGG: mmu04514
794	DC	TEFF_CD8	H2-Q6	Cd8a	0.000139933	0	H2-Q6_CD8A	H2-q6 - Cd8a	MHC-I	Cell-Cell Contact	KEGG: mmu04514
795	MAIT_CD8	TCM_CD8	H2-Q6	Cd8a	0.000167377	0.02	H2-Q6_CD8A	H2-q6 - Cd8a	MHC-I	Cell-Cell Contact	KEGG: mmu04514
796	MAIT_DPT	TCM_CD8	H2-Q6	Cd8a	7.80233e-06	0.01	H2-Q6_CD8A	H2-q6 - Cd8a	MHC-I	Cell-Cell Contact	KEGG: mmu04514
797	Treg_CD4	TCM_CD8	H2-Q6	Cd8a	4.24983e-05	0.01	H2-Q6_CD8A	H2-q6 - Cd8a	MHC-I	Cell-Cell Contact	KEGG: mmu04514
798	Tfh_CD4	TCM_CD8	H2-Q6	Cd8a	6.16384e-05	0.03	H2-Q6_CD8A	H2-q6 - Cd8a	MHC-I	Cell-Cell Contact	KEGG: mmu04514
799	Proliferating_DPT	TCM_CD8	H2-Q6	Cd8a	3.62686e-05	0.03	H2-Q6_CD8A	H2-q6 - Cd8a	MHC-I	Cell-Cell Contact	KEGG: mmu04514
800	NK	TCM_CD8	H2-Q6	Cd8a	2.17948e-05	0.01	H2-Q6_CD8A	H2-q6 - Cd8a	MHC-I	Cell-Cell Contact	KEGG: mmu04514
801	MAIT_CD8	TN_CD8	H2-Q6	Cd8a	0.0011043	0	H2-Q6_CD8A	H2-q6 - Cd8a	MHC-I	Cell-Cell Contact	KEGG: mmu04514
802	MAIT_DPT	TN_CD8	H2-Q6	Cd8a	5.02658e-05	0	H2-Q6_CD8A	H2-q6 - Cd8a	MHC-I	Cell-Cell Contact	KEGG: mmu04514
803	TRM_CD8	TN_CD8	H2-Q6	Cd8a	0.000281876	0	H2-Q6_CD8A	H2-q6 - Cd8a	MHC-I	Cell-Cell Contact	KEGG: mmu04514
804	TEM_DPT	TN_CD8	H2-Q6	Cd8a	0.000369276	0	H2-Q6_CD8A	H2-q6 - Cd8a	MHC-I	Cell-Cell Contact	KEGG: mmu04514
805	TEFF_CD8	TN_CD8	H2-Q6	Cd8a	0.000449771	0	H2-Q6_CD8A	H2-q6 - Cd8a	MHC-I	Cell-Cell Contact	KEGG: mmu04514
806	TCM_CD8	TN_CD8	H2-Q6	Cd8a	0.000103781	0	H2-Q6_CD8A	H2-q6 - Cd8a	MHC-I	Cell-Cell Contact	KEGG: mmu04514
807	TN_CD8	TN_CD8	H2-Q6	Cd8a	0.000334482	0	H2-Q6_CD8A	H2-q6 - Cd8a	MHC-I	Cell-Cell Contact	KEGG: mmu04514
808	TEX_CD8	TN_CD8	H2-Q6	Cd8a	0.000166358	0	H2-Q6_CD8A	H2-q6 - Cd8a	MHC-I	Cell-Cell Contact	KEGG: mmu04514
809	Treg_CD4	TN_CD8	H2-Q6	Cd8a	0.000273953	0	H2-Q6_CD8A	H2-q6 - Cd8a	MHC-I	Cell-Cell Contact	KEGG: mmu04514
810	Th1_CD4	TN_CD8	H2-Q6	Cd8a	0.000414383	0	H2-Q6_CD8A	H2-q6 - Cd8a	MHC-I	Cell-Cell Contact	KEGG: mmu04514
811	Th17_CD4	TN_CD8	H2-Q6	Cd8a	0.000161058	0	H2-Q6_CD8A	H2-q6 - Cd8a	MHC-I	Cell-Cell Contact	KEGG: mmu04514
812	Tfh_CD4	TN_CD8	H2-Q6	Cd8a	0.000405234	0	H2-Q6_CD8A	H2-q6 - Cd8a	MHC-I	Cell-Cell Contact	KEGG: mmu04514
813	Proliferating_DPT	TN_CD8	H2-Q6	Cd8a	0.00023777	0	H2-Q6_CD8A	H2-q6 - Cd8a	MHC-I	Cell-Cell Contact	KEGG: mmu04514
814	NK	TN_CD8	H2-Q6	Cd8a	0.000140209	0	H2-Q6_CD8A	H2-q6 - Cd8a	MHC-I	Cell-Cell Contact	KEGG: mmu04514
815	DC	TN_CD8	H2-Q6	Cd8a	0.000103457	0.01	H2-Q6_CD8A	H2-q6 - Cd8a	MHC-I	Cell-Cell Contact	KEGG: mmu04514
816	MAIT_CD8	TEX_CD8	H2-Q6	Cd8a	0.000497491	0	H2-Q6_CD8A	H2-q6 - Cd8a	MHC-I	Cell-Cell Contact	KEGG: mmu04514
817	MAIT_DPT	TEX_CD8	H2-Q6	Cd8a	2.27991e-05	0	H2-Q6_CD8A	H2-q6 - Cd8a	MHC-I	Cell-Cell Contact	KEGG: mmu04514
818	TRM_CD8	TEX_CD8	H2-Q6	Cd8a	0.000126288	0	H2-Q6_CD8A	H2-q6 - Cd8a	MHC-I	Cell-Cell Contact	KEGG: mmu04514
819	TEM_DPT	TEX_CD8	H2-Q6	Cd8a	0.000164644	0.01	H2-Q6_CD8A	H2-q6 - Cd8a	MHC-I	Cell-Cell Contact	KEGG: mmu04514
820	TEFF_CD8	TEX_CD8	H2-Q6	Cd8a	0.000202081	0	H2-Q6_CD8A	H2-q6 - Cd8a	MHC-I	Cell-Cell Contact	KEGG: mmu04514
821	TCM_CD8	TEX_CD8	H2-Q6	Cd8a	4.61979e-05	0.02	H2-Q6_CD8A	H2-q6 - Cd8a	MHC-I	Cell-Cell Contact	KEGG: mmu04514
822	TN_CD8	TEX_CD8	H2-Q6	Cd8a	0.000150512	0	H2-Q6_CD8A	H2-q6 - Cd8a	MHC-I	Cell-Cell Contact	KEGG: mmu04514
823	TEX_CD8	TEX_CD8	H2-Q6	Cd8a	7.46334e-05	0	H2-Q6_CD8A	H2-q6 - Cd8a	MHC-I	Cell-Cell Contact	KEGG: mmu04514
824	Treg_CD4	TEX_CD8	H2-Q6	Cd8a	0.000124237	0	H2-Q6_CD8A	H2-q6 - Cd8a	MHC-I	Cell-Cell Contact	KEGG: mmu04514
825	Th1_CD4	TEX_CD8	H2-Q6	Cd8a	0.000184446	0.04	H2-Q6_CD8A	H2-q6 - Cd8a	MHC-I	Cell-Cell Contact	KEGG: mmu04514
826	Th17_CD4	TEX_CD8	H2-Q6	Cd8a	7.26461e-05	0	H2-Q6_CD8A	H2-q6 - Cd8a	MHC-I	Cell-Cell Contact	KEGG: mmu04514
827	Tfh_CD4	TEX_CD8	H2-Q6	Cd8a	0.000182745	0	H2-Q6_CD8A	H2-q6 - Cd8a	MHC-I	Cell-Cell Contact	KEGG: mmu04514
828	Proliferating_DPT	TEX_CD8	H2-Q6	Cd8a	0.000107312	0	H2-Q6_CD8A	H2-q6 - Cd8a	MHC-I	Cell-Cell Contact	KEGG: mmu04514
829	NK	TEX_CD8	H2-Q6	Cd8a	6.36206e-05	0	H2-Q6_CD8A	H2-q6 - Cd8a	MHC-I	Cell-Cell Contact	KEGG: mmu04514
830	MAIT_CD8	Proliferating_DPT	H2-Q6	Cd8a	0.0003613	0	H2-Q6_CD8A	H2-q6 - Cd8a	MHC-I	Cell-Cell Contact	KEGG: mmu04514
831	MAIT_DPT	Proliferating_DPT	H2-Q6	Cd8a	1.66998e-05	0	H2-Q6_CD8A	H2-q6 - Cd8a	MHC-I	Cell-Cell Contact	KEGG: mmu04514
832	TRM_CD8	Proliferating_DPT	H2-Q6	Cd8a	9.10891e-05	0.01	H2-Q6_CD8A	H2-q6 - Cd8a	MHC-I	Cell-Cell Contact	KEGG: mmu04514
833	TEM_DPT	Proliferating_DPT	H2-Q6	Cd8a	0.000118049	0.01	H2-Q6_CD8A	H2-q6 - Cd8a	MHC-I	Cell-Cell Contact	KEGG: mmu04514
834	TEFF_CD8	Proliferating_DPT	H2-Q6	Cd8a	0.00014627	0.01	H2-Q6_CD8A	H2-q6 - Cd8a	MHC-I	Cell-Cell Contact	KEGG: mmu04514
835	TN_CD8	Proliferating_DPT	H2-Q6	Cd8a	0.000109152	0.01	H2-Q6_CD8A	H2-q6 - Cd8a	MHC-I	Cell-Cell Contact	KEGG: mmu04514
836	TEX_CD8	Proliferating_DPT	H2-Q6	Cd8a	5.39218e-05	0.01	H2-Q6_CD8A	H2-q6 - Cd8a	MHC-I	Cell-Cell Contact	KEGG: mmu04514
837	Treg_CD4	Proliferating_DPT	H2-Q6	Cd8a	9.0981e-05	0	H2-Q6_CD8A	H2-q6 - Cd8a	MHC-I	Cell-Cell Contact	KEGG: mmu04514
838	Th17_CD4	Proliferating_DPT	H2-Q6	Cd8a	5.28397e-05	0	H2-Q6_CD8A	H2-q6 - Cd8a	MHC-I	Cell-Cell Contact	KEGG: mmu04514
839	Tfh_CD4	Proliferating_DPT	H2-Q6	Cd8a	0.000132886	0	H2-Q6_CD8A	H2-q6 - Cd8a	MHC-I	Cell-Cell Contact	KEGG: mmu04514
840	Proliferating_DPT	Proliferating_DPT	H2-Q6	Cd8a	7.81131e-05	0	H2-Q6_CD8A	H2-q6 - Cd8a	MHC-I	Cell-Cell Contact	KEGG: mmu04514
841	NK	Proliferating_DPT	H2-Q6	Cd8a	4.66246e-05	0	H2-Q6_CD8A	H2-q6 - Cd8a	MHC-I	Cell-Cell Contact	KEGG: mmu04514
842	MAIT_CD8	MAIT_CD8	H2-D1	Cd8a	0.00925311	0	H2-D1_CD8A	H2-d1 - Cd8a	MHC-I	Cell-Cell Contact	KEGG: mmu04514
843	MAIT_DPT	MAIT_CD8	H2-D1	Cd8a	0.00033699	0	H2-D1_CD8A	H2-d1 - Cd8a	MHC-I	Cell-Cell Contact	KEGG: mmu04514
844	TRM_CD8	MAIT_CD8	H2-D1	Cd8a	0.00277583	0	H2-D1_CD8A	H2-d1 - Cd8a	MHC-I	Cell-Cell Contact	KEGG: mmu04514
845	TEM_DPT	MAIT_CD8	H2-D1	Cd8a	0.00479125	0	H2-D1_CD8A	H2-d1 - Cd8a	MHC-I	Cell-Cell Contact	KEGG: mmu04514
846	TEFF_CD8	MAIT_CD8	H2-D1	Cd8a	0.00408986	0	H2-D1_CD8A	H2-d1 - Cd8a	MHC-I	Cell-Cell Contact	KEGG: mmu04514
847	TCM_CD8	MAIT_CD8	H2-D1	Cd8a	0.00144954	0	H2-D1_CD8A	H2-d1 - Cd8a	MHC-I	Cell-Cell Contact	KEGG: mmu04514
848	TN_CD8	MAIT_CD8	H2-D1	Cd8a	0.00279714	0	H2-D1_CD8A	H2-d1 - Cd8a	MHC-I	Cell-Cell Contact	KEGG: mmu04514
849	TEX_CD8	MAIT_CD8	H2-D1	Cd8a	0.00158383	0	H2-D1_CD8A	H2-d1 - Cd8a	MHC-I	Cell-Cell Contact	KEGG: mmu04514
850	Treg_CD4	MAIT_CD8	H2-D1	Cd8a	0.00192874	0	H2-D1_CD8A	H2-d1 - Cd8a	MHC-I	Cell-Cell Contact	KEGG: mmu04514
851	Th1_CD4	MAIT_CD8	H2-D1	Cd8a	0.00725803	0	H2-D1_CD8A	H2-d1 - Cd8a	MHC-I	Cell-Cell Contact	KEGG: mmu04514
852	Th17_CD4	MAIT_CD8	H2-D1	Cd8a	0.00128009	0	H2-D1_CD8A	H2-d1 - Cd8a	MHC-I	Cell-Cell Contact	KEGG: mmu04514
853	Tfh_CD4	MAIT_CD8	H2-D1	Cd8a	0.00323772	0	H2-D1_CD8A	H2-d1 - Cd8a	MHC-I	Cell-Cell Contact	KEGG: mmu04514
854	Proliferating_DPT	MAIT_CD8	H2-D1	Cd8a	0.00179604	0	H2-D1_CD8A	H2-d1 - Cd8a	MHC-I	Cell-Cell Contact	KEGG: mmu04514
855	NK	MAIT_CD8	H2-D1	Cd8a	0.000948184	0	H2-D1_CD8A	H2-d1 - Cd8a	MHC-I	Cell-Cell Contact	KEGG: mmu04514
856	DC	MAIT_CD8	H2-D1	Cd8a	0.00284185	0	H2-D1_CD8A	H2-d1 - Cd8a	MHC-I	Cell-Cell Contact	KEGG: mmu04514
857	Marcophage	MAIT_CD8	H2-D1	Cd8a	0.0024809	0	H2-D1_CD8A	H2-d1 - Cd8a	MHC-I	Cell-Cell Contact	KEGG: mmu04514
858	MAIT_CD8	MAIT_DPT	H2-D1	Cd8a	0.000252362	0	H2-D1_CD8A	H2-d1 - Cd8a	MHC-I	Cell-Cell Contact	KEGG: mmu04514
859	MAIT_DPT	MAIT_DPT	H2-D1	Cd8a	9.2101e-06	0	H2-D1_CD8A	H2-d1 - Cd8a	MHC-I	Cell-Cell Contact	KEGG: mmu04514
860	TRM_CD8	MAIT_DPT	H2-D1	Cd8a	7.50933e-05	0.02	H2-D1_CD8A	H2-d1 - Cd8a	MHC-I	Cell-Cell Contact	KEGG: mmu04514
861	TEM_DPT	MAIT_DPT	H2-D1	Cd8a	0.000129322	0.02	H2-D1_CD8A	H2-d1 - Cd8a	MHC-I	Cell-Cell Contact	KEGG: mmu04514
862	TEFF_CD8	MAIT_DPT	H2-D1	Cd8a	0.000111201	0	H2-D1_CD8A	H2-d1 - Cd8a	MHC-I	Cell-Cell Contact	KEGG: mmu04514
863	TN_CD8	MAIT_DPT	H2-D1	Cd8a	7.59612e-05	0	H2-D1_CD8A	H2-d1 - Cd8a	MHC-I	Cell-Cell Contact	KEGG: mmu04514
864	TEX_CD8	MAIT_DPT	H2-D1	Cd8a	4.29716e-05	0	H2-D1_CD8A	H2-d1 - Cd8a	MHC-I	Cell-Cell Contact	KEGG: mmu04514
865	Treg_CD4	MAIT_DPT	H2-D1	Cd8a	5.29227e-05	0	H2-D1_CD8A	H2-d1 - Cd8a	MHC-I	Cell-Cell Contact	KEGG: mmu04514
866	Th1_CD4	MAIT_DPT	H2-D1	Cd8a	0.000198642	0	H2-D1_CD8A	H2-d1 - Cd8a	MHC-I	Cell-Cell Contact	KEGG: mmu04514
867	Th17_CD4	MAIT_DPT	H2-D1	Cd8a	3.49016e-05	0	H2-D1_CD8A	H2-d1 - Cd8a	MHC-I	Cell-Cell Contact	KEGG: mmu04514
868	Tfh_CD4	MAIT_DPT	H2-D1	Cd8a	8.8254e-05	0	H2-D1_CD8A	H2-d1 - Cd8a	MHC-I	Cell-Cell Contact	KEGG: mmu04514
869	Proliferating_DPT	MAIT_DPT	H2-D1	Cd8a	4.88552e-05	0	H2-D1_CD8A	H2-d1 - Cd8a	MHC-I	Cell-Cell Contact	KEGG: mmu04514
870	NK	MAIT_DPT	H2-D1	Cd8a	2.59648e-05	0	H2-D1_CD8A	H2-d1 - Cd8a	MHC-I	Cell-Cell Contact	KEGG: mmu04514
871	DC	MAIT_DPT	H2-D1	Cd8a	7.72762e-05	0	H2-D1_CD8A	H2-d1 - Cd8a	MHC-I	Cell-Cell Contact	KEGG: mmu04514
872	Marcophage	MAIT_DPT	H2-D1	Cd8a	6.8055e-05	0	H2-D1_CD8A	H2-d1 - Cd8a	MHC-I	Cell-Cell Contact	KEGG: mmu04514
873	MAIT_CD8	TRM_CD8	H2-D1	Cd8a	0.0024137	0	H2-D1_CD8A	H2-d1 - Cd8a	MHC-I	Cell-Cell Contact	KEGG: mmu04514
874	MAIT_DPT	TRM_CD8	H2-D1	Cd8a	8.80729e-05	0	H2-D1_CD8A	H2-d1 - Cd8a	MHC-I	Cell-Cell Contact	KEGG: mmu04514
875	TRM_CD8	TRM_CD8	H2-D1	Cd8a	0.000718736	0	H2-D1_CD8A	H2-d1 - Cd8a	MHC-I	Cell-Cell Contact	KEGG: mmu04514
876	TEM_DPT	TRM_CD8	H2-D1	Cd8a	0.00123802	0	H2-D1_CD8A	H2-d1 - Cd8a	MHC-I	Cell-Cell Contact	KEGG: mmu04514
877	TEFF_CD8	TRM_CD8	H2-D1	Cd8a	0.00106386	0	H2-D1_CD8A	H2-d1 - Cd8a	MHC-I	Cell-Cell Contact	KEGG: mmu04514
878	TCM_CD8	TRM_CD8	H2-D1	Cd8a	0.000373269	0	H2-D1_CD8A	H2-d1 - Cd8a	MHC-I	Cell-Cell Contact	KEGG: mmu04514
879	TN_CD8	TRM_CD8	H2-D1	Cd8a	0.000726798	0	H2-D1_CD8A	H2-d1 - Cd8a	MHC-I	Cell-Cell Contact	KEGG: mmu04514
880	TEX_CD8	TRM_CD8	H2-D1	Cd8a	0.000411187	0	H2-D1_CD8A	H2-d1 - Cd8a	MHC-I	Cell-Cell Contact	KEGG: mmu04514
881	Treg_CD4	TRM_CD8	H2-D1	Cd8a	0.000505904	0	H2-D1_CD8A	H2-d1 - Cd8a	MHC-I	Cell-Cell Contact	KEGG: mmu04514
882	Th1_CD4	TRM_CD8	H2-D1	Cd8a	0.00189931	0	H2-D1_CD8A	H2-d1 - Cd8a	MHC-I	Cell-Cell Contact	KEGG: mmu04514
883	Th17_CD4	TRM_CD8	H2-D1	Cd8a	0.000333823	0	H2-D1_CD8A	H2-d1 - Cd8a	MHC-I	Cell-Cell Contact	KEGG: mmu04514
884	Tfh_CD4	TRM_CD8	H2-D1	Cd8a	0.00084414	0	H2-D1_CD8A	H2-d1 - Cd8a	MHC-I	Cell-Cell Contact	KEGG: mmu04514
885	Proliferating_DPT	TRM_CD8	H2-D1	Cd8a	0.00046738	0	H2-D1_CD8A	H2-d1 - Cd8a	MHC-I	Cell-Cell Contact	KEGG: mmu04514
886	NK	TRM_CD8	H2-D1	Cd8a	0.000248249	0	H2-D1_CD8A	H2-d1 - Cd8a	MHC-I	Cell-Cell Contact	KEGG: mmu04514
887	DC	TRM_CD8	H2-D1	Cd8a	0.000739296	0	H2-D1_CD8A	H2-d1 - Cd8a	MHC-I	Cell-Cell Contact	KEGG: mmu04514
888	Marcophage	TRM_CD8	H2-D1	Cd8a	0.000650574	0	H2-D1_CD8A	H2-d1 - Cd8a	MHC-I	Cell-Cell Contact	KEGG: mmu04514
889	Treg_CD4	TEM_DPT	H2-D1	Cd8a	0.000345859	0	H2-D1_CD8A	H2-d1 - Cd8a	MHC-I	Cell-Cell Contact	KEGG: mmu04514
890	Th1_CD4	TEM_DPT	H2-D1	Cd8a	0.00129138	0	H2-D1_CD8A	H2-d1 - Cd8a	MHC-I	Cell-Cell Contact	KEGG: mmu04514
891	NK	TEM_DPT	H2-D1	Cd8a	0.000168988	0	H2-D1_CD8A	H2-d1 - Cd8a	MHC-I	Cell-Cell Contact	KEGG: mmu04514
892	Marcophage	TEM_DPT	H2-D1	Cd8a	0.000444508	0	H2-D1_CD8A	H2-d1 - Cd8a	MHC-I	Cell-Cell Contact	KEGG: mmu04514
893	MAIT_CD8	TEFF_CD8	H2-D1	Cd8a	0.00382591	0	H2-D1_CD8A	H2-d1 - Cd8a	MHC-I	Cell-Cell Contact	KEGG: mmu04514
894	MAIT_DPT	TEFF_CD8	H2-D1	Cd8a	0.000139459	0	H2-D1_CD8A	H2-d1 - Cd8a	MHC-I	Cell-Cell Contact	KEGG: mmu04514
895	TRM_CD8	TEFF_CD8	H2-D1	Cd8a	0.00114381	0	H2-D1_CD8A	H2-d1 - Cd8a	MHC-I	Cell-Cell Contact	KEGG: mmu04514
896	TEM_DPT	TEFF_CD8	H2-D1	Cd8a	0.0019724	0	H2-D1_CD8A	H2-d1 - Cd8a	MHC-I	Cell-Cell Contact	KEGG: mmu04514
897	TEFF_CD8	TEFF_CD8	H2-D1	Cd8a	0.00168886	0	H2-D1_CD8A	H2-d1 - Cd8a	MHC-I	Cell-Cell Contact	KEGG: mmu04514
898	TCM_CD8	TEFF_CD8	H2-D1	Cd8a	0.000595781	0	H2-D1_CD8A	H2-d1 - Cd8a	MHC-I	Cell-Cell Contact	KEGG: mmu04514
899	TN_CD8	TEFF_CD8	H2-D1	Cd8a	0.00115446	0	H2-D1_CD8A	H2-d1 - Cd8a	MHC-I	Cell-Cell Contact	KEGG: mmu04514
900	TEX_CD8	TEFF_CD8	H2-D1	Cd8a	0.000653436	0	H2-D1_CD8A	H2-d1 - Cd8a	MHC-I	Cell-Cell Contact	KEGG: mmu04514
901	Treg_CD4	TEFF_CD8	H2-D1	Cd8a	0.000799513	0	H2-D1_CD8A	H2-d1 - Cd8a	MHC-I	Cell-Cell Contact	KEGG: mmu04514
902	Th1_CD4	TEFF_CD8	H2-D1	Cd8a	0.0030054	0	H2-D1_CD8A	H2-d1 - Cd8a	MHC-I	Cell-Cell Contact	KEGG: mmu04514
903	Th17_CD4	TEFF_CD8	H2-D1	Cd8a	0.000529215	0	H2-D1_CD8A	H2-d1 - Cd8a	MHC-I	Cell-Cell Contact	KEGG: mmu04514
904	Tfh_CD4	TEFF_CD8	H2-D1	Cd8a	0.0013384	0	H2-D1_CD8A	H2-d1 - Cd8a	MHC-I	Cell-Cell Contact	KEGG: mmu04514
905	Proliferating_DPT	TEFF_CD8	H2-D1	Cd8a	0.000741794	0	H2-D1_CD8A	H2-d1 - Cd8a	MHC-I	Cell-Cell Contact	KEGG: mmu04514
906	NK	TEFF_CD8	H2-D1	Cd8a	0.000392715	0	H2-D1_CD8A	H2-d1 - Cd8a	MHC-I	Cell-Cell Contact	KEGG: mmu04514
907	DC	TEFF_CD8	H2-D1	Cd8a	0.00117356	0	H2-D1_CD8A	H2-d1 - Cd8a	MHC-I	Cell-Cell Contact	KEGG: mmu04514
908	Marcophage	TEFF_CD8	H2-D1	Cd8a	0.00102828	0	H2-D1_CD8A	H2-d1 - Cd8a	MHC-I	Cell-Cell Contact	KEGG: mmu04514
909	MAIT_CD8	TN_CD8	H2-D1	Cd8a	0.00278807	0	H2-D1_CD8A	H2-d1 - Cd8a	MHC-I	Cell-Cell Contact	KEGG: mmu04514
910	MAIT_DPT	TN_CD8	H2-D1	Cd8a	0.000101587	0	H2-D1_CD8A	H2-d1 - Cd8a	MHC-I	Cell-Cell Contact	KEGG: mmu04514
911	TRM_CD8	TN_CD8	H2-D1	Cd8a	0.00083485	0	H2-D1_CD8A	H2-d1 - Cd8a	MHC-I	Cell-Cell Contact	KEGG: mmu04514
912	TEM_DPT	TN_CD8	H2-D1	Cd8a	0.00144026	0	H2-D1_CD8A	H2-d1 - Cd8a	MHC-I	Cell-Cell Contact	KEGG: mmu04514
913	TEFF_CD8	TN_CD8	H2-D1	Cd8a	0.00123146	0	H2-D1_CD8A	H2-d1 - Cd8a	MHC-I	Cell-Cell Contact	KEGG: mmu04514
914	TCM_CD8	TN_CD8	H2-D1	Cd8a	0.000435362	0	H2-D1_CD8A	H2-d1 - Cd8a	MHC-I	Cell-Cell Contact	KEGG: mmu04514
915	TN_CD8	TN_CD8	H2-D1	Cd8a	0.000841995	0	H2-D1_CD8A	H2-d1 - Cd8a	MHC-I	Cell-Cell Contact	KEGG: mmu04514
916	TEX_CD8	TN_CD8	H2-D1	Cd8a	0.000476663	0	H2-D1_CD8A	H2-d1 - Cd8a	MHC-I	Cell-Cell Contact	KEGG: mmu04514
917	Treg_CD4	TN_CD8	H2-D1	Cd8a	0.000581948	0	H2-D1_CD8A	H2-d1 - Cd8a	MHC-I	Cell-Cell Contact	KEGG: mmu04514
918	Th1_CD4	TN_CD8	H2-D1	Cd8a	0.00218865	0	H2-D1_CD8A	H2-d1 - Cd8a	MHC-I	Cell-Cell Contact	KEGG: mmu04514
919	Th17_CD4	TN_CD8	H2-D1	Cd8a	0.000385679	0	H2-D1_CD8A	H2-d1 - Cd8a	MHC-I	Cell-Cell Contact	KEGG: mmu04514
920	Tfh_CD4	TN_CD8	H2-D1	Cd8a	0.00097544	0	H2-D1_CD8A	H2-d1 - Cd8a	MHC-I	Cell-Cell Contact	KEGG: mmu04514
921	Proliferating_DPT	TN_CD8	H2-D1	Cd8a	0.000540846	0	H2-D1_CD8A	H2-d1 - Cd8a	MHC-I	Cell-Cell Contact	KEGG: mmu04514
922	NK	TN_CD8	H2-D1	Cd8a	0.00028596	0	H2-D1_CD8A	H2-d1 - Cd8a	MHC-I	Cell-Cell Contact	KEGG: mmu04514
923	DC	TN_CD8	H2-D1	Cd8a	0.000855705	0	H2-D1_CD8A	H2-d1 - Cd8a	MHC-I	Cell-Cell Contact	KEGG: mmu04514
924	Marcophage	TN_CD8	H2-D1	Cd8a	0.000748502	0	H2-D1_CD8A	H2-d1 - Cd8a	MHC-I	Cell-Cell Contact	KEGG: mmu04514
925	MAIT_CD8	TEX_CD8	H2-D1	Cd8a	0.00130402	0	H2-D1_CD8A	H2-d1 - Cd8a	MHC-I	Cell-Cell Contact	KEGG: mmu04514
926	MAIT_DPT	TEX_CD8	H2-D1	Cd8a	4.75881e-05	0	H2-D1_CD8A	H2-d1 - Cd8a	MHC-I	Cell-Cell Contact	KEGG: mmu04514
927	TRM_CD8	TEX_CD8	H2-D1	Cd8a	0.000388115	0	H2-D1_CD8A	H2-d1 - Cd8a	MHC-I	Cell-Cell Contact	KEGG: mmu04514
928	TEM_DPT	TEX_CD8	H2-D1	Cd8a	0.000668438	0	H2-D1_CD8A	H2-d1 - Cd8a	MHC-I	Cell-Cell Contact	KEGG: mmu04514
929	TEFF_CD8	TEX_CD8	H2-D1	Cd8a	0.000574652	0	H2-D1_CD8A	H2-d1 - Cd8a	MHC-I	Cell-Cell Contact	KEGG: mmu04514
930	TCM_CD8	TEX_CD8	H2-D1	Cd8a	0.000201492	0	H2-D1_CD8A	H2-d1 - Cd8a	MHC-I	Cell-Cell Contact	KEGG: mmu04514
931	TN_CD8	TEX_CD8	H2-D1	Cd8a	0.000392558	0	H2-D1_CD8A	H2-d1 - Cd8a	MHC-I	Cell-Cell Contact	KEGG: mmu04514
932	TEX_CD8	TEX_CD8	H2-D1	Cd8a	0.000222078	0	H2-D1_CD8A	H2-d1 - Cd8a	MHC-I	Cell-Cell Contact	KEGG: mmu04514
933	Treg_CD4	TEX_CD8	H2-D1	Cd8a	0.000273418	0	H2-D1_CD8A	H2-d1 - Cd8a	MHC-I	Cell-Cell Contact	KEGG: mmu04514
934	Th1_CD4	TEX_CD8	H2-D1	Cd8a	0.00102633	0	H2-D1_CD8A	H2-d1 - Cd8a	MHC-I	Cell-Cell Contact	KEGG: mmu04514
935	Th17_CD4	TEX_CD8	H2-D1	Cd8a	0.000180347	0	H2-D1_CD8A	H2-d1 - Cd8a	MHC-I	Cell-Cell Contact	KEGG: mmu04514
936	Tfh_CD4	TEX_CD8	H2-D1	Cd8a	0.000456038	0	H2-D1_CD8A	H2-d1 - Cd8a	MHC-I	Cell-Cell Contact	KEGG: mmu04514
937	Proliferating_DPT	TEX_CD8	H2-D1	Cd8a	0.000252466	0	H2-D1_CD8A	H2-d1 - Cd8a	MHC-I	Cell-Cell Contact	KEGG: mmu04514
938	NK	TEX_CD8	H2-D1	Cd8a	0.000134151	0	H2-D1_CD8A	H2-d1 - Cd8a	MHC-I	Cell-Cell Contact	KEGG: mmu04514
939	DC	TEX_CD8	H2-D1	Cd8a	0.00039934	0	H2-D1_CD8A	H2-d1 - Cd8a	MHC-I	Cell-Cell Contact	KEGG: mmu04514
940	Marcophage	TEX_CD8	H2-D1	Cd8a	0.0003516	0	H2-D1_CD8A	H2-d1 - Cd8a	MHC-I	Cell-Cell Contact	KEGG: mmu04514
941	MAIT_CD8	Proliferating_DPT	H2-D1	Cd8a	0.000994522	0.01	H2-D1_CD8A	H2-d1 - Cd8a	MHC-I	Cell-Cell Contact	KEGG: mmu04514
942	MAIT_DPT	Proliferating_DPT	H2-D1	Cd8a	3.63711e-05	0.01	H2-D1_CD8A	H2-d1 - Cd8a	MHC-I	Cell-Cell Contact	KEGG: mmu04514
943	TRM_CD8	Proliferating_DPT	H2-D1	Cd8a	0.000293585	0.01	H2-D1_CD8A	H2-d1 - Cd8a	MHC-I	Cell-Cell Contact	KEGG: mmu04514
944	TEM_DPT	Proliferating_DPT	H2-D1	Cd8a	0.000504491	0.01	H2-D1_CD8A	H2-d1 - Cd8a	MHC-I	Cell-Cell Contact	KEGG: mmu04514
945	TEFF_CD8	Proliferating_DPT	H2-D1	Cd8a	0.000436897	0.01	H2-D1_CD8A	H2-d1 - Cd8a	MHC-I	Cell-Cell Contact	KEGG: mmu04514
946	TCM_CD8	Proliferating_DPT	H2-D1	Cd8a	0.000151508	0.01	H2-D1_CD8A	H2-d1 - Cd8a	MHC-I	Cell-Cell Contact	KEGG: mmu04514
947	TN_CD8	Proliferating_DPT	H2-D1	Cd8a	0.000298094	0.01	H2-D1_CD8A	H2-d1 - Cd8a	MHC-I	Cell-Cell Contact	KEGG: mmu04514
948	TEX_CD8	Proliferating_DPT	H2-D1	Cd8a	0.00016848	0.01	H2-D1_CD8A	H2-d1 - Cd8a	MHC-I	Cell-Cell Contact	KEGG: mmu04514
949	Treg_CD4	Proliferating_DPT	H2-D1	Cd8a	0.00020982	0	H2-D1_CD8A	H2-d1 - Cd8a	MHC-I	Cell-Cell Contact	KEGG: mmu04514
950	Th1_CD4	Proliferating_DPT	H2-D1	Cd8a	0.000785531	0.01	H2-D1_CD8A	H2-d1 - Cd8a	MHC-I	Cell-Cell Contact	KEGG: mmu04514
951	Th17_CD4	Proliferating_DPT	H2-D1	Cd8a	0.000137502	0.01	H2-D1_CD8A	H2-d1 - Cd8a	MHC-I	Cell-Cell Contact	KEGG: mmu04514
952	Tfh_CD4	Proliferating_DPT	H2-D1	Cd8a	0.000347606	0.01	H2-D1_CD8A	H2-d1 - Cd8a	MHC-I	Cell-Cell Contact	KEGG: mmu04514
953	Proliferating_DPT	Proliferating_DPT	H2-D1	Cd8a	0.000192033	0.01	H2-D1_CD8A	H2-d1 - Cd8a	MHC-I	Cell-Cell Contact	KEGG: mmu04514
954	NK	Proliferating_DPT	H2-D1	Cd8a	0.000102734	0.01	H2-D1_CD8A	H2-d1 - Cd8a	MHC-I	Cell-Cell Contact	KEGG: mmu04514
955	DC	Proliferating_DPT	H2-D1	Cd8a	0.000303644	0.01	H2-D1_CD8A	H2-d1 - Cd8a	MHC-I	Cell-Cell Contact	KEGG: mmu04514
956	Marcophage	Proliferating_DPT	H2-D1	Cd8a	0.000269742	0	H2-D1_CD8A	H2-d1 - Cd8a	MHC-I	Cell-Cell Contact	KEGG: mmu04514
957	MAIT_CD8	MAIT_CD8	H2-K1	Cd8a	0.0090651	0	H2-K1_CD8A	H2-k1 - Cd8a	MHC-I	Cell-Cell Contact	KEGG: mmu04514
958	MAIT_DPT	MAIT_CD8	H2-K1	Cd8a	0.000328409	0	H2-K1_CD8A	H2-k1 - Cd8a	MHC-I	Cell-Cell Contact	KEGG: mmu04514
959	TRM_CD8	MAIT_CD8	H2-K1	Cd8a	0.00263506	0	H2-K1_CD8A	H2-k1 - Cd8a	MHC-I	Cell-Cell Contact	KEGG: mmu04514
960	TEM_DPT	MAIT_CD8	H2-K1	Cd8a	0.00513034	0	H2-K1_CD8A	H2-k1 - Cd8a	MHC-I	Cell-Cell Contact	KEGG: mmu04514
961	TEFF_CD8	MAIT_CD8	H2-K1	Cd8a	0.00387768	0	H2-K1_CD8A	H2-k1 - Cd8a	MHC-I	Cell-Cell Contact	KEGG: mmu04514
962	TCM_CD8	MAIT_CD8	H2-K1	Cd8a	0.00147443	0	H2-K1_CD8A	H2-k1 - Cd8a	MHC-I	Cell-Cell Contact	KEGG: mmu04514
963	TN_CD8	MAIT_CD8	H2-K1	Cd8a	0.00279413	0	H2-K1_CD8A	H2-k1 - Cd8a	MHC-I	Cell-Cell Contact	KEGG: mmu04514
964	TEX_CD8	MAIT_CD8	H2-K1	Cd8a	0.00161724	0	H2-K1_CD8A	H2-k1 - Cd8a	MHC-I	Cell-Cell Contact	KEGG: mmu04514
965	Treg_CD4	MAIT_CD8	H2-K1	Cd8a	0.00192266	0	H2-K1_CD8A	H2-k1 - Cd8a	MHC-I	Cell-Cell Contact	KEGG: mmu04514
966	Th1_CD4	MAIT_CD8	H2-K1	Cd8a	0.00730291	0	H2-K1_CD8A	H2-k1 - Cd8a	MHC-I	Cell-Cell Contact	KEGG: mmu04514
967	Th17_CD4	MAIT_CD8	H2-K1	Cd8a	0.00127635	0	H2-K1_CD8A	H2-k1 - Cd8a	MHC-I	Cell-Cell Contact	KEGG: mmu04514
968	Tfh_CD4	MAIT_CD8	H2-K1	Cd8a	0.00329497	0	H2-K1_CD8A	H2-k1 - Cd8a	MHC-I	Cell-Cell Contact	KEGG: mmu04514
969	Proliferating_DPT	MAIT_CD8	H2-K1	Cd8a	0.00171164	0	H2-K1_CD8A	H2-k1 - Cd8a	MHC-I	Cell-Cell Contact	KEGG: mmu04514
970	NK	MAIT_CD8	H2-K1	Cd8a	0.000929467	0	H2-K1_CD8A	H2-k1 - Cd8a	MHC-I	Cell-Cell Contact	KEGG: mmu04514
971	DC	MAIT_CD8	H2-K1	Cd8a	0.00251591	0	H2-K1_CD8A	H2-k1 - Cd8a	MHC-I	Cell-Cell Contact	KEGG: mmu04514
972	Marcophage	MAIT_CD8	H2-K1	Cd8a	0.00212151	0	H2-K1_CD8A	H2-k1 - Cd8a	MHC-I	Cell-Cell Contact	KEGG: mmu04514
973	MAIT_CD8	MAIT_DPT	H2-K1	Cd8a	0.000246801	0	H2-K1_CD8A	H2-k1 - Cd8a	MHC-I	Cell-Cell Contact	KEGG: mmu04514
974	MAIT_DPT	MAIT_DPT	H2-K1	Cd8a	8.95533e-06	0	H2-K1_CD8A	H2-k1 - Cd8a	MHC-I	Cell-Cell Contact	KEGG: mmu04514
975	TRM_CD8	MAIT_DPT	H2-K1	Cd8a	7.10054e-05	0.02	H2-K1_CD8A	H2-k1 - Cd8a	MHC-I	Cell-Cell Contact	KEGG: mmu04514
976	TEM_DPT	MAIT_DPT	H2-K1	Cd8a	0.000139216	0	H2-K1_CD8A	H2-k1 - Cd8a	MHC-I	Cell-Cell Contact	KEGG: mmu04514
977	TEFF_CD8	MAIT_DPT	H2-K1	Cd8a	0.000104979	0	H2-K1_CD8A	H2-k1 - Cd8a	MHC-I	Cell-Cell Contact	KEGG: mmu04514
978	TCM_CD8	MAIT_DPT	H2-K1	Cd8a	3.96963e-05	0.04	H2-K1_CD8A	H2-k1 - Cd8a	MHC-I	Cell-Cell Contact	KEGG: mmu04514
979	TN_CD8	MAIT_DPT	H2-K1	Cd8a	7.58727e-05	0	H2-K1_CD8A	H2-k1 - Cd8a	MHC-I	Cell-Cell Contact	KEGG: mmu04514
980	TEX_CD8	MAIT_DPT	H2-K1	Cd8a	4.39529e-05	0	H2-K1_CD8A	H2-k1 - Cd8a	MHC-I	Cell-Cell Contact	KEGG: mmu04514
981	Treg_CD4	MAIT_DPT	H2-K1	Cd8a	5.27402e-05	0	H2-K1_CD8A	H2-k1 - Cd8a	MHC-I	Cell-Cell Contact	KEGG: mmu04514
982	Th1_CD4	MAIT_DPT	H2-K1	Cd8a	0.000199982	0	H2-K1_CD8A	H2-k1 - Cd8a	MHC-I	Cell-Cell Contact	KEGG: mmu04514
983	Th17_CD4	MAIT_DPT	H2-K1	Cd8a	3.4791e-05	0	H2-K1_CD8A	H2-k1 - Cd8a	MHC-I	Cell-Cell Contact	KEGG: mmu04514
984	Tfh_CD4	MAIT_DPT	H2-K1	Cd8a	8.99513e-05	0	H2-K1_CD8A	H2-k1 - Cd8a	MHC-I	Cell-Cell Contact	KEGG: mmu04514
985	Proliferating_DPT	MAIT_DPT	H2-K1	Cd8a	4.6377e-05	0	H2-K1_CD8A	H2-k1 - Cd8a	MHC-I	Cell-Cell Contact	KEGG: mmu04514
986	NK	MAIT_DPT	H2-K1	Cd8a	2.54067e-05	0	H2-K1_CD8A	H2-k1 - Cd8a	MHC-I	Cell-Cell Contact	KEGG: mmu04514
987	DC	MAIT_DPT	H2-K1	Cd8a	6.7766e-05	0.02	H2-K1_CD8A	H2-k1 - Cd8a	MHC-I	Cell-Cell Contact	KEGG: mmu04514
988	Marcophage	MAIT_DPT	H2-K1	Cd8a	5.74245e-05	0	H2-K1_CD8A	H2-k1 - Cd8a	MHC-I	Cell-Cell Contact	KEGG: mmu04514
989	MAIT_CD8	TRM_CD8	H2-K1	Cd8a	0.00236087	0	H2-K1_CD8A	H2-k1 - Cd8a	MHC-I	Cell-Cell Contact	KEGG: mmu04514
990	MAIT_DPT	TRM_CD8	H2-K1	Cd8a	8.56537e-05	0	H2-K1_CD8A	H2-k1 - Cd8a	MHC-I	Cell-Cell Contact	KEGG: mmu04514
991	TRM_CD8	TRM_CD8	H2-K1	Cd8a	0.000679844	0	H2-K1_CD8A	H2-k1 - Cd8a	MHC-I	Cell-Cell Contact	KEGG: mmu04514
992	TEM_DPT	TRM_CD8	H2-K1	Cd8a	0.00133212	0	H2-K1_CD8A	H2-k1 - Cd8a	MHC-I	Cell-Cell Contact	KEGG: mmu04514
993	TEFF_CD8	TRM_CD8	H2-K1	Cd8a	0.00100471	0	H2-K1_CD8A	H2-k1 - Cd8a	MHC-I	Cell-Cell Contact	KEGG: mmu04514
994	TCM_CD8	TRM_CD8	H2-K1	Cd8a	0.000380102	0	H2-K1_CD8A	H2-k1 - Cd8a	MHC-I	Cell-Cell Contact	KEGG: mmu04514
995	TN_CD8	TRM_CD8	H2-K1	Cd8a	0.000725957	0	H2-K1_CD8A	H2-k1 - Cd8a	MHC-I	Cell-Cell Contact	KEGG: mmu04514
996	TEX_CD8	TRM_CD8	H2-K1	Cd8a	0.000420514	0	H2-K1_CD8A	H2-k1 - Cd8a	MHC-I	Cell-Cell Contact	KEGG: mmu04514
997	Treg_CD4	TRM_CD8	H2-K1	Cd8a	0.000504173	0	H2-K1_CD8A	H2-k1 - Cd8a	MHC-I	Cell-Cell Contact	KEGG: mmu04514
998	Th1_CD4	TRM_CD8	H2-K1	Cd8a	0.00191203	0	H2-K1_CD8A	H2-k1 - Cd8a	MHC-I	Cell-Cell Contact	KEGG: mmu04514
999	Th17_CD4	TRM_CD8	H2-K1	Cd8a	0.000332772	0	H2-K1_CD8A	H2-k1 - Cd8a	MHC-I	Cell-Cell Contact	KEGG: mmu04514
1000	Tfh_CD4	TRM_CD8	H2-K1	Cd8a	0.000860259	0	H2-K1_CD8A	H2-k1 - Cd8a	MHC-I	Cell-Cell Contact	KEGG: mmu04514
1001	Proliferating_DPT	TRM_CD8	H2-K1	Cd8a	0.000443825	0	H2-K1_CD8A	H2-k1 - Cd8a	MHC-I	Cell-Cell Contact	KEGG: mmu04514
1002	NK	TRM_CD8	H2-K1	Cd8a	0.000242952	0	H2-K1_CD8A	H2-k1 - Cd8a	MHC-I	Cell-Cell Contact	KEGG: mmu04514
1003	DC	TRM_CD8	H2-K1	Cd8a	0.000648851	0	H2-K1_CD8A	H2-k1 - Cd8a	MHC-I	Cell-Cell Contact	KEGG: mmu04514
1004	Marcophage	TRM_CD8	H2-K1	Cd8a	0.000549597	0	H2-K1_CD8A	H2-k1 - Cd8a	MHC-I	Cell-Cell Contact	KEGG: mmu04514
1005	Treg_CD4	TEM_DPT	H2-K1	Cd8a	0.00034446	0	H2-K1_CD8A	H2-k1 - Cd8a	MHC-I	Cell-Cell Contact	KEGG: mmu04514
1006	Th1_CD4	TEM_DPT	H2-K1	Cd8a	0.00130157	0	H2-K1_CD8A	H2-k1 - Cd8a	MHC-I	Cell-Cell Contact	KEGG: mmu04514
1007	Tfh_CD4	TEM_DPT	H2-K1	Cd8a	0.0005818	0	H2-K1_CD8A	H2-k1 - Cd8a	MHC-I	Cell-Cell Contact	KEGG: mmu04514
1008	NK	TEM_DPT	H2-K1	Cd8a	0.000164755	0	H2-K1_CD8A	H2-k1 - Cd8a	MHC-I	Cell-Cell Contact	KEGG: mmu04514
1009	MAIT_CD8	TEFF_CD8	H2-K1	Cd8a	0.00374541	0	H2-K1_CD8A	H2-k1 - Cd8a	MHC-I	Cell-Cell Contact	KEGG: mmu04514
1010	MAIT_DPT	TEFF_CD8	H2-K1	Cd8a	0.000135779	0	H2-K1_CD8A	H2-k1 - Cd8a	MHC-I	Cell-Cell Contact	KEGG: mmu04514
1011	TRM_CD8	TEFF_CD8	H2-K1	Cd8a	0.001084	0	H2-K1_CD8A	H2-k1 - Cd8a	MHC-I	Cell-Cell Contact	KEGG: mmu04514
1012	TEM_DPT	TEFF_CD8	H2-K1	Cd8a	0.00211676	0	H2-K1_CD8A	H2-k1 - Cd8a	MHC-I	Cell-Cell Contact	KEGG: mmu04514
1013	TEFF_CD8	TEFF_CD8	H2-K1	Cd8a	0.00159834	0	H2-K1_CD8A	H2-k1 - Cd8a	MHC-I	Cell-Cell Contact	KEGG: mmu04514
1014	TCM_CD8	TEFF_CD8	H2-K1	Cd8a	0.000606323	0	H2-K1_CD8A	H2-k1 - Cd8a	MHC-I	Cell-Cell Contact	KEGG: mmu04514
1015	TN_CD8	TEFF_CD8	H2-K1	Cd8a	0.00115318	0	H2-K1_CD8A	H2-k1 - Cd8a	MHC-I	Cell-Cell Contact	KEGG: mmu04514
1016	TEX_CD8	TEFF_CD8	H2-K1	Cd8a	0.000667699	0	H2-K1_CD8A	H2-k1 - Cd8a	MHC-I	Cell-Cell Contact	KEGG: mmu04514
1017	Treg_CD4	TEFF_CD8	H2-K1	Cd8a	0.000796893	0	H2-K1_CD8A	H2-k1 - Cd8a	MHC-I	Cell-Cell Contact	KEGG: mmu04514
1018	Th1_CD4	TEFF_CD8	H2-K1	Cd8a	0.00302469	0	H2-K1_CD8A	H2-k1 - Cd8a	MHC-I	Cell-Cell Contact	KEGG: mmu04514
1019	Th17_CD4	TEFF_CD8	H2-K1	Cd8a	0.000527614	0	H2-K1_CD8A	H2-k1 - Cd8a	MHC-I	Cell-Cell Contact	KEGG: mmu04514
1020	Tfh_CD4	TEFF_CD8	H2-K1	Cd8a	0.00136294	0	H2-K1_CD8A	H2-k1 - Cd8a	MHC-I	Cell-Cell Contact	KEGG: mmu04514
1021	Proliferating_DPT	TEFF_CD8	H2-K1	Cd8a	0.000705767	0	H2-K1_CD8A	H2-k1 - Cd8a	MHC-I	Cell-Cell Contact	KEGG: mmu04514
1022	NK	TEFF_CD8	H2-K1	Cd8a	0.000384673	0	H2-K1_CD8A	H2-k1 - Cd8a	MHC-I	Cell-Cell Contact	KEGG: mmu04514
1023	DC	TEFF_CD8	H2-K1	Cd8a	0.0010348	0	H2-K1_CD8A	H2-k1 - Cd8a	MHC-I	Cell-Cell Contact	KEGG: mmu04514
1024	Marcophage	TEFF_CD8	H2-K1	Cd8a	0.000874399	0	H2-K1_CD8A	H2-k1 - Cd8a	MHC-I	Cell-Cell Contact	KEGG: mmu04514
1025	MAIT_CD8	TN_CD8	H2-K1	Cd8a	0.00273034	0	H2-K1_CD8A	H2-k1 - Cd8a	MHC-I	Cell-Cell Contact	KEGG: mmu04514
1026	MAIT_DPT	TN_CD8	H2-K1	Cd8a	9.89498e-05	0	H2-K1_CD8A	H2-k1 - Cd8a	MHC-I	Cell-Cell Contact	KEGG: mmu04514
1027	TRM_CD8	TN_CD8	H2-K1	Cd8a	0.000791804	0	H2-K1_CD8A	H2-k1 - Cd8a	MHC-I	Cell-Cell Contact	KEGG: mmu04514
1028	TEM_DPT	TN_CD8	H2-K1	Cd8a	0.00154406	0	H2-K1_CD8A	H2-k1 - Cd8a	MHC-I	Cell-Cell Contact	KEGG: mmu04514
1029	TEFF_CD8	TN_CD8	H2-K1	Cd8a	0.00116643	0	H2-K1_CD8A	H2-k1 - Cd8a	MHC-I	Cell-Cell Contact	KEGG: mmu04514
1030	TCM_CD8	TN_CD8	H2-K1	Cd8a	0.00044296	0	H2-K1_CD8A	H2-k1 - Cd8a	MHC-I	Cell-Cell Contact	KEGG: mmu04514
1031	TN_CD8	TN_CD8	H2-K1	Cd8a	0.000841072	0	H2-K1_CD8A	H2-k1 - Cd8a	MHC-I	Cell-Cell Contact	KEGG: mmu04514
1032	TEX_CD8	TN_CD8	H2-K1	Cd8a	0.000486906	0	H2-K1_CD8A	H2-k1 - Cd8a	MHC-I	Cell-Cell Contact	KEGG: mmu04514
1033	Treg_CD4	TN_CD8	H2-K1	Cd8a	0.000580073	0	H2-K1_CD8A	H2-k1 - Cd8a	MHC-I	Cell-Cell Contact	KEGG: mmu04514
1034	Th1_CD4	TN_CD8	H2-K1	Cd8a	0.00220246	0	H2-K1_CD8A	H2-k1 - Cd8a	MHC-I	Cell-Cell Contact	KEGG: mmu04514
1035	Th17_CD4	TN_CD8	H2-K1	Cd8a	0.000384531	0	H2-K1_CD8A	H2-k1 - Cd8a	MHC-I	Cell-Cell Contact	KEGG: mmu04514
1036	Tfh_CD4	TN_CD8	H2-K1	Cd8a	0.000993031	0	H2-K1_CD8A	H2-k1 - Cd8a	MHC-I	Cell-Cell Contact	KEGG: mmu04514
1037	Proliferating_DPT	TN_CD8	H2-K1	Cd8a	0.000514971	0	H2-K1_CD8A	H2-k1 - Cd8a	MHC-I	Cell-Cell Contact	KEGG: mmu04514
1038	NK	TN_CD8	H2-K1	Cd8a	0.000280202	0	H2-K1_CD8A	H2-k1 - Cd8a	MHC-I	Cell-Cell Contact	KEGG: mmu04514
1039	DC	TN_CD8	H2-K1	Cd8a	0.000755925	0	H2-K1_CD8A	H2-k1 - Cd8a	MHC-I	Cell-Cell Contact	KEGG: mmu04514
1040	Marcophage	TN_CD8	H2-K1	Cd8a	0.000638141	0	H2-K1_CD8A	H2-k1 - Cd8a	MHC-I	Cell-Cell Contact	KEGG: mmu04514
1041	MAIT_CD8	TEX_CD8	H2-K1	Cd8a	0.00127535	0	H2-K1_CD8A	H2-k1 - Cd8a	MHC-I	Cell-Cell Contact	KEGG: mmu04514
1042	MAIT_DPT	TEX_CD8	H2-K1	Cd8a	4.62747e-05	0	H2-K1_CD8A	H2-k1 - Cd8a	MHC-I	Cell-Cell Contact	KEGG: mmu04514
1043	TRM_CD8	TEX_CD8	H2-K1	Cd8a	0.000367028	0	H2-K1_CD8A	H2-k1 - Cd8a	MHC-I	Cell-Cell Contact	KEGG: mmu04514
1044	TEM_DPT	TEX_CD8	H2-K1	Cd8a	0.000719469	0	H2-K1_CD8A	H2-k1 - Cd8a	MHC-I	Cell-Cell Contact	KEGG: mmu04514
1045	TEFF_CD8	TEX_CD8	H2-K1	Cd8a	0.000542564	0	H2-K1_CD8A	H2-k1 - Cd8a	MHC-I	Cell-Cell Contact	KEGG: mmu04514
1046	TCM_CD8	TEX_CD8	H2-K1	Cd8a	0.000205195	0	H2-K1_CD8A	H2-k1 - Cd8a	MHC-I	Cell-Cell Contact	KEGG: mmu04514
1047	TN_CD8	TEX_CD8	H2-K1	Cd8a	0.000392102	0	H2-K1_CD8A	H2-k1 - Cd8a	MHC-I	Cell-Cell Contact	KEGG: mmu04514
1048	TEX_CD8	TEX_CD8	H2-K1	Cd8a	0.000227138	0	H2-K1_CD8A	H2-k1 - Cd8a	MHC-I	Cell-Cell Contact	KEGG: mmu04514
1049	Treg_CD4	TEX_CD8	H2-K1	Cd8a	0.000272478	0	H2-K1_CD8A	H2-k1 - Cd8a	MHC-I	Cell-Cell Contact	KEGG: mmu04514
1050	Th1_CD4	TEX_CD8	H2-K1	Cd8a	0.00103324	0	H2-K1_CD8A	H2-k1 - Cd8a	MHC-I	Cell-Cell Contact	KEGG: mmu04514
1051	Th17_CD4	TEX_CD8	H2-K1	Cd8a	0.000179777	0	H2-K1_CD8A	H2-k1 - Cd8a	MHC-I	Cell-Cell Contact	KEGG: mmu04514
1052	Tfh_CD4	TEX_CD8	H2-K1	Cd8a	0.000464789	0	H2-K1_CD8A	H2-k1 - Cd8a	MHC-I	Cell-Cell Contact	KEGG: mmu04514
1053	Proliferating_DPT	TEX_CD8	H2-K1	Cd8a	0.000239686	0	H2-K1_CD8A	H2-k1 - Cd8a	MHC-I	Cell-Cell Contact	KEGG: mmu04514
1054	NK	TEX_CD8	H2-K1	Cd8a	0.000131274	0	H2-K1_CD8A	H2-k1 - Cd8a	MHC-I	Cell-Cell Contact	KEGG: mmu04514
1055	DC	TEX_CD8	H2-K1	Cd8a	0.000350287	0	H2-K1_CD8A	H2-k1 - Cd8a	MHC-I	Cell-Cell Contact	KEGG: mmu04514
1056	Marcophage	TEX_CD8	H2-K1	Cd8a	0.00029679	0	H2-K1_CD8A	H2-k1 - Cd8a	MHC-I	Cell-Cell Contact	KEGG: mmu04514
1057	MAIT_CD8	Proliferating_DPT	H2-K1	Cd8a	0.000970923	0.01	H2-K1_CD8A	H2-k1 - Cd8a	MHC-I	Cell-Cell Contact	KEGG: mmu04514
1058	MAIT_DPT	Proliferating_DPT	H2-K1	Cd8a	3.5286e-05	0.01	H2-K1_CD8A	H2-k1 - Cd8a	MHC-I	Cell-Cell Contact	KEGG: mmu04514
1059	TRM_CD8	Proliferating_DPT	H2-K1	Cd8a	0.000276548	0.01	H2-K1_CD8A	H2-k1 - Cd8a	MHC-I	Cell-Cell Contact	KEGG: mmu04514
1060	TEM_DPT	Proliferating_DPT	H2-K1	Cd8a	0.000545917	0.01	H2-K1_CD8A	H2-k1 - Cd8a	MHC-I	Cell-Cell Contact	KEGG: mmu04514
1061	TEFF_CD8	Proliferating_DPT	H2-K1	Cd8a	0.000410719	0.01	H2-K1_CD8A	H2-k1 - Cd8a	MHC-I	Cell-Cell Contact	KEGG: mmu04514
1062	TCM_CD8	Proliferating_DPT	H2-K1	Cd8a	0.000154479	0.01	H2-K1_CD8A	H2-k1 - Cd8a	MHC-I	Cell-Cell Contact	KEGG: mmu04514
1063	TN_CD8	Proliferating_DPT	H2-K1	Cd8a	0.000297721	0.01	H2-K1_CD8A	H2-k1 - Cd8a	MHC-I	Cell-Cell Contact	KEGG: mmu04514
1064	TEX_CD8	Proliferating_DPT	H2-K1	Cd8a	0.000172615	0.01	H2-K1_CD8A	H2-k1 - Cd8a	MHC-I	Cell-Cell Contact	KEGG: mmu04514
1065	Treg_CD4	Proliferating_DPT	H2-K1	Cd8a	0.000209035	0	H2-K1_CD8A	H2-k1 - Cd8a	MHC-I	Cell-Cell Contact	KEGG: mmu04514
1066	Th1_CD4	Proliferating_DPT	H2-K1	Cd8a	0.000791269	0	H2-K1_CD8A	H2-k1 - Cd8a	MHC-I	Cell-Cell Contact	KEGG: mmu04514
1067	Th17_CD4	Proliferating_DPT	H2-K1	Cd8a	0.000137032	0.01	H2-K1_CD8A	H2-k1 - Cd8a	MHC-I	Cell-Cell Contact	KEGG: mmu04514
1068	Tfh_CD4	Proliferating_DPT	H2-K1	Cd8a	0.000354823	0.01	H2-K1_CD8A	H2-k1 - Cd8a	MHC-I	Cell-Cell Contact	KEGG: mmu04514
1069	Proliferating_DPT	Proliferating_DPT	H2-K1	Cd8a	0.000181594	0.01	H2-K1_CD8A	H2-k1 - Cd8a	MHC-I	Cell-Cell Contact	KEGG: mmu04514
1070	NK	Proliferating_DPT	H2-K1	Cd8a	0.000100347	0.01	H2-K1_CD8A	H2-k1 - Cd8a	MHC-I	Cell-Cell Contact	KEGG: mmu04514
1071	DC	Proliferating_DPT	H2-K1	Cd8a	0.000263824	0.01	H2-K1_CD8A	H2-k1 - Cd8a	MHC-I	Cell-Cell Contact	KEGG: mmu04514
1072	Marcophage	Proliferating_DPT	H2-K1	Cd8a	0.00022463	0.01	H2-K1_CD8A	H2-k1 - Cd8a	MHC-I	Cell-Cell Contact	KEGG: mmu04514
1073	MAIT_CD8	MAIT_CD8	H2-Q4	Cd8a	0.0014722	0	H2-Q4_CD8A	H2-q4 - Cd8a	MHC-I	Cell-Cell Contact	KEGG: mmu04514
1074	MAIT_DPT	MAIT_CD8	H2-Q4	Cd8a	5.91187e-05	0	H2-Q4_CD8A	H2-q4 - Cd8a	MHC-I	Cell-Cell Contact	KEGG: mmu04514
1075	TRM_CD8	MAIT_CD8	H2-Q4	Cd8a	0.000501034	0	H2-Q4_CD8A	H2-q4 - Cd8a	MHC-I	Cell-Cell Contact	KEGG: mmu04514
1076	TEM_DPT	MAIT_CD8	H2-Q4	Cd8a	0.001062	0	H2-Q4_CD8A	H2-q4 - Cd8a	MHC-I	Cell-Cell Contact	KEGG: mmu04514
1077	TEFF_CD8	MAIT_CD8	H2-Q4	Cd8a	0.00108623	0	H2-Q4_CD8A	H2-q4 - Cd8a	MHC-I	Cell-Cell Contact	KEGG: mmu04514
1078	TCM_CD8	MAIT_CD8	H2-Q4	Cd8a	0.000294754	0	H2-Q4_CD8A	H2-q4 - Cd8a	MHC-I	Cell-Cell Contact	KEGG: mmu04514
1079	TN_CD8	MAIT_CD8	H2-Q4	Cd8a	0.000458155	0	H2-Q4_CD8A	H2-q4 - Cd8a	MHC-I	Cell-Cell Contact	KEGG: mmu04514
1080	TEX_CD8	MAIT_CD8	H2-Q4	Cd8a	0.000224215	0	H2-Q4_CD8A	H2-q4 - Cd8a	MHC-I	Cell-Cell Contact	KEGG: mmu04514
1081	Treg_CD4	MAIT_CD8	H2-Q4	Cd8a	0.000351033	0	H2-Q4_CD8A	H2-q4 - Cd8a	MHC-I	Cell-Cell Contact	KEGG: mmu04514
1082	Th1_CD4	MAIT_CD8	H2-Q4	Cd8a	0.0013526	0	H2-Q4_CD8A	H2-q4 - Cd8a	MHC-I	Cell-Cell Contact	KEGG: mmu04514
1083	Th17_CD4	MAIT_CD8	H2-Q4	Cd8a	0.000246259	0	H2-Q4_CD8A	H2-q4 - Cd8a	MHC-I	Cell-Cell Contact	KEGG: mmu04514
1084	Tfh_CD4	MAIT_CD8	H2-Q4	Cd8a	0.000572735	0	H2-Q4_CD8A	H2-q4 - Cd8a	MHC-I	Cell-Cell Contact	KEGG: mmu04514
1085	Proliferating_DPT	MAIT_CD8	H2-Q4	Cd8a	0.000579791	0	H2-Q4_CD8A	H2-q4 - Cd8a	MHC-I	Cell-Cell Contact	KEGG: mmu04514
1086	NK	MAIT_CD8	H2-Q4	Cd8a	0.000175804	0	H2-Q4_CD8A	H2-q4 - Cd8a	MHC-I	Cell-Cell Contact	KEGG: mmu04514
1087	DC	MAIT_CD8	H2-Q4	Cd8a	0.000328535	0	H2-Q4_CD8A	H2-q4 - Cd8a	MHC-I	Cell-Cell Contact	KEGG: mmu04514
1088	Marcophage	MAIT_CD8	H2-Q4	Cd8a	0.000267822	0	H2-Q4_CD8A	H2-q4 - Cd8a	MHC-I	Cell-Cell Contact	KEGG: mmu04514
1089	MAIT_CD8	MAIT_DPT	H2-Q4	Cd8a	3.74292e-05	0	H2-Q4_CD8A	H2-q4 - Cd8a	MHC-I	Cell-Cell Contact	KEGG: mmu04514
1090	MAIT_DPT	MAIT_DPT	H2-Q4	Cd8a	1.50553e-06	0.02	H2-Q4_CD8A	H2-q4 - Cd8a	MHC-I	Cell-Cell Contact	KEGG: mmu04514
1091	TRM_CD8	MAIT_DPT	H2-Q4	Cd8a	1.27428e-05	0	H2-Q4_CD8A	H2-q4 - Cd8a	MHC-I	Cell-Cell Contact	KEGG: mmu04514
1092	TEM_DPT	MAIT_DPT	H2-Q4	Cd8a	2.70783e-05	0	H2-Q4_CD8A	H2-q4 - Cd8a	MHC-I	Cell-Cell Contact	KEGG: mmu04514
1093	TEFF_CD8	MAIT_DPT	H2-Q4	Cd8a	2.78341e-05	0	H2-Q4_CD8A	H2-q4 - Cd8a	MHC-I	Cell-Cell Contact	KEGG: mmu04514
1094	TCM_CD8	MAIT_DPT	H2-Q4	Cd8a	7.50035e-06	0	H2-Q4_CD8A	H2-q4 - Cd8a	MHC-I	Cell-Cell Contact	KEGG: mmu04514
1095	TN_CD8	MAIT_DPT	H2-Q4	Cd8a	1.16449e-05	0	H2-Q4_CD8A	H2-q4 - Cd8a	MHC-I	Cell-Cell Contact	KEGG: mmu04514
1096	Treg_CD4	MAIT_DPT	H2-Q4	Cd8a	8.95036e-06	0	H2-Q4_CD8A	H2-q4 - Cd8a	MHC-I	Cell-Cell Contact	KEGG: mmu04514
1097	Th1_CD4	MAIT_DPT	H2-Q4	Cd8a	3.44851e-05	0	H2-Q4_CD8A	H2-q4 - Cd8a	MHC-I	Cell-Cell Contact	KEGG: mmu04514
1098	Th17_CD4	MAIT_DPT	H2-Q4	Cd8a	6.2774e-06	0.01	H2-Q4_CD8A	H2-q4 - Cd8a	MHC-I	Cell-Cell Contact	KEGG: mmu04514
1099	Tfh_CD4	MAIT_DPT	H2-Q4	Cd8a	1.45808e-05	0	H2-Q4_CD8A	H2-q4 - Cd8a	MHC-I	Cell-Cell Contact	KEGG: mmu04514
1100	Proliferating_DPT	MAIT_DPT	H2-Q4	Cd8a	1.49258e-05	0	H2-Q4_CD8A	H2-q4 - Cd8a	MHC-I	Cell-Cell Contact	KEGG: mmu04514
1101	NK	MAIT_DPT	H2-Q4	Cd8a	4.48228e-06	0.02	H2-Q4_CD8A	H2-q4 - Cd8a	MHC-I	Cell-Cell Contact	KEGG: mmu04514
1102	MAIT_CD8	TRM_CD8	H2-Q4	Cd8a	0.00036014	0	H2-Q4_CD8A	H2-q4 - Cd8a	MHC-I	Cell-Cell Contact	KEGG: mmu04514
1103	MAIT_DPT	TRM_CD8	H2-Q4	Cd8a	1.44841e-05	0	H2-Q4_CD8A	H2-q4 - Cd8a	MHC-I	Cell-Cell Contact	KEGG: mmu04514
1104	TRM_CD8	TRM_CD8	H2-Q4	Cd8a	0.000122607	0	H2-Q4_CD8A	H2-q4 - Cd8a	MHC-I	Cell-Cell Contact	KEGG: mmu04514
1105	TEM_DPT	TRM_CD8	H2-Q4	Cd8a	0.000260483	0	H2-Q4_CD8A	H2-q4 - Cd8a	MHC-I	Cell-Cell Contact	KEGG: mmu04514
1106	TEFF_CD8	TRM_CD8	H2-Q4	Cd8a	0.000267643	0	H2-Q4_CD8A	H2-q4 - Cd8a	MHC-I	Cell-Cell Contact	KEGG: mmu04514
1107	TCM_CD8	TRM_CD8	H2-Q4	Cd8a	7.21625e-05	0	H2-Q4_CD8A	H2-q4 - Cd8a	MHC-I	Cell-Cell Contact	KEGG: mmu04514
1108	TN_CD8	TRM_CD8	H2-Q4	Cd8a	0.000112049	0	H2-Q4_CD8A	H2-q4 - Cd8a	MHC-I	Cell-Cell Contact	KEGG: mmu04514
1109	TEX_CD8	TRM_CD8	H2-Q4	Cd8a	5.47435e-05	0	H2-Q4_CD8A	H2-q4 - Cd8a	MHC-I	Cell-Cell Contact	KEGG: mmu04514
1110	Treg_CD4	TRM_CD8	H2-Q4	Cd8a	8.60991e-05	0	H2-Q4_CD8A	H2-q4 - Cd8a	MHC-I	Cell-Cell Contact	KEGG: mmu04514
1111	Th1_CD4	TRM_CD8	H2-Q4	Cd8a	0.000331736	0	H2-Q4_CD8A	H2-q4 - Cd8a	MHC-I	Cell-Cell Contact	KEGG: mmu04514
1112	Th17_CD4	TRM_CD8	H2-Q4	Cd8a	6.03874e-05	0	H2-Q4_CD8A	H2-q4 - Cd8a	MHC-I	Cell-Cell Contact	KEGG: mmu04514
1113	Tfh_CD4	TRM_CD8	H2-Q4	Cd8a	0.00014028	0	H2-Q4_CD8A	H2-q4 - Cd8a	MHC-I	Cell-Cell Contact	KEGG: mmu04514
1114	Proliferating_DPT	TRM_CD8	H2-Q4	Cd8a	0.000143466	0	H2-Q4_CD8A	H2-q4 - Cd8a	MHC-I	Cell-Cell Contact	KEGG: mmu04514
1115	NK	TRM_CD8	H2-Q4	Cd8a	4.3118e-05	0	H2-Q4_CD8A	H2-q4 - Cd8a	MHC-I	Cell-Cell Contact	KEGG: mmu04514
1116	DC	TRM_CD8	H2-Q4	Cd8a	8.00875e-05	0	H2-Q4_CD8A	H2-q4 - Cd8a	MHC-I	Cell-Cell Contact	KEGG: mmu04514
1117	Marcophage	TRM_CD8	H2-Q4	Cd8a	6.53044e-05	0	H2-Q4_CD8A	H2-q4 - Cd8a	MHC-I	Cell-Cell Contact	KEGG: mmu04514
1118	TEM_DPT	TEM_DPT	H2-Q4	Cd8a	0.000154584	0	H2-Q4_CD8A	H2-q4 - Cd8a	MHC-I	Cell-Cell Contact	KEGG: mmu04514
1119	TEFF_CD8	TEM_DPT	H2-Q4	Cd8a	0.000160222	0	H2-Q4_CD8A	H2-q4 - Cd8a	MHC-I	Cell-Cell Contact	KEGG: mmu04514
1120	Treg_CD4	TEM_DPT	H2-Q4	Cd8a	5.10942e-05	0	H2-Q4_CD8A	H2-q4 - Cd8a	MHC-I	Cell-Cell Contact	KEGG: mmu04514
1121	Th1_CD4	TEM_DPT	H2-Q4	Cd8a	0.00019684	0	H2-Q4_CD8A	H2-q4 - Cd8a	MHC-I	Cell-Cell Contact	KEGG: mmu04514
1122	Th17_CD4	TEM_DPT	H2-Q4	Cd8a	3.58208e-05	0.01	H2-Q4_CD8A	H2-q4 - Cd8a	MHC-I	Cell-Cell Contact	KEGG: mmu04514
1123	Tfh_CD4	TEM_DPT	H2-Q4	Cd8a	8.30253e-05	0	H2-Q4_CD8A	H2-q4 - Cd8a	MHC-I	Cell-Cell Contact	KEGG: mmu04514
1124	Proliferating_DPT	TEM_DPT	H2-Q4	Cd8a	8.65947e-05	0	H2-Q4_CD8A	H2-q4 - Cd8a	MHC-I	Cell-Cell Contact	KEGG: mmu04514
1125	MAIT_CD8	TEFF_CD8	H2-Q4	Cd8a	0.000590659	0	H2-Q4_CD8A	H2-q4 - Cd8a	MHC-I	Cell-Cell Contact	KEGG: mmu04514
1126	MAIT_DPT	TEFF_CD8	H2-Q4	Cd8a	2.37362e-05	0	H2-Q4_CD8A	H2-q4 - Cd8a	MHC-I	Cell-Cell Contact	KEGG: mmu04514
1127	TRM_CD8	TEFF_CD8	H2-Q4	Cd8a	0.000201051	0	H2-Q4_CD8A	H2-q4 - Cd8a	MHC-I	Cell-Cell Contact	KEGG: mmu04514
1128	TEM_DPT	TEFF_CD8	H2-Q4	Cd8a	0.000426621	0	H2-Q4_CD8A	H2-q4 - Cd8a	MHC-I	Cell-Cell Contact	KEGG: mmu04514
1129	TEFF_CD8	TEFF_CD8	H2-Q4	Cd8a	0.000437302	0	H2-Q4_CD8A	H2-q4 - Cd8a	MHC-I	Cell-Cell Contact	KEGG: mmu04514
1130	TCM_CD8	TEFF_CD8	H2-Q4	Cd8a	0.000118303	0	H2-Q4_CD8A	H2-q4 - Cd8a	MHC-I	Cell-Cell Contact	KEGG: mmu04514
1131	TN_CD8	TEFF_CD8	H2-Q4	Cd8a	0.000183794	0	H2-Q4_CD8A	H2-q4 - Cd8a	MHC-I	Cell-Cell Contact	KEGG: mmu04514
1132	TEX_CD8	TEFF_CD8	H2-Q4	Cd8a	8.98744e-05	0	H2-Q4_CD8A	H2-q4 - Cd8a	MHC-I	Cell-Cell Contact	KEGG: mmu04514
1133	Treg_CD4	TEFF_CD8	H2-Q4	Cd8a	0.000141015	0	H2-Q4_CD8A	H2-q4 - Cd8a	MHC-I	Cell-Cell Contact	KEGG: mmu04514
1134	Th1_CD4	TEFF_CD8	H2-Q4	Cd8a	0.000543341	0	H2-Q4_CD8A	H2-q4 - Cd8a	MHC-I	Cell-Cell Contact	KEGG: mmu04514
1135	Th17_CD4	TEFF_CD8	H2-Q4	Cd8a	9.89151e-05	0	H2-Q4_CD8A	H2-q4 - Cd8a	MHC-I	Cell-Cell Contact	KEGG: mmu04514
1136	Tfh_CD4	TEFF_CD8	H2-Q4	Cd8a	0.000229922	0	H2-Q4_CD8A	H2-q4 - Cd8a	MHC-I	Cell-Cell Contact	KEGG: mmu04514
1137	Proliferating_DPT	TEFF_CD8	H2-Q4	Cd8a	0.000233887	0	H2-Q4_CD8A	H2-q4 - Cd8a	MHC-I	Cell-Cell Contact	KEGG: mmu04514
1138	NK	TEFF_CD8	H2-Q4	Cd8a	7.06212e-05	0	H2-Q4_CD8A	H2-q4 - Cd8a	MHC-I	Cell-Cell Contact	KEGG: mmu04514
1139	DC	TEFF_CD8	H2-Q4	Cd8a	0.000131591	0	H2-Q4_CD8A	H2-q4 - Cd8a	MHC-I	Cell-Cell Contact	KEGG: mmu04514
1140	Marcophage	TEFF_CD8	H2-Q4	Cd8a	0.000107286	0	H2-Q4_CD8A	H2-q4 - Cd8a	MHC-I	Cell-Cell Contact	KEGG: mmu04514
1141	TEM_DPT	TCM_CD8	H2-Q4	Cd8a	4.57666e-05	0.01	H2-Q4_CD8A	H2-q4 - Cd8a	MHC-I	Cell-Cell Contact	KEGG: mmu04514
1142	TEFF_CD8	TCM_CD8	H2-Q4	Cd8a	4.74505e-05	0.01	H2-Q4_CD8A	H2-q4 - Cd8a	MHC-I	Cell-Cell Contact	KEGG: mmu04514
1143	Treg_CD4	TCM_CD8	H2-Q4	Cd8a	1.51271e-05	0.02	H2-Q4_CD8A	H2-q4 - Cd8a	MHC-I	Cell-Cell Contact	KEGG: mmu04514
1144	Th1_CD4	TCM_CD8	H2-Q4	Cd8a	5.82769e-05	0.01	H2-Q4_CD8A	H2-q4 - Cd8a	MHC-I	Cell-Cell Contact	KEGG: mmu04514
1145	Th17_CD4	TCM_CD8	H2-Q4	Cd8a	1.06051e-05	0.02	H2-Q4_CD8A	H2-q4 - Cd8a	MHC-I	Cell-Cell Contact	KEGG: mmu04514
1146	Proliferating_DPT	TCM_CD8	H2-Q4	Cd8a	2.5653e-05	0	H2-Q4_CD8A	H2-q4 - Cd8a	MHC-I	Cell-Cell Contact	KEGG: mmu04514
1147	MAIT_CD8	TN_CD8	H2-Q4	Cd8a	0.000436412	0	H2-Q4_CD8A	H2-q4 - Cd8a	MHC-I	Cell-Cell Contact	KEGG: mmu04514
1148	MAIT_DPT	TN_CD8	H2-Q4	Cd8a	1.75318e-05	0	H2-Q4_CD8A	H2-q4 - Cd8a	MHC-I	Cell-Cell Contact	KEGG: mmu04514
1149	TRM_CD8	TN_CD8	H2-Q4	Cd8a	0.000148537	0	H2-Q4_CD8A	H2-q4 - Cd8a	MHC-I	Cell-Cell Contact	KEGG: mmu04514
1150	TEM_DPT	TN_CD8	H2-Q4	Cd8a	0.00031503	0	H2-Q4_CD8A	H2-q4 - Cd8a	MHC-I	Cell-Cell Contact	KEGG: mmu04514
1151	TEFF_CD8	TN_CD8	H2-Q4	Cd8a	0.0003226	0	H2-Q4_CD8A	H2-q4 - Cd8a	MHC-I	Cell-Cell Contact	KEGG: mmu04514
1152	TCM_CD8	TN_CD8	H2-Q4	Cd8a	8.73938e-05	0	H2-Q4_CD8A	H2-q4 - Cd8a	MHC-I	Cell-Cell Contact	KEGG: mmu04514
1153	TN_CD8	TN_CD8	H2-Q4	Cd8a	0.000135805	0	H2-Q4_CD8A	H2-q4 - Cd8a	MHC-I	Cell-Cell Contact	KEGG: mmu04514
1154	TEX_CD8	TN_CD8	H2-Q4	Cd8a	6.64319e-05	0	H2-Q4_CD8A	H2-q4 - Cd8a	MHC-I	Cell-Cell Contact	KEGG: mmu04514
1155	Treg_CD4	TN_CD8	H2-Q4	Cd8a	0.00010413	0	H2-Q4_CD8A	H2-q4 - Cd8a	MHC-I	Cell-Cell Contact	KEGG: mmu04514
1156	Th1_CD4	TN_CD8	H2-Q4	Cd8a	0.000401226	0	H2-Q4_CD8A	H2-q4 - Cd8a	MHC-I	Cell-Cell Contact	KEGG: mmu04514
1157	Th17_CD4	TN_CD8	H2-Q4	Cd8a	7.30457e-05	0	H2-Q4_CD8A	H2-q4 - Cd8a	MHC-I	Cell-Cell Contact	KEGG: mmu04514
1158	Tfh_CD4	TN_CD8	H2-Q4	Cd8a	0.000169833	0	H2-Q4_CD8A	H2-q4 - Cd8a	MHC-I	Cell-Cell Contact	KEGG: mmu04514
1159	Proliferating_DPT	TN_CD8	H2-Q4	Cd8a	0.000172381	0	H2-Q4_CD8A	H2-q4 - Cd8a	MHC-I	Cell-Cell Contact	KEGG: mmu04514
1160	NK	TN_CD8	H2-Q4	Cd8a	5.21496e-05	0	H2-Q4_CD8A	H2-q4 - Cd8a	MHC-I	Cell-Cell Contact	KEGG: mmu04514
1161	DC	TN_CD8	H2-Q4	Cd8a	9.73005e-05	0	H2-Q4_CD8A	H2-q4 - Cd8a	MHC-I	Cell-Cell Contact	KEGG: mmu04514
1162	Marcophage	TN_CD8	H2-Q4	Cd8a	7.93249e-05	0	H2-Q4_CD8A	H2-q4 - Cd8a	MHC-I	Cell-Cell Contact	KEGG: mmu04514
1163	MAIT_CD8	TEX_CD8	H2-Q4	Cd8a	0.000193777	0	H2-Q4_CD8A	H2-q4 - Cd8a	MHC-I	Cell-Cell Contact	KEGG: mmu04514
1164	MAIT_DPT	TEX_CD8	H2-Q4	Cd8a	7.79407e-06	0	H2-Q4_CD8A	H2-q4 - Cd8a	MHC-I	Cell-Cell Contact	KEGG: mmu04514
1165	TRM_CD8	TEX_CD8	H2-Q4	Cd8a	6.59711e-05	0	H2-Q4_CD8A	H2-q4 - Cd8a	MHC-I	Cell-Cell Contact	KEGG: mmu04514
1166	TEM_DPT	TEX_CD8	H2-Q4	Cd8a	0.000140179	0	H2-Q4_CD8A	H2-q4 - Cd8a	MHC-I	Cell-Cell Contact	KEGG: mmu04514
1167	TEFF_CD8	TEX_CD8	H2-Q4	Cd8a	0.000144072	0	H2-Q4_CD8A	H2-q4 - Cd8a	MHC-I	Cell-Cell Contact	KEGG: mmu04514
1168	TCM_CD8	TEX_CD8	H2-Q4	Cd8a	3.88297e-05	0	H2-Q4_CD8A	H2-q4 - Cd8a	MHC-I	Cell-Cell Contact	KEGG: mmu04514
1169	TN_CD8	TEX_CD8	H2-Q4	Cd8a	6.02882e-05	0	H2-Q4_CD8A	H2-q4 - Cd8a	MHC-I	Cell-Cell Contact	KEGG: mmu04514
1170	TEX_CD8	TEX_CD8	H2-Q4	Cd8a	2.94519e-05	0	H2-Q4_CD8A	H2-q4 - Cd8a	MHC-I	Cell-Cell Contact	KEGG: mmu04514
1171	Treg_CD4	TEX_CD8	H2-Q4	Cd8a	4.6334e-05	0	H2-Q4_CD8A	H2-q4 - Cd8a	MHC-I	Cell-Cell Contact	KEGG: mmu04514
1172	Th1_CD4	TEX_CD8	H2-Q4	Cd8a	0.000178522	0	H2-Q4_CD8A	H2-q4 - Cd8a	MHC-I	Cell-Cell Contact	KEGG: mmu04514
1173	Th17_CD4	TEX_CD8	H2-Q4	Cd8a	3.24969e-05	0	H2-Q4_CD8A	H2-q4 - Cd8a	MHC-I	Cell-Cell Contact	KEGG: mmu04514
1174	Tfh_CD4	TEX_CD8	H2-Q4	Cd8a	7.54847e-05	0	H2-Q4_CD8A	H2-q4 - Cd8a	MHC-I	Cell-Cell Contact	KEGG: mmu04514
1175	Proliferating_DPT	TEX_CD8	H2-Q4	Cd8a	7.7248e-05	0	H2-Q4_CD8A	H2-q4 - Cd8a	MHC-I	Cell-Cell Contact	KEGG: mmu04514
1176	NK	TEX_CD8	H2-Q4	Cd8a	2.32038e-05	0	H2-Q4_CD8A	H2-q4 - Cd8a	MHC-I	Cell-Cell Contact	KEGG: mmu04514
1177	DC	TEX_CD8	H2-Q4	Cd8a	4.30827e-05	0	H2-Q4_CD8A	H2-q4 - Cd8a	MHC-I	Cell-Cell Contact	KEGG: mmu04514
1178	Marcophage	TEX_CD8	H2-Q4	Cd8a	3.51308e-05	0.01	H2-Q4_CD8A	H2-q4 - Cd8a	MHC-I	Cell-Cell Contact	KEGG: mmu04514
1179	MAIT_CD8	Proliferating_DPT	H2-Q4	Cd8a	0.000138244	0.01	H2-Q4_CD8A	H2-q4 - Cd8a	MHC-I	Cell-Cell Contact	KEGG: mmu04514
1180	TRM_CD8	Proliferating_DPT	H2-Q4	Cd8a	4.70797e-05	0.01	H2-Q4_CD8A	H2-q4 - Cd8a	MHC-I	Cell-Cell Contact	KEGG: mmu04514
1181	TEM_DPT	Proliferating_DPT	H2-Q4	Cd8a	0.000100264	0	H2-Q4_CD8A	H2-q4 - Cd8a	MHC-I	Cell-Cell Contact	KEGG: mmu04514
1182	TEFF_CD8	Proliferating_DPT	H2-Q4	Cd8a	0.000103509	0	H2-Q4_CD8A	H2-q4 - Cd8a	MHC-I	Cell-Cell Contact	KEGG: mmu04514
1183	TCM_CD8	Proliferating_DPT	H2-Q4	Cd8a	2.77232e-05	0.01	H2-Q4_CD8A	H2-q4 - Cd8a	MHC-I	Cell-Cell Contact	KEGG: mmu04514
1184	TN_CD8	Proliferating_DPT	H2-Q4	Cd8a	4.30001e-05	0.01	H2-Q4_CD8A	H2-q4 - Cd8a	MHC-I	Cell-Cell Contact	KEGG: mmu04514
1185	TEX_CD8	Proliferating_DPT	H2-Q4	Cd8a	2.09723e-05	0.02	H2-Q4_CD8A	H2-q4 - Cd8a	MHC-I	Cell-Cell Contact	KEGG: mmu04514
1186	Treg_CD4	Proliferating_DPT	H2-Q4	Cd8a	3.31404e-05	0	H2-Q4_CD8A	H2-q4 - Cd8a	MHC-I	Cell-Cell Contact	KEGG: mmu04514
1187	Th1_CD4	Proliferating_DPT	H2-Q4	Cd8a	0.00012768	0	H2-Q4_CD8A	H2-q4 - Cd8a	MHC-I	Cell-Cell Contact	KEGG: mmu04514
1188	Th17_CD4	Proliferating_DPT	H2-Q4	Cd8a	2.32384e-05	0	H2-Q4_CD8A	H2-q4 - Cd8a	MHC-I	Cell-Cell Contact	KEGG: mmu04514
1189	Tfh_CD4	Proliferating_DPT	H2-Q4	Cd8a	5.39166e-05	0	H2-Q4_CD8A	H2-q4 - Cd8a	MHC-I	Cell-Cell Contact	KEGG: mmu04514
1190	Proliferating_DPT	Proliferating_DPT	H2-Q4	Cd8a	5.57327e-05	0	H2-Q4_CD8A	H2-q4 - Cd8a	MHC-I	Cell-Cell Contact	KEGG: mmu04514
1191	NK	Proliferating_DPT	H2-Q4	Cd8a	1.65957e-05	0	H2-Q4_CD8A	H2-q4 - Cd8a	MHC-I	Cell-Cell Contact	KEGG: mmu04514
1192	DC	Proliferating_DPT	H2-Q4	Cd8a	3.06321e-05	0.01	H2-Q4_CD8A	H2-q4 - Cd8a	MHC-I	Cell-Cell Contact	KEGG: mmu04514
1193	Marcophage	Proliferating_DPT	H2-Q4	Cd8a	2.49845e-05	0.01	H2-Q4_CD8A	H2-q4 - Cd8a	MHC-I	Cell-Cell Contact	KEGG: mmu04514
1194	TEFF_CD8	MAIT_CD8	H2-M3	Cd8b1	0.000265612	0	H2-M3_CD8B1	H2-m3 - Cd8b1	MHC-I	Cell-Cell Contact	KEGG: mmu04514
1195	Proliferating_DPT	MAIT_CD8	H2-M3	Cd8b1	9.17983e-05	0	H2-M3_CD8B1	H2-m3 - Cd8b1	MHC-I	Cell-Cell Contact	KEGG: mmu04514
1196	DC	MAIT_CD8	H2-M3	Cd8b1	0.000200152	0	H2-M3_CD8B1	H2-m3 - Cd8b1	MHC-I	Cell-Cell Contact	KEGG: mmu04514
1197	Marcophage	MAIT_CD8	H2-M3	Cd8b1	0.000172521	0	H2-M3_CD8B1	H2-m3 - Cd8b1	MHC-I	Cell-Cell Contact	KEGG: mmu04514
1198	TEFF_CD8	MAIT_DPT	H2-M3	Cd8b1	6.52978e-06	0	H2-M3_CD8B1	H2-m3 - Cd8b1	MHC-I	Cell-Cell Contact	KEGG: mmu04514
1199	Proliferating_DPT	MAIT_DPT	H2-M3	Cd8b1	2.25426e-06	0	H2-M3_CD8B1	H2-m3 - Cd8b1	MHC-I	Cell-Cell Contact	KEGG: mmu04514
1200	DC	MAIT_DPT	H2-M3	Cd8b1	4.92278e-06	0	H2-M3_CD8B1	H2-m3 - Cd8b1	MHC-I	Cell-Cell Contact	KEGG: mmu04514
1201	Marcophage	MAIT_DPT	H2-M3	Cd8b1	4.24541e-06	0	H2-M3_CD8B1	H2-m3 - Cd8b1	MHC-I	Cell-Cell Contact	KEGG: mmu04514
1202	TEFF_CD8	TRM_CD8	H2-M3	Cd8b1	6.30542e-05	0	H2-M3_CD8B1	H2-m3 - Cd8b1	MHC-I	Cell-Cell Contact	KEGG: mmu04514
1203	Proliferating_DPT	TRM_CD8	H2-M3	Cd8b1	2.177e-05	0	H2-M3_CD8B1	H2-m3 - Cd8b1	MHC-I	Cell-Cell Contact	KEGG: mmu04514
1204	DC	TRM_CD8	H2-M3	Cd8b1	4.75345e-05	0	H2-M3_CD8B1	H2-m3 - Cd8b1	MHC-I	Cell-Cell Contact	KEGG: mmu04514
1205	Marcophage	TRM_CD8	H2-M3	Cd8b1	4.0992e-05	0	H2-M3_CD8B1	H2-m3 - Cd8b1	MHC-I	Cell-Cell Contact	KEGG: mmu04514
1206	TEFF_CD8	TEM_DPT	H2-M3	Cd8b1	3.49715e-05	0	H2-M3_CD8B1	H2-m3 - Cd8b1	MHC-I	Cell-Cell Contact	KEGG: mmu04514
1207	Proliferating_DPT	TEM_DPT	H2-M3	Cd8b1	1.20528e-05	0	H2-M3_CD8B1	H2-m3 - Cd8b1	MHC-I	Cell-Cell Contact	KEGG: mmu04514
1208	DC	TEM_DPT	H2-M3	Cd8b1	2.63832e-05	0	H2-M3_CD8B1	H2-m3 - Cd8b1	MHC-I	Cell-Cell Contact	KEGG: mmu04514
1209	Marcophage	TEM_DPT	H2-M3	Cd8b1	2.2771e-05	0	H2-M3_CD8B1	H2-m3 - Cd8b1	MHC-I	Cell-Cell Contact	KEGG: mmu04514
1210	TEFF_CD8	TEFF_CD8	H2-M3	Cd8b1	0.000103951	0	H2-M3_CD8B1	H2-m3 - Cd8b1	MHC-I	Cell-Cell Contact	KEGG: mmu04514
1211	Proliferating_DPT	TEFF_CD8	H2-M3	Cd8b1	3.59076e-05	0	H2-M3_CD8B1	H2-m3 - Cd8b1	MHC-I	Cell-Cell Contact	KEGG: mmu04514
1212	DC	TEFF_CD8	H2-M3	Cd8b1	7.83491e-05	0	H2-M3_CD8B1	H2-m3 - Cd8b1	MHC-I	Cell-Cell Contact	KEGG: mmu04514
1213	Marcophage	TEFF_CD8	H2-M3	Cd8b1	6.75496e-05	0	H2-M3_CD8B1	H2-m3 - Cd8b1	MHC-I	Cell-Cell Contact	KEGG: mmu04514
1214	TEFF_CD8	TCM_CD8	H2-M3	Cd8b1	1.11437e-05	0	H2-M3_CD8B1	H2-m3 - Cd8b1	MHC-I	Cell-Cell Contact	KEGG: mmu04514
1215	Proliferating_DPT	TCM_CD8	H2-M3	Cd8b1	3.84067e-06	0	H2-M3_CD8B1	H2-m3 - Cd8b1	MHC-I	Cell-Cell Contact	KEGG: mmu04514
1216	DC	TCM_CD8	H2-M3	Cd8b1	8.40705e-06	0	H2-M3_CD8B1	H2-m3 - Cd8b1	MHC-I	Cell-Cell Contact	KEGG: mmu04514
1217	Marcophage	TCM_CD8	H2-M3	Cd8b1	7.25603e-06	0	H2-M3_CD8B1	H2-m3 - Cd8b1	MHC-I	Cell-Cell Contact	KEGG: mmu04514
1218	TEFF_CD8	TN_CD8	H2-M3	Cd8b1	8.41492e-05	0	H2-M3_CD8B1	H2-m3 - Cd8b1	MHC-I	Cell-Cell Contact	KEGG: mmu04514
1219	Proliferating_DPT	TN_CD8	H2-M3	Cd8b1	2.90825e-05	0	H2-M3_CD8B1	H2-m3 - Cd8b1	MHC-I	Cell-Cell Contact	KEGG: mmu04514
1220	DC	TN_CD8	H2-M3	Cd8b1	6.34111e-05	0	H2-M3_CD8B1	H2-m3 - Cd8b1	MHC-I	Cell-Cell Contact	KEGG: mmu04514
1221	Marcophage	TN_CD8	H2-M3	Cd8b1	5.46574e-05	0	H2-M3_CD8B1	H2-m3 - Cd8b1	MHC-I	Cell-Cell Contact	KEGG: mmu04514
1222	TEFF_CD8	TEX_CD8	H2-M3	Cd8b1	3.0675e-05	0	H2-M3_CD8B1	H2-m3 - Cd8b1	MHC-I	Cell-Cell Contact	KEGG: mmu04514
1223	Proliferating_DPT	TEX_CD8	H2-M3	Cd8b1	1.05877e-05	0	H2-M3_CD8B1	H2-m3 - Cd8b1	MHC-I	Cell-Cell Contact	KEGG: mmu04514
1224	DC	TEX_CD8	H2-M3	Cd8b1	2.31277e-05	0	H2-M3_CD8B1	H2-m3 - Cd8b1	MHC-I	Cell-Cell Contact	KEGG: mmu04514
1225	Marcophage	TEX_CD8	H2-M3	Cd8b1	1.99473e-05	0	H2-M3_CD8B1	H2-m3 - Cd8b1	MHC-I	Cell-Cell Contact	KEGG: mmu04514
1226	TEFF_CD8	Th17_CD4	H2-M3	Cd8b1	6.25869e-06	0	H2-M3_CD8B1	H2-m3 - Cd8b1	MHC-I	Cell-Cell Contact	KEGG: mmu04514
1227	Proliferating_DPT	Th17_CD4	H2-M3	Cd8b1	2.15663e-06	0	H2-M3_CD8B1	H2-m3 - Cd8b1	MHC-I	Cell-Cell Contact	KEGG: mmu04514
1228	DC	Th17_CD4	H2-M3	Cd8b1	4.72205e-06	0	H2-M3_CD8B1	H2-m3 - Cd8b1	MHC-I	Cell-Cell Contact	KEGG: mmu04514
1229	Marcophage	Th17_CD4	H2-M3	Cd8b1	4.07592e-06	0	H2-M3_CD8B1	H2-m3 - Cd8b1	MHC-I	Cell-Cell Contact	KEGG: mmu04514
1230	TEFF_CD8	Proliferating_DPT	H2-M3	Cd8b1	2.61756e-05	0	H2-M3_CD8B1	H2-m3 - Cd8b1	MHC-I	Cell-Cell Contact	KEGG: mmu04514
1231	Proliferating_DPT	Proliferating_DPT	H2-M3	Cd8b1	9.03008e-06	0	H2-M3_CD8B1	H2-m3 - Cd8b1	MHC-I	Cell-Cell Contact	KEGG: mmu04514
1232	DC	Proliferating_DPT	H2-M3	Cd8b1	1.97395e-05	0	H2-M3_CD8B1	H2-m3 - Cd8b1	MHC-I	Cell-Cell Contact	KEGG: mmu04514
1233	Marcophage	Proliferating_DPT	H2-M3	Cd8b1	1.70292e-05	0	H2-M3_CD8B1	H2-m3 - Cd8b1	MHC-I	Cell-Cell Contact	KEGG: mmu04514
1234	MAIT_CD8	MAIT_CD8	H2-Q7	Cd8b1	0.00709087	0	H2-Q7_CD8B1	H2-q7 - Cd8b1	MHC-I	Cell-Cell Contact	KEGG: mmu04514
1235	MAIT_DPT	MAIT_CD8	H2-Q7	Cd8b1	0.000283054	0	H2-Q7_CD8B1	H2-q7 - Cd8b1	MHC-I	Cell-Cell Contact	KEGG: mmu04514
1236	TRM_CD8	MAIT_CD8	H2-Q7	Cd8b1	0.00198259	0	H2-Q7_CD8B1	H2-q7 - Cd8b1	MHC-I	Cell-Cell Contact	KEGG: mmu04514
1237	TEFF_CD8	MAIT_CD8	H2-Q7	Cd8b1	0.0031552	0	H2-Q7_CD8B1	H2-q7 - Cd8b1	MHC-I	Cell-Cell Contact	KEGG: mmu04514
1238	TCM_CD8	MAIT_CD8	H2-Q7	Cd8b1	0.000882127	0	H2-Q7_CD8B1	H2-q7 - Cd8b1	MHC-I	Cell-Cell Contact	KEGG: mmu04514
1239	TN_CD8	MAIT_CD8	H2-Q7	Cd8b1	0.00205441	0	H2-Q7_CD8B1	H2-q7 - Cd8b1	MHC-I	Cell-Cell Contact	KEGG: mmu04514
1240	TEX_CD8	MAIT_CD8	H2-Q7	Cd8b1	0.00119972	0	H2-Q7_CD8B1	H2-q7 - Cd8b1	MHC-I	Cell-Cell Contact	KEGG: mmu04514
1241	Treg_CD4	MAIT_CD8	H2-Q7	Cd8b1	0.00146711	0	H2-Q7_CD8B1	H2-q7 - Cd8b1	MHC-I	Cell-Cell Contact	KEGG: mmu04514
1242	Th1_CD4	MAIT_CD8	H2-Q7	Cd8b1	0.00556519	0	H2-Q7_CD8B1	H2-q7 - Cd8b1	MHC-I	Cell-Cell Contact	KEGG: mmu04514
1243	Th17_CD4	MAIT_CD8	H2-Q7	Cd8b1	0.000819731	0	H2-Q7_CD8B1	H2-q7 - Cd8b1	MHC-I	Cell-Cell Contact	KEGG: mmu04514
1244	Tfh_CD4	MAIT_CD8	H2-Q7	Cd8b1	0.00241715	0	H2-Q7_CD8B1	H2-q7 - Cd8b1	MHC-I	Cell-Cell Contact	KEGG: mmu04514
1245	Proliferating_DPT	MAIT_CD8	H2-Q7	Cd8b1	0.00144098	0	H2-Q7_CD8B1	H2-q7 - Cd8b1	MHC-I	Cell-Cell Contact	KEGG: mmu04514
1246	NK	MAIT_CD8	H2-Q7	Cd8b1	0.000570951	0	H2-Q7_CD8B1	H2-q7 - Cd8b1	MHC-I	Cell-Cell Contact	KEGG: mmu04514
1247	DC	MAIT_CD8	H2-Q7	Cd8b1	0.00103986	0	H2-Q7_CD8B1	H2-q7 - Cd8b1	MHC-I	Cell-Cell Contact	KEGG: mmu04514
1248	MAIT_CD8	MAIT_DPT	H2-Q7	Cd8b1	0.000185411	0	H2-Q7_CD8B1	H2-q7 - Cd8b1	MHC-I	Cell-Cell Contact	KEGG: mmu04514
1249	MAIT_DPT	MAIT_DPT	H2-Q7	Cd8b1	7.46467e-06	0	H2-Q7_CD8B1	H2-q7 - Cd8b1	MHC-I	Cell-Cell Contact	KEGG: mmu04514
1250	TRM_CD8	MAIT_DPT	H2-Q7	Cd8b1	5.12868e-05	0.03	H2-Q7_CD8B1	H2-q7 - Cd8b1	MHC-I	Cell-Cell Contact	KEGG: mmu04514
1251	TEFF_CD8	MAIT_DPT	H2-Q7	Cd8b1	8.23351e-05	0	H2-Q7_CD8B1	H2-q7 - Cd8b1	MHC-I	Cell-Cell Contact	KEGG: mmu04514
1252	TN_CD8	MAIT_DPT	H2-Q7	Cd8b1	5.33887e-05	0	H2-Q7_CD8B1	H2-q7 - Cd8b1	MHC-I	Cell-Cell Contact	KEGG: mmu04514
1253	TEX_CD8	MAIT_DPT	H2-Q7	Cd8b1	3.1216e-05	0	H2-Q7_CD8B1	H2-q7 - Cd8b1	MHC-I	Cell-Cell Contact	KEGG: mmu04514
1254	Treg_CD4	MAIT_DPT	H2-Q7	Cd8b1	3.85271e-05	0	H2-Q7_CD8B1	H2-q7 - Cd8b1	MHC-I	Cell-Cell Contact	KEGG: mmu04514
1255	Th1_CD4	MAIT_DPT	H2-Q7	Cd8b1	0.000145931	0	H2-Q7_CD8B1	H2-q7 - Cd8b1	MHC-I	Cell-Cell Contact	KEGG: mmu04514
1256	Th17_CD4	MAIT_DPT	H2-Q7	Cd8b1	2.11887e-05	0.02	H2-Q7_CD8B1	H2-q7 - Cd8b1	MHC-I	Cell-Cell Contact	KEGG: mmu04514
1257	Tfh_CD4	MAIT_DPT	H2-Q7	Cd8b1	6.30633e-05	0	H2-Q7_CD8B1	H2-q7 - Cd8b1	MHC-I	Cell-Cell Contact	KEGG: mmu04514
1258	Proliferating_DPT	MAIT_DPT	H2-Q7	Cd8b1	3.77181e-05	0	H2-Q7_CD8B1	H2-q7 - Cd8b1	MHC-I	Cell-Cell Contact	KEGG: mmu04514
1259	MAIT_CD8	TRM_CD8	H2-Q7	Cd8b1	0.0017811	0	H2-Q7_CD8B1	H2-q7 - Cd8b1	MHC-I	Cell-Cell Contact	KEGG: mmu04514
1260	MAIT_DPT	TRM_CD8	H2-Q7	Cd8b1	7.16541e-05	0	H2-Q7_CD8B1	H2-q7 - Cd8b1	MHC-I	Cell-Cell Contact	KEGG: mmu04514
1261	TRM_CD8	TRM_CD8	H2-Q7	Cd8b1	0.000493131	0	H2-Q7_CD8B1	H2-q7 - Cd8b1	MHC-I	Cell-Cell Contact	KEGG: mmu04514
1262	TEFF_CD8	TRM_CD8	H2-Q7	Cd8b1	0.000791069	0	H2-Q7_CD8B1	H2-q7 - Cd8b1	MHC-I	Cell-Cell Contact	KEGG: mmu04514
1263	TN_CD8	TRM_CD8	H2-Q7	Cd8b1	0.000513138	0	H2-Q7_CD8B1	H2-q7 - Cd8b1	MHC-I	Cell-Cell Contact	KEGG: mmu04514
1264	TEX_CD8	TRM_CD8	H2-Q7	Cd8b1	0.000299997	0	H2-Q7_CD8B1	H2-q7 - Cd8b1	MHC-I	Cell-Cell Contact	KEGG: mmu04514
1265	Treg_CD4	TRM_CD8	H2-Q7	Cd8b1	0.000369962	0	H2-Q7_CD8B1	H2-q7 - Cd8b1	MHC-I	Cell-Cell Contact	KEGG: mmu04514
1266	Th1_CD4	TRM_CD8	H2-Q7	Cd8b1	0.0014015	0	H2-Q7_CD8B1	H2-q7 - Cd8b1	MHC-I	Cell-Cell Contact	KEGG: mmu04514
1267	Th17_CD4	TRM_CD8	H2-Q7	Cd8b1	0.000203747	0	H2-Q7_CD8B1	H2-q7 - Cd8b1	MHC-I	Cell-Cell Contact	KEGG: mmu04514
1268	Tfh_CD4	TRM_CD8	H2-Q7	Cd8b1	0.000605918	0	H2-Q7_CD8B1	H2-q7 - Cd8b1	MHC-I	Cell-Cell Contact	KEGG: mmu04514
1269	Proliferating_DPT	TRM_CD8	H2-Q7	Cd8b1	0.000362296	0	H2-Q7_CD8B1	H2-q7 - Cd8b1	MHC-I	Cell-Cell Contact	KEGG: mmu04514
1270	NK	TRM_CD8	H2-Q7	Cd8b1	0.00014182	0	H2-Q7_CD8B1	H2-q7 - Cd8b1	MHC-I	Cell-Cell Contact	KEGG: mmu04514
1271	MAIT_CD8	TEFF_CD8	H2-Q7	Cd8b1	0.002856	0	H2-Q7_CD8B1	H2-q7 - Cd8b1	MHC-I	Cell-Cell Contact	KEGG: mmu04514
1272	MAIT_DPT	TEFF_CD8	H2-Q7	Cd8b1	0.000114452	0	H2-Q7_CD8B1	H2-q7 - Cd8b1	MHC-I	Cell-Cell Contact	KEGG: mmu04514
1273	TRM_CD8	TEFF_CD8	H2-Q7	Cd8b1	0.000794601	0	H2-Q7_CD8B1	H2-q7 - Cd8b1	MHC-I	Cell-Cell Contact	KEGG: mmu04514
1274	TEFF_CD8	TEFF_CD8	H2-Q7	Cd8b1	0.00126965	0	H2-Q7_CD8B1	H2-q7 - Cd8b1	MHC-I	Cell-Cell Contact	KEGG: mmu04514
1275	TCM_CD8	TEFF_CD8	H2-Q7	Cd8b1	0.000351539	0	H2-Q7_CD8B1	H2-q7 - Cd8b1	MHC-I	Cell-Cell Contact	KEGG: mmu04514
1276	TN_CD8	TEFF_CD8	H2-Q7	Cd8b1	0.000825122	0	H2-Q7_CD8B1	H2-q7 - Cd8b1	MHC-I	Cell-Cell Contact	KEGG: mmu04514
1277	TEX_CD8	TEFF_CD8	H2-Q7	Cd8b1	0.000482123	0	H2-Q7_CD8B1	H2-q7 - Cd8b1	MHC-I	Cell-Cell Contact	KEGG: mmu04514
1278	Treg_CD4	TEFF_CD8	H2-Q7	Cd8b1	0.000592074	0	H2-Q7_CD8B1	H2-q7 - Cd8b1	MHC-I	Cell-Cell Contact	KEGG: mmu04514
1279	Th1_CD4	TEFF_CD8	H2-Q7	Cd8b1	0.00224441	0	H2-Q7_CD8B1	H2-q7 - Cd8b1	MHC-I	Cell-Cell Contact	KEGG: mmu04514
1280	Th17_CD4	TEFF_CD8	H2-Q7	Cd8b1	0.000328421	0	H2-Q7_CD8B1	H2-q7 - Cd8b1	MHC-I	Cell-Cell Contact	KEGG: mmu04514
1281	Tfh_CD4	TEFF_CD8	H2-Q7	Cd8b1	0.00097257	0	H2-Q7_CD8B1	H2-q7 - Cd8b1	MHC-I	Cell-Cell Contact	KEGG: mmu04514
1282	Proliferating_DPT	TEFF_CD8	H2-Q7	Cd8b1	0.000580665	0	H2-Q7_CD8B1	H2-q7 - Cd8b1	MHC-I	Cell-Cell Contact	KEGG: mmu04514
1283	NK	TEFF_CD8	H2-Q7	Cd8b1	0.000228674	0	H2-Q7_CD8B1	H2-q7 - Cd8b1	MHC-I	Cell-Cell Contact	KEGG: mmu04514
1284	MAIT_CD8	TN_CD8	H2-Q7	Cd8b1	0.0022482	0	H2-Q7_CD8B1	H2-q7 - Cd8b1	MHC-I	Cell-Cell Contact	KEGG: mmu04514
1285	MAIT_DPT	TN_CD8	H2-Q7	Cd8b1	8.97531e-05	0	H2-Q7_CD8B1	H2-q7 - Cd8b1	MHC-I	Cell-Cell Contact	KEGG: mmu04514
1286	TRM_CD8	TN_CD8	H2-Q7	Cd8b1	0.000628511	0	H2-Q7_CD8B1	H2-q7 - Cd8b1	MHC-I	Cell-Cell Contact	KEGG: mmu04514
1287	TEFF_CD8	TN_CD8	H2-Q7	Cd8b1	0.00100035	0	H2-Q7_CD8B1	H2-q7 - Cd8b1	MHC-I	Cell-Cell Contact	KEGG: mmu04514
1288	TCM_CD8	TN_CD8	H2-Q7	Cd8b1	0.000279605	0	H2-Q7_CD8B1	H2-q7 - Cd8b1	MHC-I	Cell-Cell Contact	KEGG: mmu04514
1289	TN_CD8	TN_CD8	H2-Q7	Cd8b1	0.000651313	0	H2-Q7_CD8B1	H2-q7 - Cd8b1	MHC-I	Cell-Cell Contact	KEGG: mmu04514
1290	TEX_CD8	TN_CD8	H2-Q7	Cd8b1	0.000380356	0	H2-Q7_CD8B1	H2-q7 - Cd8b1	MHC-I	Cell-Cell Contact	KEGG: mmu04514
1291	Treg_CD4	TN_CD8	H2-Q7	Cd8b1	0.00046518	0	H2-Q7_CD8B1	H2-q7 - Cd8b1	MHC-I	Cell-Cell Contact	KEGG: mmu04514
1292	Th1_CD4	TN_CD8	H2-Q7	Cd8b1	0.00176454	0	H2-Q7_CD8B1	H2-q7 - Cd8b1	MHC-I	Cell-Cell Contact	KEGG: mmu04514
1293	Th17_CD4	TN_CD8	H2-Q7	Cd8b1	0.000259864	0	H2-Q7_CD8B1	H2-q7 - Cd8b1	MHC-I	Cell-Cell Contact	KEGG: mmu04514
1294	Tfh_CD4	TN_CD8	H2-Q7	Cd8b1	0.000766351	0	H2-Q7_CD8B1	H2-q7 - Cd8b1	MHC-I	Cell-Cell Contact	KEGG: mmu04514
1295	Proliferating_DPT	TN_CD8	H2-Q7	Cd8b1	0.000456878	0	H2-Q7_CD8B1	H2-q7 - Cd8b1	MHC-I	Cell-Cell Contact	KEGG: mmu04514
1296	NK	TN_CD8	H2-Q7	Cd8b1	0.000180996	0	H2-Q7_CD8B1	H2-q7 - Cd8b1	MHC-I	Cell-Cell Contact	KEGG: mmu04514
1297	MAIT_CD8	TEX_CD8	H2-Q7	Cd8b1	0.000881443	0	H2-Q7_CD8B1	H2-q7 - Cd8b1	MHC-I	Cell-Cell Contact	KEGG: mmu04514
1298	MAIT_DPT	TEX_CD8	H2-Q7	Cd8b1	3.55479e-05	0	H2-Q7_CD8B1	H2-q7 - Cd8b1	MHC-I	Cell-Cell Contact	KEGG: mmu04514
1299	TRM_CD8	TEX_CD8	H2-Q7	Cd8b1	0.000243296	0	H2-Q7_CD8B1	H2-q7 - Cd8b1	MHC-I	Cell-Cell Contact	KEGG: mmu04514
1300	TEFF_CD8	TEX_CD8	H2-Q7	Cd8b1	0.000391262	0	H2-Q7_CD8B1	H2-q7 - Cd8b1	MHC-I	Cell-Cell Contact	KEGG: mmu04514
1301	TN_CD8	TEX_CD8	H2-Q7	Cd8b1	0.000253498	0	H2-Q7_CD8B1	H2-q7 - Cd8b1	MHC-I	Cell-Cell Contact	KEGG: mmu04514
1302	TEX_CD8	TEX_CD8	H2-Q7	Cd8b1	0.000148255	0	H2-Q7_CD8B1	H2-q7 - Cd8b1	MHC-I	Cell-Cell Contact	KEGG: mmu04514
1303	Treg_CD4	TEX_CD8	H2-Q7	Cd8b1	0.000183315	0	H2-Q7_CD8B1	H2-q7 - Cd8b1	MHC-I	Cell-Cell Contact	KEGG: mmu04514
1304	Th1_CD4	TEX_CD8	H2-Q7	Cd8b1	0.000694149	0	H2-Q7_CD8B1	H2-q7 - Cd8b1	MHC-I	Cell-Cell Contact	KEGG: mmu04514
1305	Th17_CD4	TEX_CD8	H2-Q7	Cd8b1	0.0001005	0	H2-Q7_CD8B1	H2-q7 - Cd8b1	MHC-I	Cell-Cell Contact	KEGG: mmu04514
1306	Tfh_CD4	TEX_CD8	H2-Q7	Cd8b1	0.000299669	0	H2-Q7_CD8B1	H2-q7 - Cd8b1	MHC-I	Cell-Cell Contact	KEGG: mmu04514
1307	Proliferating_DPT	TEX_CD8	H2-Q7	Cd8b1	0.000179349	0	H2-Q7_CD8B1	H2-q7 - Cd8b1	MHC-I	Cell-Cell Contact	KEGG: mmu04514
1308	NK	TEX_CD8	H2-Q7	Cd8b1	6.99402e-05	0	H2-Q7_CD8B1	H2-q7 - Cd8b1	MHC-I	Cell-Cell Contact	KEGG: mmu04514
1309	MAIT_CD8	Proliferating_DPT	H2-Q7	Cd8b1	0.000775062	0.01	H2-Q7_CD8B1	H2-q7 - Cd8b1	MHC-I	Cell-Cell Contact	KEGG: mmu04514
1310	MAIT_DPT	Proliferating_DPT	H2-Q7	Cd8b1	3.13965e-05	0	H2-Q7_CD8B1	H2-q7 - Cd8b1	MHC-I	Cell-Cell Contact	KEGG: mmu04514
1311	TEFF_CD8	Proliferating_DPT	H2-Q7	Cd8b1	0.000343683	0.02	H2-Q7_CD8B1	H2-q7 - Cd8b1	MHC-I	Cell-Cell Contact	KEGG: mmu04514
1312	Treg_CD4	Proliferating_DPT	H2-Q7	Cd8b1	0.00016155	0	H2-Q7_CD8B1	H2-q7 - Cd8b1	MHC-I	Cell-Cell Contact	KEGG: mmu04514
1313	Th1_CD4	Proliferating_DPT	H2-Q7	Cd8b1	0.000611268	0	H2-Q7_CD8B1	H2-q7 - Cd8b1	MHC-I	Cell-Cell Contact	KEGG: mmu04514
1314	Tfh_CD4	Proliferating_DPT	H2-Q7	Cd8b1	0.000263202	0.03	H2-Q7_CD8B1	H2-q7 - Cd8b1	MHC-I	Cell-Cell Contact	KEGG: mmu04514
1315	Proliferating_DPT	Proliferating_DPT	H2-Q7	Cd8b1	0.000157788	0	H2-Q7_CD8B1	H2-q7 - Cd8b1	MHC-I	Cell-Cell Contact	KEGG: mmu04514
1316	MAIT_CD8	MAIT_CD8	H2-T22	Cd8b1	0.00154293	0	H2-T22_CD8B1	H2-t22 - Cd8b1	MHC-I	Cell-Cell Contact	KEGG: mmu04514
1317	MAIT_DPT	MAIT_CD8	H2-T22	Cd8b1	7.00723e-05	0	H2-T22_CD8B1	H2-t22 - Cd8b1	MHC-I	Cell-Cell Contact	KEGG: mmu04514
1318	TRM_CD8	MAIT_CD8	H2-T22	Cd8b1	0.000786421	0	H2-T22_CD8B1	H2-t22 - Cd8b1	MHC-I	Cell-Cell Contact	KEGG: mmu04514
1319	TEFF_CD8	MAIT_CD8	H2-T22	Cd8b1	0.00125702	0	H2-T22_CD8B1	H2-t22 - Cd8b1	MHC-I	Cell-Cell Contact	KEGG: mmu04514
1320	TN_CD8	MAIT_CD8	H2-T22	Cd8b1	0.000435035	0	H2-T22_CD8B1	H2-t22 - Cd8b1	MHC-I	Cell-Cell Contact	KEGG: mmu04514
1321	TEX_CD8	MAIT_CD8	H2-T22	Cd8b1	0.000228362	0	H2-T22_CD8B1	H2-t22 - Cd8b1	MHC-I	Cell-Cell Contact	KEGG: mmu04514
1322	Treg_CD4	MAIT_CD8	H2-T22	Cd8b1	0.000344148	0	H2-T22_CD8B1	H2-t22 - Cd8b1	MHC-I	Cell-Cell Contact	KEGG: mmu04514
1323	Th1_CD4	MAIT_CD8	H2-T22	Cd8b1	0.00130719	0	H2-T22_CD8B1	H2-t22 - Cd8b1	MHC-I	Cell-Cell Contact	KEGG: mmu04514
1324	Th17_CD4	MAIT_CD8	H2-T22	Cd8b1	0.000180816	0	H2-T22_CD8B1	H2-t22 - Cd8b1	MHC-I	Cell-Cell Contact	KEGG: mmu04514
1325	Tfh_CD4	MAIT_CD8	H2-T22	Cd8b1	0.000515925	0	H2-T22_CD8B1	H2-t22 - Cd8b1	MHC-I	Cell-Cell Contact	KEGG: mmu04514
1326	Proliferating_DPT	MAIT_CD8	H2-T22	Cd8b1	0.000624622	0	H2-T22_CD8B1	H2-t22 - Cd8b1	MHC-I	Cell-Cell Contact	KEGG: mmu04514
1327	DC	MAIT_CD8	H2-T22	Cd8b1	0.00028703	0	H2-T22_CD8B1	H2-t22 - Cd8b1	MHC-I	Cell-Cell Contact	KEGG: mmu04514
1328	Marcophage	MAIT_CD8	H2-T22	Cd8b1	0.00033088	0	H2-T22_CD8B1	H2-t22 - Cd8b1	MHC-I	Cell-Cell Contact	KEGG: mmu04514
1329	MAIT_CD8	MAIT_DPT	H2-T22	Cd8b1	3.82699e-05	0	H2-T22_CD8B1	H2-t22 - Cd8b1	MHC-I	Cell-Cell Contact	KEGG: mmu04514
1330	MAIT_DPT	MAIT_DPT	H2-T22	Cd8b1	1.74495e-06	0.02	H2-T22_CD8B1	H2-t22 - Cd8b1	MHC-I	Cell-Cell Contact	KEGG: mmu04514
1331	TRM_CD8	MAIT_DPT	H2-T22	Cd8b1	1.96574e-05	0	H2-T22_CD8B1	H2-t22 - Cd8b1	MHC-I	Cell-Cell Contact	KEGG: mmu04514
1332	TEFF_CD8	MAIT_DPT	H2-T22	Cd8b1	3.15289e-05	0	H2-T22_CD8B1	H2-t22 - Cd8b1	MHC-I	Cell-Cell Contact	KEGG: mmu04514
1333	TN_CD8	MAIT_DPT	H2-T22	Cd8b1	1.07729e-05	0	H2-T22_CD8B1	H2-t22 - Cd8b1	MHC-I	Cell-Cell Contact	KEGG: mmu04514
1334	TEX_CD8	MAIT_DPT	H2-T22	Cd8b1	5.64902e-06	0.01	H2-T22_CD8B1	H2-t22 - Cd8b1	MHC-I	Cell-Cell Contact	KEGG: mmu04514
1335	Treg_CD4	MAIT_DPT	H2-T22	Cd8b1	8.55376e-06	0	H2-T22_CD8B1	H2-t22 - Cd8b1	MHC-I	Cell-Cell Contact	KEGG: mmu04514
1336	Th1_CD4	MAIT_DPT	H2-T22	Cd8b1	3.24802e-05	0	H2-T22_CD8B1	H2-t22 - Cd8b1	MHC-I	Cell-Cell Contact	KEGG: mmu04514
1337	Th17_CD4	MAIT_DPT	H2-T22	Cd8b1	4.4749e-06	0.02	H2-T22_CD8B1	H2-t22 - Cd8b1	MHC-I	Cell-Cell Contact	KEGG: mmu04514
1338	Tfh_CD4	MAIT_DPT	H2-T22	Cd8b1	1.27875e-05	0	H2-T22_CD8B1	H2-t22 - Cd8b1	MHC-I	Cell-Cell Contact	KEGG: mmu04514
1339	Proliferating_DPT	MAIT_DPT	H2-T22	Cd8b1	1.57226e-05	0	H2-T22_CD8B1	H2-t22 - Cd8b1	MHC-I	Cell-Cell Contact	KEGG: mmu04514
1340	Marcophage	MAIT_DPT	H2-T22	Cd8b1	8.18977e-06	0.01	H2-T22_CD8B1	H2-t22 - Cd8b1	MHC-I	Cell-Cell Contact	KEGG: mmu04514
1341	MAIT_CD8	TRM_CD8	H2-T22	Cd8b1	0.000369279	0	H2-T22_CD8B1	H2-t22 - Cd8b1	MHC-I	Cell-Cell Contact	KEGG: mmu04514
1342	MAIT_DPT	TRM_CD8	H2-T22	Cd8b1	1.68321e-05	0	H2-T22_CD8B1	H2-t22 - Cd8b1	MHC-I	Cell-Cell Contact	KEGG: mmu04514
1343	TRM_CD8	TRM_CD8	H2-T22	Cd8b1	0.000189559	0	H2-T22_CD8B1	H2-t22 - Cd8b1	MHC-I	Cell-Cell Contact	KEGG: mmu04514
1344	TEFF_CD8	TRM_CD8	H2-T22	Cd8b1	0.00030395	0	H2-T22_CD8B1	H2-t22 - Cd8b1	MHC-I	Cell-Cell Contact	KEGG: mmu04514
1345	TN_CD8	TRM_CD8	H2-T22	Cd8b1	0.000103965	0	H2-T22_CD8B1	H2-t22 - Cd8b1	MHC-I	Cell-Cell Contact	KEGG: mmu04514
1346	TEX_CD8	TRM_CD8	H2-T22	Cd8b1	5.45213e-05	0	H2-T22_CD8B1	H2-t22 - Cd8b1	MHC-I	Cell-Cell Contact	KEGG: mmu04514
1347	Treg_CD4	TRM_CD8	H2-T22	Cd8b1	8.25239e-05	0	H2-T22_CD8B1	H2-t22 - Cd8b1	MHC-I	Cell-Cell Contact	KEGG: mmu04514
1348	Th1_CD4	TRM_CD8	H2-T22	Cd8b1	0.000313367	0	H2-T22_CD8B1	H2-t22 - Cd8b1	MHC-I	Cell-Cell Contact	KEGG: mmu04514
1349	Th17_CD4	TRM_CD8	H2-T22	Cd8b1	4.31877e-05	0	H2-T22_CD8B1	H2-t22 - Cd8b1	MHC-I	Cell-Cell Contact	KEGG: mmu04514
1350	Tfh_CD4	TRM_CD8	H2-T22	Cd8b1	0.000123398	0	H2-T22_CD8B1	H2-t22 - Cd8b1	MHC-I	Cell-Cell Contact	KEGG: mmu04514
1351	Proliferating_DPT	TRM_CD8	H2-T22	Cd8b1	0.000151526	0	H2-T22_CD8B1	H2-t22 - Cd8b1	MHC-I	Cell-Cell Contact	KEGG: mmu04514
1352	Marcophage	TRM_CD8	H2-T22	Cd8b1	7.90395e-05	0	H2-T22_CD8B1	H2-t22 - Cd8b1	MHC-I	Cell-Cell Contact	KEGG: mmu04514
1353	TEFF_CD8	TEM_DPT	H2-T22	Cd8b1	0.000174212	0.01	H2-T22_CD8B1	H2-t22 - Cd8b1	MHC-I	Cell-Cell Contact	KEGG: mmu04514
1354	Proliferating_DPT	TEM_DPT	H2-T22	Cd8b1	8.73697e-05	0	H2-T22_CD8B1	H2-t22 - Cd8b1	MHC-I	Cell-Cell Contact	KEGG: mmu04514
1355	MAIT_CD8	TEFF_CD8	H2-T22	Cd8b1	0.000606387	0	H2-T22_CD8B1	H2-t22 - Cd8b1	MHC-I	Cell-Cell Contact	KEGG: mmu04514
1356	MAIT_DPT	TEFF_CD8	H2-T22	Cd8b1	2.75907e-05	0	H2-T22_CD8B1	H2-t22 - Cd8b1	MHC-I	Cell-Cell Contact	KEGG: mmu04514
1357	TRM_CD8	TEFF_CD8	H2-T22	Cd8b1	0.000310198	0	H2-T22_CD8B1	H2-t22 - Cd8b1	MHC-I	Cell-Cell Contact	KEGG: mmu04514
1358	TEFF_CD8	TEFF_CD8	H2-T22	Cd8b1	0.000496624	0	H2-T22_CD8B1	H2-t22 - Cd8b1	MHC-I	Cell-Cell Contact	KEGG: mmu04514
1359	TN_CD8	TEFF_CD8	H2-T22	Cd8b1	0.000170842	0	H2-T22_CD8B1	H2-t22 - Cd8b1	MHC-I	Cell-Cell Contact	KEGG: mmu04514
1360	TEX_CD8	TEFF_CD8	H2-T22	Cd8b1	8.96353e-05	0	H2-T22_CD8B1	H2-t22 - Cd8b1	MHC-I	Cell-Cell Contact	KEGG: mmu04514
1361	Treg_CD4	TEFF_CD8	H2-T22	Cd8b1	0.000135386	0	H2-T22_CD8B1	H2-t22 - Cd8b1	MHC-I	Cell-Cell Contact	KEGG: mmu04514
1362	Th1_CD4	TEFF_CD8	H2-T22	Cd8b1	0.000514168	0	H2-T22_CD8B1	H2-t22 - Cd8b1	MHC-I	Cell-Cell Contact	KEGG: mmu04514
1363	Th17_CD4	TEFF_CD8	H2-T22	Cd8b1	7.09881e-05	0	H2-T22_CD8B1	H2-t22 - Cd8b1	MHC-I	Cell-Cell Contact	KEGG: mmu04514
1364	Tfh_CD4	TEFF_CD8	H2-T22	Cd8b1	0.000202695	0	H2-T22_CD8B1	H2-t22 - Cd8b1	MHC-I	Cell-Cell Contact	KEGG: mmu04514
1365	Proliferating_DPT	TEFF_CD8	H2-T22	Cd8b1	0.000247186	0	H2-T22_CD8B1	H2-t22 - Cd8b1	MHC-I	Cell-Cell Contact	KEGG: mmu04514
1366	DC	TEFF_CD8	H2-T22	Cd8b1	0.000112491	0	H2-T22_CD8B1	H2-t22 - Cd8b1	MHC-I	Cell-Cell Contact	KEGG: mmu04514
1367	Marcophage	TEFF_CD8	H2-T22	Cd8b1	0.000129911	0	H2-T22_CD8B1	H2-t22 - Cd8b1	MHC-I	Cell-Cell Contact	KEGG: mmu04514
1368	Proliferating_DPT	TCM_CD8	H2-T22	Cd8b1	2.78402e-05	0.02	H2-T22_CD8B1	H2-t22 - Cd8b1	MHC-I	Cell-Cell Contact	KEGG: mmu04514
1369	MAIT_CD8	TN_CD8	H2-T22	Cd8b1	0.000488875	0	H2-T22_CD8B1	H2-t22 - Cd8b1	MHC-I	Cell-Cell Contact	KEGG: mmu04514
1370	MAIT_DPT	TN_CD8	H2-T22	Cd8b1	2.22035e-05	0	H2-T22_CD8B1	H2-t22 - Cd8b1	MHC-I	Cell-Cell Contact	KEGG: mmu04514
1371	TRM_CD8	TN_CD8	H2-T22	Cd8b1	0.000249201	0	H2-T22_CD8B1	H2-t22 - Cd8b1	MHC-I	Cell-Cell Contact	KEGG: mmu04514
1372	TEFF_CD8	TN_CD8	H2-T22	Cd8b1	0.000398342	0	H2-T22_CD8B1	H2-t22 - Cd8b1	MHC-I	Cell-Cell Contact	KEGG: mmu04514
1373	TN_CD8	TN_CD8	H2-T22	Cd8b1	0.000137837	0	H2-T22_CD8B1	H2-t22 - Cd8b1	MHC-I	Cell-Cell Contact	KEGG: mmu04514
1374	TEX_CD8	TN_CD8	H2-T22	Cd8b1	7.23538e-05	0	H2-T22_CD8B1	H2-t22 - Cd8b1	MHC-I	Cell-Cell Contact	KEGG: mmu04514
1375	Treg_CD4	TN_CD8	H2-T22	Cd8b1	0.000109046	0	H2-T22_CD8B1	H2-t22 - Cd8b1	MHC-I	Cell-Cell Contact	KEGG: mmu04514
1376	Th1_CD4	TN_CD8	H2-T22	Cd8b1	0.000414191	0	H2-T22_CD8B1	H2-t22 - Cd8b1	MHC-I	Cell-Cell Contact	KEGG: mmu04514
1377	Th17_CD4	TN_CD8	H2-T22	Cd8b1	5.72898e-05	0	H2-T22_CD8B1	H2-t22 - Cd8b1	MHC-I	Cell-Cell Contact	KEGG: mmu04514
1378	Tfh_CD4	TN_CD8	H2-T22	Cd8b1	0.000163469	0	H2-T22_CD8B1	H2-t22 - Cd8b1	MHC-I	Cell-Cell Contact	KEGG: mmu04514
1379	Proliferating_DPT	TN_CD8	H2-T22	Cd8b1	0.000197947	0	H2-T22_CD8B1	H2-t22 - Cd8b1	MHC-I	Cell-Cell Contact	KEGG: mmu04514
1380	DC	TN_CD8	H2-T22	Cd8b1	9.09384e-05	0	H2-T22_CD8B1	H2-t22 - Cd8b1	MHC-I	Cell-Cell Contact	KEGG: mmu04514
1381	Marcophage	TN_CD8	H2-T22	Cd8b1	0.000104836	0	H2-T22_CD8B1	H2-t22 - Cd8b1	MHC-I	Cell-Cell Contact	KEGG: mmu04514
1382	MAIT_CD8	TEX_CD8	H2-T22	Cd8b1	0.00018008	0	H2-T22_CD8B1	H2-t22 - Cd8b1	MHC-I	Cell-Cell Contact	KEGG: mmu04514
1383	MAIT_DPT	TEX_CD8	H2-T22	Cd8b1	8.21707e-06	0.01	H2-T22_CD8B1	H2-t22 - Cd8b1	MHC-I	Cell-Cell Contact	KEGG: mmu04514
1384	TRM_CD8	TEX_CD8	H2-T22	Cd8b1	9.26336e-05	0	H2-T22_CD8B1	H2-t22 - Cd8b1	MHC-I	Cell-Cell Contact	KEGG: mmu04514
1385	TEFF_CD8	TEX_CD8	H2-T22	Cd8b1	0.000148674	0	H2-T22_CD8B1	H2-t22 - Cd8b1	MHC-I	Cell-Cell Contact	KEGG: mmu04514
1386	TN_CD8	TEX_CD8	H2-T22	Cd8b1	5.06766e-05	0	H2-T22_CD8B1	H2-t22 - Cd8b1	MHC-I	Cell-Cell Contact	KEGG: mmu04514
1387	TEX_CD8	TEX_CD8	H2-T22	Cd8b1	2.65682e-05	0.01	H2-T22_CD8B1	H2-t22 - Cd8b1	MHC-I	Cell-Cell Contact	KEGG: mmu04514
1388	Treg_CD4	TEX_CD8	H2-T22	Cd8b1	4.02656e-05	0	H2-T22_CD8B1	H2-t22 - Cd8b1	MHC-I	Cell-Cell Contact	KEGG: mmu04514
1389	Th1_CD4	TEX_CD8	H2-T22	Cd8b1	0.000152887	0	H2-T22_CD8B1	H2-t22 - Cd8b1	MHC-I	Cell-Cell Contact	KEGG: mmu04514
1390	Th17_CD4	TEX_CD8	H2-T22	Cd8b1	2.10479e-05	0	H2-T22_CD8B1	H2-t22 - Cd8b1	MHC-I	Cell-Cell Contact	KEGG: mmu04514
1391	Tfh_CD4	TEX_CD8	H2-T22	Cd8b1	6.01637e-05	0	H2-T22_CD8B1	H2-t22 - Cd8b1	MHC-I	Cell-Cell Contact	KEGG: mmu04514
1392	Proliferating_DPT	TEX_CD8	H2-T22	Cd8b1	7.419e-05	0	H2-T22_CD8B1	H2-t22 - Cd8b1	MHC-I	Cell-Cell Contact	KEGG: mmu04514
1393	Marcophage	TEX_CD8	H2-T22	Cd8b1	3.8522e-05	0	H2-T22_CD8B1	H2-t22 - Cd8b1	MHC-I	Cell-Cell Contact	KEGG: mmu04514
1394	MAIT_CD8	Proliferating_DPT	H2-T22	Cd8b1	0.0001543	0	H2-T22_CD8B1	H2-t22 - Cd8b1	MHC-I	Cell-Cell Contact	KEGG: mmu04514
1395	MAIT_DPT	Proliferating_DPT	H2-T22	Cd8b1	7.05382e-06	0.01	H2-T22_CD8B1	H2-t22 - Cd8b1	MHC-I	Cell-Cell Contact	KEGG: mmu04514
1396	TRM_CD8	Proliferating_DPT	H2-T22	Cd8b1	7.96613e-05	0	H2-T22_CD8B1	H2-t22 - Cd8b1	MHC-I	Cell-Cell Contact	KEGG: mmu04514
1397	TEFF_CD8	Proliferating_DPT	H2-T22	Cd8b1	0.000128063	0	H2-T22_CD8B1	H2-t22 - Cd8b1	MHC-I	Cell-Cell Contact	KEGG: mmu04514
1398	Treg_CD4	Proliferating_DPT	H2-T22	Cd8b1	3.45347e-05	0	H2-T22_CD8B1	H2-t22 - Cd8b1	MHC-I	Cell-Cell Contact	KEGG: mmu04514
1399	Th1_CD4	Proliferating_DPT	H2-T22	Cd8b1	0.000131108	0	H2-T22_CD8B1	H2-t22 - Cd8b1	MHC-I	Cell-Cell Contact	KEGG: mmu04514
1400	Tfh_CD4	Proliferating_DPT	H2-T22	Cd8b1	5.15333e-05	0.02	H2-T22_CD8B1	H2-t22 - Cd8b1	MHC-I	Cell-Cell Contact	KEGG: mmu04514
1401	Proliferating_DPT	Proliferating_DPT	H2-T22	Cd8b1	6.40133e-05	0	H2-T22_CD8B1	H2-t22 - Cd8b1	MHC-I	Cell-Cell Contact	KEGG: mmu04514
1402	MAIT_CD8	MAIT_CD8	H2-T23	Cd8b1	0.00494055	0	H2-T23_CD8B1	H2-t23 - Cd8b1	MHC-I	Cell-Cell Contact	KEGG: mmu04514
1403	MAIT_DPT	MAIT_CD8	H2-T23	Cd8b1	0.000221763	0	H2-T23_CD8B1	H2-t23 - Cd8b1	MHC-I	Cell-Cell Contact	KEGG: mmu04514
1404	TRM_CD8	MAIT_CD8	H2-T23	Cd8b1	0.00139486	0	H2-T23_CD8B1	H2-t23 - Cd8b1	MHC-I	Cell-Cell Contact	KEGG: mmu04514
1405	TEFF_CD8	MAIT_CD8	H2-T23	Cd8b1	0.00222993	0	H2-T23_CD8B1	H2-t23 - Cd8b1	MHC-I	Cell-Cell Contact	KEGG: mmu04514
1406	TN_CD8	MAIT_CD8	H2-T23	Cd8b1	0.00142531	0	H2-T23_CD8B1	H2-t23 - Cd8b1	MHC-I	Cell-Cell Contact	KEGG: mmu04514
1407	TEX_CD8	MAIT_CD8	H2-T23	Cd8b1	0.000831684	0	H2-T23_CD8B1	H2-t23 - Cd8b1	MHC-I	Cell-Cell Contact	KEGG: mmu04514
1408	Treg_CD4	MAIT_CD8	H2-T23	Cd8b1	0.00105662	0	H2-T23_CD8B1	H2-t23 - Cd8b1	MHC-I	Cell-Cell Contact	KEGG: mmu04514
1409	Th1_CD4	MAIT_CD8	H2-T23	Cd8b1	0.00411652	0	H2-T23_CD8B1	H2-t23 - Cd8b1	MHC-I	Cell-Cell Contact	KEGG: mmu04514
1410	Th17_CD4	MAIT_CD8	H2-T23	Cd8b1	0.00061065	0	H2-T23_CD8B1	H2-t23 - Cd8b1	MHC-I	Cell-Cell Contact	KEGG: mmu04514
1411	Tfh_CD4	MAIT_CD8	H2-T23	Cd8b1	0.00175937	0	H2-T23_CD8B1	H2-t23 - Cd8b1	MHC-I	Cell-Cell Contact	KEGG: mmu04514
1412	Proliferating_DPT	MAIT_CD8	H2-T23	Cd8b1	0.000972241	0	H2-T23_CD8B1	H2-t23 - Cd8b1	MHC-I	Cell-Cell Contact	KEGG: mmu04514
1413	DC	MAIT_CD8	H2-T23	Cd8b1	0.00147239	0	H2-T23_CD8B1	H2-t23 - Cd8b1	MHC-I	Cell-Cell Contact	KEGG: mmu04514
1414	Marcophage	MAIT_CD8	H2-T23	Cd8b1	0.001554	0	H2-T23_CD8B1	H2-t23 - Cd8b1	MHC-I	Cell-Cell Contact	KEGG: mmu04514
1415	MAIT_CD8	MAIT_DPT	H2-T23	Cd8b1	0.000126527	0	H2-T23_CD8B1	H2-t23 - Cd8b1	MHC-I	Cell-Cell Contact	KEGG: mmu04514
1416	MAIT_DPT	MAIT_DPT	H2-T23	Cd8b1	5.75065e-06	0	H2-T23_CD8B1	H2-t23 - Cd8b1	MHC-I	Cell-Cell Contact	KEGG: mmu04514
1417	TEFF_CD8	MAIT_DPT	H2-T23	Cd8b1	5.70671e-05	0	H2-T23_CD8B1	H2-t23 - Cd8b1	MHC-I	Cell-Cell Contact	KEGG: mmu04514
1418	TN_CD8	MAIT_DPT	H2-T23	Cd8b1	3.63423e-05	0	H2-T23_CD8B1	H2-t23 - Cd8b1	MHC-I	Cell-Cell Contact	KEGG: mmu04514
1419	TEX_CD8	MAIT_DPT	H2-T23	Cd8b1	2.12231e-05	0	H2-T23_CD8B1	H2-t23 - Cd8b1	MHC-I	Cell-Cell Contact	KEGG: mmu04514
1420	Treg_CD4	MAIT_DPT	H2-T23	Cd8b1	2.71853e-05	0	H2-T23_CD8B1	H2-t23 - Cd8b1	MHC-I	Cell-Cell Contact	KEGG: mmu04514
1421	Th1_CD4	MAIT_DPT	H2-T23	Cd8b1	0.000105949	0	H2-T23_CD8B1	H2-t23 - Cd8b1	MHC-I	Cell-Cell Contact	KEGG: mmu04514
1422	Th17_CD4	MAIT_DPT	H2-T23	Cd8b1	1.5558e-05	0.01	H2-T23_CD8B1	H2-t23 - Cd8b1	MHC-I	Cell-Cell Contact	KEGG: mmu04514
1423	Tfh_CD4	MAIT_DPT	H2-T23	Cd8b1	4.5081e-05	0	H2-T23_CD8B1	H2-t23 - Cd8b1	MHC-I	Cell-Cell Contact	KEGG: mmu04514
1424	Proliferating_DPT	MAIT_DPT	H2-T23	Cd8b1	2.48789e-05	0	H2-T23_CD8B1	H2-t23 - Cd8b1	MHC-I	Cell-Cell Contact	KEGG: mmu04514
1425	DC	MAIT_DPT	H2-T23	Cd8b1	3.75957e-05	0	H2-T23_CD8B1	H2-t23 - Cd8b1	MHC-I	Cell-Cell Contact	KEGG: mmu04514
1426	Marcophage	MAIT_DPT	H2-T23	Cd8b1	4.02764e-05	0	H2-T23_CD8B1	H2-t23 - Cd8b1	MHC-I	Cell-Cell Contact	KEGG: mmu04514
1427	MAIT_CD8	TRM_CD8	H2-T23	Cd8b1	0.00121762	0	H2-T23_CD8B1	H2-t23 - Cd8b1	MHC-I	Cell-Cell Contact	KEGG: mmu04514
1428	MAIT_DPT	TRM_CD8	H2-T23	Cd8b1	5.52818e-05	0	H2-T23_CD8B1	H2-t23 - Cd8b1	MHC-I	Cell-Cell Contact	KEGG: mmu04514
1429	TRM_CD8	TRM_CD8	H2-T23	Cd8b1	0.00034159	0	H2-T23_CD8B1	H2-t23 - Cd8b1	MHC-I	Cell-Cell Contact	KEGG: mmu04514
1430	TEFF_CD8	TRM_CD8	H2-T23	Cd8b1	0.000549215	0	H2-T23_CD8B1	H2-t23 - Cd8b1	MHC-I	Cell-Cell Contact	KEGG: mmu04514
1431	TN_CD8	TRM_CD8	H2-T23	Cd8b1	0.000349868	0	H2-T23_CD8B1	H2-t23 - Cd8b1	MHC-I	Cell-Cell Contact	KEGG: mmu04514
1432	TEX_CD8	TRM_CD8	H2-T23	Cd8b1	0.000204302	0	H2-T23_CD8B1	H2-t23 - Cd8b1	MHC-I	Cell-Cell Contact	KEGG: mmu04514
1433	Treg_CD4	TRM_CD8	H2-T23	Cd8b1	0.000261513	0	H2-T23_CD8B1	H2-t23 - Cd8b1	MHC-I	Cell-Cell Contact	KEGG: mmu04514
1434	Th1_CD4	TRM_CD8	H2-T23	Cd8b1	0.00101916	0	H2-T23_CD8B1	H2-t23 - Cd8b1	MHC-I	Cell-Cell Contact	KEGG: mmu04514
1435	Th17_CD4	TRM_CD8	H2-T23	Cd8b1	0.000149787	0	H2-T23_CD8B1	H2-t23 - Cd8b1	MHC-I	Cell-Cell Contact	KEGG: mmu04514
1436	Tfh_CD4	TRM_CD8	H2-T23	Cd8b1	0.000433815	0	H2-T23_CD8B1	H2-t23 - Cd8b1	MHC-I	Cell-Cell Contact	KEGG: mmu04514
1437	Proliferating_DPT	TRM_CD8	H2-T23	Cd8b1	0.000239437	0	H2-T23_CD8B1	H2-t23 - Cd8b1	MHC-I	Cell-Cell Contact	KEGG: mmu04514
1438	DC	TRM_CD8	H2-T23	Cd8b1	0.000361891	0	H2-T23_CD8B1	H2-t23 - Cd8b1	MHC-I	Cell-Cell Contact	KEGG: mmu04514
1439	Marcophage	TRM_CD8	H2-T23	Cd8b1	0.0003872	0	H2-T23_CD8B1	H2-t23 - Cd8b1	MHC-I	Cell-Cell Contact	KEGG: mmu04514
1440	MAIT_CD8	TEFF_CD8	H2-T23	Cd8b1	0.00197094	0	H2-T23_CD8B1	H2-t23 - Cd8b1	MHC-I	Cell-Cell Contact	KEGG: mmu04514
1441	MAIT_DPT	TEFF_CD8	H2-T23	Cd8b1	8.89797e-05	0	H2-T23_CD8B1	H2-t23 - Cd8b1	MHC-I	Cell-Cell Contact	KEGG: mmu04514
1442	TRM_CD8	TEFF_CD8	H2-T23	Cd8b1	0.000554661	0	H2-T23_CD8B1	H2-t23 - Cd8b1	MHC-I	Cell-Cell Contact	KEGG: mmu04514
1443	TEFF_CD8	TEFF_CD8	H2-T23	Cd8b1	0.000889293	0	H2-T23_CD8B1	H2-t23 - Cd8b1	MHC-I	Cell-Cell Contact	KEGG: mmu04514
1444	TN_CD8	TEFF_CD8	H2-T23	Cd8b1	0.000567446	0	H2-T23_CD8B1	H2-t23 - Cd8b1	MHC-I	Cell-Cell Contact	KEGG: mmu04514
1445	TEX_CD8	TEFF_CD8	H2-T23	Cd8b1	0.000331234	0	H2-T23_CD8B1	H2-t23 - Cd8b1	MHC-I	Cell-Cell Contact	KEGG: mmu04514
1446	Treg_CD4	TEFF_CD8	H2-T23	Cd8b1	0.000422421	0	H2-T23_CD8B1	H2-t23 - Cd8b1	MHC-I	Cell-Cell Contact	KEGG: mmu04514
1447	Th1_CD4	TEFF_CD8	H2-T23	Cd8b1	0.00164599	0	H2-T23_CD8B1	H2-t23 - Cd8b1	MHC-I	Cell-Cell Contact	KEGG: mmu04514
1448	Th17_CD4	TEFF_CD8	H2-T23	Cd8b1	0.000243024	0	H2-T23_CD8B1	H2-t23 - Cd8b1	MHC-I	Cell-Cell Contact	KEGG: mmu04514
1449	Tfh_CD4	TEFF_CD8	H2-T23	Cd8b1	0.00070204	0	H2-T23_CD8B1	H2-t23 - Cd8b1	MHC-I	Cell-Cell Contact	KEGG: mmu04514
1450	Proliferating_DPT	TEFF_CD8	H2-T23	Cd8b1	0.000387713	0	H2-T23_CD8B1	H2-t23 - Cd8b1	MHC-I	Cell-Cell Contact	KEGG: mmu04514
1451	DC	TEFF_CD8	H2-T23	Cd8b1	0.000586573	0	H2-T23_CD8B1	H2-t23 - Cd8b1	MHC-I	Cell-Cell Contact	KEGG: mmu04514
1452	Marcophage	TEFF_CD8	H2-T23	Cd8b1	0.000623372	0	H2-T23_CD8B1	H2-t23 - Cd8b1	MHC-I	Cell-Cell Contact	KEGG: mmu04514
1453	MAIT_CD8	TN_CD8	H2-T23	Cd8b1	0.00156603	0	H2-T23_CD8B1	H2-t23 - Cd8b1	MHC-I	Cell-Cell Contact	KEGG: mmu04514
1454	MAIT_DPT	TN_CD8	H2-T23	Cd8b1	7.03043e-05	0	H2-T23_CD8B1	H2-t23 - Cd8b1	MHC-I	Cell-Cell Contact	KEGG: mmu04514
1455	TRM_CD8	TN_CD8	H2-T23	Cd8b1	0.0004421	0	H2-T23_CD8B1	H2-t23 - Cd8b1	MHC-I	Cell-Cell Contact	KEGG: mmu04514
1456	TEFF_CD8	TN_CD8	H2-T23	Cd8b1	0.000706828	0	H2-T23_CD8B1	H2-t23 - Cd8b1	MHC-I	Cell-Cell Contact	KEGG: mmu04514
1457	TN_CD8	TN_CD8	H2-T23	Cd8b1	0.000451765	0	H2-T23_CD8B1	H2-t23 - Cd8b1	MHC-I	Cell-Cell Contact	KEGG: mmu04514
1458	TEX_CD8	TN_CD8	H2-T23	Cd8b1	0.000263612	0	H2-T23_CD8B1	H2-t23 - Cd8b1	MHC-I	Cell-Cell Contact	KEGG: mmu04514
1459	Treg_CD4	TN_CD8	H2-T23	Cd8b1	0.000334941	0	H2-T23_CD8B1	H2-t23 - Cd8b1	MHC-I	Cell-Cell Contact	KEGG: mmu04514
1460	Th1_CD4	TN_CD8	H2-T23	Cd8b1	0.00130492	0	H2-T23_CD8B1	H2-t23 - Cd8b1	MHC-I	Cell-Cell Contact	KEGG: mmu04514
1461	Th17_CD4	TN_CD8	H2-T23	Cd8b1	0.000193549	0	H2-T23_CD8B1	H2-t23 - Cd8b1	MHC-I	Cell-Cell Contact	KEGG: mmu04514
1462	Tfh_CD4	TN_CD8	H2-T23	Cd8b1	0.000557681	0	H2-T23_CD8B1	H2-t23 - Cd8b1	MHC-I	Cell-Cell Contact	KEGG: mmu04514
1463	Proliferating_DPT	TN_CD8	H2-T23	Cd8b1	0.000308173	0	H2-T23_CD8B1	H2-t23 - Cd8b1	MHC-I	Cell-Cell Contact	KEGG: mmu04514
1464	DC	TN_CD8	H2-T23	Cd8b1	0.000466695	0	H2-T23_CD8B1	H2-t23 - Cd8b1	MHC-I	Cell-Cell Contact	KEGG: mmu04514
1465	Marcophage	TN_CD8	H2-T23	Cd8b1	0.000492651	0	H2-T23_CD8B1	H2-t23 - Cd8b1	MHC-I	Cell-Cell Contact	KEGG: mmu04514
1466	MAIT_CD8	TEX_CD8	H2-T23	Cd8b1	0.000599038	0	H2-T23_CD8B1	H2-t23 - Cd8b1	MHC-I	Cell-Cell Contact	KEGG: mmu04514
1467	MAIT_DPT	TEX_CD8	H2-T23	Cd8b1	2.72933e-05	0	H2-T23_CD8B1	H2-t23 - Cd8b1	MHC-I	Cell-Cell Contact	KEGG: mmu04514
1468	TRM_CD8	TEX_CD8	H2-T23	Cd8b1	0.000167727	0	H2-T23_CD8B1	H2-t23 - Cd8b1	MHC-I	Cell-Cell Contact	KEGG: mmu04514
1469	TEFF_CD8	TEX_CD8	H2-T23	Cd8b1	0.000270144	0	H2-T23_CD8B1	H2-t23 - Cd8b1	MHC-I	Cell-Cell Contact	KEGG: mmu04514
1470	TN_CD8	TEX_CD8	H2-T23	Cd8b1	0.000171915	0	H2-T23_CD8B1	H2-t23 - Cd8b1	MHC-I	Cell-Cell Contact	KEGG: mmu04514
1471	TEX_CD8	TEX_CD8	H2-T23	Cd8b1	0.00010041	0	H2-T23_CD8B1	H2-t23 - Cd8b1	MHC-I	Cell-Cell Contact	KEGG: mmu04514
1472	Treg_CD4	TEX_CD8	H2-T23	Cd8b1	0.000128825	0	H2-T23_CD8B1	H2-t23 - Cd8b1	MHC-I	Cell-Cell Contact	KEGG: mmu04514
1473	Th1_CD4	TEX_CD8	H2-T23	Cd8b1	0.000502104	0	H2-T23_CD8B1	H2-t23 - Cd8b1	MHC-I	Cell-Cell Contact	KEGG: mmu04514
1474	Th17_CD4	TEX_CD8	H2-T23	Cd8b1	7.35848e-05	0	H2-T23_CD8B1	H2-t23 - Cd8b1	MHC-I	Cell-Cell Contact	KEGG: mmu04514
1475	Tfh_CD4	TEX_CD8	H2-T23	Cd8b1	0.000213457	0	H2-T23_CD8B1	H2-t23 - Cd8b1	MHC-I	Cell-Cell Contact	KEGG: mmu04514
1476	Proliferating_DPT	TEX_CD8	H2-T23	Cd8b1	0.00011777	0	H2-T23_CD8B1	H2-t23 - Cd8b1	MHC-I	Cell-Cell Contact	KEGG: mmu04514
1477	DC	TEX_CD8	H2-T23	Cd8b1	0.000177893	0	H2-T23_CD8B1	H2-t23 - Cd8b1	MHC-I	Cell-Cell Contact	KEGG: mmu04514
1478	Marcophage	TEX_CD8	H2-T23	Cd8b1	0.000191137	0	H2-T23_CD8B1	H2-t23 - Cd8b1	MHC-I	Cell-Cell Contact	KEGG: mmu04514
1479	MAIT_CD8	Proliferating_DPT	H2-T23	Cd8b1	0.000521236	0.01	H2-T23_CD8B1	H2-t23 - Cd8b1	MHC-I	Cell-Cell Contact	KEGG: mmu04514
1480	MAIT_DPT	Proliferating_DPT	H2-T23	Cd8b1	2.38975e-05	0	H2-T23_CD8B1	H2-t23 - Cd8b1	MHC-I	Cell-Cell Contact	KEGG: mmu04514
1481	TEFF_CD8	Proliferating_DPT	H2-T23	Cd8b1	0.000234975	0.04	H2-T23_CD8B1	H2-t23 - Cd8b1	MHC-I	Cell-Cell Contact	KEGG: mmu04514
1482	Treg_CD4	Proliferating_DPT	H2-T23	Cd8b1	0.000112352	0	H2-T23_CD8B1	H2-t23 - Cd8b1	MHC-I	Cell-Cell Contact	KEGG: mmu04514
1483	Th1_CD4	Proliferating_DPT	H2-T23	Cd8b1	0.000437976	0	H2-T23_CD8B1	H2-t23 - Cd8b1	MHC-I	Cell-Cell Contact	KEGG: mmu04514
1484	Tfh_CD4	Proliferating_DPT	H2-T23	Cd8b1	0.000185782	0.02	H2-T23_CD8B1	H2-t23 - Cd8b1	MHC-I	Cell-Cell Contact	KEGG: mmu04514
1485	Proliferating_DPT	Proliferating_DPT	H2-T23	Cd8b1	0.000102434	0.04	H2-T23_CD8B1	H2-t23 - Cd8b1	MHC-I	Cell-Cell Contact	KEGG: mmu04514
1486	Marcophage	Proliferating_DPT	H2-T23	Cd8b1	0.000167312	0	H2-T23_CD8B1	H2-t23 - Cd8b1	MHC-I	Cell-Cell Contact	KEGG: mmu04514
1487	MAIT_CD8	MAIT_CD8	H2-Q6	Cd8b1	0.00408261	0	H2-Q6_CD8B1	H2-q6 - Cd8b1	MHC-I	Cell-Cell Contact	KEGG: mmu04514
1488	MAIT_DPT	MAIT_CD8	H2-Q6	Cd8b1	0.000184804	0	H2-Q6_CD8B1	H2-q6 - Cd8b1	MHC-I	Cell-Cell Contact	KEGG: mmu04514
1489	TRM_CD8	MAIT_CD8	H2-Q6	Cd8b1	0.00104688	0	H2-Q6_CD8B1	H2-q6 - Cd8b1	MHC-I	Cell-Cell Contact	KEGG: mmu04514
1490	TEM_DPT	MAIT_CD8	H2-Q6	Cd8b1	0.00137706	0	H2-Q6_CD8B1	H2-q6 - Cd8b1	MHC-I	Cell-Cell Contact	KEGG: mmu04514
1491	TEFF_CD8	MAIT_CD8	H2-Q6	Cd8b1	0.0016665	0	H2-Q6_CD8B1	H2-q6 - Cd8b1	MHC-I	Cell-Cell Contact	KEGG: mmu04514
1492	TCM_CD8	MAIT_CD8	H2-Q6	Cd8b1	0.000387527	0	H2-Q6_CD8B1	H2-q6 - Cd8b1	MHC-I	Cell-Cell Contact	KEGG: mmu04514
1493	TN_CD8	MAIT_CD8	H2-Q6	Cd8b1	0.00123776	0	H2-Q6_CD8B1	H2-q6 - Cd8b1	MHC-I	Cell-Cell Contact	KEGG: mmu04514
1494	TEX_CD8	MAIT_CD8	H2-Q6	Cd8b1	0.000617153	0	H2-Q6_CD8B1	H2-q6 - Cd8b1	MHC-I	Cell-Cell Contact	KEGG: mmu04514
1495	Treg_CD4	MAIT_CD8	H2-Q6	Cd8b1	0.00100733	0	H2-Q6_CD8B1	H2-q6 - Cd8b1	MHC-I	Cell-Cell Contact	KEGG: mmu04514
1496	Th1_CD4	MAIT_CD8	H2-Q6	Cd8b1	0.00154744	0	H2-Q6_CD8B1	H2-q6 - Cd8b1	MHC-I	Cell-Cell Contact	KEGG: mmu04514
1497	Th17_CD4	MAIT_CD8	H2-Q6	Cd8b1	0.000594836	0	H2-Q6_CD8B1	H2-q6 - Cd8b1	MHC-I	Cell-Cell Contact	KEGG: mmu04514
1498	Tfh_CD4	MAIT_CD8	H2-Q6	Cd8b1	0.00149691	0	H2-Q6_CD8B1	H2-q6 - Cd8b1	MHC-I	Cell-Cell Contact	KEGG: mmu04514
1499	Proliferating_DPT	MAIT_CD8	H2-Q6	Cd8b1	0.000877721	0	H2-Q6_CD8B1	H2-q6 - Cd8b1	MHC-I	Cell-Cell Contact	KEGG: mmu04514
1500	NK	MAIT_CD8	H2-Q6	Cd8b1	0.000515313	0	H2-Q6_CD8B1	H2-q6 - Cd8b1	MHC-I	Cell-Cell Contact	KEGG: mmu04514
1501	MAIT_CD8	MAIT_DPT	H2-Q6	Cd8b1	0.000103704	0	H2-Q6_CD8B1	H2-q6 - Cd8b1	MHC-I	Cell-Cell Contact	KEGG: mmu04514
1502	MAIT_DPT	MAIT_DPT	H2-Q6	Cd8b1	4.74446e-06	0	H2-Q6_CD8B1	H2-q6 - Cd8b1	MHC-I	Cell-Cell Contact	KEGG: mmu04514
1503	TRM_CD8	MAIT_DPT	H2-Q6	Cd8b1	2.63614e-05	0.04	H2-Q6_CD8B1	H2-q6 - Cd8b1	MHC-I	Cell-Cell Contact	KEGG: mmu04514
1504	TEFF_CD8	MAIT_DPT	H2-Q6	Cd8b1	4.21527e-05	0	H2-Q6_CD8B1	H2-q6 - Cd8b1	MHC-I	Cell-Cell Contact	KEGG: mmu04514
1505	TN_CD8	MAIT_DPT	H2-Q6	Cd8b1	3.13838e-05	0	H2-Q6_CD8B1	H2-q6 - Cd8b1	MHC-I	Cell-Cell Contact	KEGG: mmu04514
1506	TEX_CD8	MAIT_DPT	H2-Q6	Cd8b1	1.55738e-05	0.03	H2-Q6_CD8B1	H2-q6 - Cd8b1	MHC-I	Cell-Cell Contact	KEGG: mmu04514
1507	Treg_CD4	MAIT_DPT	H2-Q6	Cd8b1	2.58545e-05	0	H2-Q6_CD8B1	H2-q6 - Cd8b1	MHC-I	Cell-Cell Contact	KEGG: mmu04514
1508	Th17_CD4	MAIT_DPT	H2-Q6	Cd8b1	1.51387e-05	0	H2-Q6_CD8B1	H2-q6 - Cd8b1	MHC-I	Cell-Cell Contact	KEGG: mmu04514
1509	Tfh_CD4	MAIT_DPT	H2-Q6	Cd8b1	3.80841e-05	0	H2-Q6_CD8B1	H2-q6 - Cd8b1	MHC-I	Cell-Cell Contact	KEGG: mmu04514
1510	Proliferating_DPT	MAIT_DPT	H2-Q6	Cd8b1	2.23593e-05	0	H2-Q6_CD8B1	H2-q6 - Cd8b1	MHC-I	Cell-Cell Contact	KEGG: mmu04514
1511	NK	MAIT_DPT	H2-Q6	Cd8b1	1.3238e-05	0	H2-Q6_CD8B1	H2-q6 - Cd8b1	MHC-I	Cell-Cell Contact	KEGG: mmu04514
1512	MAIT_CD8	TRM_CD8	H2-Q6	Cd8b1	0.000998677	0	H2-Q6_CD8B1	H2-q6 - Cd8b1	MHC-I	Cell-Cell Contact	KEGG: mmu04514
1513	MAIT_DPT	TRM_CD8	H2-Q6	Cd8b1	4.56484e-05	0	H2-Q6_CD8B1	H2-q6 - Cd8b1	MHC-I	Cell-Cell Contact	KEGG: mmu04514
1514	TRM_CD8	TRM_CD8	H2-Q6	Cd8b1	0.00025405	0	H2-Q6_CD8B1	H2-q6 - Cd8b1	MHC-I	Cell-Cell Contact	KEGG: mmu04514
1515	TEFF_CD8	TRM_CD8	H2-Q6	Cd8b1	0.00040608	0	H2-Q6_CD8B1	H2-q6 - Cd8b1	MHC-I	Cell-Cell Contact	KEGG: mmu04514
1516	TN_CD8	TRM_CD8	H2-Q6	Cd8b1	0.000302276	0	H2-Q6_CD8B1	H2-q6 - Cd8b1	MHC-I	Cell-Cell Contact	KEGG: mmu04514
1517	TEX_CD8	TRM_CD8	H2-Q6	Cd8b1	0.000150061	0	H2-Q6_CD8B1	H2-q6 - Cd8b1	MHC-I	Cell-Cell Contact	KEGG: mmu04514
1518	Treg_CD4	TRM_CD8	H2-Q6	Cd8b1	0.000248762	0	H2-Q6_CD8B1	H2-q6 - Cd8b1	MHC-I	Cell-Cell Contact	KEGG: mmu04514
1519	Th17_CD4	TRM_CD8	H2-Q6	Cd8b1	0.000145763	0	H2-Q6_CD8B1	H2-q6 - Cd8b1	MHC-I	Cell-Cell Contact	KEGG: mmu04514
1520	Tfh_CD4	TRM_CD8	H2-Q6	Cd8b1	0.000366705	0	H2-Q6_CD8B1	H2-q6 - Cd8b1	MHC-I	Cell-Cell Contact	KEGG: mmu04514
1521	Proliferating_DPT	TRM_CD8	H2-Q6	Cd8b1	0.00021527	0	H2-Q6_CD8B1	H2-q6 - Cd8b1	MHC-I	Cell-Cell Contact	KEGG: mmu04514
1522	NK	TRM_CD8	H2-Q6	Cd8b1	0.000127361	0	H2-Q6_CD8B1	H2-q6 - Cd8b1	MHC-I	Cell-Cell Contact	KEGG: mmu04514
1523	MAIT_CD8	TEFF_CD8	H2-Q6	Cd8b1	0.00162251	0	H2-Q6_CD8B1	H2-q6 - Cd8b1	MHC-I	Cell-Cell Contact	KEGG: mmu04514
1524	MAIT_DPT	TEFF_CD8	H2-Q6	Cd8b1	7.38081e-05	0	H2-Q6_CD8B1	H2-q6 - Cd8b1	MHC-I	Cell-Cell Contact	KEGG: mmu04514
1525	TRM_CD8	TEFF_CD8	H2-Q6	Cd8b1	0.000414362	0	H2-Q6_CD8B1	H2-q6 - Cd8b1	MHC-I	Cell-Cell Contact	KEGG: mmu04514
1526	TEM_DPT	TEFF_CD8	H2-Q6	Cd8b1	0.000543085	0	H2-Q6_CD8B1	H2-q6 - Cd8b1	MHC-I	Cell-Cell Contact	KEGG: mmu04514
1527	TEFF_CD8	TEFF_CD8	H2-Q6	Cd8b1	0.000660996	0	H2-Q6_CD8B1	H2-q6 - Cd8b1	MHC-I	Cell-Cell Contact	KEGG: mmu04514
1528	TN_CD8	TEFF_CD8	H2-Q6	Cd8b1	0.000491494	0	H2-Q6_CD8B1	H2-q6 - Cd8b1	MHC-I	Cell-Cell Contact	KEGG: mmu04514
1529	TEX_CD8	TEFF_CD8	H2-Q6	Cd8b1	0.000244518	0	H2-Q6_CD8B1	H2-q6 - Cd8b1	MHC-I	Cell-Cell Contact	KEGG: mmu04514
1530	Treg_CD4	TEFF_CD8	H2-Q6	Cd8b1	0.000402267	0	H2-Q6_CD8B1	H2-q6 - Cd8b1	MHC-I	Cell-Cell Contact	KEGG: mmu04514
1531	Th1_CD4	TEFF_CD8	H2-Q6	Cd8b1	0.000609517	0.02	H2-Q6_CD8B1	H2-q6 - Cd8b1	MHC-I	Cell-Cell Contact	KEGG: mmu04514
1532	Th17_CD4	TEFF_CD8	H2-Q6	Cd8b1	0.000236611	0	H2-Q6_CD8B1	H2-q6 - Cd8b1	MHC-I	Cell-Cell Contact	KEGG: mmu04514
1533	Tfh_CD4	TEFF_CD8	H2-Q6	Cd8b1	0.000595342	0	H2-Q6_CD8B1	H2-q6 - Cd8b1	MHC-I	Cell-Cell Contact	KEGG: mmu04514
1534	Proliferating_DPT	TEFF_CD8	H2-Q6	Cd8b1	0.000349289	0	H2-Q6_CD8B1	H2-q6 - Cd8b1	MHC-I	Cell-Cell Contact	KEGG: mmu04514
1535	NK	TEFF_CD8	H2-Q6	Cd8b1	0.000205869	0	H2-Q6_CD8B1	H2-q6 - Cd8b1	MHC-I	Cell-Cell Contact	KEGG: mmu04514
1536	MAIT_CD8	TN_CD8	H2-Q6	Cd8b1	0.00129396	0	H2-Q6_CD8B1	H2-q6 - Cd8b1	MHC-I	Cell-Cell Contact	KEGG: mmu04514
1537	MAIT_DPT	TN_CD8	H2-Q6	Cd8b1	5.85801e-05	0	H2-Q6_CD8B1	H2-q6 - Cd8b1	MHC-I	Cell-Cell Contact	KEGG: mmu04514
1538	TRM_CD8	TN_CD8	H2-Q6	Cd8b1	0.000331765	0	H2-Q6_CD8B1	H2-q6 - Cd8b1	MHC-I	Cell-Cell Contact	KEGG: mmu04514
1539	TEM_DPT	TN_CD8	H2-Q6	Cd8b1	0.00043636	0	H2-Q6_CD8B1	H2-q6 - Cd8b1	MHC-I	Cell-Cell Contact	KEGG: mmu04514
1540	TEFF_CD8	TN_CD8	H2-Q6	Cd8b1	0.00052816	0	H2-Q6_CD8B1	H2-q6 - Cd8b1	MHC-I	Cell-Cell Contact	KEGG: mmu04514
1541	TCM_CD8	TN_CD8	H2-Q6	Cd8b1	0.000122795	0.02	H2-Q6_CD8B1	H2-q6 - Cd8b1	MHC-I	Cell-Cell Contact	KEGG: mmu04514
1542	TN_CD8	TN_CD8	H2-Q6	Cd8b1	0.000392291	0	H2-Q6_CD8B1	H2-q6 - Cd8b1	MHC-I	Cell-Cell Contact	KEGG: mmu04514
1543	TEX_CD8	TN_CD8	H2-Q6	Cd8b1	0.000195587	0	H2-Q6_CD8B1	H2-q6 - Cd8b1	MHC-I	Cell-Cell Contact	KEGG: mmu04514
1544	Treg_CD4	TN_CD8	H2-Q6	Cd8b1	0.000319309	0	H2-Q6_CD8B1	H2-q6 - Cd8b1	MHC-I	Cell-Cell Contact	KEGG: mmu04514
1545	Th1_CD4	TN_CD8	H2-Q6	Cd8b1	0.000490335	0	H2-Q6_CD8B1	H2-q6 - Cd8b1	MHC-I	Cell-Cell Contact	KEGG: mmu04514
1546	Th17_CD4	TN_CD8	H2-Q6	Cd8b1	0.000188534	0	H2-Q6_CD8B1	H2-q6 - Cd8b1	MHC-I	Cell-Cell Contact	KEGG: mmu04514
1547	Tfh_CD4	TN_CD8	H2-Q6	Cd8b1	0.000474444	0	H2-Q6_CD8B1	H2-q6 - Cd8b1	MHC-I	Cell-Cell Contact	KEGG: mmu04514
1548	Proliferating_DPT	TN_CD8	H2-Q6	Cd8b1	0.000278198	0	H2-Q6_CD8B1	H2-q6 - Cd8b1	MHC-I	Cell-Cell Contact	KEGG: mmu04514
1549	NK	TN_CD8	H2-Q6	Cd8b1	0.000163348	0	H2-Q6_CD8B1	H2-q6 - Cd8b1	MHC-I	Cell-Cell Contact	KEGG: mmu04514
1550	MAIT_CD8	TEX_CD8	H2-Q6	Cd8b1	0.000490202	0	H2-Q6_CD8B1	H2-q6 - Cd8b1	MHC-I	Cell-Cell Contact	KEGG: mmu04514
1551	MAIT_DPT	TEX_CD8	H2-Q6	Cd8b1	2.24733e-05	0	H2-Q6_CD8B1	H2-q6 - Cd8b1	MHC-I	Cell-Cell Contact	KEGG: mmu04514
1552	TRM_CD8	TEX_CD8	H2-Q6	Cd8b1	0.0001244	0.01	H2-Q6_CD8B1	H2-q6 - Cd8b1	MHC-I	Cell-Cell Contact	KEGG: mmu04514
1553	TEFF_CD8	TEX_CD8	H2-Q6	Cd8b1	0.000199091	0	H2-Q6_CD8B1	H2-q6 - Cd8b1	MHC-I	Cell-Cell Contact	KEGG: mmu04514
1554	TN_CD8	TEX_CD8	H2-Q6	Cd8b1	0.000148298	0	H2-Q6_CD8B1	H2-q6 - Cd8b1	MHC-I	Cell-Cell Contact	KEGG: mmu04514
1555	TEX_CD8	TEX_CD8	H2-Q6	Cd8b1	7.35233e-05	0.01	H2-Q6_CD8B1	H2-q6 - Cd8b1	MHC-I	Cell-Cell Contact	KEGG: mmu04514
1556	Treg_CD4	TEX_CD8	H2-Q6	Cd8b1	0.00012246	0	H2-Q6_CD8B1	H2-q6 - Cd8b1	MHC-I	Cell-Cell Contact	KEGG: mmu04514
1557	Th17_CD4	TEX_CD8	H2-Q6	Cd8b1	7.15864e-05	0	H2-Q6_CD8B1	H2-q6 - Cd8b1	MHC-I	Cell-Cell Contact	KEGG: mmu04514
1558	Tfh_CD4	TEX_CD8	H2-Q6	Cd8b1	0.000180077	0	H2-Q6_CD8B1	H2-q6 - Cd8b1	MHC-I	Cell-Cell Contact	KEGG: mmu04514
1559	Proliferating_DPT	TEX_CD8	H2-Q6	Cd8b1	0.00010575	0	H2-Q6_CD8B1	H2-q6 - Cd8b1	MHC-I	Cell-Cell Contact	KEGG: mmu04514
1560	NK	TEX_CD8	H2-Q6	Cd8b1	6.27129e-05	0	H2-Q6_CD8B1	H2-q6 - Cd8b1	MHC-I	Cell-Cell Contact	KEGG: mmu04514
1561	MAIT_CD8	Proliferating_DPT	H2-Q6	Cd8b1	0.000424825	0	H2-Q6_CD8B1	H2-q6 - Cd8b1	MHC-I	Cell-Cell Contact	KEGG: mmu04514
1562	MAIT_DPT	Proliferating_DPT	H2-Q6	Cd8b1	1.95784e-05	0	H2-Q6_CD8B1	H2-q6 - Cd8b1	MHC-I	Cell-Cell Contact	KEGG: mmu04514
1563	TEFF_CD8	Proliferating_DPT	H2-Q6	Cd8b1	0.000172184	0.03	H2-Q6_CD8B1	H2-q6 - Cd8b1	MHC-I	Cell-Cell Contact	KEGG: mmu04514
1564	TN_CD8	Proliferating_DPT	H2-Q6	Cd8b1	0.000128406	0.01	H2-Q6_CD8B1	H2-q6 - Cd8b1	MHC-I	Cell-Cell Contact	KEGG: mmu04514
1565	Treg_CD4	Proliferating_DPT	H2-Q6	Cd8b1	0.000106672	0	H2-Q6_CD8B1	H2-q6 - Cd8b1	MHC-I	Cell-Cell Contact	KEGG: mmu04514
1566	Th17_CD4	Proliferating_DPT	H2-Q6	Cd8b1	6.20974e-05	0	H2-Q6_CD8B1	H2-q6 - Cd8b1	MHC-I	Cell-Cell Contact	KEGG: mmu04514
1567	Tfh_CD4	Proliferating_DPT	H2-Q6	Cd8b1	0.000156183	0	H2-Q6_CD8B1	H2-q6 - Cd8b1	MHC-I	Cell-Cell Contact	KEGG: mmu04514
1568	Proliferating_DPT	Proliferating_DPT	H2-Q6	Cd8b1	9.17751e-05	0	H2-Q6_CD8B1	H2-q6 - Cd8b1	MHC-I	Cell-Cell Contact	KEGG: mmu04514
1569	NK	Proliferating_DPT	H2-Q6	Cd8b1	5.46518e-05	0	H2-Q6_CD8B1	H2-q6 - Cd8b1	MHC-I	Cell-Cell Contact	KEGG: mmu04514
1570	MAIT_CD8	MAIT_CD8	H2-D1	Cd8b1	0.0100041	0	H2-D1_CD8B1	H2-d1 - Cd8b1	MHC-I	Cell-Cell Contact	KEGG: mmu04514
1571	MAIT_DPT	MAIT_CD8	H2-D1	Cd8b1	0.000364076	0	H2-D1_CD8B1	H2-d1 - Cd8b1	MHC-I	Cell-Cell Contact	KEGG: mmu04514
1572	TRM_CD8	MAIT_CD8	H2-D1	Cd8b1	0.00300968	0	H2-D1_CD8B1	H2-d1 - Cd8b1	MHC-I	Cell-Cell Contact	KEGG: mmu04514
1573	TEM_DPT	MAIT_CD8	H2-D1	Cd8b1	0.00519905	0	H2-D1_CD8B1	H2-d1 - Cd8b1	MHC-I	Cell-Cell Contact	KEGG: mmu04514
1574	TEFF_CD8	MAIT_CD8	H2-D1	Cd8b1	0.00442658	0	H2-D1_CD8B1	H2-d1 - Cd8b1	MHC-I	Cell-Cell Contact	KEGG: mmu04514
1575	TCM_CD8	MAIT_CD8	H2-D1	Cd8b1	0.00157501	0	H2-D1_CD8B1	H2-d1 - Cd8b1	MHC-I	Cell-Cell Contact	KEGG: mmu04514
1576	TN_CD8	MAIT_CD8	H2-D1	Cd8b1	0.0030287	0	H2-D1_CD8B1	H2-d1 - Cd8b1	MHC-I	Cell-Cell Contact	KEGG: mmu04514
1577	TEX_CD8	MAIT_CD8	H2-D1	Cd8b1	0.0017155	0	H2-D1_CD8B1	H2-d1 - Cd8b1	MHC-I	Cell-Cell Contact	KEGG: mmu04514
1578	Treg_CD4	MAIT_CD8	H2-D1	Cd8b1	0.00208091	0	H2-D1_CD8B1	H2-d1 - Cd8b1	MHC-I	Cell-Cell Contact	KEGG: mmu04514
1579	Th1_CD4	MAIT_CD8	H2-D1	Cd8b1	0.00783761	0	H2-D1_CD8B1	H2-d1 - Cd8b1	MHC-I	Cell-Cell Contact	KEGG: mmu04514
1580	Th17_CD4	MAIT_CD8	H2-D1	Cd8b1	0.00138413	0	H2-D1_CD8B1	H2-d1 - Cd8b1	MHC-I	Cell-Cell Contact	KEGG: mmu04514
1581	Tfh_CD4	MAIT_CD8	H2-D1	Cd8b1	0.00350119	0	H2-D1_CD8B1	H2-d1 - Cd8b1	MHC-I	Cell-Cell Contact	KEGG: mmu04514
1582	Proliferating_DPT	MAIT_CD8	H2-D1	Cd8b1	0.0019436	0	H2-D1_CD8B1	H2-d1 - Cd8b1	MHC-I	Cell-Cell Contact	KEGG: mmu04514
1583	NK	MAIT_CD8	H2-D1	Cd8b1	0.0010237	0	H2-D1_CD8B1	H2-d1 - Cd8b1	MHC-I	Cell-Cell Contact	KEGG: mmu04514
1584	DC	MAIT_CD8	H2-D1	Cd8b1	0.00307569	0	H2-D1_CD8B1	H2-d1 - Cd8b1	MHC-I	Cell-Cell Contact	KEGG: mmu04514
1585	Marcophage	MAIT_CD8	H2-D1	Cd8b1	0.00267688	0	H2-D1_CD8B1	H2-d1 - Cd8b1	MHC-I	Cell-Cell Contact	KEGG: mmu04514
1586	MAIT_CD8	MAIT_DPT	H2-D1	Cd8b1	0.000269251	0	H2-D1_CD8B1	H2-d1 - Cd8b1	MHC-I	Cell-Cell Contact	KEGG: mmu04514
1587	MAIT_DPT	MAIT_DPT	H2-D1	Cd8b1	9.82191e-06	0	H2-D1_CD8B1	H2-d1 - Cd8b1	MHC-I	Cell-Cell Contact	KEGG: mmu04514
1588	TRM_CD8	MAIT_DPT	H2-D1	Cd8b1	8.02617e-05	0.04	H2-D1_CD8B1	H2-d1 - Cd8b1	MHC-I	Cell-Cell Contact	KEGG: mmu04514
1589	TEFF_CD8	MAIT_DPT	H2-D1	Cd8b1	0.000118723	0	H2-D1_CD8B1	H2-d1 - Cd8b1	MHC-I	Cell-Cell Contact	KEGG: mmu04514
1590	TN_CD8	MAIT_DPT	H2-D1	Cd8b1	8.1121e-05	0.01	H2-D1_CD8B1	H2-d1 - Cd8b1	MHC-I	Cell-Cell Contact	KEGG: mmu04514
1591	TEX_CD8	MAIT_DPT	H2-D1	Cd8b1	4.58999e-05	0	H2-D1_CD8B1	H2-d1 - Cd8b1	MHC-I	Cell-Cell Contact	KEGG: mmu04514
1592	Treg_CD4	MAIT_DPT	H2-D1	Cd8b1	5.63889e-05	0	H2-D1_CD8B1	H2-d1 - Cd8b1	MHC-I	Cell-Cell Contact	KEGG: mmu04514
1593	Th1_CD4	MAIT_DPT	H2-D1	Cd8b1	0.000211772	0	H2-D1_CD8B1	H2-d1 - Cd8b1	MHC-I	Cell-Cell Contact	KEGG: mmu04514
1594	Th17_CD4	MAIT_DPT	H2-D1	Cd8b1	3.72397e-05	0	H2-D1_CD8B1	H2-d1 - Cd8b1	MHC-I	Cell-Cell Contact	KEGG: mmu04514
1595	Tfh_CD4	MAIT_DPT	H2-D1	Cd8b1	9.41716e-05	0	H2-D1_CD8B1	H2-d1 - Cd8b1	MHC-I	Cell-Cell Contact	KEGG: mmu04514
1596	Proliferating_DPT	MAIT_DPT	H2-D1	Cd8b1	5.21548e-05	0	H2-D1_CD8B1	H2-d1 - Cd8b1	MHC-I	Cell-Cell Contact	KEGG: mmu04514
1597	NK	MAIT_DPT	H2-D1	Cd8b1	2.76777e-05	0	H2-D1_CD8B1	H2-d1 - Cd8b1	MHC-I	Cell-Cell Contact	KEGG: mmu04514
1598	DC	MAIT_DPT	H2-D1	Cd8b1	8.25016e-05	0	H2-D1_CD8B1	H2-d1 - Cd8b1	MHC-I	Cell-Cell Contact	KEGG: mmu04514
1599	Marcophage	MAIT_DPT	H2-D1	Cd8b1	7.25166e-05	0	H2-D1_CD8B1	H2-d1 - Cd8b1	MHC-I	Cell-Cell Contact	KEGG: mmu04514
1600	MAIT_CD8	TRM_CD8	H2-D1	Cd8b1	0.00257992	0	H2-D1_CD8B1	H2-d1 - Cd8b1	MHC-I	Cell-Cell Contact	KEGG: mmu04514
1601	MAIT_DPT	TRM_CD8	H2-D1	Cd8b1	9.40922e-05	0	H2-D1_CD8B1	H2-d1 - Cd8b1	MHC-I	Cell-Cell Contact	KEGG: mmu04514
1602	TRM_CD8	TRM_CD8	H2-D1	Cd8b1	0.000769683	0	H2-D1_CD8B1	H2-d1 - Cd8b1	MHC-I	Cell-Cell Contact	KEGG: mmu04514
1603	TEM_DPT	TRM_CD8	H2-D1	Cd8b1	0.00132647	0	H2-D1_CD8B1	H2-d1 - Cd8b1	MHC-I	Cell-Cell Contact	KEGG: mmu04514
1604	TEFF_CD8	TRM_CD8	H2-D1	Cd8b1	0.00113794	0	H2-D1_CD8B1	H2-d1 - Cd8b1	MHC-I	Cell-Cell Contact	KEGG: mmu04514
1605	TCM_CD8	TRM_CD8	H2-D1	Cd8b1	0.000400285	0	H2-D1_CD8B1	H2-d1 - Cd8b1	MHC-I	Cell-Cell Contact	KEGG: mmu04514
1606	TN_CD8	TRM_CD8	H2-D1	Cd8b1	0.000777624	0	H2-D1_CD8B1	H2-d1 - Cd8b1	MHC-I	Cell-Cell Contact	KEGG: mmu04514
1607	TEX_CD8	TRM_CD8	H2-D1	Cd8b1	0.000440036	0	H2-D1_CD8B1	H2-d1 - Cd8b1	MHC-I	Cell-Cell Contact	KEGG: mmu04514
1608	Treg_CD4	TRM_CD8	H2-D1	Cd8b1	0.00053998	0	H2-D1_CD8B1	H2-d1 - Cd8b1	MHC-I	Cell-Cell Contact	KEGG: mmu04514
1609	Th1_CD4	TRM_CD8	H2-D1	Cd8b1	0.00202846	0	H2-D1_CD8B1	H2-d1 - Cd8b1	MHC-I	Cell-Cell Contact	KEGG: mmu04514
1610	Th17_CD4	TRM_CD8	H2-D1	Cd8b1	0.000356837	0	H2-D1_CD8B1	H2-d1 - Cd8b1	MHC-I	Cell-Cell Contact	KEGG: mmu04514
1611	Tfh_CD4	TRM_CD8	H2-D1	Cd8b1	0.000902389	0	H2-D1_CD8B1	H2-d1 - Cd8b1	MHC-I	Cell-Cell Contact	KEGG: mmu04514
1612	Proliferating_DPT	TRM_CD8	H2-D1	Cd8b1	0.000499872	0	H2-D1_CD8B1	H2-d1 - Cd8b1	MHC-I	Cell-Cell Contact	KEGG: mmu04514
1613	NK	TRM_CD8	H2-D1	Cd8b1	0.000265096	0	H2-D1_CD8B1	H2-d1 - Cd8b1	MHC-I	Cell-Cell Contact	KEGG: mmu04514
1614	DC	TRM_CD8	H2-D1	Cd8b1	0.000790755	0	H2-D1_CD8B1	H2-d1 - Cd8b1	MHC-I	Cell-Cell Contact	KEGG: mmu04514
1615	Marcophage	TRM_CD8	H2-D1	Cd8b1	0.000694438	0	H2-D1_CD8B1	H2-d1 - Cd8b1	MHC-I	Cell-Cell Contact	KEGG: mmu04514
1616	MAIT_CD8	TEFF_CD8	H2-D1	Cd8b1	0.00408263	0	H2-D1_CD8B1	H2-d1 - Cd8b1	MHC-I	Cell-Cell Contact	KEGG: mmu04514
1617	MAIT_DPT	TEFF_CD8	H2-D1	Cd8b1	0.000148736	0	H2-D1_CD8B1	H2-d1 - Cd8b1	MHC-I	Cell-Cell Contact	KEGG: mmu04514
1618	TRM_CD8	TEFF_CD8	H2-D1	Cd8b1	0.00122314	0	H2-D1_CD8B1	H2-d1 - Cd8b1	MHC-I	Cell-Cell Contact	KEGG: mmu04514
1619	TEM_DPT	TEFF_CD8	H2-D1	Cd8b1	0.00211045	0	H2-D1_CD8B1	H2-d1 - Cd8b1	MHC-I	Cell-Cell Contact	KEGG: mmu04514
1620	TEFF_CD8	TEFF_CD8	H2-D1	Cd8b1	0.00180363	0	H2-D1_CD8B1	H2-d1 - Cd8b1	MHC-I	Cell-Cell Contact	KEGG: mmu04514
1621	TCM_CD8	TEFF_CD8	H2-D1	Cd8b1	0.000638105	0	H2-D1_CD8B1	H2-d1 - Cd8b1	MHC-I	Cell-Cell Contact	KEGG: mmu04514
1622	TN_CD8	TEFF_CD8	H2-D1	Cd8b1	0.0012333	0	H2-D1_CD8B1	H2-d1 - Cd8b1	MHC-I	Cell-Cell Contact	KEGG: mmu04514
1623	TEX_CD8	TEFF_CD8	H2-D1	Cd8b1	0.000698227	0	H2-D1_CD8B1	H2-d1 - Cd8b1	MHC-I	Cell-Cell Contact	KEGG: mmu04514
1624	Treg_CD4	TEFF_CD8	H2-D1	Cd8b1	0.00085182	0	H2-D1_CD8B1	H2-d1 - Cd8b1	MHC-I	Cell-Cell Contact	KEGG: mmu04514
1625	Th1_CD4	TEFF_CD8	H2-D1	Cd8b1	0.00320416	0	H2-D1_CD8B1	H2-d1 - Cd8b1	MHC-I	Cell-Cell Contact	KEGG: mmu04514
1626	Th17_CD4	TEFF_CD8	H2-D1	Cd8b1	0.000564769	0	H2-D1_CD8B1	H2-d1 - Cd8b1	MHC-I	Cell-Cell Contact	KEGG: mmu04514
1627	Tfh_CD4	TEFF_CD8	H2-D1	Cd8b1	0.00142841	0	H2-D1_CD8B1	H2-d1 - Cd8b1	MHC-I	Cell-Cell Contact	KEGG: mmu04514
1628	Proliferating_DPT	TEFF_CD8	H2-D1	Cd8b1	0.00079211	0	H2-D1_CD8B1	H2-d1 - Cd8b1	MHC-I	Cell-Cell Contact	KEGG: mmu04514
1629	NK	TEFF_CD8	H2-D1	Cd8b1	0.000418626	0	H2-D1_CD8B1	H2-d1 - Cd8b1	MHC-I	Cell-Cell Contact	KEGG: mmu04514
1630	DC	TEFF_CD8	H2-D1	Cd8b1	0.00125327	0	H2-D1_CD8B1	H2-d1 - Cd8b1	MHC-I	Cell-Cell Contact	KEGG: mmu04514
1631	Marcophage	TEFF_CD8	H2-D1	Cd8b1	0.00109563	0	H2-D1_CD8B1	H2-d1 - Cd8b1	MHC-I	Cell-Cell Contact	KEGG: mmu04514
1632	MAIT_CD8	TN_CD8	H2-D1	Cd8b1	0.00317296	0	H2-D1_CD8B1	H2-d1 - Cd8b1	MHC-I	Cell-Cell Contact	KEGG: mmu04514
1633	MAIT_DPT	TN_CD8	H2-D1	Cd8b1	0.000115475	0	H2-D1_CD8B1	H2-d1 - Cd8b1	MHC-I	Cell-Cell Contact	KEGG: mmu04514
1634	TRM_CD8	TN_CD8	H2-D1	Cd8b1	0.000954461	0	H2-D1_CD8B1	H2-d1 - Cd8b1	MHC-I	Cell-Cell Contact	KEGG: mmu04514
1635	TEM_DPT	TN_CD8	H2-D1	Cd8b1	0.00164873	0	H2-D1_CD8B1	H2-d1 - Cd8b1	MHC-I	Cell-Cell Contact	KEGG: mmu04514
1636	TEFF_CD8	TN_CD8	H2-D1	Cd8b1	0.0014039	0	H2-D1_CD8B1	H2-d1 - Cd8b1	MHC-I	Cell-Cell Contact	KEGG: mmu04514
1637	TCM_CD8	TN_CD8	H2-D1	Cd8b1	0.000499443	0	H2-D1_CD8B1	H2-d1 - Cd8b1	MHC-I	Cell-Cell Contact	KEGG: mmu04514
1638	TN_CD8	TN_CD8	H2-D1	Cd8b1	0.000960543	0	H2-D1_CD8B1	H2-d1 - Cd8b1	MHC-I	Cell-Cell Contact	KEGG: mmu04514
1639	TEX_CD8	TN_CD8	H2-D1	Cd8b1	0.00054406	0	H2-D1_CD8B1	H2-d1 - Cd8b1	MHC-I	Cell-Cell Contact	KEGG: mmu04514
1640	Treg_CD4	TN_CD8	H2-D1	Cd8b1	0.000660044	0	H2-D1_CD8B1	H2-d1 - Cd8b1	MHC-I	Cell-Cell Contact	KEGG: mmu04514
1641	Th1_CD4	TN_CD8	H2-D1	Cd8b1	0.00248593	0	H2-D1_CD8B1	H2-d1 - Cd8b1	MHC-I	Cell-Cell Contact	KEGG: mmu04514
1642	Th17_CD4	TN_CD8	H2-D1	Cd8b1	0.000438995	0	H2-D1_CD8B1	H2-d1 - Cd8b1	MHC-I	Cell-Cell Contact	KEGG: mmu04514
1643	Tfh_CD4	TN_CD8	H2-D1	Cd8b1	0.00111045	0	H2-D1_CD8B1	H2-d1 - Cd8b1	MHC-I	Cell-Cell Contact	KEGG: mmu04514
1644	Proliferating_DPT	TN_CD8	H2-D1	Cd8b1	0.00061642	0	H2-D1_CD8B1	H2-d1 - Cd8b1	MHC-I	Cell-Cell Contact	KEGG: mmu04514
1645	NK	TN_CD8	H2-D1	Cd8b1	0.0003247	0	H2-D1_CD8B1	H2-d1 - Cd8b1	MHC-I	Cell-Cell Contact	KEGG: mmu04514
1646	DC	TN_CD8	H2-D1	Cd8b1	0.000975463	0	H2-D1_CD8B1	H2-d1 - Cd8b1	MHC-I	Cell-Cell Contact	KEGG: mmu04514
1647	Marcophage	TN_CD8	H2-D1	Cd8b1	0.000849076	0	H2-D1_CD8B1	H2-d1 - Cd8b1	MHC-I	Cell-Cell Contact	KEGG: mmu04514
1648	MAIT_CD8	TEX_CD8	H2-D1	Cd8b1	0.00128757	0	H2-D1_CD8B1	H2-d1 - Cd8b1	MHC-I	Cell-Cell Contact	KEGG: mmu04514
1649	MAIT_DPT	TEX_CD8	H2-D1	Cd8b1	4.69919e-05	0	H2-D1_CD8B1	H2-d1 - Cd8b1	MHC-I	Cell-Cell Contact	KEGG: mmu04514
1650	TRM_CD8	TEX_CD8	H2-D1	Cd8b1	0.000383089	0	H2-D1_CD8B1	H2-d1 - Cd8b1	MHC-I	Cell-Cell Contact	KEGG: mmu04514
1651	TEM_DPT	TEX_CD8	H2-D1	Cd8b1	0.000659719	0.01	H2-D1_CD8B1	H2-d1 - Cd8b1	MHC-I	Cell-Cell Contact	KEGG: mmu04514
1652	TEFF_CD8	TEX_CD8	H2-D1	Cd8b1	0.000567329	0	H2-D1_CD8B1	H2-d1 - Cd8b1	MHC-I	Cell-Cell Contact	KEGG: mmu04514
1653	TN_CD8	TEX_CD8	H2-D1	Cd8b1	0.000387537	0	H2-D1_CD8B1	H2-d1 - Cd8b1	MHC-I	Cell-Cell Contact	KEGG: mmu04514
1654	TEX_CD8	TEX_CD8	H2-D1	Cd8b1	0.000219228	0	H2-D1_CD8B1	H2-d1 - Cd8b1	MHC-I	Cell-Cell Contact	KEGG: mmu04514
1655	Treg_CD4	TEX_CD8	H2-D1	Cd8b1	0.000270038	0	H2-D1_CD8B1	H2-d1 - Cd8b1	MHC-I	Cell-Cell Contact	KEGG: mmu04514
1656	Th1_CD4	TEX_CD8	H2-D1	Cd8b1	0.00101353	0	H2-D1_CD8B1	H2-d1 - Cd8b1	MHC-I	Cell-Cell Contact	KEGG: mmu04514
1657	Th17_CD4	TEX_CD8	H2-D1	Cd8b1	0.00017807	0	H2-D1_CD8B1	H2-d1 - Cd8b1	MHC-I	Cell-Cell Contact	KEGG: mmu04514
1658	Tfh_CD4	TEX_CD8	H2-D1	Cd8b1	0.000450275	0	H2-D1_CD8B1	H2-d1 - Cd8b1	MHC-I	Cell-Cell Contact	KEGG: mmu04514
1659	Proliferating_DPT	TEX_CD8	H2-D1	Cd8b1	0.000249254	0	H2-D1_CD8B1	H2-d1 - Cd8b1	MHC-I	Cell-Cell Contact	KEGG: mmu04514
1660	NK	TEX_CD8	H2-D1	Cd8b1	0.000132481	0	H2-D1_CD8B1	H2-d1 - Cd8b1	MHC-I	Cell-Cell Contact	KEGG: mmu04514
1661	DC	TEX_CD8	H2-D1	Cd8b1	0.000394253	0	H2-D1_CD8B1	H2-d1 - Cd8b1	MHC-I	Cell-Cell Contact	KEGG: mmu04514
1662	Marcophage	TEX_CD8	H2-D1	Cd8b1	0.000347249	0	H2-D1_CD8B1	H2-d1 - Cd8b1	MHC-I	Cell-Cell Contact	KEGG: mmu04514
1663	Treg_CD4	Proliferating_DPT	H2-D1	Cd8b1	0.000242013	0	H2-D1_CD8B1	H2-d1 - Cd8b1	MHC-I	Cell-Cell Contact	KEGG: mmu04514
1664	Th1_CD4	Proliferating_DPT	H2-D1	Cd8b1	0.000906901	0.04	H2-D1_CD8B1	H2-d1 - Cd8b1	MHC-I	Cell-Cell Contact	KEGG: mmu04514
1665	NK	Proliferating_DPT	H2-D1	Cd8b1	0.000118584	0.03	H2-D1_CD8B1	H2-d1 - Cd8b1	MHC-I	Cell-Cell Contact	KEGG: mmu04514
1666	Marcophage	Proliferating_DPT	H2-D1	Cd8b1	0.000311159	0	H2-D1_CD8B1	H2-d1 - Cd8b1	MHC-I	Cell-Cell Contact	KEGG: mmu04514
1667	MAIT_CD8	MAIT_CD8	H2-K1	Cd8b1	0.00980687	0	H2-K1_CD8B1	H2-k1 - Cd8b1	MHC-I	Cell-Cell Contact	KEGG: mmu04514
1668	MAIT_DPT	MAIT_CD8	H2-K1	Cd8b1	0.000355084	0	H2-K1_CD8B1	H2-k1 - Cd8b1	MHC-I	Cell-Cell Contact	KEGG: mmu04514
1669	TRM_CD8	MAIT_CD8	H2-K1	Cd8b1	0.00286103	0	H2-K1_CD8B1	H2-k1 - Cd8b1	MHC-I	Cell-Cell Contact	KEGG: mmu04514
1670	TEM_DPT	MAIT_CD8	H2-K1	Cd8b1	0.00555654	0	H2-K1_CD8B1	H2-k1 - Cd8b1	MHC-I	Cell-Cell Contact	KEGG: mmu04514
1671	TEFF_CD8	MAIT_CD8	H2-K1	Cd8b1	0.00420327	0	H2-K1_CD8B1	H2-k1 - Cd8b1	MHC-I	Cell-Cell Contact	KEGG: mmu04514
1672	TCM_CD8	MAIT_CD8	H2-K1	Cd8b1	0.00160135	0	H2-K1_CD8B1	H2-k1 - Cd8b1	MHC-I	Cell-Cell Contact	KEGG: mmu04514
1673	TN_CD8	MAIT_CD8	H2-K1	Cd8b1	0.00302553	0	H2-K1_CD8B1	H2-k1 - Cd8b1	MHC-I	Cell-Cell Contact	KEGG: mmu04514
1674	TEX_CD8	MAIT_CD8	H2-K1	Cd8b1	0.00175064	0	H2-K1_CD8B1	H2-k1 - Cd8b1	MHC-I	Cell-Cell Contact	KEGG: mmu04514
1675	Treg_CD4	MAIT_CD8	H2-K1	Cd8b1	0.00207456	0	H2-K1_CD8B1	H2-k1 - Cd8b1	MHC-I	Cell-Cell Contact	KEGG: mmu04514
1676	Th1_CD4	MAIT_CD8	H2-K1	Cd8b1	0.00788455	0	H2-K1_CD8B1	H2-k1 - Cd8b1	MHC-I	Cell-Cell Contact	KEGG: mmu04514
1677	Th17_CD4	MAIT_CD8	H2-K1	Cd8b1	0.00138021	0	H2-K1_CD8B1	H2-k1 - Cd8b1	MHC-I	Cell-Cell Contact	KEGG: mmu04514
1678	Tfh_CD4	MAIT_CD8	H2-K1	Cd8b1	0.00356122	0	H2-K1_CD8B1	H2-k1 - Cd8b1	MHC-I	Cell-Cell Contact	KEGG: mmu04514
1679	Proliferating_DPT	MAIT_CD8	H2-K1	Cd8b1	0.00185481	0	H2-K1_CD8B1	H2-k1 - Cd8b1	MHC-I	Cell-Cell Contact	KEGG: mmu04514
1680	NK	MAIT_CD8	H2-K1	Cd8b1	0.00100412	0	H2-K1_CD8B1	H2-k1 - Cd8b1	MHC-I	Cell-Cell Contact	KEGG: mmu04514
1681	DC	MAIT_CD8	H2-K1	Cd8b1	0.00273206	0	H2-K1_CD8B1	H2-k1 - Cd8b1	MHC-I	Cell-Cell Contact	KEGG: mmu04514
1682	Marcophage	MAIT_CD8	H2-K1	Cd8b1	0.00229979	0	H2-K1_CD8B1	H2-k1 - Cd8b1	MHC-I	Cell-Cell Contact	KEGG: mmu04514
1683	MAIT_CD8	MAIT_DPT	H2-K1	Cd8b1	0.000263419	0	H2-K1_CD8B1	H2-k1 - Cd8b1	MHC-I	Cell-Cell Contact	KEGG: mmu04514
1684	MAIT_DPT	MAIT_DPT	H2-K1	Cd8b1	9.55497e-06	0	H2-K1_CD8B1	H2-k1 - Cd8b1	MHC-I	Cell-Cell Contact	KEGG: mmu04514
1685	TEM_DPT	MAIT_DPT	H2-K1	Cd8b1	0.000148698	0	H2-K1_CD8B1	H2-k1 - Cd8b1	MHC-I	Cell-Cell Contact	KEGG: mmu04514
1686	TEFF_CD8	MAIT_DPT	H2-K1	Cd8b1	0.000112186	0.01	H2-K1_CD8B1	H2-k1 - Cd8b1	MHC-I	Cell-Cell Contact	KEGG: mmu04514
1687	TN_CD8	MAIT_DPT	H2-K1	Cd8b1	8.10281e-05	0	H2-K1_CD8B1	H2-k1 - Cd8b1	MHC-I	Cell-Cell Contact	KEGG: mmu04514
1688	TEX_CD8	MAIT_DPT	H2-K1	Cd8b1	4.69305e-05	0	H2-K1_CD8B1	H2-k1 - Cd8b1	MHC-I	Cell-Cell Contact	KEGG: mmu04514
1689	Treg_CD4	MAIT_DPT	H2-K1	Cd8b1	5.61981e-05	0	H2-K1_CD8B1	H2-k1 - Cd8b1	MHC-I	Cell-Cell Contact	KEGG: mmu04514
1690	Th1_CD4	MAIT_DPT	H2-K1	Cd8b1	0.000213174	0	H2-K1_CD8B1	H2-k1 - Cd8b1	MHC-I	Cell-Cell Contact	KEGG: mmu04514
1691	Th17_CD4	MAIT_DPT	H2-K1	Cd8b1	3.71238e-05	0	H2-K1_CD8B1	H2-k1 - Cd8b1	MHC-I	Cell-Cell Contact	KEGG: mmu04514
1692	Tfh_CD4	MAIT_DPT	H2-K1	Cd8b1	9.59506e-05	0	H2-K1_CD8B1	H2-k1 - Cd8b1	MHC-I	Cell-Cell Contact	KEGG: mmu04514
1693	Proliferating_DPT	MAIT_DPT	H2-K1	Cd8b1	4.95519e-05	0.01	H2-K1_CD8B1	H2-k1 - Cd8b1	MHC-I	Cell-Cell Contact	KEGG: mmu04514
1694	NK	MAIT_DPT	H2-K1	Cd8b1	2.70935e-05	0	H2-K1_CD8B1	H2-k1 - Cd8b1	MHC-I	Cell-Cell Contact	KEGG: mmu04514
1695	Marcophage	MAIT_DPT	H2-K1	Cd8b1	6.13693e-05	0.03	H2-K1_CD8B1	H2-k1 - Cd8b1	MHC-I	Cell-Cell Contact	KEGG: mmu04514
1696	MAIT_CD8	TRM_CD8	H2-K1	Cd8b1	0.00252449	0	H2-K1_CD8B1	H2-k1 - Cd8b1	MHC-I	Cell-Cell Contact	KEGG: mmu04514
1697	MAIT_DPT	TRM_CD8	H2-K1	Cd8b1	9.15558e-05	0	H2-K1_CD8B1	H2-k1 - Cd8b1	MHC-I	Cell-Cell Contact	KEGG: mmu04514
1698	TRM_CD8	TRM_CD8	H2-K1	Cd8b1	0.000728697	0	H2-K1_CD8B1	H2-k1 - Cd8b1	MHC-I	Cell-Cell Contact	KEGG: mmu04514
1699	TEM_DPT	TRM_CD8	H2-K1	Cd8b1	0.00142552	0	H2-K1_CD8B1	H2-k1 - Cd8b1	MHC-I	Cell-Cell Contact	KEGG: mmu04514
1700	TEFF_CD8	TRM_CD8	H2-K1	Cd8b1	0.00107575	0	H2-K1_CD8B1	H2-k1 - Cd8b1	MHC-I	Cell-Cell Contact	KEGG: mmu04514
1701	TCM_CD8	TRM_CD8	H2-K1	Cd8b1	0.000407497	0	H2-K1_CD8B1	H2-k1 - Cd8b1	MHC-I	Cell-Cell Contact	KEGG: mmu04514
1702	TN_CD8	TRM_CD8	H2-K1	Cd8b1	0.00077674	0	H2-K1_CD8B1	H2-k1 - Cd8b1	MHC-I	Cell-Cell Contact	KEGG: mmu04514
1703	TEX_CD8	TRM_CD8	H2-K1	Cd8b1	0.000449839	0	H2-K1_CD8B1	H2-k1 - Cd8b1	MHC-I	Cell-Cell Contact	KEGG: mmu04514
1704	Treg_CD4	TRM_CD8	H2-K1	Cd8b1	0.000538169	0	H2-K1_CD8B1	H2-k1 - Cd8b1	MHC-I	Cell-Cell Contact	KEGG: mmu04514
1705	Th1_CD4	TRM_CD8	H2-K1	Cd8b1	0.00204177	0	H2-K1_CD8B1	H2-k1 - Cd8b1	MHC-I	Cell-Cell Contact	KEGG: mmu04514
1706	Th17_CD4	TRM_CD8	H2-K1	Cd8b1	0.000355734	0	H2-K1_CD8B1	H2-k1 - Cd8b1	MHC-I	Cell-Cell Contact	KEGG: mmu04514
1707	Tfh_CD4	TRM_CD8	H2-K1	Cd8b1	0.000919295	0	H2-K1_CD8B1	H2-k1 - Cd8b1	MHC-I	Cell-Cell Contact	KEGG: mmu04514
1708	Proliferating_DPT	TRM_CD8	H2-K1	Cd8b1	0.000475112	0	H2-K1_CD8B1	H2-k1 - Cd8b1	MHC-I	Cell-Cell Contact	KEGG: mmu04514
1709	NK	TRM_CD8	H2-K1	Cd8b1	0.000259547	0	H2-K1_CD8B1	H2-k1 - Cd8b1	MHC-I	Cell-Cell Contact	KEGG: mmu04514
1710	DC	TRM_CD8	H2-K1	Cd8b1	0.000695545	0	H2-K1_CD8B1	H2-k1 - Cd8b1	MHC-I	Cell-Cell Contact	KEGG: mmu04514
1711	Marcophage	TRM_CD8	H2-K1	Cd8b1	0.000588479	0	H2-K1_CD8B1	H2-k1 - Cd8b1	MHC-I	Cell-Cell Contact	KEGG: mmu04514
1712	MAIT_CD8	TEFF_CD8	H2-K1	Cd8b1	0.00399855	0	H2-K1_CD8B1	H2-k1 - Cd8b1	MHC-I	Cell-Cell Contact	KEGG: mmu04514
1713	MAIT_DPT	TEFF_CD8	H2-K1	Cd8b1	0.000144896	0	H2-K1_CD8B1	H2-k1 - Cd8b1	MHC-I	Cell-Cell Contact	KEGG: mmu04514
1714	TRM_CD8	TEFF_CD8	H2-K1	Cd8b1	0.00116038	0	H2-K1_CD8B1	H2-k1 - Cd8b1	MHC-I	Cell-Cell Contact	KEGG: mmu04514
1715	TEM_DPT	TEFF_CD8	H2-K1	Cd8b1	0.00226176	0	H2-K1_CD8B1	H2-k1 - Cd8b1	MHC-I	Cell-Cell Contact	KEGG: mmu04514
1716	TEFF_CD8	TEFF_CD8	H2-K1	Cd8b1	0.00170887	0	H2-K1_CD8B1	H2-k1 - Cd8b1	MHC-I	Cell-Cell Contact	KEGG: mmu04514
1717	TCM_CD8	TEFF_CD8	H2-K1	Cd8b1	0.000649188	0	H2-K1_CD8B1	H2-k1 - Cd8b1	MHC-I	Cell-Cell Contact	KEGG: mmu04514
1718	TN_CD8	TEFF_CD8	H2-K1	Cd8b1	0.00123195	0	H2-K1_CD8B1	H2-k1 - Cd8b1	MHC-I	Cell-Cell Contact	KEGG: mmu04514
1719	TEX_CD8	TEFF_CD8	H2-K1	Cd8b1	0.000713151	0	H2-K1_CD8B1	H2-k1 - Cd8b1	MHC-I	Cell-Cell Contact	KEGG: mmu04514
1720	Treg_CD4	TEFF_CD8	H2-K1	Cd8b1	0.000849093	0	H2-K1_CD8B1	H2-k1 - Cd8b1	MHC-I	Cell-Cell Contact	KEGG: mmu04514
1721	Th1_CD4	TEFF_CD8	H2-K1	Cd8b1	0.00322426	0	H2-K1_CD8B1	H2-k1 - Cd8b1	MHC-I	Cell-Cell Contact	KEGG: mmu04514
1722	Th17_CD4	TEFF_CD8	H2-K1	Cd8b1	0.000563098	0	H2-K1_CD8B1	H2-k1 - Cd8b1	MHC-I	Cell-Cell Contact	KEGG: mmu04514
1723	Tfh_CD4	TEFF_CD8	H2-K1	Cd8b1	0.00145402	0	H2-K1_CD8B1	H2-k1 - Cd8b1	MHC-I	Cell-Cell Contact	KEGG: mmu04514
1724	Proliferating_DPT	TEFF_CD8	H2-K1	Cd8b1	0.000754408	0	H2-K1_CD8B1	H2-k1 - Cd8b1	MHC-I	Cell-Cell Contact	KEGG: mmu04514
1725	NK	TEFF_CD8	H2-K1	Cd8b1	0.000410245	0	H2-K1_CD8B1	H2-k1 - Cd8b1	MHC-I	Cell-Cell Contact	KEGG: mmu04514
1726	DC	TEFF_CD8	H2-K1	Cd8b1	0.00110783	0	H2-K1_CD8B1	H2-k1 - Cd8b1	MHC-I	Cell-Cell Contact	KEGG: mmu04514
1727	Marcophage	TEFF_CD8	H2-K1	Cd8b1	0.00093491	0	H2-K1_CD8B1	H2-k1 - Cd8b1	MHC-I	Cell-Cell Contact	KEGG: mmu04514
1728	MAIT_CD8	TN_CD8	H2-K1	Cd8b1	0.00311032	0	H2-K1_CD8B1	H2-k1 - Cd8b1	MHC-I	Cell-Cell Contact	KEGG: mmu04514
1729	MAIT_DPT	TN_CD8	H2-K1	Cd8b1	0.00011262	0	H2-K1_CD8B1	H2-k1 - Cd8b1	MHC-I	Cell-Cell Contact	KEGG: mmu04514
1730	TRM_CD8	TN_CD8	H2-K1	Cd8b1	0.000907271	0	H2-K1_CD8B1	H2-k1 - Cd8b1	MHC-I	Cell-Cell Contact	KEGG: mmu04514
1731	TEM_DPT	TN_CD8	H2-K1	Cd8b1	0.00176222	0	H2-K1_CD8B1	H2-k1 - Cd8b1	MHC-I	Cell-Cell Contact	KEGG: mmu04514
1732	TEFF_CD8	TN_CD8	H2-K1	Cd8b1	0.001333	0	H2-K1_CD8B1	H2-k1 - Cd8b1	MHC-I	Cell-Cell Contact	KEGG: mmu04514
1733	TCM_CD8	TN_CD8	H2-K1	Cd8b1	0.000507804	0	H2-K1_CD8B1	H2-k1 - Cd8b1	MHC-I	Cell-Cell Contact	KEGG: mmu04514
1734	TN_CD8	TN_CD8	H2-K1	Cd8b1	0.000959537	0	H2-K1_CD8B1	H2-k1 - Cd8b1	MHC-I	Cell-Cell Contact	KEGG: mmu04514
1735	TEX_CD8	TN_CD8	H2-K1	Cd8b1	0.000555216	0	H2-K1_CD8B1	H2-k1 - Cd8b1	MHC-I	Cell-Cell Contact	KEGG: mmu04514
1736	Treg_CD4	TN_CD8	H2-K1	Cd8b1	0.000658026	0	H2-K1_CD8B1	H2-k1 - Cd8b1	MHC-I	Cell-Cell Contact	KEGG: mmu04514
1737	Th1_CD4	TN_CD8	H2-K1	Cd8b1	0.00250083	0	H2-K1_CD8B1	H2-k1 - Cd8b1	MHC-I	Cell-Cell Contact	KEGG: mmu04514
1738	Th17_CD4	TN_CD8	H2-K1	Cd8b1	0.000437751	0	H2-K1_CD8B1	H2-k1 - Cd8b1	MHC-I	Cell-Cell Contact	KEGG: mmu04514
1739	Tfh_CD4	TN_CD8	H2-K1	Cd8b1	0.00112951	0	H2-K1_CD8B1	H2-k1 - Cd8b1	MHC-I	Cell-Cell Contact	KEGG: mmu04514
1740	Proliferating_DPT	TN_CD8	H2-K1	Cd8b1	0.00058823	0	H2-K1_CD8B1	H2-k1 - Cd8b1	MHC-I	Cell-Cell Contact	KEGG: mmu04514
1741	NK	TN_CD8	H2-K1	Cd8b1	0.000318481	0	H2-K1_CD8B1	H2-k1 - Cd8b1	MHC-I	Cell-Cell Contact	KEGG: mmu04514
1742	DC	TN_CD8	H2-K1	Cd8b1	0.000866369	0	H2-K1_CD8B1	H2-k1 - Cd8b1	MHC-I	Cell-Cell Contact	KEGG: mmu04514
1743	Marcophage	TN_CD8	H2-K1	Cd8b1	0.000729339	0	H2-K1_CD8B1	H2-k1 - Cd8b1	MHC-I	Cell-Cell Contact	KEGG: mmu04514
1744	MAIT_CD8	TEX_CD8	H2-K1	Cd8b1	0.00125916	0	H2-K1_CD8B1	H2-k1 - Cd8b1	MHC-I	Cell-Cell Contact	KEGG: mmu04514
1745	MAIT_DPT	TEX_CD8	H2-K1	Cd8b1	4.56906e-05	0	H2-K1_CD8B1	H2-k1 - Cd8b1	MHC-I	Cell-Cell Contact	KEGG: mmu04514
1746	TRM_CD8	TEX_CD8	H2-K1	Cd8b1	0.000362215	0.01	H2-K1_CD8B1	H2-k1 - Cd8b1	MHC-I	Cell-Cell Contact	KEGG: mmu04514
1747	TEM_DPT	TEX_CD8	H2-K1	Cd8b1	0.000710243	0	H2-K1_CD8B1	H2-k1 - Cd8b1	MHC-I	Cell-Cell Contact	KEGG: mmu04514
1748	TEFF_CD8	TEX_CD8	H2-K1	Cd8b1	0.000535554	0	H2-K1_CD8B1	H2-k1 - Cd8b1	MHC-I	Cell-Cell Contact	KEGG: mmu04514
1749	TCM_CD8	TEX_CD8	H2-K1	Cd8b1	0.000202498	0.03	H2-K1_CD8B1	H2-k1 - Cd8b1	MHC-I	Cell-Cell Contact	KEGG: mmu04514
1750	TN_CD8	TEX_CD8	H2-K1	Cd8b1	0.000387085	0	H2-K1_CD8B1	H2-k1 - Cd8b1	MHC-I	Cell-Cell Contact	KEGG: mmu04514
1751	TEX_CD8	TEX_CD8	H2-K1	Cd8b1	0.00022424	0	H2-K1_CD8B1	H2-k1 - Cd8b1	MHC-I	Cell-Cell Contact	KEGG: mmu04514
1752	Treg_CD4	TEX_CD8	H2-K1	Cd8b1	0.000269106	0	H2-K1_CD8B1	H2-k1 - Cd8b1	MHC-I	Cell-Cell Contact	KEGG: mmu04514
1753	Th1_CD4	TEX_CD8	H2-K1	Cd8b1	0.00102038	0	H2-K1_CD8B1	H2-k1 - Cd8b1	MHC-I	Cell-Cell Contact	KEGG: mmu04514
1754	Th17_CD4	TEX_CD8	H2-K1	Cd8b1	0.000177505	0	H2-K1_CD8B1	H2-k1 - Cd8b1	MHC-I	Cell-Cell Contact	KEGG: mmu04514
1755	Tfh_CD4	TEX_CD8	H2-K1	Cd8b1	0.000458944	0	H2-K1_CD8B1	H2-k1 - Cd8b1	MHC-I	Cell-Cell Contact	KEGG: mmu04514
1756	Proliferating_DPT	TEX_CD8	H2-K1	Cd8b1	0.000236598	0	H2-K1_CD8B1	H2-k1 - Cd8b1	MHC-I	Cell-Cell Contact	KEGG: mmu04514
1757	NK	TEX_CD8	H2-K1	Cd8b1	0.00012963	0	H2-K1_CD8B1	H2-k1 - Cd8b1	MHC-I	Cell-Cell Contact	KEGG: mmu04514
1758	DC	TEX_CD8	H2-K1	Cd8b1	0.000345688	0.02	H2-K1_CD8B1	H2-k1 - Cd8b1	MHC-I	Cell-Cell Contact	KEGG: mmu04514
1759	Marcophage	TEX_CD8	H2-K1	Cd8b1	0.000292954	0	H2-K1_CD8B1	H2-k1 - Cd8b1	MHC-I	Cell-Cell Contact	KEGG: mmu04514
1760	MAIT_DPT	Proliferating_DPT	H2-K1	Cd8b1	4.07917e-05	0.04	H2-K1_CD8B1	H2-k1 - Cd8b1	MHC-I	Cell-Cell Contact	KEGG: mmu04514
1761	Treg_CD4	Proliferating_DPT	H2-K1	Cd8b1	0.000241133	0	H2-K1_CD8B1	H2-k1 - Cd8b1	MHC-I	Cell-Cell Contact	KEGG: mmu04514
1762	Th1_CD4	Proliferating_DPT	H2-K1	Cd8b1	0.000913341	0.01	H2-K1_CD8B1	H2-k1 - Cd8b1	MHC-I	Cell-Cell Contact	KEGG: mmu04514
1763	Tfh_CD4	Proliferating_DPT	H2-K1	Cd8b1	0.00041002	0.04	H2-K1_CD8B1	H2-k1 - Cd8b1	MHC-I	Cell-Cell Contact	KEGG: mmu04514
1764	NK	Proliferating_DPT	H2-K1	Cd8b1	0.000115904	0.03	H2-K1_CD8B1	H2-k1 - Cd8b1	MHC-I	Cell-Cell Contact	KEGG: mmu04514
1765	MAIT_CD8	MAIT_CD8	H2-Q4	Cd8b1	0.00163307	0	H2-Q4_CD8B1	H2-q4 - Cd8b1	MHC-I	Cell-Cell Contact	KEGG: mmu04514
1766	MAIT_DPT	MAIT_CD8	H2-Q4	Cd8b1	6.5537e-05	0	H2-Q4_CD8B1	H2-q4 - Cd8b1	MHC-I	Cell-Cell Contact	KEGG: mmu04514
1767	TRM_CD8	MAIT_CD8	H2-Q4	Cd8b1	0.000555708	0	H2-Q4_CD8B1	H2-q4 - Cd8b1	MHC-I	Cell-Cell Contact	KEGG: mmu04514
1768	TEM_DPT	MAIT_CD8	H2-Q4	Cd8b1	0.00117674	0	H2-Q4_CD8B1	H2-q4 - Cd8b1	MHC-I	Cell-Cell Contact	KEGG: mmu04514
1769	TEFF_CD8	MAIT_CD8	H2-Q4	Cd8b1	0.00120132	0	H2-Q4_CD8B1	H2-q4 - Cd8b1	MHC-I	Cell-Cell Contact	KEGG: mmu04514
1770	TCM_CD8	MAIT_CD8	H2-Q4	Cd8b1	0.000326854	0	H2-Q4_CD8B1	H2-q4 - Cd8b1	MHC-I	Cell-Cell Contact	KEGG: mmu04514
1771	TN_CD8	MAIT_CD8	H2-Q4	Cd8b1	0.000508273	0	H2-Q4_CD8B1	H2-q4 - Cd8b1	MHC-I	Cell-Cell Contact	KEGG: mmu04514
1772	TEX_CD8	MAIT_CD8	H2-Q4	Cd8b1	0.000248916	0	H2-Q4_CD8B1	H2-q4 - Cd8b1	MHC-I	Cell-Cell Contact	KEGG: mmu04514
1773	Treg_CD4	MAIT_CD8	H2-Q4	Cd8b1	0.000388962	0	H2-Q4_CD8B1	H2-q4 - Cd8b1	MHC-I	Cell-Cell Contact	KEGG: mmu04514
1774	Th1_CD4	MAIT_CD8	H2-Q4	Cd8b1	0.00149879	0	H2-Q4_CD8B1	H2-q4 - Cd8b1	MHC-I	Cell-Cell Contact	KEGG: mmu04514
1775	Th17_CD4	MAIT_CD8	H2-Q4	Cd8b1	0.000272893	0	H2-Q4_CD8B1	H2-q4 - Cd8b1	MHC-I	Cell-Cell Contact	KEGG: mmu04514
1776	Tfh_CD4	MAIT_CD8	H2-Q4	Cd8b1	0.000634991	0	H2-Q4_CD8B1	H2-q4 - Cd8b1	MHC-I	Cell-Cell Contact	KEGG: mmu04514
1777	Proliferating_DPT	MAIT_CD8	H2-Q4	Cd8b1	0.000640101	0	H2-Q4_CD8B1	H2-q4 - Cd8b1	MHC-I	Cell-Cell Contact	KEGG: mmu04514
1778	NK	MAIT_CD8	H2-Q4	Cd8b1	0.000194804	0	H2-Q4_CD8B1	H2-q4 - Cd8b1	MHC-I	Cell-Cell Contact	KEGG: mmu04514
1779	DC	MAIT_CD8	H2-Q4	Cd8b1	0.00036497	0	H2-Q4_CD8B1	H2-q4 - Cd8b1	MHC-I	Cell-Cell Contact	KEGG: mmu04514
1780	Marcophage	MAIT_CD8	H2-Q4	Cd8b1	0.000297491	0	H2-Q4_CD8B1	H2-q4 - Cd8b1	MHC-I	Cell-Cell Contact	KEGG: mmu04514
1781	MAIT_CD8	MAIT_DPT	H2-Q4	Cd8b1	4.05396e-05	0	H2-Q4_CD8B1	H2-q4 - Cd8b1	MHC-I	Cell-Cell Contact	KEGG: mmu04514
1782	TRM_CD8	MAIT_DPT	H2-Q4	Cd8b1	1.38007e-05	0	H2-Q4_CD8B1	H2-q4 - Cd8b1	MHC-I	Cell-Cell Contact	KEGG: mmu04514
1783	TEM_DPT	MAIT_DPT	H2-Q4	Cd8b1	2.93109e-05	0	H2-Q4_CD8B1	H2-q4 - Cd8b1	MHC-I	Cell-Cell Contact	KEGG: mmu04514
1784	TEFF_CD8	MAIT_DPT	H2-Q4	Cd8b1	3.00976e-05	0	H2-Q4_CD8B1	H2-q4 - Cd8b1	MHC-I	Cell-Cell Contact	KEGG: mmu04514
1785	TCM_CD8	MAIT_DPT	H2-Q4	Cd8b1	8.12216e-06	0	H2-Q4_CD8B1	H2-q4 - Cd8b1	MHC-I	Cell-Cell Contact	KEGG: mmu04514
1786	TN_CD8	MAIT_DPT	H2-Q4	Cd8b1	1.26134e-05	0	H2-Q4_CD8B1	H2-q4 - Cd8b1	MHC-I	Cell-Cell Contact	KEGG: mmu04514
1787	Treg_CD4	MAIT_DPT	H2-Q4	Cd8b1	9.68832e-06	0	H2-Q4_CD8B1	H2-q4 - Cd8b1	MHC-I	Cell-Cell Contact	KEGG: mmu04514
1788	Th1_CD4	MAIT_DPT	H2-Q4	Cd8b1	3.7329e-05	0	H2-Q4_CD8B1	H2-q4 - Cd8b1	MHC-I	Cell-Cell Contact	KEGG: mmu04514
1789	Th17_CD4	MAIT_DPT	H2-Q4	Cd8b1	6.79531e-06	0	H2-Q4_CD8B1	H2-q4 - Cd8b1	MHC-I	Cell-Cell Contact	KEGG: mmu04514
1790	Tfh_CD4	MAIT_DPT	H2-Q4	Cd8b1	1.5788e-05	0	H2-Q4_CD8B1	H2-q4 - Cd8b1	MHC-I	Cell-Cell Contact	KEGG: mmu04514
1791	Proliferating_DPT	MAIT_DPT	H2-Q4	Cd8b1	1.61239e-05	0	H2-Q4_CD8B1	H2-q4 - Cd8b1	MHC-I	Cell-Cell Contact	KEGG: mmu04514
1792	NK	MAIT_DPT	H2-Q4	Cd8b1	4.8519e-06	0.02	H2-Q4_CD8B1	H2-q4 - Cd8b1	MHC-I	Cell-Cell Contact	KEGG: mmu04514
1793	MAIT_CD8	TRM_CD8	H2-Q4	Cd8b1	0.000391153	0	H2-Q4_CD8B1	H2-q4 - Cd8b1	MHC-I	Cell-Cell Contact	KEGG: mmu04514
1794	MAIT_DPT	TRM_CD8	H2-Q4	Cd8b1	1.57255e-05	0.04	H2-Q4_CD8B1	H2-q4 - Cd8b1	MHC-I	Cell-Cell Contact	KEGG: mmu04514
1795	TRM_CD8	TRM_CD8	H2-Q4	Cd8b1	0.000133154	0	H2-Q4_CD8B1	H2-q4 - Cd8b1	MHC-I	Cell-Cell Contact	KEGG: mmu04514
1796	TEM_DPT	TRM_CD8	H2-Q4	Cd8b1	0.000282731	0	H2-Q4_CD8B1	H2-q4 - Cd8b1	MHC-I	Cell-Cell Contact	KEGG: mmu04514
1797	TEFF_CD8	TRM_CD8	H2-Q4	Cd8b1	0.000290179	0	H2-Q4_CD8B1	H2-q4 - Cd8b1	MHC-I	Cell-Cell Contact	KEGG: mmu04514
1798	TCM_CD8	TRM_CD8	H2-Q4	Cd8b1	7.83614e-05	0	H2-Q4_CD8B1	H2-q4 - Cd8b1	MHC-I	Cell-Cell Contact	KEGG: mmu04514
1799	TN_CD8	TRM_CD8	H2-Q4	Cd8b1	0.000121705	0	H2-Q4_CD8B1	H2-q4 - Cd8b1	MHC-I	Cell-Cell Contact	KEGG: mmu04514
1800	TEX_CD8	TRM_CD8	H2-Q4	Cd8b1	5.94854e-05	0	H2-Q4_CD8B1	H2-q4 - Cd8b1	MHC-I	Cell-Cell Contact	KEGG: mmu04514
1801	Treg_CD4	TRM_CD8	H2-Q4	Cd8b1	9.34531e-05	0	H2-Q4_CD8B1	H2-q4 - Cd8b1	MHC-I	Cell-Cell Contact	KEGG: mmu04514
1802	Th1_CD4	TRM_CD8	H2-Q4	Cd8b1	0.000360076	0	H2-Q4_CD8B1	H2-q4 - Cd8b1	MHC-I	Cell-Cell Contact	KEGG: mmu04514
1803	Th17_CD4	TRM_CD8	H2-Q4	Cd8b1	6.55489e-05	0	H2-Q4_CD8B1	H2-q4 - Cd8b1	MHC-I	Cell-Cell Contact	KEGG: mmu04514
1804	Tfh_CD4	TRM_CD8	H2-Q4	Cd8b1	0.000152314	0	H2-Q4_CD8B1	H2-q4 - Cd8b1	MHC-I	Cell-Cell Contact	KEGG: mmu04514
1805	Proliferating_DPT	TRM_CD8	H2-Q4	Cd8b1	0.000155385	0	H2-Q4_CD8B1	H2-q4 - Cd8b1	MHC-I	Cell-Cell Contact	KEGG: mmu04514
1806	NK	TRM_CD8	H2-Q4	Cd8b1	4.68014e-05	0	H2-Q4_CD8B1	H2-q4 - Cd8b1	MHC-I	Cell-Cell Contact	KEGG: mmu04514
1807	DC	TRM_CD8	H2-Q4	Cd8b1	8.7058e-05	0.04	H2-Q4_CD8B1	H2-q4 - Cd8b1	MHC-I	Cell-Cell Contact	KEGG: mmu04514
1808	Marcophage	TRM_CD8	H2-Q4	Cd8b1	7.09838e-05	0.01	H2-Q4_CD8B1	H2-q4 - Cd8b1	MHC-I	Cell-Cell Contact	KEGG: mmu04514
1809	Proliferating_DPT	TEM_DPT	H2-Q4	Cd8b1	8.97051e-05	0.02	H2-Q4_CD8B1	H2-q4 - Cd8b1	MHC-I	Cell-Cell Contact	KEGG: mmu04514
1810	MAIT_CD8	TEFF_CD8	H2-Q4	Cd8b1	0.000642065	0	H2-Q4_CD8B1	H2-q4 - Cd8b1	MHC-I	Cell-Cell Contact	KEGG: mmu04514
1811	MAIT_DPT	TEFF_CD8	H2-Q4	Cd8b1	2.57905e-05	0.01	H2-Q4_CD8B1	H2-q4 - Cd8b1	MHC-I	Cell-Cell Contact	KEGG: mmu04514
1812	TRM_CD8	TEFF_CD8	H2-Q4	Cd8b1	0.000218528	0	H2-Q4_CD8B1	H2-q4 - Cd8b1	MHC-I	Cell-Cell Contact	KEGG: mmu04514
1813	TEM_DPT	TEFF_CD8	H2-Q4	Cd8b1	0.000463392	0	H2-Q4_CD8B1	H2-q4 - Cd8b1	MHC-I	Cell-Cell Contact	KEGG: mmu04514
1814	TEFF_CD8	TEFF_CD8	H2-Q4	Cd8b1	0.000474366	0	H2-Q4_CD8B1	H2-q4 - Cd8b1	MHC-I	Cell-Cell Contact	KEGG: mmu04514
1815	TCM_CD8	TEFF_CD8	H2-Q4	Cd8b1	0.000128569	0	H2-Q4_CD8B1	H2-q4 - Cd8b1	MHC-I	Cell-Cell Contact	KEGG: mmu04514
1816	TN_CD8	TEFF_CD8	H2-Q4	Cd8b1	0.000199804	0	H2-Q4_CD8B1	H2-q4 - Cd8b1	MHC-I	Cell-Cell Contact	KEGG: mmu04514
1817	TEX_CD8	TEFF_CD8	H2-Q4	Cd8b1	9.77511e-05	0	H2-Q4_CD8B1	H2-q4 - Cd8b1	MHC-I	Cell-Cell Contact	KEGG: mmu04514
1818	Treg_CD4	TEFF_CD8	H2-Q4	Cd8b1	0.00015317	0	H2-Q4_CD8B1	H2-q4 - Cd8b1	MHC-I	Cell-Cell Contact	KEGG: mmu04514
1819	Th1_CD4	TEFF_CD8	H2-Q4	Cd8b1	0.000590185	0	H2-Q4_CD8B1	H2-q4 - Cd8b1	MHC-I	Cell-Cell Contact	KEGG: mmu04514
1820	Th17_CD4	TEFF_CD8	H2-Q4	Cd8b1	0.000107448	0	H2-Q4_CD8B1	H2-q4 - Cd8b1	MHC-I	Cell-Cell Contact	KEGG: mmu04514
1821	Tfh_CD4	TEFF_CD8	H2-Q4	Cd8b1	0.000249842	0	H2-Q4_CD8B1	H2-q4 - Cd8b1	MHC-I	Cell-Cell Contact	KEGG: mmu04514
1822	Proliferating_DPT	TEFF_CD8	H2-Q4	Cd8b1	0.000253398	0	H2-Q4_CD8B1	H2-q4 - Cd8b1	MHC-I	Cell-Cell Contact	KEGG: mmu04514
1823	NK	TEFF_CD8	H2-Q4	Cd8b1	7.67096e-05	0	H2-Q4_CD8B1	H2-q4 - Cd8b1	MHC-I	Cell-Cell Contact	KEGG: mmu04514
1824	DC	TEFF_CD8	H2-Q4	Cd8b1	0.00014319	0	H2-Q4_CD8B1	H2-q4 - Cd8b1	MHC-I	Cell-Cell Contact	KEGG: mmu04514
1825	Marcophage	TEFF_CD8	H2-Q4	Cd8b1	0.000116734	0	H2-Q4_CD8B1	H2-q4 - Cd8b1	MHC-I	Cell-Cell Contact	KEGG: mmu04514
1826	MAIT_CD8	TN_CD8	H2-Q4	Cd8b1	0.000517441	0	H2-Q4_CD8B1	H2-q4 - Cd8b1	MHC-I	Cell-Cell Contact	KEGG: mmu04514
1827	MAIT_DPT	TN_CD8	H2-Q4	Cd8b1	2.07661e-05	0.01	H2-Q4_CD8B1	H2-q4 - Cd8b1	MHC-I	Cell-Cell Contact	KEGG: mmu04514
1828	TRM_CD8	TN_CD8	H2-Q4	Cd8b1	0.000176078	0	H2-Q4_CD8B1	H2-q4 - Cd8b1	MHC-I	Cell-Cell Contact	KEGG: mmu04514
1829	TEM_DPT	TN_CD8	H2-Q4	Cd8b1	0.000372868	0	H2-Q4_CD8B1	H2-q4 - Cd8b1	MHC-I	Cell-Cell Contact	KEGG: mmu04514
1830	TEFF_CD8	TN_CD8	H2-Q4	Cd8b1	0.000380686	0	H2-Q4_CD8B1	H2-q4 - Cd8b1	MHC-I	Cell-Cell Contact	KEGG: mmu04514
1831	TCM_CD8	TN_CD8	H2-Q4	Cd8b1	0.000103566	0	H2-Q4_CD8B1	H2-q4 - Cd8b1	MHC-I	Cell-Cell Contact	KEGG: mmu04514
1832	TN_CD8	TN_CD8	H2-Q4	Cd8b1	0.000161047	0	H2-Q4_CD8B1	H2-q4 - Cd8b1	MHC-I	Cell-Cell Contact	KEGG: mmu04514
1833	TEX_CD8	TN_CD8	H2-Q4	Cd8b1	7.88671e-05	0	H2-Q4_CD8B1	H2-q4 - Cd8b1	MHC-I	Cell-Cell Contact	KEGG: mmu04514
1834	Treg_CD4	TN_CD8	H2-Q4	Cd8b1	0.000123249	0	H2-Q4_CD8B1	H2-q4 - Cd8b1	MHC-I	Cell-Cell Contact	KEGG: mmu04514
1835	Th1_CD4	TN_CD8	H2-Q4	Cd8b1	0.000474914	0	H2-Q4_CD8B1	H2-q4 - Cd8b1	MHC-I	Cell-Cell Contact	KEGG: mmu04514
1836	Th17_CD4	TN_CD8	H2-Q4	Cd8b1	8.64701e-05	0	H2-Q4_CD8B1	H2-q4 - Cd8b1	MHC-I	Cell-Cell Contact	KEGG: mmu04514
1837	Tfh_CD4	TN_CD8	H2-Q4	Cd8b1	0.000201202	0	H2-Q4_CD8B1	H2-q4 - Cd8b1	MHC-I	Cell-Cell Contact	KEGG: mmu04514
1838	Proliferating_DPT	TN_CD8	H2-Q4	Cd8b1	0.000202855	0	H2-Q4_CD8B1	H2-q4 - Cd8b1	MHC-I	Cell-Cell Contact	KEGG: mmu04514
1839	NK	TN_CD8	H2-Q4	Cd8b1	6.17266e-05	0	H2-Q4_CD8B1	H2-q4 - Cd8b1	MHC-I	Cell-Cell Contact	KEGG: mmu04514
1840	DC	TN_CD8	H2-Q4	Cd8b1	0.000115635	0	H2-Q4_CD8B1	H2-q4 - Cd8b1	MHC-I	Cell-Cell Contact	KEGG: mmu04514
1841	Marcophage	TN_CD8	H2-Q4	Cd8b1	9.42558e-05	0	H2-Q4_CD8B1	H2-q4 - Cd8b1	MHC-I	Cell-Cell Contact	KEGG: mmu04514
1842	MAIT_CD8	TEX_CD8	H2-Q4	Cd8b1	0.00019079	0	H2-Q4_CD8B1	H2-q4 - Cd8b1	MHC-I	Cell-Cell Contact	KEGG: mmu04514
1843	MAIT_DPT	TEX_CD8	H2-Q4	Cd8b1	7.6744e-06	0.04	H2-Q4_CD8B1	H2-q4 - Cd8b1	MHC-I	Cell-Cell Contact	KEGG: mmu04514
1844	TRM_CD8	TEX_CD8	H2-Q4	Cd8b1	6.49549e-05	0	H2-Q4_CD8B1	H2-q4 - Cd8b1	MHC-I	Cell-Cell Contact	KEGG: mmu04514
1845	TEM_DPT	TEX_CD8	H2-Q4	Cd8b1	0.000138033	0	H2-Q4_CD8B1	H2-q4 - Cd8b1	MHC-I	Cell-Cell Contact	KEGG: mmu04514
1846	TEFF_CD8	TEX_CD8	H2-Q4	Cd8b1	0.000141894	0	H2-Q4_CD8B1	H2-q4 - Cd8b1	MHC-I	Cell-Cell Contact	KEGG: mmu04514
1847	TCM_CD8	TEX_CD8	H2-Q4	Cd8b1	3.82324e-05	0	H2-Q4_CD8B1	H2-q4 - Cd8b1	MHC-I	Cell-Cell Contact	KEGG: mmu04514
1848	TN_CD8	TEX_CD8	H2-Q4	Cd8b1	5.93581e-05	0	H2-Q4_CD8B1	H2-q4 - Cd8b1	MHC-I	Cell-Cell Contact	KEGG: mmu04514
1849	TEX_CD8	TEX_CD8	H2-Q4	Cd8b1	2.89954e-05	0.01	H2-Q4_CD8B1	H2-q4 - Cd8b1	MHC-I	Cell-Cell Contact	KEGG: mmu04514
1850	Treg_CD4	TEX_CD8	H2-Q4	Cd8b1	4.56248e-05	0	H2-Q4_CD8B1	H2-q4 - Cd8b1	MHC-I	Cell-Cell Contact	KEGG: mmu04514
1851	Th1_CD4	TEX_CD8	H2-Q4	Cd8b1	0.000175789	0	H2-Q4_CD8B1	H2-q4 - Cd8b1	MHC-I	Cell-Cell Contact	KEGG: mmu04514
1852	Th17_CD4	TEX_CD8	H2-Q4	Cd8b1	3.19992e-05	0	H2-Q4_CD8B1	H2-q4 - Cd8b1	MHC-I	Cell-Cell Contact	KEGG: mmu04514
1853	Tfh_CD4	TEX_CD8	H2-Q4	Cd8b1	7.43248e-05	0	H2-Q4_CD8B1	H2-q4 - Cd8b1	MHC-I	Cell-Cell Contact	KEGG: mmu04514
1854	Proliferating_DPT	TEX_CD8	H2-Q4	Cd8b1	7.60944e-05	0	H2-Q4_CD8B1	H2-q4 - Cd8b1	MHC-I	Cell-Cell Contact	KEGG: mmu04514
1855	NK	TEX_CD8	H2-Q4	Cd8b1	2.28486e-05	0.01	H2-Q4_CD8B1	H2-q4 - Cd8b1	MHC-I	Cell-Cell Contact	KEGG: mmu04514
1856	TEM_DPT	Proliferating_DPT	H2-Q4	Cd8b1	0.000118507	0	H2-Q4_CD8B1	H2-q4 - Cd8b1	MHC-I	Cell-Cell Contact	KEGG: mmu04514
1857	TEFF_CD8	Proliferating_DPT	H2-Q4	Cd8b1	0.000122157	0	H2-Q4_CD8B1	H2-q4 - Cd8b1	MHC-I	Cell-Cell Contact	KEGG: mmu04514
1858	TCM_CD8	Proliferating_DPT	H2-Q4	Cd8b1	3.27875e-05	0.04	H2-Q4_CD8B1	H2-q4 - Cd8b1	MHC-I	Cell-Cell Contact	KEGG: mmu04514
1859	Treg_CD4	Proliferating_DPT	H2-Q4	Cd8b1	3.91704e-05	0	H2-Q4_CD8B1	H2-q4 - Cd8b1	MHC-I	Cell-Cell Contact	KEGG: mmu04514
1860	Th1_CD4	Proliferating_DPT	H2-Q4	Cd8b1	0.000150915	0	H2-Q4_CD8B1	H2-q4 - Cd8b1	MHC-I	Cell-Cell Contact	KEGG: mmu04514
1861	Th17_CD4	Proliferating_DPT	H2-Q4	Cd8b1	2.74687e-05	0	H2-Q4_CD8B1	H2-q4 - Cd8b1	MHC-I	Cell-Cell Contact	KEGG: mmu04514
1862	Tfh_CD4	Proliferating_DPT	H2-Q4	Cd8b1	6.37564e-05	0	H2-Q4_CD8B1	H2-q4 - Cd8b1	MHC-I	Cell-Cell Contact	KEGG: mmu04514
1863	Proliferating_DPT	Proliferating_DPT	H2-Q4	Cd8b1	6.56794e-05	0	H2-Q4_CD8B1	H2-q4 - Cd8b1	MHC-I	Cell-Cell Contact	KEGG: mmu04514
1864	NK	Proliferating_DPT	H2-Q4	Cd8b1	1.96157e-05	0.01	H2-Q4_CD8B1	H2-q4 - Cd8b1	MHC-I	Cell-Cell Contact	KEGG: mmu04514
1865	DC	Treg_CD4	H2-Aa	Cd4	0.000120321	0	H2-AA_CD4	H2-aa - Cd4	MHC-II	Cell-Cell Contact	KEGG: mmu04514
1866	Marcophage	Treg_CD4	H2-Aa	Cd4	6.13734e-05	0	H2-AA_CD4	H2-aa - Cd4	MHC-II	Cell-Cell Contact	KEGG: mmu04514
1867	DC	Th1_CD4	H2-Aa	Cd4	0.00133823	0	H2-AA_CD4	H2-aa - Cd4	MHC-II	Cell-Cell Contact	KEGG: mmu04514
1868	Marcophage	Th1_CD4	H2-Aa	Cd4	0.000711055	0	H2-AA_CD4	H2-aa - Cd4	MHC-II	Cell-Cell Contact	KEGG: mmu04514
1869	DC	Th17_CD4	H2-Aa	Cd4	7.1947e-05	0	H2-AA_CD4	H2-aa - Cd4	MHC-II	Cell-Cell Contact	KEGG: mmu04514
1870	Marcophage	Th17_CD4	H2-Aa	Cd4	3.65733e-05	0	H2-AA_CD4	H2-aa - Cd4	MHC-II	Cell-Cell Contact	KEGG: mmu04514
1871	DC	Tfh_CD4	H2-Aa	Cd4	0.000584826	0	H2-AA_CD4	H2-aa - Cd4	MHC-II	Cell-Cell Contact	KEGG: mmu04514
1872	Marcophage	Tfh_CD4	H2-Aa	Cd4	0.00030947	0	H2-AA_CD4	H2-aa - Cd4	MHC-II	Cell-Cell Contact	KEGG: mmu04514
1873	DC	Proliferating_DPT	H2-Aa	Cd4	7.62294e-05	0	H2-AA_CD4	H2-aa - Cd4	MHC-II	Cell-Cell Contact	KEGG: mmu04514
1874	Marcophage	Proliferating_DPT	H2-Aa	Cd4	3.85675e-05	0	H2-AA_CD4	H2-aa - Cd4	MHC-II	Cell-Cell Contact	KEGG: mmu04514
1875	TRM_CD8	Treg_CD4	H2-Ab1	Cd4	7.20473e-06	0	H2-AB1_CD4	H2-ab1 - Cd4	MHC-II	Cell-Cell Contact	KEGG: mmu04514
1876	Proliferating_DPT	Treg_CD4	H2-Ab1	Cd4	5.00614e-06	0	H2-AB1_CD4	H2-ab1 - Cd4	MHC-II	Cell-Cell Contact	KEGG: mmu04514
1877	DC	Treg_CD4	H2-Ab1	Cd4	0.000125319	0	H2-AB1_CD4	H2-ab1 - Cd4	MHC-II	Cell-Cell Contact	KEGG: mmu04514
1878	Marcophage	Treg_CD4	H2-Ab1	Cd4	5.96776e-05	0	H2-AB1_CD4	H2-ab1 - Cd4	MHC-II	Cell-Cell Contact	KEGG: mmu04514
1879	TRM_CD8	Th1_CD4	H2-Ab1	Cd4	8.96712e-05	0	H2-AB1_CD4	H2-ab1 - Cd4	MHC-II	Cell-Cell Contact	KEGG: mmu04514
1880	Proliferating_DPT	Th1_CD4	H2-Ab1	Cd4	6.22395e-05	0	H2-AB1_CD4	H2-ab1 - Cd4	MHC-II	Cell-Cell Contact	KEGG: mmu04514
1881	DC	Th1_CD4	H2-Ab1	Cd4	0.00138731	0	H2-AB1_CD4	H2-ab1 - Cd4	MHC-II	Cell-Cell Contact	KEGG: mmu04514
1882	Marcophage	Th1_CD4	H2-Ab1	Cd4	0.000692861	0	H2-AB1_CD4	H2-ab1 - Cd4	MHC-II	Cell-Cell Contact	KEGG: mmu04514
1883	TRM_CD8	Th17_CD4	H2-Ab1	Cd4	4.26919e-06	0	H2-AB1_CD4	H2-ab1 - Cd4	MHC-II	Cell-Cell Contact	KEGG: mmu04514
1884	Proliferating_DPT	Th17_CD4	H2-Ab1	Cd4	2.96665e-06	0	H2-AB1_CD4	H2-ab1 - Cd4	MHC-II	Cell-Cell Contact	KEGG: mmu04514
1885	DC	Th17_CD4	H2-Ab1	Cd4	7.49658e-05	0	H2-AB1_CD4	H2-ab1 - Cd4	MHC-II	Cell-Cell Contact	KEGG: mmu04514
1886	Marcophage	Th17_CD4	H2-Ab1	Cd4	3.55567e-05	0	H2-AB1_CD4	H2-ab1 - Cd4	MHC-II	Cell-Cell Contact	KEGG: mmu04514
1887	TRM_CD8	Tfh_CD4	H2-Ab1	Cd4	3.87329e-05	0	H2-AB1_CD4	H2-ab1 - Cd4	MHC-II	Cell-Cell Contact	KEGG: mmu04514
1888	Proliferating_DPT	Tfh_CD4	H2-Ab1	Cd4	2.68872e-05	0	H2-AB1_CD4	H2-ab1 - Cd4	MHC-II	Cell-Cell Contact	KEGG: mmu04514
1889	DC	Tfh_CD4	H2-Ab1	Cd4	0.000606556	0	H2-AB1_CD4	H2-ab1 - Cd4	MHC-II	Cell-Cell Contact	KEGG: mmu04514
1890	Marcophage	Tfh_CD4	H2-Ab1	Cd4	0.000301487	0	H2-AB1_CD4	H2-ab1 - Cd4	MHC-II	Cell-Cell Contact	KEGG: mmu04514
1891	TRM_CD8	Proliferating_DPT	H2-Ab1	Cd4	4.46734e-06	0	H2-AB1_CD4	H2-ab1 - Cd4	MHC-II	Cell-Cell Contact	KEGG: mmu04514
1892	Proliferating_DPT	Proliferating_DPT	H2-Ab1	Cd4	3.1047e-06	0.01	H2-AB1_CD4	H2-ab1 - Cd4	MHC-II	Cell-Cell Contact	KEGG: mmu04514
1893	DC	Proliferating_DPT	H2-Ab1	Cd4	7.94721e-05	0	H2-AB1_CD4	H2-ab1 - Cd4	MHC-II	Cell-Cell Contact	KEGG: mmu04514
1894	Marcophage	Proliferating_DPT	H2-Ab1	Cd4	3.74866e-05	0	H2-AB1_CD4	H2-ab1 - Cd4	MHC-II	Cell-Cell Contact	KEGG: mmu04514
1895	DC	Treg_CD4	H2-Eb1	Cd4	0.000111659	0	H2-EB1_CD4	H2-eb1 - Cd4	MHC-II	Cell-Cell Contact	KEGG: mmu04514
1896	Marcophage	Treg_CD4	H2-Eb1	Cd4	3.27863e-05	0	H2-EB1_CD4	H2-eb1 - Cd4	MHC-II	Cell-Cell Contact	KEGG: mmu04514
1897	DC	Th1_CD4	H2-Eb1	Cd4	0.00125206	0	H2-EB1_CD4	H2-eb1 - Cd4	MHC-II	Cell-Cell Contact	KEGG: mmu04514
1898	Marcophage	Th1_CD4	H2-Eb1	Cd4	0.000393773	0	H2-EB1_CD4	H2-eb1 - Cd4	MHC-II	Cell-Cell Contact	KEGG: mmu04514
1899	DC	Th17_CD4	H2-Eb1	Cd4	6.6721e-05	0	H2-EB1_CD4	H2-eb1 - Cd4	MHC-II	Cell-Cell Contact	KEGG: mmu04514
1900	Marcophage	Th17_CD4	H2-Eb1	Cd4	1.94814e-05	0	H2-EB1_CD4	H2-eb1 - Cd4	MHC-II	Cell-Cell Contact	KEGG: mmu04514
1901	DC	Tfh_CD4	H2-Eb1	Cd4	0.000546728	0	H2-EB1_CD4	H2-eb1 - Cd4	MHC-II	Cell-Cell Contact	KEGG: mmu04514
1902	Marcophage	Tfh_CD4	H2-Eb1	Cd4	0.00017074	0	H2-EB1_CD4	H2-eb1 - Cd4	MHC-II	Cell-Cell Contact	KEGG: mmu04514
1903	DC	Proliferating_DPT	H2-Eb1	Cd4	7.06241e-05	0	H2-EB1_CD4	H2-eb1 - Cd4	MHC-II	Cell-Cell Contact	KEGG: mmu04514
1904	Marcophage	Proliferating_DPT	H2-Eb1	Cd4	2.04623e-05	0	H2-EB1_CD4	H2-eb1 - Cd4	MHC-II	Cell-Cell Contact	KEGG: mmu04514
1905	TRM_CD8	Treg_CD4	H2-DMa	Cd4	3.08849e-06	0	H2-DMA_CD4	H2-dma - Cd4	MHC-II	Cell-Cell Contact	KEGG: mmu04514
1906	Proliferating_DPT	Treg_CD4	H2-DMa	Cd4	3.47895e-06	0	H2-DMA_CD4	H2-dma - Cd4	MHC-II	Cell-Cell Contact	KEGG: mmu04514
1907	DC	Treg_CD4	H2-DMa	Cd4	7.20272e-05	0	H2-DMA_CD4	H2-dma - Cd4	MHC-II	Cell-Cell Contact	KEGG: mmu04514
1908	Marcophage	Treg_CD4	H2-DMa	Cd4	6.47519e-05	0	H2-DMA_CD4	H2-dma - Cd4	MHC-II	Cell-Cell Contact	KEGG: mmu04514
1909	TRM_CD8	Th1_CD4	H2-DMa	Cd4	3.86e-05	0	H2-DMA_CD4	H2-dma - Cd4	MHC-II	Cell-Cell Contact	KEGG: mmu04514
1910	Proliferating_DPT	Th1_CD4	H2-DMa	Cd4	4.33628e-05	0	H2-DMA_CD4	H2-dma - Cd4	MHC-II	Cell-Cell Contact	KEGG: mmu04514
1911	DC	Th1_CD4	H2-DMa	Cd4	0.000839113	0	H2-DMA_CD4	H2-dma - Cd4	MHC-II	Cell-Cell Contact	KEGG: mmu04514
1912	Marcophage	Th1_CD4	H2-DMa	Cd4	0.000747076	0	H2-DMA_CD4	H2-dma - Cd4	MHC-II	Cell-Cell Contact	KEGG: mmu04514
1913	TRM_CD8	Th17_CD4	H2-DMa	Cd4	1.82952e-06	0	H2-DMA_CD4	H2-dma - Cd4	MHC-II	Cell-Cell Contact	KEGG: mmu04514
1914	Proliferating_DPT	Th17_CD4	H2-DMa	Cd4	2.06123e-06	0	H2-DMA_CD4	H2-dma - Cd4	MHC-II	Cell-Cell Contact	KEGG: mmu04514
1915	DC	Th17_CD4	H2-DMa	Cd4	4.29027e-05	0	H2-DMA_CD4	H2-dma - Cd4	MHC-II	Cell-Cell Contact	KEGG: mmu04514
1916	Marcophage	Th17_CD4	H2-DMa	Cd4	3.85999e-05	0	H2-DMA_CD4	H2-dma - Cd4	MHC-II	Cell-Cell Contact	KEGG: mmu04514
1917	TRM_CD8	Tfh_CD4	H2-DMa	Cd4	1.66655e-05	0	H2-DMA_CD4	H2-dma - Cd4	MHC-II	Cell-Cell Contact	KEGG: mmu04514
1918	Proliferating_DPT	Tfh_CD4	H2-DMa	Cd4	1.87273e-05	0	H2-DMA_CD4	H2-dma - Cd4	MHC-II	Cell-Cell Contact	KEGG: mmu04514
1919	DC	Tfh_CD4	H2-DMa	Cd4	0.000364997	0	H2-DMA_CD4	H2-dma - Cd4	MHC-II	Cell-Cell Contact	KEGG: mmu04514
1920	Marcophage	Tfh_CD4	H2-DMa	Cd4	0.000325286	0	H2-DMA_CD4	H2-dma - Cd4	MHC-II	Cell-Cell Contact	KEGG: mmu04514
1921	TRM_CD8	Proliferating_DPT	H2-DMa	Cd4	1.91362e-06	0	H2-DMA_CD4	H2-dma - Cd4	MHC-II	Cell-Cell Contact	KEGG: mmu04514
1922	Proliferating_DPT	Proliferating_DPT	H2-DMa	Cd4	2.15658e-06	0	H2-DMA_CD4	H2-dma - Cd4	MHC-II	Cell-Cell Contact	KEGG: mmu04514
1923	DC	Proliferating_DPT	H2-DMa	Cd4	4.5214e-05	0	H2-DMA_CD4	H2-dma - Cd4	MHC-II	Cell-Cell Contact	KEGG: mmu04514
1924	Marcophage	Proliferating_DPT	H2-DMa	Cd4	4.07237e-05	0	H2-DMA_CD4	H2-dma - Cd4	MHC-II	Cell-Cell Contact	KEGG: mmu04514
1925	DC	Treg_CD4	H2-DMb1	Cd4	4.58423e-05	0	H2-DMB1_CD4	H2-dmb1 - Cd4	MHC-II	Cell-Cell Contact	KEGG: mmu04514
1926	Marcophage	Treg_CD4	H2-DMb1	Cd4	1.69495e-05	0	H2-DMB1_CD4	H2-dmb1 - Cd4	MHC-II	Cell-Cell Contact	KEGG: mmu04514
1927	DC	Th1_CD4	H2-DMb1	Cd4	0.000548163	0	H2-DMB1_CD4	H2-dmb1 - Cd4	MHC-II	Cell-Cell Contact	KEGG: mmu04514
1928	Marcophage	Th1_CD4	H2-DMb1	Cd4	0.000207786	0	H2-DMB1_CD4	H2-dmb1 - Cd4	MHC-II	Cell-Cell Contact	KEGG: mmu04514
1929	DC	Th17_CD4	H2-DMb1	Cd4	2.72486e-05	0	H2-DMB1_CD4	H2-dmb1 - Cd4	MHC-II	Cell-Cell Contact	KEGG: mmu04514
1930	Marcophage	Th17_CD4	H2-DMb1	Cd4	1.00551e-05	0	H2-DMB1_CD4	H2-dmb1 - Cd4	MHC-II	Cell-Cell Contact	KEGG: mmu04514
1931	DC	Tfh_CD4	H2-DMb1	Cd4	0.000237794	0	H2-DMB1_CD4	H2-dmb1 - Cd4	MHC-II	Cell-Cell Contact	KEGG: mmu04514
1932	Marcophage	Tfh_CD4	H2-DMb1	Cd4	8.98993e-05	0	H2-DMB1_CD4	H2-dmb1 - Cd4	MHC-II	Cell-Cell Contact	KEGG: mmu04514
1933	DC	Proliferating_DPT	H2-DMb1	Cd4	2.86342e-05	0	H2-DMB1_CD4	H2-dmb1 - Cd4	MHC-II	Cell-Cell Contact	KEGG: mmu04514
1934	Marcophage	Proliferating_DPT	H2-DMb1	Cd4	1.05384e-05	0	H2-DMB1_CD4	H2-dmb1 - Cd4	MHC-II	Cell-Cell Contact	KEGG: mmu04514
1935	DC	Treg_CD4	H2-DMb2	Cd4	4.89414e-06	0	H2-DMB2_CD4	H2-dmb2 - Cd4	MHC-II	Cell-Cell Contact	KEGG: mmu04514
1936	DC	Th1_CD4	H2-DMb2	Cd4	6.10429e-05	0	H2-DMB2_CD4	H2-dmb2 - Cd4	MHC-II	Cell-Cell Contact	KEGG: mmu04514
1937	DC	Th17_CD4	H2-DMb2	Cd4	2.89957e-06	0	H2-DMB2_CD4	H2-dmb2 - Cd4	MHC-II	Cell-Cell Contact	KEGG: mmu04514
1938	DC	Tfh_CD4	H2-DMb2	Cd4	2.6361e-05	0	H2-DMB2_CD4	H2-dmb2 - Cd4	MHC-II	Cell-Cell Contact	KEGG: mmu04514
1939	DC	Proliferating_DPT	H2-DMb2	Cd4	3.03349e-06	0	H2-DMB2_CD4	H2-dmb2 - Cd4	MHC-II	Cell-Cell Contact	KEGG: mmu04514
1940	DC	Treg_CD4	H2-Oa	Cd4	9.89827e-06	0	H2-OA_CD4	H2-oa - Cd4	MHC-II	Cell-Cell Contact	KEGG: mmu04514
1941	DC	Th1_CD4	H2-Oa	Cd4	0.000122811	0	H2-OA_CD4	H2-oa - Cd4	MHC-II	Cell-Cell Contact	KEGG: mmu04514
1942	DC	Th17_CD4	H2-Oa	Cd4	5.86665e-06	0	H2-OA_CD4	H2-oa - Cd4	MHC-II	Cell-Cell Contact	KEGG: mmu04514
1943	DC	Tfh_CD4	H2-Oa	Cd4	5.30656e-05	0	H2-OA_CD4	H2-oa - Cd4	MHC-II	Cell-Cell Contact	KEGG: mmu04514
1944	DC	Proliferating_DPT	H2-Oa	Cd4	6.14093e-06	0	H2-OA_CD4	H2-oa - Cd4	MHC-II	Cell-Cell Contact	KEGG: mmu04514
1945	MAIT_CD8	NK	Selplg	Sell	0.000113492	0	SELPLG_SELL	Selplg - Sell	SELPLG	Cell-Cell Contact	PMC2431087; PMID: 8892633,PMID: 8896607
1946	MAIT_DPT	NK	Selplg	Sell	1.42595e-06	0	SELPLG_SELL	Selplg - Sell	SELPLG	Cell-Cell Contact	PMC2431087; PMID: 8892633,PMID: 8896607
1947	TRM_CD8	NK	Selplg	Sell	3.17656e-05	0	SELPLG_SELL	Selplg - Sell	SELPLG	Cell-Cell Contact	PMC2431087; PMID: 8892633,PMID: 8896607
1948	TEM_DPT	NK	Selplg	Sell	2.20714e-05	0	SELPLG_SELL	Selplg - Sell	SELPLG	Cell-Cell Contact	PMC2431087; PMID: 8892633,PMID: 8896607
1949	TEFF_CD8	NK	Selplg	Sell	5.17914e-05	0	SELPLG_SELL	Selplg - Sell	SELPLG	Cell-Cell Contact	PMC2431087; PMID: 8892633,PMID: 8896607
1950	TCM_CD8	NK	Selplg	Sell	5.79676e-06	0	SELPLG_SELL	Selplg - Sell	SELPLG	Cell-Cell Contact	PMC2431087; PMID: 8892633,PMID: 8896607
1951	TN_CD8	NK	Selplg	Sell	2.70798e-05	0	SELPLG_SELL	Selplg - Sell	SELPLG	Cell-Cell Contact	PMC2431087; PMID: 8892633,PMID: 8896607
1952	TEX_CD8	NK	Selplg	Sell	5.12739e-06	0	SELPLG_SELL	Selplg - Sell	SELPLG	Cell-Cell Contact	PMC2431087; PMID: 8892633,PMID: 8896607
1953	Treg_CD4	NK	Selplg	Sell	1.95725e-05	0	SELPLG_SELL	Selplg - Sell	SELPLG	Cell-Cell Contact	PMC2431087; PMID: 8892633,PMID: 8896607
1954	Th1_CD4	NK	Selplg	Sell	7.47616e-05	0	SELPLG_SELL	Selplg - Sell	SELPLG	Cell-Cell Contact	PMC2431087; PMID: 8892633,PMID: 8896607
1955	Th17_CD4	NK	Selplg	Sell	1.45779e-05	0	SELPLG_SELL	Selplg - Sell	SELPLG	Cell-Cell Contact	PMC2431087; PMID: 8892633,PMID: 8896607
1956	Tfh_CD4	NK	Selplg	Sell	1.10174e-05	0	SELPLG_SELL	Selplg - Sell	SELPLG	Cell-Cell Contact	PMC2431087; PMID: 8892633,PMID: 8896607
1957	Proliferating_DPT	NK	Selplg	Sell	2.38008e-05	0	SELPLG_SELL	Selplg - Sell	SELPLG	Cell-Cell Contact	PMC2431087; PMID: 8892633,PMID: 8896607
1958	NK	NK	Selplg	Sell	1.14773e-05	0	SELPLG_SELL	Selplg - Sell	SELPLG	Cell-Cell Contact	PMC2431087; PMID: 8892633,PMID: 8896607
1959	DC	NK	Selplg	Sell	2.97586e-05	0	SELPLG_SELL	Selplg - Sell	SELPLG	Cell-Cell Contact	PMC2431087; PMID: 8892633,PMID: 8896607
1960	Marcophage	NK	Selplg	Sell	2.11527e-05	0	SELPLG_SELL	Selplg - Sell	SELPLG	Cell-Cell Contact	PMC2431087; PMID: 8892633,PMID: 8896607
1961	MAIT_CD8	DC	Selplg	Sell	0.000336661	0	SELPLG_SELL	Selplg - Sell	SELPLG	Cell-Cell Contact	PMC2431087; PMID: 8892633,PMID: 8896607
1962	MAIT_DPT	DC	Selplg	Sell	4.22159e-06	0	SELPLG_SELL	Selplg - Sell	SELPLG	Cell-Cell Contact	PMC2431087; PMID: 8892633,PMID: 8896607
1963	TRM_CD8	DC	Selplg	Sell	9.41845e-05	0	SELPLG_SELL	Selplg - Sell	SELPLG	Cell-Cell Contact	PMC2431087; PMID: 8892633,PMID: 8896607
1964	TEM_DPT	DC	Selplg	Sell	6.53387e-05	0	SELPLG_SELL	Selplg - Sell	SELPLG	Cell-Cell Contact	PMC2431087; PMID: 8892633,PMID: 8896607
1965	TEFF_CD8	DC	Selplg	Sell	0.000153631	0	SELPLG_SELL	Selplg - Sell	SELPLG	Cell-Cell Contact	PMC2431087; PMID: 8892633,PMID: 8896607
1966	TCM_CD8	DC	Selplg	Sell	1.71573e-05	0	SELPLG_SELL	Selplg - Sell	SELPLG	Cell-Cell Contact	PMC2431087; PMID: 8892633,PMID: 8896607
1967	TN_CD8	DC	Selplg	Sell	8.02679e-05	0	SELPLG_SELL	Selplg - Sell	SELPLG	Cell-Cell Contact	PMC2431087; PMID: 8892633,PMID: 8896607
1968	TEX_CD8	DC	Selplg	Sell	1.5175e-05	0	SELPLG_SELL	Selplg - Sell	SELPLG	Cell-Cell Contact	PMC2431087; PMID: 8892633,PMID: 8896607
1969	Treg_CD4	DC	Selplg	Sell	5.80394e-05	0	SELPLG_SELL	Selplg - Sell	SELPLG	Cell-Cell Contact	PMC2431087; PMID: 8892633,PMID: 8896607
1970	Th1_CD4	DC	Selplg	Sell	0.000221686	0	SELPLG_SELL	Selplg - Sell	SELPLG	Cell-Cell Contact	PMC2431087; PMID: 8892633,PMID: 8896607
1971	Th17_CD4	DC	Selplg	Sell	4.32339e-05	0	SELPLG_SELL	Selplg - Sell	SELPLG	Cell-Cell Contact	PMC2431087; PMID: 8892633,PMID: 8896607
1972	Tfh_CD4	DC	Selplg	Sell	3.26097e-05	0	SELPLG_SELL	Selplg - Sell	SELPLG	Cell-Cell Contact	PMC2431087; PMID: 8892633,PMID: 8896607
1973	Proliferating_DPT	DC	Selplg	Sell	7.06126e-05	0	SELPLG_SELL	Selplg - Sell	SELPLG	Cell-Cell Contact	PMC2431087; PMID: 8892633,PMID: 8896607
1974	NK	DC	Selplg	Sell	3.40496e-05	0	SELPLG_SELL	Selplg - Sell	SELPLG	Cell-Cell Contact	PMC2431087; PMID: 8892633,PMID: 8896607
1975	DC	DC	Selplg	Sell	8.82283e-05	0	SELPLG_SELL	Selplg - Sell	SELPLG	Cell-Cell Contact	PMC2431087; PMID: 8892633,PMID: 8896607
1976	Marcophage	DC	Selplg	Sell	6.26977e-05	0	SELPLG_SELL	Selplg - Sell	SELPLG	Cell-Cell Contact	PMC2431087; PMID: 8892633,PMID: 8896607
1977	MAIT_CD8	Marcophage	Selplg	Sell	0.000700231	0	SELPLG_SELL	Selplg - Sell	SELPLG	Cell-Cell Contact	PMC2431087; PMID: 8892633,PMID: 8896607
1978	MAIT_DPT	Marcophage	Selplg	Sell	9.08747e-06	0	SELPLG_SELL	Selplg - Sell	SELPLG	Cell-Cell Contact	PMC2431087; PMID: 8892633,PMID: 8896607
1979	TRM_CD8	Marcophage	Selplg	Sell	0.000197498	0	SELPLG_SELL	Selplg - Sell	SELPLG	Cell-Cell Contact	PMC2431087; PMID: 8892633,PMID: 8896607
1980	TEM_DPT	Marcophage	Selplg	Sell	0.000140825	0	SELPLG_SELL	Selplg - Sell	SELPLG	Cell-Cell Contact	PMC2431087; PMID: 8892633,PMID: 8896607
1981	TEFF_CD8	Marcophage	Selplg	Sell	0.000319616	0	SELPLG_SELL	Selplg - Sell	SELPLG	Cell-Cell Contact	PMC2431087; PMID: 8892633,PMID: 8896607
1982	TCM_CD8	Marcophage	Selplg	Sell	3.70952e-05	0	SELPLG_SELL	Selplg - Sell	SELPLG	Cell-Cell Contact	PMC2431087; PMID: 8892633,PMID: 8896607
1983	TN_CD8	Marcophage	Selplg	Sell	0.000169161	0	SELPLG_SELL	Selplg - Sell	SELPLG	Cell-Cell Contact	PMC2431087; PMID: 8892633,PMID: 8896607
1984	TEX_CD8	Marcophage	Selplg	Sell	3.28526e-05	0	SELPLG_SELL	Selplg - Sell	SELPLG	Cell-Cell Contact	PMC2431087; PMID: 8892633,PMID: 8896607
1985	Treg_CD4	Marcophage	Selplg	Sell	0.000121448	0	SELPLG_SELL	Selplg - Sell	SELPLG	Cell-Cell Contact	PMC2431087; PMID: 8892633,PMID: 8896607
1986	Th1_CD4	Marcophage	Selplg	Sell	0.00046416	0	SELPLG_SELL	Selplg - Sell	SELPLG	Cell-Cell Contact	PMC2431087; PMID: 8892633,PMID: 8896607
1987	Th17_CD4	Marcophage	Selplg	Sell	9.02765e-05	0	SELPLG_SELL	Selplg - Sell	SELPLG	Cell-Cell Contact	PMC2431087; PMID: 8892633,PMID: 8896607
1988	Tfh_CD4	Marcophage	Selplg	Sell	7.04916e-05	0	SELPLG_SELL	Selplg - Sell	SELPLG	Cell-Cell Contact	PMC2431087; PMID: 8892633,PMID: 8896607
1989	Proliferating_DPT	Marcophage	Selplg	Sell	0.000146505	0	SELPLG_SELL	Selplg - Sell	SELPLG	Cell-Cell Contact	PMC2431087; PMID: 8892633,PMID: 8896607
1990	NK	Marcophage	Selplg	Sell	7.0699e-05	0	SELPLG_SELL	Selplg - Sell	SELPLG	Cell-Cell Contact	PMC2431087; PMID: 8892633,PMID: 8896607
1991	DC	Marcophage	Selplg	Sell	0.00018521	0	SELPLG_SELL	Selplg - Sell	SELPLG	Cell-Cell Contact	PMC2431087; PMID: 8892633,PMID: 8896607
1992	Marcophage	Marcophage	Selplg	Sell	0.000132193	0	SELPLG_SELL	Selplg - Sell	SELPLG	Cell-Cell Contact	PMC2431087; PMID: 8892633,PMID: 8896607
1993	DC	Marcophage	Sema4a	Plxnb2	9.15829e-06	0	SEMA4A_PLXNB2	Sema4a - Plxnb2	SEMA4	Cell-Cell Contact	PMID: 27533782
1994	Marcophage	Marcophage	Sema4a	Plxnb2	9.14454e-06	0	SEMA4A_PLXNB2	Sema4a - Plxnb2	SEMA4	Cell-Cell Contact	PMID: 27533782
1995	MAIT_CD8	Marcophage	Sema4d	Plxnb2	4.62471e-05	0	SEMA4D_PLXNB2	Sema4d - Plxnb2	SEMA4	Cell-Cell Contact	PMID: 27533782
1996	MAIT_DPT	Marcophage	Sema4d	Plxnb2	1.67409e-06	0	SEMA4D_PLXNB2	Sema4d - Plxnb2	SEMA4	Cell-Cell Contact	PMID: 27533782
1997	TRM_CD8	Marcophage	Sema4d	Plxnb2	2.50989e-05	0	SEMA4D_PLXNB2	Sema4d - Plxnb2	SEMA4	Cell-Cell Contact	PMID: 27533782
1998	TEFF_CD8	Marcophage	Sema4d	Plxnb2	3.73549e-05	0	SEMA4D_PLXNB2	Sema4d - Plxnb2	SEMA4	Cell-Cell Contact	PMID: 27533782
1999	TEX_CD8	Marcophage	Sema4d	Plxnb2	5.65478e-06	0	SEMA4D_PLXNB2	Sema4d - Plxnb2	SEMA4	Cell-Cell Contact	PMID: 27533782
[truncated: 18 more rows]

## Sheet: MR1KO
	source	target	ligand	receptor	prob	pval	interaction_name	interaction_name_2	pathway_name	annotation	evidence
1	TEX_CD8	MAIT_CD8	Alcam	Cd6	1.16246e-05	0	ALCAM_CD6	Alcam - Cd6	ALCAM	Cell-Cell Contact	KEGG: mmu04514
2	Proliferating_DPT	MAIT_CD8	Alcam	Cd6	5.87968e-06	0	ALCAM_CD6	Alcam - Cd6	ALCAM	Cell-Cell Contact	KEGG: mmu04514
3	TEX_CD8	MAIT_DPT	Alcam	Cd6	7.87934e-07	0	ALCAM_CD6	Alcam - Cd6	ALCAM	Cell-Cell Contact	KEGG: mmu04514
4	Proliferating_DPT	MAIT_DPT	Alcam	Cd6	3.98962e-07	0	ALCAM_CD6	Alcam - Cd6	ALCAM	Cell-Cell Contact	KEGG: mmu04514
5	TEX_CD8	TRM_CD8	Alcam	Cd6	5.36171e-06	0	ALCAM_CD6	Alcam - Cd6	ALCAM	Cell-Cell Contact	KEGG: mmu04514
6	Proliferating_DPT	TRM_CD8	Alcam	Cd6	2.71145e-06	0	ALCAM_CD6	Alcam - Cd6	ALCAM	Cell-Cell Contact	KEGG: mmu04514
7	TEX_CD8	TEFF_CD8	Alcam	Cd6	7.03152e-06	0	ALCAM_CD6	Alcam - Cd6	ALCAM	Cell-Cell Contact	KEGG: mmu04514
8	Proliferating_DPT	TEFF_CD8	Alcam	Cd6	3.55512e-06	0	ALCAM_CD6	Alcam - Cd6	ALCAM	Cell-Cell Contact	KEGG: mmu04514
9	TEX_CD8	TN_CD8	Alcam	Cd6	2.91769e-06	0	ALCAM_CD6	Alcam - Cd6	ALCAM	Cell-Cell Contact	KEGG: mmu04514
10	Proliferating_DPT	TN_CD8	Alcam	Cd6	1.4755e-06	0	ALCAM_CD6	Alcam - Cd6	ALCAM	Cell-Cell Contact	KEGG: mmu04514
11	TEX_CD8	TEX_CD8	Alcam	Cd6	2.76471e-06	0	ALCAM_CD6	Alcam - Cd6	ALCAM	Cell-Cell Contact	KEGG: mmu04514
12	Proliferating_DPT	TEX_CD8	Alcam	Cd6	1.3989e-06	0	ALCAM_CD6	Alcam - Cd6	ALCAM	Cell-Cell Contact	KEGG: mmu04514
13	TEX_CD8	Treg_CD4	Alcam	Cd6	4.25305e-06	0	ALCAM_CD6	Alcam - Cd6	ALCAM	Cell-Cell Contact	KEGG: mmu04514
14	Proliferating_DPT	Treg_CD4	Alcam	Cd6	2.15339e-06	0	ALCAM_CD6	Alcam - Cd6	ALCAM	Cell-Cell Contact	KEGG: mmu04514
15	TEX_CD8	Th1_CD4	Alcam	Cd6	1.61363e-05	0	ALCAM_CD6	Alcam - Cd6	ALCAM	Cell-Cell Contact	KEGG: mmu04514
16	Proliferating_DPT	Th1_CD4	Alcam	Cd6	8.17182e-06	0	ALCAM_CD6	Alcam - Cd6	ALCAM	Cell-Cell Contact	KEGG: mmu04514
17	TEX_CD8	Th17_CD4	Alcam	Cd6	2.97154e-06	0	ALCAM_CD6	Alcam - Cd6	ALCAM	Cell-Cell Contact	KEGG: mmu04514
18	Proliferating_DPT	Th17_CD4	Alcam	Cd6	1.50425e-06	0	ALCAM_CD6	Alcam - Cd6	ALCAM	Cell-Cell Contact	KEGG: mmu04514
19	TEX_CD8	Tfh_CD4	Alcam	Cd6	4.99517e-06	0	ALCAM_CD6	Alcam - Cd6	ALCAM	Cell-Cell Contact	KEGG: mmu04514
20	Proliferating_DPT	Tfh_CD4	Alcam	Cd6	2.52825e-06	0	ALCAM_CD6	Alcam - Cd6	ALCAM	Cell-Cell Contact	KEGG: mmu04514
21	TEX_CD8	Proliferating_DPT	Alcam	Cd6	5.50879e-06	0	ALCAM_CD6	Alcam - Cd6	ALCAM	Cell-Cell Contact	KEGG: mmu04514
22	Proliferating_DPT	Proliferating_DPT	Alcam	Cd6	2.79211e-06	0	ALCAM_CD6	Alcam - Cd6	ALCAM	Cell-Cell Contact	KEGG: mmu04514
23	DC	MAIT_CD8	App	Cd74	6.11129e-05	0	APP_CD74	App - Cd74	APP	Cell-Cell Contact	PMID: 19849849
24	Marcophage	MAIT_CD8	App	Cd74	0.000230292	0	APP_CD74	App - Cd74	APP	Cell-Cell Contact	PMID: 19849849
25	DC	MAIT_DPT	App	Cd74	9.47662e-06	0	APP_CD74	App - Cd74	APP	Cell-Cell Contact	PMID: 19849849
26	Marcophage	MAIT_DPT	App	Cd74	3.45548e-05	0	APP_CD74	App - Cd74	APP	Cell-Cell Contact	PMID: 19849849
27	DC	TRM_CD8	App	Cd74	5.30709e-05	0	APP_CD74	App - Cd74	APP	Cell-Cell Contact	PMID: 19849849
28	Marcophage	TRM_CD8	App	Cd74	0.00019821	0	APP_CD74	App - Cd74	APP	Cell-Cell Contact	PMID: 19849849
29	DC	TEM_DPT	App	Cd74	9.71909e-05	0	APP_CD74	App - Cd74	APP	Cell-Cell Contact	PMID: 19849849
30	Marcophage	TEM_DPT	App	Cd74	0.000362688	0	APP_CD74	App - Cd74	APP	Cell-Cell Contact	PMID: 19849849
31	DC	TEFF_CD8	App	Cd74	7.59466e-05	0	APP_CD74	App - Cd74	APP	Cell-Cell Contact	PMID: 19849849
32	Marcophage	TEFF_CD8	App	Cd74	0.000283945	0	APP_CD74	App - Cd74	APP	Cell-Cell Contact	PMID: 19849849
33	DC	TCM_CD8	App	Cd74	2.85266e-05	0	APP_CD74	App - Cd74	APP	Cell-Cell Contact	PMID: 19849849
34	Marcophage	TCM_CD8	App	Cd74	0.000107061	0	APP_CD74	App - Cd74	APP	Cell-Cell Contact	PMID: 19849849
35	DC	TN_CD8	App	Cd74	1.79129e-05	0	APP_CD74	App - Cd74	APP	Cell-Cell Contact	PMID: 19849849
36	Marcophage	TN_CD8	App	Cd74	6.74491e-05	0	APP_CD74	App - Cd74	APP	Cell-Cell Contact	PMID: 19849849
37	DC	TEX_CD8	App	Cd74	1.1002e-05	0	APP_CD74	App - Cd74	APP	Cell-Cell Contact	PMID: 19849849
38	Marcophage	TEX_CD8	App	Cd74	4.15063e-05	0	APP_CD74	App - Cd74	APP	Cell-Cell Contact	PMID: 19849849
39	DC	Treg_CD4	App	Cd74	5.35345e-05	0	APP_CD74	App - Cd74	APP	Cell-Cell Contact	PMID: 19849849
40	Marcophage	Treg_CD4	App	Cd74	0.000194933	0	APP_CD74	App - Cd74	APP	Cell-Cell Contact	PMID: 19849849
41	DC	Th1_CD4	App	Cd74	6.0692e-05	0	APP_CD74	App - Cd74	APP	Cell-Cell Contact	PMID: 19849849
42	Marcophage	Th1_CD4	App	Cd74	0.000228136	0	APP_CD74	App - Cd74	APP	Cell-Cell Contact	PMID: 19849849
43	DC	Th17_CD4	App	Cd74	1.40814e-05	0	APP_CD74	App - Cd74	APP	Cell-Cell Contact	PMID: 19849849
44	Marcophage	Th17_CD4	App	Cd74	5.28549e-05	0	APP_CD74	App - Cd74	APP	Cell-Cell Contact	PMID: 19849849
45	DC	Tfh_CD4	App	Cd74	2.47211e-05	0	APP_CD74	App - Cd74	APP	Cell-Cell Contact	PMID: 19849849
46	Marcophage	Tfh_CD4	App	Cd74	9.28183e-05	0	APP_CD74	App - Cd74	APP	Cell-Cell Contact	PMID: 19849849
47	DC	Proliferating_DPT	App	Cd74	2.77383e-05	0	APP_CD74	App - Cd74	APP	Cell-Cell Contact	PMID: 19849849
48	Marcophage	Proliferating_DPT	App	Cd74	0.000103166	0	APP_CD74	App - Cd74	APP	Cell-Cell Contact	PMID: 19849849
49	DC	NK	App	Cd74	1.06341e-05	0	APP_CD74	App - Cd74	APP	Cell-Cell Contact	PMID: 19849849
50	Marcophage	NK	App	Cd74	3.9925e-05	0	APP_CD74	App - Cd74	APP	Cell-Cell Contact	PMID: 19849849
51	DC	DC	App	Cd74	0.000301319	0	APP_CD74	App - Cd74	APP	Cell-Cell Contact	PMID: 19849849
52	Marcophage	DC	App	Cd74	0.00106508	0	APP_CD74	App - Cd74	APP	Cell-Cell Contact	PMID: 19849849
53	DC	Marcophage	App	Cd74	0.000386646	0	APP_CD74	App - Cd74	APP	Cell-Cell Contact	PMID: 19849849
54	Marcophage	Marcophage	App	Cd74	0.00133284	0	APP_CD74	App - Cd74	APP	Cell-Cell Contact	PMID: 19849849
55	TRM_CD8	TEFF_CD8	Cd200	Cd200r1	7.35812e-06	0	CD200_CD200R1	Cd200 - Cd200r1	CD200	Cell-Cell Contact	PMID: 15187158
56	TN_CD8	TEFF_CD8	Cd200	Cd200r1	1.10527e-05	0	CD200_CD200R1	Cd200 - Cd200r1	CD200	Cell-Cell Contact	PMID: 15187158
57	TEX_CD8	TEFF_CD8	Cd200	Cd200r1	9.48175e-06	0	CD200_CD200R1	Cd200 - Cd200r1	CD200	Cell-Cell Contact	PMID: 15187158
58	Tfh_CD4	TEFF_CD8	Cd200	Cd200r1	1.48175e-05	0	CD200_CD200R1	Cd200 - Cd200r1	CD200	Cell-Cell Contact	PMID: 15187158
59	MAIT_CD8	TEFF_CD8	Cd48	Cd244a	0.000169608	0	CD48_CD244A	Cd48 - Cd244a	CD48	Cell-Cell Contact	PMID: 26697006
60	MAIT_DPT	TEFF_CD8	Cd48	Cd244a	2.38342e-06	0	CD48_CD244A	Cd48 - Cd244a	CD48	Cell-Cell Contact	PMID: 26697006
61	TRM_CD8	TEFF_CD8	Cd48	Cd244a	9.18913e-05	0	CD48_CD244A	Cd48 - Cd244a	CD48	Cell-Cell Contact	PMID: 26697006
62	TEFF_CD8	TEFF_CD8	Cd48	Cd244a	0.000156664	0	CD48_CD244A	Cd48 - Cd244a	CD48	Cell-Cell Contact	PMID: 26697006
63	TN_CD8	TEFF_CD8	Cd48	Cd244a	3.66234e-05	0	CD48_CD244A	Cd48 - Cd244a	CD48	Cell-Cell Contact	PMID: 26697006
64	TEX_CD8	TEFF_CD8	Cd48	Cd244a	2.50345e-05	0	CD48_CD244A	Cd48 - Cd244a	CD48	Cell-Cell Contact	PMID: 26697006
65	Treg_CD4	TEFF_CD8	Cd48	Cd244a	1.50057e-05	0	CD48_CD244A	Cd48 - Cd244a	CD48	Cell-Cell Contact	PMID: 26697006
66	Th1_CD4	TEFF_CD8	Cd48	Cd244a	0.000129015	0	CD48_CD244A	Cd48 - Cd244a	CD48	Cell-Cell Contact	PMID: 26697006
67	Th17_CD4	TEFF_CD8	Cd48	Cd244a	1.03663e-05	0	CD48_CD244A	Cd48 - Cd244a	CD48	Cell-Cell Contact	PMID: 26697006
68	Tfh_CD4	TEFF_CD8	Cd48	Cd244a	1.63911e-05	0	CD48_CD244A	Cd48 - Cd244a	CD48	Cell-Cell Contact	PMID: 26697006
69	Proliferating_DPT	TEFF_CD8	Cd48	Cd244a	4.44402e-05	0	CD48_CD244A	Cd48 - Cd244a	CD48	Cell-Cell Contact	PMID: 26697006
70	NK	TEFF_CD8	Cd48	Cd244a	7.93446e-06	0	CD48_CD244A	Cd48 - Cd244a	CD48	Cell-Cell Contact	PMID: 26697006
71	DC	TEFF_CD8	Cd48	Cd244a	7.39231e-05	0	CD48_CD244A	Cd48 - Cd244a	CD48	Cell-Cell Contact	PMID: 26697006
72	Marcophage	TEFF_CD8	Cd48	Cd244a	7.41306e-05	0	CD48_CD244A	Cd48 - Cd244a	CD48	Cell-Cell Contact	PMID: 26697006
73	MAIT_CD8	TEX_CD8	Cd6	Alcam	1.16246e-05	0	CD6_ALCAM	Cd6 - Alcam	CD6	Cell-Cell Contact	PMID: 23602662
74	MAIT_DPT	TEX_CD8	Cd6	Alcam	7.87934e-07	0	CD6_ALCAM	Cd6 - Alcam	CD6	Cell-Cell Contact	PMID: 23602662
75	TRM_CD8	TEX_CD8	Cd6	Alcam	5.36171e-06	0	CD6_ALCAM	Cd6 - Alcam	CD6	Cell-Cell Contact	PMID: 23602662
76	TEFF_CD8	TEX_CD8	Cd6	Alcam	7.03152e-06	0	CD6_ALCAM	Cd6 - Alcam	CD6	Cell-Cell Contact	PMID: 23602662
77	TN_CD8	TEX_CD8	Cd6	Alcam	2.91769e-06	0	CD6_ALCAM	Cd6 - Alcam	CD6	Cell-Cell Contact	PMID: 23602662
78	TEX_CD8	TEX_CD8	Cd6	Alcam	2.76471e-06	0	CD6_ALCAM	Cd6 - Alcam	CD6	Cell-Cell Contact	PMID: 23602662
79	Treg_CD4	TEX_CD8	Cd6	Alcam	4.25305e-06	0	CD6_ALCAM	Cd6 - Alcam	CD6	Cell-Cell Contact	PMID: 23602662
80	Th1_CD4	TEX_CD8	Cd6	Alcam	1.61363e-05	0	CD6_ALCAM	Cd6 - Alcam	CD6	Cell-Cell Contact	PMID: 23602662
81	Th17_CD4	TEX_CD8	Cd6	Alcam	2.97154e-06	0	CD6_ALCAM	Cd6 - Alcam	CD6	Cell-Cell Contact	PMID: 23602662
82	Tfh_CD4	TEX_CD8	Cd6	Alcam	4.99517e-06	0	CD6_ALCAM	Cd6 - Alcam	CD6	Cell-Cell Contact	PMID: 23602662
83	Proliferating_DPT	TEX_CD8	Cd6	Alcam	5.50879e-06	0	CD6_ALCAM	Cd6 - Alcam	CD6	Cell-Cell Contact	PMID: 23602662
84	MAIT_CD8	Proliferating_DPT	Cd6	Alcam	5.87968e-06	0	CD6_ALCAM	Cd6 - Alcam	CD6	Cell-Cell Contact	PMID: 23602662
85	MAIT_DPT	Proliferating_DPT	Cd6	Alcam	3.98962e-07	0	CD6_ALCAM	Cd6 - Alcam	CD6	Cell-Cell Contact	PMID: 23602662
86	TRM_CD8	Proliferating_DPT	Cd6	Alcam	2.71145e-06	0	CD6_ALCAM	Cd6 - Alcam	CD6	Cell-Cell Contact	PMID: 23602662
87	TEFF_CD8	Proliferating_DPT	Cd6	Alcam	3.55512e-06	0	CD6_ALCAM	Cd6 - Alcam	CD6	Cell-Cell Contact	PMID: 23602662
88	TN_CD8	Proliferating_DPT	Cd6	Alcam	1.4755e-06	0	CD6_ALCAM	Cd6 - Alcam	CD6	Cell-Cell Contact	PMID: 23602662
89	TEX_CD8	Proliferating_DPT	Cd6	Alcam	1.3989e-06	0	CD6_ALCAM	Cd6 - Alcam	CD6	Cell-Cell Contact	PMID: 23602662
90	Treg_CD4	Proliferating_DPT	Cd6	Alcam	2.15339e-06	0	CD6_ALCAM	Cd6 - Alcam	CD6	Cell-Cell Contact	PMID: 23602662
91	Th1_CD4	Proliferating_DPT	Cd6	Alcam	8.17182e-06	0	CD6_ALCAM	Cd6 - Alcam	CD6	Cell-Cell Contact	PMID: 23602662
92	Th17_CD4	Proliferating_DPT	Cd6	Alcam	1.50425e-06	0	CD6_ALCAM	Cd6 - Alcam	CD6	Cell-Cell Contact	PMID: 23602662
93	Tfh_CD4	Proliferating_DPT	Cd6	Alcam	2.52825e-06	0	CD6_ALCAM	Cd6 - Alcam	CD6	Cell-Cell Contact	PMID: 23602662
94	Proliferating_DPT	Proliferating_DPT	Cd6	Alcam	2.79211e-06	0	CD6_ALCAM	Cd6 - Alcam	CD6	Cell-Cell Contact	PMID: 23602662
95	Marcophage	MAIT_CD8	Icam1	ITGAL_ITGB2	9.66199e-05	0	ICAM1_ITGAL_ITGB2	Icam1 - (Itgal+Itgb2)	ICAM	Cell-Cell Contact	KEGG: mmu04514
96	Marcophage	MAIT_DPT	Icam1	ITGAL_ITGB2	3.41695e-06	0	ICAM1_ITGAL_ITGB2	Icam1 - (Itgal+Itgb2)	ICAM	Cell-Cell Contact	KEGG: mmu04514
97	Marcophage	TRM_CD8	Icam1	ITGAL_ITGB2	4.3461e-05	0	ICAM1_ITGAL_ITGB2	Icam1 - (Itgal+Itgb2)	ICAM	Cell-Cell Contact	KEGG: mmu04514
98	Marcophage	TEFF_CD8	Icam1	ITGAL_ITGB2	7.17006e-05	0	ICAM1_ITGAL_ITGB2	Icam1 - (Itgal+Itgb2)	ICAM	Cell-Cell Contact	KEGG: mmu04514
99	Marcophage	TN_CD8	Icam1	ITGAL_ITGB2	1.74846e-05	0	ICAM1_ITGAL_ITGB2	Icam1 - (Itgal+Itgb2)	ICAM	Cell-Cell Contact	KEGG: mmu04514
100	Marcophage	TEX_CD8	Icam1	ITGAL_ITGB2	1.65942e-05	0	ICAM1_ITGAL_ITGB2	Icam1 - (Itgal+Itgb2)	ICAM	Cell-Cell Contact	KEGG: mmu04514
101	Marcophage	Th1_CD4	Icam1	ITGAL_ITGB2	0.000105541	0	ICAM1_ITGAL_ITGB2	Icam1 - (Itgal+Itgb2)	ICAM	Cell-Cell Contact	KEGG: mmu04514
102	Marcophage	Th17_CD4	Icam1	ITGAL_ITGB2	1.18003e-05	0	ICAM1_ITGAL_ITGB2	Icam1 - (Itgal+Itgb2)	ICAM	Cell-Cell Contact	KEGG: mmu04514
103	Marcophage	Tfh_CD4	Icam1	ITGAL_ITGB2	2.16011e-05	0	ICAM1_ITGAL_ITGB2	Icam1 - (Itgal+Itgb2)	ICAM	Cell-Cell Contact	KEGG: mmu04514
104	Marcophage	Proliferating_DPT	Icam1	ITGAL_ITGB2	2.32624e-05	0	ICAM1_ITGAL_ITGB2	Icam1 - (Itgal+Itgb2)	ICAM	Cell-Cell Contact	KEGG: mmu04514
105	Marcophage	Marcophage	Icam1	ITGAL_ITGB2	7.12651e-05	0	ICAM1_ITGAL_ITGB2	Icam1 - (Itgal+Itgb2)	ICAM	Cell-Cell Contact	KEGG: mmu04514
106	Marcophage	Marcophage	Icam1	ITGAM_ITGB2	0.000145907	0	ICAM1_ITGAM_ITGB2	Icam1 - (Itgam+Itgb2)	ICAM	Cell-Cell Contact	KEGG: mmu04514
107	Marcophage	MAIT_CD8	Icam1	Itgal	5.24148e-05	0	ICAM1_ITGAL	Icam1 - Itgal	ICAM	Cell-Cell Contact	PMID: 23602662
108	Marcophage	MAIT_DPT	Icam1	Itgal	3.78016e-06	0	ICAM1_ITGAL	Icam1 - Itgal	ICAM	Cell-Cell Contact	PMID: 23602662
109	Marcophage	TRM_CD8	Icam1	Itgal	2.10992e-05	0	ICAM1_ITGAL	Icam1 - Itgal	ICAM	Cell-Cell Contact	PMID: 23602662
110	Marcophage	TEFF_CD8	Icam1	Itgal	3.2259e-05	0	ICAM1_ITGAL	Icam1 - Itgal	ICAM	Cell-Cell Contact	PMID: 23602662
111	Marcophage	TN_CD8	Icam1	Itgal	1.55503e-05	0	ICAM1_ITGAL	Icam1 - Itgal	ICAM	Cell-Cell Contact	PMID: 23602662
112	Marcophage	TEX_CD8	Icam1	Itgal	1.00041e-05	0	ICAM1_ITGAL	Icam1 - Itgal	ICAM	Cell-Cell Contact	PMID: 23602662
113	Marcophage	Th1_CD4	Icam1	Itgal	6.19963e-05	0	ICAM1_ITGAL	Icam1 - Itgal	ICAM	Cell-Cell Contact	PMID: 23602662
114	Marcophage	Th17_CD4	Icam1	Itgal	1.06438e-05	0	ICAM1_ITGAL	Icam1 - Itgal	ICAM	Cell-Cell Contact	PMID: 23602662
115	Marcophage	Tfh_CD4	Icam1	Itgal	1.85027e-05	0	ICAM1_ITGAL	Icam1 - Itgal	ICAM	Cell-Cell Contact	PMID: 23602662
116	Marcophage	Proliferating_DPT	Icam1	Itgal	1.05451e-05	0	ICAM1_ITGAL	Icam1 - Itgal	ICAM	Cell-Cell Contact	PMID: 23602662
117	Marcophage	Marcophage	Icam1	Itgal	3.61038e-05	0	ICAM1_ITGAL	Icam1 - Itgal	ICAM	Cell-Cell Contact	PMID: 23602662
118	Marcophage	MAIT_CD8	Icam1	Spn	5.78395e-05	0	ICAM1_SPN	Icam1 - Spn	ICAM	Cell-Cell Contact	PMID: 1683685
119	Marcophage	TRM_CD8	Icam1	Spn	5.3326e-05	0	ICAM1_SPN	Icam1 - Spn	ICAM	Cell-Cell Contact	PMID: 1683685
120	Marcophage	TEFF_CD8	Icam1	Spn	9.3171e-05	0	ICAM1_SPN	Icam1 - Spn	ICAM	Cell-Cell Contact	PMID: 1683685
121	Marcophage	TN_CD8	Icam1	Spn	1.75956e-05	0	ICAM1_SPN	Icam1 - Spn	ICAM	Cell-Cell Contact	PMID: 1683685
122	Marcophage	TEX_CD8	Icam1	Spn	1.13098e-05	0	ICAM1_SPN	Icam1 - Spn	ICAM	Cell-Cell Contact	PMID: 1683685
123	Marcophage	Treg_CD4	Icam1	Spn	1.15605e-05	0	ICAM1_SPN	Icam1 - Spn	ICAM	Cell-Cell Contact	PMID: 1683685
124	Marcophage	Th1_CD4	Icam1	Spn	6.04889e-05	0	ICAM1_SPN	Icam1 - Spn	ICAM	Cell-Cell Contact	PMID: 1683685
125	Marcophage	Tfh_CD4	Icam1	Spn	2.12228e-05	0	ICAM1_SPN	Icam1 - Spn	ICAM	Cell-Cell Contact	PMID: 1683685
126	Marcophage	Proliferating_DPT	Icam1	Spn	3.36936e-05	0	ICAM1_SPN	Icam1 - Spn	ICAM	Cell-Cell Contact	PMID: 1683685
127	Marcophage	DC	Icam1	Spn	2.61246e-05	0	ICAM1_SPN	Icam1 - Spn	ICAM	Cell-Cell Contact	PMID: 1683685
128	MAIT_CD8	MAIT_CD8	ITGAL_ITGB2	Cd226	0.000173285	0	ITGB2_CD226	Itgb2 - Cd226	ITGAL-ITGB2	Cell-Cell Contact	KEGG: mmu04514
129	MAIT_DPT	MAIT_CD8	ITGAL_ITGB2	Cd226	6.13112e-06	0	ITGB2_CD226	Itgb2 - Cd226	ITGAL-ITGB2	Cell-Cell Contact	KEGG: mmu04514
130	TRM_CD8	MAIT_CD8	ITGAL_ITGB2	Cd226	7.79711e-05	0	ITGB2_CD226	Itgb2 - Cd226	ITGAL-ITGB2	Cell-Cell Contact	KEGG: mmu04514
131	TEFF_CD8	MAIT_CD8	ITGAL_ITGB2	Cd226	0.000128605	0	ITGB2_CD226	Itgb2 - Cd226	ITGAL-ITGB2	Cell-Cell Contact	KEGG: mmu04514
132	TN_CD8	MAIT_CD8	ITGAL_ITGB2	Cd226	3.13872e-05	0	ITGB2_CD226	Itgb2 - Cd226	ITGAL-ITGB2	Cell-Cell Contact	KEGG: mmu04514
133	TEX_CD8	MAIT_CD8	ITGAL_ITGB2	Cd226	2.97718e-05	0	ITGB2_CD226	Itgb2 - Cd226	ITGAL-ITGB2	Cell-Cell Contact	KEGG: mmu04514
134	Th1_CD4	MAIT_CD8	ITGAL_ITGB2	Cd226	0.000189125	0	ITGB2_CD226	Itgb2 - Cd226	ITGAL-ITGB2	Cell-Cell Contact	KEGG: mmu04514
135	Th17_CD4	MAIT_CD8	ITGAL_ITGB2	Cd226	2.1181e-05	0	ITGB2_CD226	Itgb2 - Cd226	ITGAL-ITGB2	Cell-Cell Contact	KEGG: mmu04514
136	Tfh_CD4	MAIT_CD8	ITGAL_ITGB2	Cd226	3.87712e-05	0	ITGB2_CD226	Itgb2 - Cd226	ITGAL-ITGB2	Cell-Cell Contact	KEGG: mmu04514
137	Proliferating_DPT	MAIT_CD8	ITGAL_ITGB2	Cd226	4.17119e-05	0	ITGB2_CD226	Itgb2 - Cd226	ITGAL-ITGB2	Cell-Cell Contact	KEGG: mmu04514
138	Marcophage	MAIT_CD8	ITGAL_ITGB2	Cd226	0.000127824	0	ITGB2_CD226	Itgb2 - Cd226	ITGAL-ITGB2	Cell-Cell Contact	KEGG: mmu04514
139	MAIT_CD8	MAIT_DPT	ITGAL_ITGB2	Cd226	9.02295e-06	0	ITGB2_CD226	Itgb2 - Cd226	ITGAL-ITGB2	Cell-Cell Contact	KEGG: mmu04514
140	MAIT_DPT	MAIT_DPT	ITGAL_ITGB2	Cd226	3.19366e-07	0	ITGB2_CD226	Itgb2 - Cd226	ITGAL-ITGB2	Cell-Cell Contact	KEGG: mmu04514
141	TRM_CD8	MAIT_DPT	ITGAL_ITGB2	Cd226	4.06097e-06	0	ITGB2_CD226	Itgb2 - Cd226	ITGAL-ITGB2	Cell-Cell Contact	KEGG: mmu04514
142	TEFF_CD8	MAIT_DPT	ITGAL_ITGB2	Cd226	6.69694e-06	0	ITGB2_CD226	Itgb2 - Cd226	ITGAL-ITGB2	Cell-Cell Contact	KEGG: mmu04514
143	TN_CD8	MAIT_DPT	ITGAL_ITGB2	Cd226	1.63552e-06	0.02	ITGB2_CD226	Itgb2 - Cd226	ITGAL-ITGB2	Cell-Cell Contact	KEGG: mmu04514
144	TEX_CD8	MAIT_DPT	ITGAL_ITGB2	Cd226	1.55064e-06	0	ITGB2_CD226	Itgb2 - Cd226	ITGAL-ITGB2	Cell-Cell Contact	KEGG: mmu04514
145	Th1_CD4	MAIT_DPT	ITGAL_ITGB2	Cd226	9.84119e-06	0	ITGB2_CD226	Itgb2 - Cd226	ITGAL-ITGB2	Cell-Cell Contact	KEGG: mmu04514
146	Th17_CD4	MAIT_DPT	ITGAL_ITGB2	Cd226	1.10361e-06	0.01	ITGB2_CD226	Itgb2 - Cd226	ITGAL-ITGB2	Cell-Cell Contact	KEGG: mmu04514
147	Tfh_CD4	MAIT_DPT	ITGAL_ITGB2	Cd226	2.02005e-06	0.01	ITGB2_CD226	Itgb2 - Cd226	ITGAL-ITGB2	Cell-Cell Contact	KEGG: mmu04514
148	Proliferating_DPT	MAIT_DPT	ITGAL_ITGB2	Cd226	2.17158e-06	0	ITGB2_CD226	Itgb2 - Cd226	ITGAL-ITGB2	Cell-Cell Contact	KEGG: mmu04514
149	Marcophage	MAIT_DPT	ITGAL_ITGB2	Cd226	6.65631e-06	0	ITGB2_CD226	Itgb2 - Cd226	ITGAL-ITGB2	Cell-Cell Contact	KEGG: mmu04514
150	MAIT_CD8	TRM_CD8	ITGAL_ITGB2	Cd226	0.000138658	0	ITGB2_CD226	Itgb2 - Cd226	ITGAL-ITGB2	Cell-Cell Contact	KEGG: mmu04514
151	MAIT_DPT	TRM_CD8	ITGAL_ITGB2	Cd226	4.91082e-06	0	ITGB2_CD226	Itgb2 - Cd226	ITGAL-ITGB2	Cell-Cell Contact	KEGG: mmu04514
152	TRM_CD8	TRM_CD8	ITGAL_ITGB2	Cd226	6.24322e-05	0	ITGB2_CD226	Itgb2 - Cd226	ITGAL-ITGB2	Cell-Cell Contact	KEGG: mmu04514
153	TEFF_CD8	TRM_CD8	ITGAL_ITGB2	Cd226	0.000102926	0	ITGB2_CD226	Itgb2 - Cd226	ITGAL-ITGB2	Cell-Cell Contact	KEGG: mmu04514
154	TN_CD8	TRM_CD8	ITGAL_ITGB2	Cd226	2.5164e-05	0	ITGB2_CD226	Itgb2 - Cd226	ITGAL-ITGB2	Cell-Cell Contact	KEGG: mmu04514
155	TEX_CD8	TRM_CD8	ITGAL_ITGB2	Cd226	2.38401e-05	0	ITGB2_CD226	Itgb2 - Cd226	ITGAL-ITGB2	Cell-Cell Contact	KEGG: mmu04514
156	Th1_CD4	TRM_CD8	ITGAL_ITGB2	Cd226	0.000151066	0	ITGB2_CD226	Itgb2 - Cd226	ITGAL-ITGB2	Cell-Cell Contact	KEGG: mmu04514
157	Th17_CD4	TRM_CD8	ITGAL_ITGB2	Cd226	1.69777e-05	0	ITGB2_CD226	Itgb2 - Cd226	ITGAL-ITGB2	Cell-Cell Contact	KEGG: mmu04514
158	Tfh_CD4	TRM_CD8	ITGAL_ITGB2	Cd226	3.10742e-05	0	ITGB2_CD226	Itgb2 - Cd226	ITGAL-ITGB2	Cell-Cell Contact	KEGG: mmu04514
159	Proliferating_DPT	TRM_CD8	ITGAL_ITGB2	Cd226	3.33624e-05	0	ITGB2_CD226	Itgb2 - Cd226	ITGAL-ITGB2	Cell-Cell Contact	KEGG: mmu04514
160	Marcophage	TRM_CD8	ITGAL_ITGB2	Cd226	0.000102302	0	ITGB2_CD226	Itgb2 - Cd226	ITGAL-ITGB2	Cell-Cell Contact	KEGG: mmu04514
161	MAIT_CD8	TEFF_CD8	ITGAL_ITGB2	Cd226	0.000227911	0	ITGB2_CD226	Itgb2 - Cd226	ITGAL-ITGB2	Cell-Cell Contact	KEGG: mmu04514
162	MAIT_DPT	TEFF_CD8	ITGAL_ITGB2	Cd226	8.07392e-06	0	ITGB2_CD226	Itgb2 - Cd226	ITGAL-ITGB2	Cell-Cell Contact	KEGG: mmu04514
163	TRM_CD8	TEFF_CD8	ITGAL_ITGB2	Cd226	0.000102637	0	ITGB2_CD226	Itgb2 - Cd226	ITGAL-ITGB2	Cell-Cell Contact	KEGG: mmu04514
164	TEFF_CD8	TEFF_CD8	ITGAL_ITGB2	Cd226	0.000169187	0	ITGB2_CD226	Itgb2 - Cd226	ITGAL-ITGB2	Cell-Cell Contact	KEGG: mmu04514
165	TN_CD8	TEFF_CD8	ITGAL_ITGB2	Cd226	4.13824e-05	0	ITGB2_CD226	Itgb2 - Cd226	ITGAL-ITGB2	Cell-Cell Contact	KEGG: mmu04514
166	TEX_CD8	TEFF_CD8	ITGAL_ITGB2	Cd226	3.91932e-05	0	ITGB2_CD226	Itgb2 - Cd226	ITGAL-ITGB2	Cell-Cell Contact	KEGG: mmu04514
167	Th1_CD4	TEFF_CD8	ITGAL_ITGB2	Cd226	0.000248194	0	ITGB2_CD226	Itgb2 - Cd226	ITGAL-ITGB2	Cell-Cell Contact	KEGG: mmu04514
168	Th17_CD4	TEFF_CD8	ITGAL_ITGB2	Cd226	2.79185e-05	0	ITGB2_CD226	Itgb2 - Cd226	ITGAL-ITGB2	Cell-Cell Contact	KEGG: mmu04514
169	Tfh_CD4	TEFF_CD8	ITGAL_ITGB2	Cd226	5.10978e-05	0	ITGB2_CD226	Itgb2 - Cd226	ITGAL-ITGB2	Cell-Cell Contact	KEGG: mmu04514
170	Proliferating_DPT	TEFF_CD8	ITGAL_ITGB2	Cd226	5.48314e-05	0	ITGB2_CD226	Itgb2 - Cd226	ITGAL-ITGB2	Cell-Cell Contact	KEGG: mmu04514
171	Marcophage	TEFF_CD8	ITGAL_ITGB2	Cd226	0.000168162	0	ITGB2_CD226	Itgb2 - Cd226	ITGAL-ITGB2	Cell-Cell Contact	KEGG: mmu04514
172	TEFF_CD8	TN_CD8	ITGAL_ITGB2	Cd226	2.26319e-05	0.04	ITGB2_CD226	Itgb2 - Cd226	ITGAL-ITGB2	Cell-Cell Contact	KEGG: mmu04514
173	Th1_CD4	TN_CD8	ITGAL_ITGB2	Cd226	3.3324e-05	0	ITGB2_CD226	Itgb2 - Cd226	ITGAL-ITGB2	Cell-Cell Contact	KEGG: mmu04514
174	Proliferating_DPT	TN_CD8	ITGAL_ITGB2	Cd226	7.3434e-06	0.02	ITGB2_CD226	Itgb2 - Cd226	ITGAL-ITGB2	Cell-Cell Contact	KEGG: mmu04514
175	Marcophage	TN_CD8	ITGAL_ITGB2	Cd226	2.24945e-05	0.04	ITGB2_CD226	Itgb2 - Cd226	ITGAL-ITGB2	Cell-Cell Contact	KEGG: mmu04514
176	MAIT_CD8	TEX_CD8	ITGAL_ITGB2	Cd226	2.59904e-05	0	ITGB2_CD226	Itgb2 - Cd226	ITGAL-ITGB2	Cell-Cell Contact	KEGG: mmu04514
177	TRM_CD8	TEX_CD8	ITGAL_ITGB2	Cd226	1.16912e-05	0.02	ITGB2_CD226	Itgb2 - Cd226	ITGAL-ITGB2	Cell-Cell Contact	KEGG: mmu04514
178	TEFF_CD8	TEX_CD8	ITGAL_ITGB2	Cd226	1.92874e-05	0	ITGB2_CD226	Itgb2 - Cd226	ITGAL-ITGB2	Cell-Cell Contact	KEGG: mmu04514
179	TEX_CD8	TEX_CD8	ITGAL_ITGB2	Cd226	4.46395e-06	0.04	ITGB2_CD226	Itgb2 - Cd226	ITGAL-ITGB2	Cell-Cell Contact	KEGG: mmu04514
180	Th1_CD4	TEX_CD8	ITGAL_ITGB2	Cd226	2.83874e-05	0	ITGB2_CD226	Itgb2 - Cd226	ITGAL-ITGB2	Cell-Cell Contact	KEGG: mmu04514
181	Proliferating_DPT	TEX_CD8	ITGAL_ITGB2	Cd226	6.25734e-06	0	ITGB2_CD226	Itgb2 - Cd226	ITGAL-ITGB2	Cell-Cell Contact	KEGG: mmu04514
182	Marcophage	TEX_CD8	ITGAL_ITGB2	Cd226	1.91702e-05	0	ITGB2_CD226	Itgb2 - Cd226	ITGAL-ITGB2	Cell-Cell Contact	KEGG: mmu04514
183	MAIT_CD8	Th1_CD4	ITGAL_ITGB2	Cd226	0.000155211	0	ITGB2_CD226	Itgb2 - Cd226	ITGAL-ITGB2	Cell-Cell Contact	KEGG: mmu04514
184	MAIT_DPT	Th1_CD4	ITGAL_ITGB2	Cd226	5.49238e-06	0	ITGB2_CD226	Itgb2 - Cd226	ITGAL-ITGB2	Cell-Cell Contact	KEGG: mmu04514
185	TRM_CD8	Th1_CD4	ITGAL_ITGB2	Cd226	6.9845e-05	0	ITGB2_CD226	Itgb2 - Cd226	ITGAL-ITGB2	Cell-Cell Contact	KEGG: mmu04514
186	TEFF_CD8	Th1_CD4	ITGAL_ITGB2	Cd226	0.000115194	0	ITGB2_CD226	Itgb2 - Cd226	ITGAL-ITGB2	Cell-Cell Contact	KEGG: mmu04514
187	TN_CD8	Th1_CD4	ITGAL_ITGB2	Cd226	2.8121e-05	0	ITGB2_CD226	Itgb2 - Cd226	ITGAL-ITGB2	Cell-Cell Contact	KEGG: mmu04514
188	TEX_CD8	Th1_CD4	ITGAL_ITGB2	Cd226	2.66692e-05	0	ITGB2_CD226	Itgb2 - Cd226	ITGAL-ITGB2	Cell-Cell Contact	KEGG: mmu04514
189	Th1_CD4	Th1_CD4	ITGAL_ITGB2	Cd226	0.000169358	0	ITGB2_CD226	Itgb2 - Cd226	ITGAL-ITGB2	Cell-Cell Contact	KEGG: mmu04514
190	Th17_CD4	Th1_CD4	ITGAL_ITGB2	Cd226	1.89763e-05	0	ITGB2_CD226	Itgb2 - Cd226	ITGAL-ITGB2	Cell-Cell Contact	KEGG: mmu04514
191	Tfh_CD4	Th1_CD4	ITGAL_ITGB2	Cd226	3.47351e-05	0	ITGB2_CD226	Itgb2 - Cd226	ITGAL-ITGB2	Cell-Cell Contact	KEGG: mmu04514
192	Proliferating_DPT	Th1_CD4	ITGAL_ITGB2	Cd226	3.73591e-05	0	ITGB2_CD226	Itgb2 - Cd226	ITGAL-ITGB2	Cell-Cell Contact	KEGG: mmu04514
193	Marcophage	Th1_CD4	ITGAL_ITGB2	Cd226	0.000114495	0	ITGB2_CD226	Itgb2 - Cd226	ITGAL-ITGB2	Cell-Cell Contact	KEGG: mmu04514
194	MAIT_CD8	Proliferating_DPT	ITGAL_ITGB2	Cd226	2.95581e-05	0	ITGB2_CD226	Itgb2 - Cd226	ITGAL-ITGB2	Cell-Cell Contact	KEGG: mmu04514
195	TRM_CD8	Proliferating_DPT	ITGAL_ITGB2	Cd226	1.32962e-05	0.03	ITGB2_CD226	Itgb2 - Cd226	ITGAL-ITGB2	Cell-Cell Contact	KEGG: mmu04514
196	TEFF_CD8	Proliferating_DPT	ITGAL_ITGB2	Cd226	2.1935e-05	0	ITGB2_CD226	Itgb2 - Cd226	ITGAL-ITGB2	Cell-Cell Contact	KEGG: mmu04514
197	TEX_CD8	Proliferating_DPT	ITGAL_ITGB2	Cd226	5.07675e-06	0.03	ITGB2_CD226	Itgb2 - Cd226	ITGAL-ITGB2	Cell-Cell Contact	KEGG: mmu04514
198	Th1_CD4	Proliferating_DPT	ITGAL_ITGB2	Cd226	3.22837e-05	0	ITGB2_CD226	Itgb2 - Cd226	ITGAL-ITGB2	Cell-Cell Contact	KEGG: mmu04514
199	Proliferating_DPT	Proliferating_DPT	ITGAL_ITGB2	Cd226	7.11628e-06	0	ITGB2_CD226	Itgb2 - Cd226	ITGAL-ITGB2	Cell-Cell Contact	KEGG: mmu04514
200	Marcophage	Proliferating_DPT	ITGAL_ITGB2	Cd226	2.18018e-05	0	ITGB2_CD226	Itgb2 - Cd226	ITGAL-ITGB2	Cell-Cell Contact	KEGG: mmu04514
201	MAIT_CD8	NK	ITGAL_ITGB2	Cd226	2.37217e-05	0	ITGB2_CD226	Itgb2 - Cd226	ITGAL-ITGB2	Cell-Cell Contact	KEGG: mmu04514
202	MAIT_DPT	NK	ITGAL_ITGB2	Cd226	8.39334e-07	0.01	ITGB2_CD226	Itgb2 - Cd226	ITGAL-ITGB2	Cell-Cell Contact	KEGG: mmu04514
203	TRM_CD8	NK	ITGAL_ITGB2	Cd226	1.0674e-05	0	ITGB2_CD226	Itgb2 - Cd226	ITGAL-ITGB2	Cell-Cell Contact	KEGG: mmu04514
204	TEFF_CD8	NK	ITGAL_ITGB2	Cd226	1.76053e-05	0	ITGB2_CD226	Itgb2 - Cd226	ITGAL-ITGB2	Cell-Cell Contact	KEGG: mmu04514
205	TEX_CD8	NK	ITGAL_ITGB2	Cd226	4.07565e-06	0	ITGB2_CD226	Itgb2 - Cd226	ITGAL-ITGB2	Cell-Cell Contact	KEGG: mmu04514
206	Th1_CD4	NK	ITGAL_ITGB2	Cd226	2.5889e-05	0	ITGB2_CD226	Itgb2 - Cd226	ITGAL-ITGB2	Cell-Cell Contact	KEGG: mmu04514
207	Th17_CD4	NK	ITGAL_ITGB2	Cd226	2.89967e-06	0.03	ITGB2_CD226	Itgb2 - Cd226	ITGAL-ITGB2	Cell-Cell Contact	KEGG: mmu04514
208	Tfh_CD4	NK	ITGAL_ITGB2	Cd226	5.30775e-06	0	ITGB2_CD226	Itgb2 - Cd226	ITGAL-ITGB2	Cell-Cell Contact	KEGG: mmu04514
209	Proliferating_DPT	NK	ITGAL_ITGB2	Cd226	5.71005e-06	0	ITGB2_CD226	Itgb2 - Cd226	ITGAL-ITGB2	Cell-Cell Contact	KEGG: mmu04514
210	Marcophage	NK	ITGAL_ITGB2	Cd226	1.74985e-05	0	ITGB2_CD226	Itgb2 - Cd226	ITGAL-ITGB2	Cell-Cell Contact	KEGG: mmu04514
211	MAIT_CD8	Marcophage	ITGAL_ITGB2	Icam1	9.66199e-05	0	ITGB2_ICAM1	Itgb2 - Icam1	ITGAL-ITGB2	Cell-Cell Contact	KEGG: mmu04514
212	MAIT_DPT	Marcophage	ITGAL_ITGB2	Icam1	3.41695e-06	0	ITGB2_ICAM1	Itgb2 - Icam1	ITGAL-ITGB2	Cell-Cell Contact	KEGG: mmu04514
213	TRM_CD8	Marcophage	ITGAL_ITGB2	Icam1	4.3461e-05	0	ITGB2_ICAM1	Itgb2 - Icam1	ITGAL-ITGB2	Cell-Cell Contact	KEGG: mmu04514
214	TEFF_CD8	Marcophage	ITGAL_ITGB2	Icam1	7.17006e-05	0	ITGB2_ICAM1	Itgb2 - Icam1	ITGAL-ITGB2	Cell-Cell Contact	KEGG: mmu04514
215	TN_CD8	Marcophage	ITGAL_ITGB2	Icam1	1.74846e-05	0	ITGB2_ICAM1	Itgb2 - Icam1	ITGAL-ITGB2	Cell-Cell Contact	KEGG: mmu04514
216	TEX_CD8	Marcophage	ITGAL_ITGB2	Icam1	1.65942e-05	0	ITGB2_ICAM1	Itgb2 - Icam1	ITGAL-ITGB2	Cell-Cell Contact	KEGG: mmu04514
217	Th1_CD4	Marcophage	ITGAL_ITGB2	Icam1	0.000105541	0	ITGB2_ICAM1	Itgb2 - Icam1	ITGAL-ITGB2	Cell-Cell Contact	KEGG: mmu04514
218	Th17_CD4	Marcophage	ITGAL_ITGB2	Icam1	1.18003e-05	0	ITGB2_ICAM1	Itgb2 - Icam1	ITGAL-ITGB2	Cell-Cell Contact	KEGG: mmu04514
219	Tfh_CD4	Marcophage	ITGAL_ITGB2	Icam1	2.16011e-05	0	ITGB2_ICAM1	Itgb2 - Icam1	ITGAL-ITGB2	Cell-Cell Contact	KEGG: mmu04514
220	Proliferating_DPT	Marcophage	ITGAL_ITGB2	Icam1	2.32624e-05	0	ITGB2_ICAM1	Itgb2 - Icam1	ITGAL-ITGB2	Cell-Cell Contact	KEGG: mmu04514
221	Marcophage	Marcophage	ITGAL_ITGB2	Icam1	7.12651e-05	0	ITGB2_ICAM1	Itgb2 - Icam1	ITGAL-ITGB2	Cell-Cell Contact	KEGG: mmu04514
222	Marcophage	MAIT_CD8	F11r	ITGAL_ITGB2	9.51315e-05	0	JAM1_ITGAL_ITGB2	Jam1 - (Itgal+Itgb2)	JAM	Cell-Cell Contact	PMID: 11812992
223	Marcophage	MAIT_DPT	F11r	ITGAL_ITGB2	3.36425e-06	0	JAM1_ITGAL_ITGB2	Jam1 - (Itgal+Itgb2)	JAM	Cell-Cell Contact	PMID: 11812992
224	Marcophage	TRM_CD8	F11r	ITGAL_ITGB2	4.27909e-05	0	JAM1_ITGAL_ITGB2	Jam1 - (Itgal+Itgb2)	JAM	Cell-Cell Contact	PMID: 11812992
225	Marcophage	TEFF_CD8	F11r	ITGAL_ITGB2	7.05959e-05	0	JAM1_ITGAL_ITGB2	Jam1 - (Itgal+Itgb2)	JAM	Cell-Cell Contact	PMID: 11812992
226	Marcophage	TN_CD8	F11r	ITGAL_ITGB2	1.72146e-05	0	JAM1_ITGAL_ITGB2	Jam1 - (Itgal+Itgb2)	JAM	Cell-Cell Contact	PMID: 11812992
227	Marcophage	TEX_CD8	F11r	ITGAL_ITGB2	1.63383e-05	0	JAM1_ITGAL_ITGB2	Jam1 - (Itgal+Itgb2)	JAM	Cell-Cell Contact	PMID: 11812992
228	Marcophage	Th1_CD4	F11r	ITGAL_ITGB2	0.000103918	0	JAM1_ITGAL_ITGB2	Jam1 - (Itgal+Itgb2)	JAM	Cell-Cell Contact	PMID: 11812992
229	Marcophage	Th17_CD4	F11r	ITGAL_ITGB2	1.16182e-05	0	JAM1_ITGAL_ITGB2	Jam1 - (Itgal+Itgb2)	JAM	Cell-Cell Contact	PMID: 11812992
230	Marcophage	Tfh_CD4	F11r	ITGAL_ITGB2	2.12677e-05	0	JAM1_ITGAL_ITGB2	Jam1 - (Itgal+Itgb2)	JAM	Cell-Cell Contact	PMID: 11812992
231	Marcophage	Proliferating_DPT	F11r	ITGAL_ITGB2	2.29042e-05	0	JAM1_ITGAL_ITGB2	Jam1 - (Itgal+Itgb2)	JAM	Cell-Cell Contact	PMID: 11812992
232	Marcophage	Marcophage	F11r	ITGAL_ITGB2	7.01671e-05	0	JAM1_ITGAL_ITGB2	Jam1 - (Itgal+Itgb2)	JAM	Cell-Cell Contact	PMID: 11812992
233	Marcophage	Marcophage	F11r	F11r	3.80935e-05	0	F11R_F11R	F11r - F11r	JAM	Cell-Cell Contact	KEGG: mmu04514
234	MAIT_CD8	MAIT_CD8	Lck	CD8 receptor	0.00281331	0	LCK_CD8A_CD8B1	Lck - (Cd8a+Cd8b1)	LCK	Cell-Cell Contact	PMID: 25427562
235	MAIT_DPT	MAIT_CD8	Lck	CD8 receptor	0.000101469	0	LCK_CD8A_CD8B1	Lck - (Cd8a+Cd8b1)	LCK	Cell-Cell Contact	PMID: 25427562
236	TRM_CD8	MAIT_CD8	Lck	CD8 receptor	0.00126443	0	LCK_CD8A_CD8B1	Lck - (Cd8a+Cd8b1)	LCK	Cell-Cell Contact	PMID: 25427562
237	TEM_DPT	MAIT_CD8	Lck	CD8 receptor	0.0010424	0	LCK_CD8A_CD8B1	Lck - (Cd8a+Cd8b1)	LCK	Cell-Cell Contact	PMID: 25427562
238	TEFF_CD8	MAIT_CD8	Lck	CD8 receptor	0.00201058	0	LCK_CD8A_CD8B1	Lck - (Cd8a+Cd8b1)	LCK	Cell-Cell Contact	PMID: 25427562
239	TCM_CD8	MAIT_CD8	Lck	CD8 receptor	0.000339025	0	LCK_CD8A_CD8B1	Lck - (Cd8a+Cd8b1)	LCK	Cell-Cell Contact	PMID: 25427562
240	TN_CD8	MAIT_CD8	Lck	CD8 receptor	0.000728471	0	LCK_CD8A_CD8B1	Lck - (Cd8a+Cd8b1)	LCK	Cell-Cell Contact	PMID: 25427562
241	TEX_CD8	MAIT_CD8	Lck	CD8 receptor	0.000480939	0	LCK_CD8A_CD8B1	Lck - (Cd8a+Cd8b1)	LCK	Cell-Cell Contact	PMID: 25427562
242	Treg_CD4	MAIT_CD8	Lck	CD8 receptor	0.000621506	0	LCK_CD8A_CD8B1	Lck - (Cd8a+Cd8b1)	LCK	Cell-Cell Contact	PMID: 25427562
243	Th1_CD4	MAIT_CD8	Lck	CD8 receptor	0.00222594	0	LCK_CD8A_CD8B1	Lck - (Cd8a+Cd8b1)	LCK	Cell-Cell Contact	PMID: 25427562
244	Th17_CD4	MAIT_CD8	Lck	CD8 receptor	0.000411939	0	LCK_CD8A_CD8B1	Lck - (Cd8a+Cd8b1)	LCK	Cell-Cell Contact	PMID: 25427562
245	Tfh_CD4	MAIT_CD8	Lck	CD8 receptor	0.00092634	0	LCK_CD8A_CD8B1	Lck - (Cd8a+Cd8b1)	LCK	Cell-Cell Contact	PMID: 25427562
246	Proliferating_DPT	MAIT_CD8	Lck	CD8 receptor	0.000604363	0	LCK_CD8A_CD8B1	Lck - (Cd8a+Cd8b1)	LCK	Cell-Cell Contact	PMID: 25427562
247	NK	MAIT_CD8	Lck	CD8 receptor	0.000306134	0	LCK_CD8A_CD8B1	Lck - (Cd8a+Cd8b1)	LCK	Cell-Cell Contact	PMID: 25427562
248	MAIT_CD8	MAIT_DPT	Lck	CD8 receptor	4.60025e-05	0.04	LCK_CD8A_CD8B1	Lck - (Cd8a+Cd8b1)	LCK	Cell-Cell Contact	PMID: 25427562
249	Treg_CD4	MAIT_DPT	Lck	CD8 receptor	1.00904e-05	0.04	LCK_CD8A_CD8B1	Lck - (Cd8a+Cd8b1)	LCK	Cell-Cell Contact	PMID: 25427562
250	Tfh_CD4	MAIT_DPT	Lck	CD8 receptor	1.52293e-05	0.02	LCK_CD8A_CD8B1	Lck - (Cd8a+Cd8b1)	LCK	Cell-Cell Contact	PMID: 25427562
251	Proliferating_DPT	MAIT_DPT	Lck	CD8 receptor	9.83691e-06	0.03	LCK_CD8A_CD8B1	Lck - (Cd8a+Cd8b1)	LCK	Cell-Cell Contact	PMID: 25427562
252	MAIT_CD8	TRM_CD8	Lck	CD8 receptor	0.00115412	0	LCK_CD8A_CD8B1	Lck - (Cd8a+Cd8b1)	LCK	Cell-Cell Contact	PMID: 25427562
253	MAIT_DPT	TRM_CD8	Lck	CD8 receptor	4.13785e-05	0	LCK_CD8A_CD8B1	Lck - (Cd8a+Cd8b1)	LCK	Cell-Cell Contact	PMID: 25427562
254	TRM_CD8	TRM_CD8	Lck	CD8 receptor	0.000516396	0	LCK_CD8A_CD8B1	Lck - (Cd8a+Cd8b1)	LCK	Cell-Cell Contact	PMID: 25427562
255	TEM_DPT	TRM_CD8	Lck	CD8 receptor	0.000418423	0	LCK_CD8A_CD8B1	Lck - (Cd8a+Cd8b1)	LCK	Cell-Cell Contact	PMID: 25427562
256	TEFF_CD8	TRM_CD8	Lck	CD8 receptor	0.00082266	0	LCK_CD8A_CD8B1	Lck - (Cd8a+Cd8b1)	LCK	Cell-Cell Contact	PMID: 25427562
257	TCM_CD8	TRM_CD8	Lck	CD8 receptor	0.000135733	0	LCK_CD8A_CD8B1	Lck - (Cd8a+Cd8b1)	LCK	Cell-Cell Contact	PMID: 25427562
258	TN_CD8	TRM_CD8	Lck	CD8 receptor	0.00029814	0	LCK_CD8A_CD8B1	Lck - (Cd8a+Cd8b1)	LCK	Cell-Cell Contact	PMID: 25427562
259	TEX_CD8	TRM_CD8	Lck	CD8 receptor	0.000196306	0	LCK_CD8A_CD8B1	Lck - (Cd8a+Cd8b1)	LCK	Cell-Cell Contact	PMID: 25427562
260	Treg_CD4	TRM_CD8	Lck	CD8 receptor	0.000254384	0	LCK_CD8A_CD8B1	Lck - (Cd8a+Cd8b1)	LCK	Cell-Cell Contact	PMID: 25427562
261	Th1_CD4	TRM_CD8	Lck	CD8 receptor	0.000911526	0	LCK_CD8A_CD8B1	Lck - (Cd8a+Cd8b1)	LCK	Cell-Cell Contact	PMID: 25427562
262	Th17_CD4	TRM_CD8	Lck	CD8 receptor	0.000167931	0	LCK_CD8A_CD8B1	Lck - (Cd8a+Cd8b1)	LCK	Cell-Cell Contact	PMID: 25427562
263	Tfh_CD4	TRM_CD8	Lck	CD8 receptor	0.000380668	0	LCK_CD8A_CD8B1	Lck - (Cd8a+Cd8b1)	LCK	Cell-Cell Contact	PMID: 25427562
264	Proliferating_DPT	TRM_CD8	Lck	CD8 receptor	0.000247566	0	LCK_CD8A_CD8B1	Lck - (Cd8a+Cd8b1)	LCK	Cell-Cell Contact	PMID: 25427562
265	NK	TRM_CD8	Lck	CD8 receptor	0.000124681	0	LCK_CD8A_CD8B1	Lck - (Cd8a+Cd8b1)	LCK	Cell-Cell Contact	PMID: 25427562
266	MAIT_CD8	TEFF_CD8	Lck	CD8 receptor	0.00199534	0	LCK_CD8A_CD8B1	Lck - (Cd8a+Cd8b1)	LCK	Cell-Cell Contact	PMID: 25427562
267	MAIT_DPT	TEFF_CD8	Lck	CD8 receptor	7.17988e-05	0	LCK_CD8A_CD8B1	Lck - (Cd8a+Cd8b1)	LCK	Cell-Cell Contact	PMID: 25427562
268	TRM_CD8	TEFF_CD8	Lck	CD8 receptor	0.000895227	0	LCK_CD8A_CD8B1	Lck - (Cd8a+Cd8b1)	LCK	Cell-Cell Contact	PMID: 25427562
269	TEM_DPT	TEFF_CD8	Lck	CD8 receptor	0.000733018	0	LCK_CD8A_CD8B1	Lck - (Cd8a+Cd8b1)	LCK	Cell-Cell Contact	PMID: 25427562
270	TEFF_CD8	TEFF_CD8	Lck	CD8 receptor	0.00142455	0	LCK_CD8A_CD8B1	Lck - (Cd8a+Cd8b1)	LCK	Cell-Cell Contact	PMID: 25427562
271	TCM_CD8	TEFF_CD8	Lck	CD8 receptor	0.000238159	0	LCK_CD8A_CD8B1	Lck - (Cd8a+Cd8b1)	LCK	Cell-Cell Contact	PMID: 25427562
272	TN_CD8	TEFF_CD8	Lck	CD8 receptor	0.000516192	0	LCK_CD8A_CD8B1	Lck - (Cd8a+Cd8b1)	LCK	Cell-Cell Contact	PMID: 25427562
273	TEX_CD8	TEFF_CD8	Lck	CD8 receptor	0.000340434	0	LCK_CD8A_CD8B1	Lck - (Cd8a+Cd8b1)	LCK	Cell-Cell Contact	PMID: 25427562
274	Treg_CD4	TEFF_CD8	Lck	CD8 receptor	0.000440411	0	LCK_CD8A_CD8B1	Lck - (Cd8a+Cd8b1)	LCK	Cell-Cell Contact	PMID: 25427562
275	Th1_CD4	TEFF_CD8	Lck	CD8 receptor	0.00157764	0	LCK_CD8A_CD8B1	Lck - (Cd8a+Cd8b1)	LCK	Cell-Cell Contact	PMID: 25427562
276	Th17_CD4	TEFF_CD8	Lck	CD8 receptor	0.000291448	0	LCK_CD8A_CD8B1	Lck - (Cd8a+Cd8b1)	LCK	Cell-Cell Contact	PMID: 25427562
277	Tfh_CD4	TEFF_CD8	Lck	CD8 receptor	0.000657446	0	LCK_CD8A_CD8B1	Lck - (Cd8a+Cd8b1)	LCK	Cell-Cell Contact	PMID: 25427562
278	Proliferating_DPT	TEFF_CD8	Lck	CD8 receptor	0.000428398	0	LCK_CD8A_CD8B1	Lck - (Cd8a+Cd8b1)	LCK	Cell-Cell Contact	PMID: 25427562
279	NK	TEFF_CD8	Lck	CD8 receptor	0.000216511	0	LCK_CD8A_CD8B1	Lck - (Cd8a+Cd8b1)	LCK	Cell-Cell Contact	PMID: 25427562
280	MAIT_CD8	TCM_CD8	Lck	CD8 receptor	0.0002638	0	LCK_CD8A_CD8B1	Lck - (Cd8a+Cd8b1)	LCK	Cell-Cell Contact	PMID: 25427562
281	MAIT_DPT	TCM_CD8	Lck	CD8 receptor	9.30669e-06	0.02	LCK_CD8A_CD8B1	Lck - (Cd8a+Cd8b1)	LCK	Cell-Cell Contact	PMID: 25427562
282	TRM_CD8	TCM_CD8	Lck	CD8 receptor	0.000116609	0	LCK_CD8A_CD8B1	Lck - (Cd8a+Cd8b1)	LCK	Cell-Cell Contact	PMID: 25427562
283	TEFF_CD8	TCM_CD8	Lck	CD8 receptor	0.000186707	0	LCK_CD8A_CD8B1	Lck - (Cd8a+Cd8b1)	LCK	Cell-Cell Contact	PMID: 25427562
284	TN_CD8	TCM_CD8	Lck	CD8 receptor	6.77106e-05	0	LCK_CD8A_CD8B1	Lck - (Cd8a+Cd8b1)	LCK	Cell-Cell Contact	PMID: 25427562
285	TEX_CD8	TCM_CD8	Lck	CD8 receptor	4.42613e-05	0	LCK_CD8A_CD8B1	Lck - (Cd8a+Cd8b1)	LCK	Cell-Cell Contact	PMID: 25427562
286	Treg_CD4	TCM_CD8	Lck	CD8 receptor	5.77862e-05	0	LCK_CD8A_CD8B1	Lck - (Cd8a+Cd8b1)	LCK	Cell-Cell Contact	PMID: 25427562
287	Th1_CD4	TCM_CD8	Lck	CD8 receptor	0.000207338	0	LCK_CD8A_CD8B1	Lck - (Cd8a+Cd8b1)	LCK	Cell-Cell Contact	PMID: 25427562
288	Th17_CD4	TCM_CD8	Lck	CD8 receptor	3.77362e-05	0	LCK_CD8A_CD8B1	Lck - (Cd8a+Cd8b1)	LCK	Cell-Cell Contact	PMID: 25427562
289	Tfh_CD4	TCM_CD8	Lck	CD8 receptor	8.74207e-05	0	LCK_CD8A_CD8B1	Lck - (Cd8a+Cd8b1)	LCK	Cell-Cell Contact	PMID: 25427562
290	Proliferating_DPT	TCM_CD8	Lck	CD8 receptor	5.63607e-05	0	LCK_CD8A_CD8B1	Lck - (Cd8a+Cd8b1)	LCK	Cell-Cell Contact	PMID: 25427562
291	NK	TCM_CD8	Lck	CD8 receptor	2.79473e-05	0.01	LCK_CD8A_CD8B1	Lck - (Cd8a+Cd8b1)	LCK	Cell-Cell Contact	PMID: 25427562
292	MAIT_CD8	TN_CD8	Lck	CD8 receptor	0.000757735	0	LCK_CD8A_CD8B1	Lck - (Cd8a+Cd8b1)	LCK	Cell-Cell Contact	PMID: 25427562
293	MAIT_DPT	TN_CD8	Lck	CD8 receptor	2.73083e-05	0	LCK_CD8A_CD8B1	Lck - (Cd8a+Cd8b1)	LCK	Cell-Cell Contact	PMID: 25427562
294	TRM_CD8	TN_CD8	Lck	CD8 receptor	0.000340363	0	LCK_CD8A_CD8B1	Lck - (Cd8a+Cd8b1)	LCK	Cell-Cell Contact	PMID: 25427562
295	TEM_DPT	TN_CD8	Lck	CD8 receptor	0.000279961	0	LCK_CD8A_CD8B1	Lck - (Cd8a+Cd8b1)	LCK	Cell-Cell Contact	PMID: 25427562
296	TEFF_CD8	TN_CD8	Lck	CD8 receptor	0.000541344	0	LCK_CD8A_CD8B1	Lck - (Cd8a+Cd8b1)	LCK	Cell-Cell Contact	PMID: 25427562
297	TCM_CD8	TN_CD8	Lck	CD8 receptor	9.1022e-05	0	LCK_CD8A_CD8B1	Lck - (Cd8a+Cd8b1)	LCK	Cell-Cell Contact	PMID: 25427562
298	TN_CD8	TN_CD8	Lck	CD8 receptor	0.000196146	0	LCK_CD8A_CD8B1	Lck - (Cd8a+Cd8b1)	LCK	Cell-Cell Contact	PMID: 25427562
299	TEX_CD8	TN_CD8	Lck	CD8 receptor	0.000129451	0	LCK_CD8A_CD8B1	Lck - (Cd8a+Cd8b1)	LCK	Cell-Cell Contact	PMID: 25427562
300	Treg_CD4	TN_CD8	Lck	CD8 receptor	0.000167347	0	LCK_CD8A_CD8B1	Lck - (Cd8a+Cd8b1)	LCK	Cell-Cell Contact	PMID: 25427562
301	Th1_CD4	TN_CD8	Lck	CD8 receptor	0.000599393	0	LCK_CD8A_CD8B1	Lck - (Cd8a+Cd8b1)	LCK	Cell-Cell Contact	PMID: 25427562
302	Th17_CD4	TN_CD8	Lck	CD8 receptor	0.000110861	0	LCK_CD8A_CD8B1	Lck - (Cd8a+Cd8b1)	LCK	Cell-Cell Contact	PMID: 25427562
303	Tfh_CD4	TN_CD8	Lck	CD8 receptor	0.000249555	0	LCK_CD8A_CD8B1	Lck - (Cd8a+Cd8b1)	LCK	Cell-Cell Contact	PMID: 25427562
304	Proliferating_DPT	TN_CD8	Lck	CD8 receptor	0.000162748	0	LCK_CD8A_CD8B1	Lck - (Cd8a+Cd8b1)	LCK	Cell-Cell Contact	PMID: 25427562
305	NK	TN_CD8	Lck	CD8 receptor	8.23764e-05	0	LCK_CD8A_CD8B1	Lck - (Cd8a+Cd8b1)	LCK	Cell-Cell Contact	PMID: 25427562
306	MAIT_CD8	TEX_CD8	Lck	CD8 receptor	0.000413961	0	LCK_CD8A_CD8B1	Lck - (Cd8a+Cd8b1)	LCK	Cell-Cell Contact	PMID: 25427562
307	MAIT_DPT	TEX_CD8	Lck	CD8 receptor	1.48154e-05	0	LCK_CD8A_CD8B1	Lck - (Cd8a+Cd8b1)	LCK	Cell-Cell Contact	PMID: 25427562
308	TRM_CD8	TEX_CD8	Lck	CD8 receptor	0.000184975	0	LCK_CD8A_CD8B1	Lck - (Cd8a+Cd8b1)	LCK	Cell-Cell Contact	PMID: 25427562
309	TEM_DPT	TEX_CD8	Lck	CD8 receptor	0.000149121	0	LCK_CD8A_CD8B1	Lck - (Cd8a+Cd8b1)	LCK	Cell-Cell Contact	PMID: 25427562
310	TEFF_CD8	TEX_CD8	Lck	CD8 receptor	0.000294844	0	LCK_CD8A_CD8B1	Lck - (Cd8a+Cd8b1)	LCK	Cell-Cell Contact	PMID: 25427562
311	TCM_CD8	TEX_CD8	Lck	CD8 receptor	4.83371e-05	0.03	LCK_CD8A_CD8B1	Lck - (Cd8a+Cd8b1)	LCK	Cell-Cell Contact	PMID: 25427562
312	TN_CD8	TEX_CD8	Lck	CD8 receptor	0.000106862	0	LCK_CD8A_CD8B1	Lck - (Cd8a+Cd8b1)	LCK	Cell-Cell Contact	PMID: 25427562
313	TEX_CD8	TEX_CD8	Lck	CD8 receptor	7.03057e-05	0	LCK_CD8A_CD8B1	Lck - (Cd8a+Cd8b1)	LCK	Cell-Cell Contact	PMID: 25427562
314	Treg_CD4	TEX_CD8	Lck	CD8 receptor	9.1181e-05	0	LCK_CD8A_CD8B1	Lck - (Cd8a+Cd8b1)	LCK	Cell-Cell Contact	PMID: 25427562
315	Th1_CD4	TEX_CD8	Lck	CD8 receptor	0.000326774	0	LCK_CD8A_CD8B1	Lck - (Cd8a+Cd8b1)	LCK	Cell-Cell Contact	PMID: 25427562
316	Th17_CD4	TEX_CD8	Lck	CD8 receptor	6.01208e-05	0	LCK_CD8A_CD8B1	Lck - (Cd8a+Cd8b1)	LCK	Cell-Cell Contact	PMID: 25427562
317	Tfh_CD4	TEX_CD8	Lck	CD8 receptor	0.000136609	0	LCK_CD8A_CD8B1	Lck - (Cd8a+Cd8b1)	LCK	Cell-Cell Contact	PMID: 25427562
318	Proliferating_DPT	TEX_CD8	Lck	CD8 receptor	8.87587e-05	0	LCK_CD8A_CD8B1	Lck - (Cd8a+Cd8b1)	LCK	Cell-Cell Contact	PMID: 25427562
319	NK	TEX_CD8	Lck	CD8 receptor	4.46246e-05	0	LCK_CD8A_CD8B1	Lck - (Cd8a+Cd8b1)	LCK	Cell-Cell Contact	PMID: 25427562
320	MAIT_CD8	Proliferating_DPT	Lck	CD8 receptor	0.000365807	0	LCK_CD8A_CD8B1	Lck - (Cd8a+Cd8b1)	LCK	Cell-Cell Contact	PMID: 25427562
321	MAIT_DPT	Proliferating_DPT	Lck	CD8 receptor	1.3028e-05	0	LCK_CD8A_CD8B1	Lck - (Cd8a+Cd8b1)	LCK	Cell-Cell Contact	PMID: 25427562
322	TRM_CD8	Proliferating_DPT	Lck	CD8 receptor	0.000162857	0	LCK_CD8A_CD8B1	Lck - (Cd8a+Cd8b1)	LCK	Cell-Cell Contact	PMID: 25427562
323	TEM_DPT	Proliferating_DPT	Lck	CD8 receptor	0.000129482	0.01	LCK_CD8A_CD8B1	Lck - (Cd8a+Cd8b1)	LCK	Cell-Cell Contact	PMID: 25427562
324	TEFF_CD8	Proliferating_DPT	Lck	CD8 receptor	0.000259986	0	LCK_CD8A_CD8B1	Lck - (Cd8a+Cd8b1)	LCK	Cell-Cell Contact	PMID: 25427562
325	TN_CD8	Proliferating_DPT	Lck	CD8 receptor	9.42479e-05	0	LCK_CD8A_CD8B1	Lck - (Cd8a+Cd8b1)	LCK	Cell-Cell Contact	PMID: 25427562
326	TEX_CD8	Proliferating_DPT	Lck	CD8 receptor	6.18703e-05	0	LCK_CD8A_CD8B1	Lck - (Cd8a+Cd8b1)	LCK	Cell-Cell Contact	PMID: 25427562
327	Treg_CD4	Proliferating_DPT	Lck	CD8 receptor	8.04232e-05	0	LCK_CD8A_CD8B1	Lck - (Cd8a+Cd8b1)	LCK	Cell-Cell Contact	PMID: 25427562
328	Th1_CD4	Proliferating_DPT	Lck	CD8 receptor	0.000288336	0	LCK_CD8A_CD8B1	Lck - (Cd8a+Cd8b1)	LCK	Cell-Cell Contact	PMID: 25427562
329	Th17_CD4	Proliferating_DPT	Lck	CD8 receptor	5.28531e-05	0	LCK_CD8A_CD8B1	Lck - (Cd8a+Cd8b1)	LCK	Cell-Cell Contact	PMID: 25427562
330	Tfh_CD4	Proliferating_DPT	Lck	CD8 receptor	0.000120889	0	LCK_CD8A_CD8B1	Lck - (Cd8a+Cd8b1)	LCK	Cell-Cell Contact	PMID: 25427562
331	Proliferating_DPT	Proliferating_DPT	Lck	CD8 receptor	7.83387e-05	0	LCK_CD8A_CD8B1	Lck - (Cd8a+Cd8b1)	LCK	Cell-Cell Contact	PMID: 25427562
332	NK	Proliferating_DPT	Lck	CD8 receptor	3.92002e-05	0	LCK_CD8A_CD8B1	Lck - (Cd8a+Cd8b1)	LCK	Cell-Cell Contact	PMID: 25427562
333	MAIT_CD8	MAIT_CD8	H2-T23	KLRD1_KLRC1	0.00138813	0	H2-T23_KLRD1_KLRC1	H2-t23 - (Klrd1+Klrc1)	MHC-I	Cell-Cell Contact	PMID: 24223577
334	MAIT_DPT	MAIT_CD8	H2-T23	KLRD1_KLRC1	8.19011e-05	0	H2-T23_KLRD1_KLRC1	H2-t23 - (Klrd1+Klrc1)	MHC-I	Cell-Cell Contact	PMID: 24223577
335	TRM_CD8	MAIT_CD8	H2-T23	KLRD1_KLRC1	0.0005879	0	H2-T23_KLRD1_KLRC1	H2-t23 - (Klrd1+Klrc1)	MHC-I	Cell-Cell Contact	PMID: 24223577
336	TEFF_CD8	MAIT_CD8	H2-T23	KLRD1_KLRC1	0.00104845	0	H2-T23_KLRD1_KLRC1	H2-t23 - (Klrd1+Klrc1)	MHC-I	Cell-Cell Contact	PMID: 24223577
337	TCM_CD8	MAIT_CD8	H2-T23	KLRD1_KLRC1	0.000141067	0	H2-T23_KLRD1_KLRC1	H2-t23 - (Klrd1+Klrc1)	MHC-I	Cell-Cell Contact	PMID: 24223577
338	TN_CD8	MAIT_CD8	H2-T23	KLRD1_KLRC1	0.000347222	0	H2-T23_KLRD1_KLRC1	H2-t23 - (Klrd1+Klrc1)	MHC-I	Cell-Cell Contact	PMID: 24223577
339	TEX_CD8	MAIT_CD8	H2-T23	KLRD1_KLRC1	0.000305757	0	H2-T23_KLRD1_KLRC1	H2-t23 - (Klrd1+Klrc1)	MHC-I	Cell-Cell Contact	PMID: 24223577
340	Treg_CD4	MAIT_CD8	H2-T23	KLRD1_KLRC1	0.000388981	0	H2-T23_KLRD1_KLRC1	H2-t23 - (Klrd1+Klrc1)	MHC-I	Cell-Cell Contact	PMID: 24223577
341	Th1_CD4	MAIT_CD8	H2-T23	KLRD1_KLRC1	0.00142323	0	H2-T23_KLRD1_KLRC1	H2-t23 - (Klrd1+Klrc1)	MHC-I	Cell-Cell Contact	PMID: 24223577
342	Th17_CD4	MAIT_CD8	H2-T23	KLRD1_KLRC1	0.000234997	0	H2-T23_KLRD1_KLRC1	H2-t23 - (Klrd1+Klrc1)	MHC-I	Cell-Cell Contact	PMID: 24223577
343	Tfh_CD4	MAIT_CD8	H2-T23	KLRD1_KLRC1	0.0004633	0	H2-T23_KLRD1_KLRC1	H2-t23 - (Klrd1+Klrc1)	MHC-I	Cell-Cell Contact	PMID: 24223577
344	Proliferating_DPT	MAIT_CD8	H2-T23	KLRD1_KLRC1	0.000314857	0	H2-T23_KLRD1_KLRC1	H2-t23 - (Klrd1+Klrc1)	MHC-I	Cell-Cell Contact	PMID: 24223577
345	NK	MAIT_CD8	H2-T23	KLRD1_KLRC1	0.000158731	0	H2-T23_KLRD1_KLRC1	H2-t23 - (Klrd1+Klrc1)	MHC-I	Cell-Cell Contact	PMID: 24223577
346	DC	MAIT_CD8	H2-T23	KLRD1_KLRC1	0.000879366	0	H2-T23_KLRD1_KLRC1	H2-t23 - (Klrd1+Klrc1)	MHC-I	Cell-Cell Contact	PMID: 24223577
347	Marcophage	MAIT_CD8	H2-T23	KLRD1_KLRC1	0.00126423	0	H2-T23_KLRD1_KLRC1	H2-t23 - (Klrd1+Klrc1)	MHC-I	Cell-Cell Contact	PMID: 24223577
348	MAIT_CD8	TRM_CD8	H2-T23	KLRD1_KLRC1	0.000514468	0	H2-T23_KLRD1_KLRC1	H2-t23 - (Klrd1+Klrc1)	MHC-I	Cell-Cell Contact	PMID: 24223577
349	MAIT_DPT	TRM_CD8	H2-T23	KLRD1_KLRC1	3.06229e-05	0	H2-T23_KLRD1_KLRC1	H2-t23 - (Klrd1+Klrc1)	MHC-I	Cell-Cell Contact	PMID: 24223577
350	TRM_CD8	TRM_CD8	H2-T23	KLRD1_KLRC1	0.000217018	0	H2-T23_KLRD1_KLRC1	H2-t23 - (Klrd1+Klrc1)	MHC-I	Cell-Cell Contact	PMID: 24223577
351	TEFF_CD8	TRM_CD8	H2-T23	KLRD1_KLRC1	0.000388422	0	H2-T23_KLRD1_KLRC1	H2-t23 - (Klrd1+Klrc1)	MHC-I	Cell-Cell Contact	PMID: 24223577
352	TN_CD8	TRM_CD8	H2-T23	KLRD1_KLRC1	0.000128401	0	H2-T23_KLRD1_KLRC1	H2-t23 - (Klrd1+Klrc1)	MHC-I	Cell-Cell Contact	PMID: 24223577
353	TEX_CD8	TRM_CD8	H2-T23	KLRD1_KLRC1	0.000113624	0	H2-T23_KLRD1_KLRC1	H2-t23 - (Klrd1+Klrc1)	MHC-I	Cell-Cell Contact	PMID: 24223577
354	Treg_CD4	TRM_CD8	H2-T23	KLRD1_KLRC1	0.000144814	0	H2-T23_KLRD1_KLRC1	H2-t23 - (Klrd1+Klrc1)	MHC-I	Cell-Cell Contact	PMID: 24223577
355	Th1_CD4	TRM_CD8	H2-T23	KLRD1_KLRC1	0.000530386	0	H2-T23_KLRD1_KLRC1	H2-t23 - (Klrd1+Klrc1)	MHC-I	Cell-Cell Contact	PMID: 24223577
356	Th17_CD4	TRM_CD8	H2-T23	KLRD1_KLRC1	8.70145e-05	0	H2-T23_KLRD1_KLRC1	H2-t23 - (Klrd1+Klrc1)	MHC-I	Cell-Cell Contact	PMID: 24223577
357	Tfh_CD4	TRM_CD8	H2-T23	KLRD1_KLRC1	0.000171951	0	H2-T23_KLRD1_KLRC1	H2-t23 - (Klrd1+Klrc1)	MHC-I	Cell-Cell Contact	PMID: 24223577
358	Proliferating_DPT	TRM_CD8	H2-T23	KLRD1_KLRC1	0.000116732	0	H2-T23_KLRD1_KLRC1	H2-t23 - (Klrd1+Klrc1)	MHC-I	Cell-Cell Contact	PMID: 24223577
359	NK	TRM_CD8	H2-T23	KLRD1_KLRC1	5.86181e-05	0	H2-T23_KLRD1_KLRC1	H2-t23 - (Klrd1+Klrc1)	MHC-I	Cell-Cell Contact	PMID: 24223577
360	DC	TRM_CD8	H2-T23	KLRD1_KLRC1	0.000324323	0	H2-T23_KLRD1_KLRC1	H2-t23 - (Klrd1+Klrc1)	MHC-I	Cell-Cell Contact	PMID: 24223577
361	Marcophage	TRM_CD8	H2-T23	KLRD1_KLRC1	0.000470656	0	H2-T23_KLRD1_KLRC1	H2-t23 - (Klrd1+Klrc1)	MHC-I	Cell-Cell Contact	PMID: 24223577
362	MAIT_CD8	TEFF_CD8	H2-T23	KLRD1_KLRC1	0.00104046	0	H2-T23_KLRD1_KLRC1	H2-t23 - (Klrd1+Klrc1)	MHC-I	Cell-Cell Contact	PMID: 24223577
363	MAIT_DPT	TEFF_CD8	H2-T23	KLRD1_KLRC1	6.14361e-05	0	H2-T23_KLRD1_KLRC1	H2-t23 - (Klrd1+Klrc1)	MHC-I	Cell-Cell Contact	PMID: 24223577
364	TRM_CD8	TEFF_CD8	H2-T23	KLRD1_KLRC1	0.000440497	0	H2-T23_KLRD1_KLRC1	H2-t23 - (Klrd1+Klrc1)	MHC-I	Cell-Cell Contact	PMID: 24223577
365	TEFF_CD8	TEFF_CD8	H2-T23	KLRD1_KLRC1	0.000785826	0	H2-T23_KLRD1_KLRC1	H2-t23 - (Klrd1+Klrc1)	MHC-I	Cell-Cell Contact	PMID: 24223577
366	TCM_CD8	TEFF_CD8	H2-T23	KLRD1_KLRC1	0.000105578	0	H2-T23_KLRD1_KLRC1	H2-t23 - (Klrd1+Klrc1)	MHC-I	Cell-Cell Contact	PMID: 24223577
367	TN_CD8	TEFF_CD8	H2-T23	KLRD1_KLRC1	0.000260205	0	H2-T23_KLRD1_KLRC1	H2-t23 - (Klrd1+Klrc1)	MHC-I	Cell-Cell Contact	PMID: 24223577
368	TEX_CD8	TEFF_CD8	H2-T23	KLRD1_KLRC1	0.000229231	0	H2-T23_KLRD1_KLRC1	H2-t23 - (Klrd1+Klrc1)	MHC-I	Cell-Cell Contact	PMID: 24223577
369	Treg_CD4	TEFF_CD8	H2-T23	KLRD1_KLRC1	0.000291673	0	H2-T23_KLRD1_KLRC1	H2-t23 - (Klrd1+Klrc1)	MHC-I	Cell-Cell Contact	PMID: 24223577
370	Th1_CD4	TEFF_CD8	H2-T23	KLRD1_KLRC1	0.00106729	0	H2-T23_KLRD1_KLRC1	H2-t23 - (Klrd1+Klrc1)	MHC-I	Cell-Cell Contact	PMID: 24223577
371	Th17_CD4	TEFF_CD8	H2-T23	KLRD1_KLRC1	0.000176125	0	H2-T23_KLRD1_KLRC1	H2-t23 - (Klrd1+Klrc1)	MHC-I	Cell-Cell Contact	PMID: 24223577
372	Tfh_CD4	TEFF_CD8	H2-T23	KLRD1_KLRC1	0.000347305	0	H2-T23_KLRD1_KLRC1	H2-t23 - (Klrd1+Klrc1)	MHC-I	Cell-Cell Contact	PMID: 24223577
373	Proliferating_DPT	TEFF_CD8	H2-T23	KLRD1_KLRC1	0.000236005	0	H2-T23_KLRD1_KLRC1	H2-t23 - (Klrd1+Klrc1)	MHC-I	Cell-Cell Contact	PMID: 24223577
374	NK	TEFF_CD8	H2-T23	KLRD1_KLRC1	0.000118937	0	H2-T23_KLRD1_KLRC1	H2-t23 - (Klrd1+Klrc1)	MHC-I	Cell-Cell Contact	PMID: 24223577
375	DC	TEFF_CD8	H2-T23	KLRD1_KLRC1	0.000658831	0	H2-T23_KLRD1_KLRC1	H2-t23 - (Klrd1+Klrc1)	MHC-I	Cell-Cell Contact	PMID: 24223577
376	Marcophage	TEFF_CD8	H2-T23	KLRD1_KLRC1	0.000947968	0	H2-T23_KLRD1_KLRC1	H2-t23 - (Klrd1+Klrc1)	MHC-I	Cell-Cell Contact	PMID: 24223577
377	MAIT_CD8	TN_CD8	H2-T23	KLRD1_KLRC1	0.000126163	0	H2-T23_KLRD1_KLRC1	H2-t23 - (Klrd1+Klrc1)	MHC-I	Cell-Cell Contact	PMID: 24223577
378	MAIT_DPT	TN_CD8	H2-T23	KLRD1_KLRC1	7.60708e-06	0	H2-T23_KLRD1_KLRC1	H2-t23 - (Klrd1+Klrc1)	MHC-I	Cell-Cell Contact	PMID: 24223577
379	TRM_CD8	TN_CD8	H2-T23	KLRD1_KLRC1	5.2914e-05	0.03	H2-T23_KLRD1_KLRC1	H2-t23 - (Klrd1+Klrc1)	MHC-I	Cell-Cell Contact	PMID: 24223577
380	TEFF_CD8	TN_CD8	H2-T23	KLRD1_KLRC1	9.51978e-05	0	H2-T23_KLRD1_KLRC1	H2-t23 - (Klrd1+Klrc1)	MHC-I	Cell-Cell Contact	PMID: 24223577
381	TN_CD8	TN_CD8	H2-T23	KLRD1_KLRC1	3.13869e-05	0	H2-T23_KLRD1_KLRC1	H2-t23 - (Klrd1+Klrc1)	MHC-I	Cell-Cell Contact	PMID: 24223577
382	TEX_CD8	TN_CD8	H2-T23	KLRD1_KLRC1	2.79727e-05	0	H2-T23_KLRD1_KLRC1	H2-t23 - (Klrd1+Klrc1)	MHC-I	Cell-Cell Contact	PMID: 24223577
383	Treg_CD4	TN_CD8	H2-T23	KLRD1_KLRC1	3.57455e-05	0	H2-T23_KLRD1_KLRC1	H2-t23 - (Klrd1+Klrc1)	MHC-I	Cell-Cell Contact	PMID: 24223577
384	Th1_CD4	TN_CD8	H2-T23	KLRD1_KLRC1	0.000131112	0	H2-T23_KLRD1_KLRC1	H2-t23 - (Klrd1+Klrc1)	MHC-I	Cell-Cell Contact	PMID: 24223577
385	Th17_CD4	TN_CD8	H2-T23	KLRD1_KLRC1	2.13102e-05	0	H2-T23_KLRD1_KLRC1	H2-t23 - (Klrd1+Klrc1)	MHC-I	Cell-Cell Contact	PMID: 24223577
386	Tfh_CD4	TN_CD8	H2-T23	KLRD1_KLRC1	4.22536e-05	0	H2-T23_KLRD1_KLRC1	H2-t23 - (Klrd1+Klrc1)	MHC-I	Cell-Cell Contact	PMID: 24223577
387	Proliferating_DPT	TN_CD8	H2-T23	KLRD1_KLRC1	2.864e-05	0	H2-T23_KLRD1_KLRC1	H2-t23 - (Klrd1+Klrc1)	MHC-I	Cell-Cell Contact	PMID: 24223577
388	NK	TN_CD8	H2-T23	KLRD1_KLRC1	1.43008e-05	0.01	H2-T23_KLRD1_KLRC1	H2-t23 - (Klrd1+Klrc1)	MHC-I	Cell-Cell Contact	PMID: 24223577
389	Marcophage	TN_CD8	H2-T23	KLRD1_KLRC1	0.000116174	0	H2-T23_KLRD1_KLRC1	H2-t23 - (Klrd1+Klrc1)	MHC-I	Cell-Cell Contact	PMID: 24223577
390	MAIT_DPT	TEX_CD8	H2-T23	KLRD1_KLRC1	3.53865e-06	0.02	H2-T23_KLRD1_KLRC1	H2-t23 - (Klrd1+Klrc1)	MHC-I	Cell-Cell Contact	PMID: 24223577
391	MAIT_CD8	Proliferating_DPT	H2-T23	KLRD1_KLRC1	8.86662e-05	0	H2-T23_KLRD1_KLRC1	H2-t23 - (Klrd1+Klrc1)	MHC-I	Cell-Cell Contact	PMID: 24223577
392	MAIT_DPT	Proliferating_DPT	H2-T23	KLRD1_KLRC1	5.35376e-06	0	H2-T23_KLRD1_KLRC1	H2-t23 - (Klrd1+Klrc1)	MHC-I	Cell-Cell Contact	PMID: 24223577
393	TEFF_CD8	Proliferating_DPT	H2-T23	KLRD1_KLRC1	6.69e-05	0.01	H2-T23_KLRD1_KLRC1	H2-t23 - (Klrd1+Klrc1)	MHC-I	Cell-Cell Contact	PMID: 24223577
394	TEX_CD8	Proliferating_DPT	H2-T23	KLRD1_KLRC1	1.96674e-05	0	H2-T23_KLRD1_KLRC1	H2-t23 - (Klrd1+Klrc1)	MHC-I	Cell-Cell Contact	PMID: 24223577
395	Treg_CD4	Proliferating_DPT	H2-T23	KLRD1_KLRC1	2.51396e-05	0	H2-T23_KLRD1_KLRC1	H2-t23 - (Klrd1+Klrc1)	MHC-I	Cell-Cell Contact	PMID: 24223577
396	Th1_CD4	Proliferating_DPT	H2-T23	KLRD1_KLRC1	9.22253e-05	0	H2-T23_KLRD1_KLRC1	H2-t23 - (Klrd1+Klrc1)	MHC-I	Cell-Cell Contact	PMID: 24223577
397	Th17_CD4	Proliferating_DPT	H2-T23	KLRD1_KLRC1	1.49745e-05	0.01	H2-T23_KLRD1_KLRC1	H2-t23 - (Klrd1+Klrc1)	MHC-I	Cell-Cell Contact	PMID: 24223577
398	Tfh_CD4	Proliferating_DPT	H2-T23	KLRD1_KLRC1	2.97021e-05	0	H2-T23_KLRD1_KLRC1	H2-t23 - (Klrd1+Klrc1)	MHC-I	Cell-Cell Contact	PMID: 24223577
399	Proliferating_DPT	Proliferating_DPT	H2-T23	KLRD1_KLRC1	2.0129e-05	0	H2-T23_KLRD1_KLRC1	H2-t23 - (Klrd1+Klrc1)	MHC-I	Cell-Cell Contact	PMID: 24223577
400	Marcophage	Proliferating_DPT	H2-T23	KLRD1_KLRC1	8.17047e-05	0	H2-T23_KLRD1_KLRC1	H2-t23 - (Klrd1+Klrc1)	MHC-I	Cell-Cell Contact	PMID: 24223577
401	MAIT_CD8	NK	H2-T23	KLRD1_KLRC1	0.000126298	0	H2-T23_KLRD1_KLRC1	H2-t23 - (Klrd1+Klrc1)	MHC-I	Cell-Cell Contact	PMID: 24223577
402	MAIT_DPT	NK	H2-T23	KLRD1_KLRC1	7.53037e-06	0	H2-T23_KLRD1_KLRC1	H2-t23 - (Klrd1+Klrc1)	MHC-I	Cell-Cell Contact	PMID: 24223577
403	TRM_CD8	NK	H2-T23	KLRD1_KLRC1	5.32363e-05	0	H2-T23_KLRD1_KLRC1	H2-t23 - (Klrd1+Klrc1)	MHC-I	Cell-Cell Contact	PMID: 24223577
404	TEFF_CD8	NK	H2-T23	KLRD1_KLRC1	9.53477e-05	0	H2-T23_KLRD1_KLRC1	H2-t23 - (Klrd1+Klrc1)	MHC-I	Cell-Cell Contact	PMID: 24223577
405	TN_CD8	NK	H2-T23	KLRD1_KLRC1	3.15084e-05	0	H2-T23_KLRD1_KLRC1	H2-t23 - (Klrd1+Klrc1)	MHC-I	Cell-Cell Contact	PMID: 24223577
406	TEX_CD8	NK	H2-T23	KLRD1_KLRC1	2.79082e-05	0	H2-T23_KLRD1_KLRC1	H2-t23 - (Klrd1+Klrc1)	MHC-I	Cell-Cell Contact	PMID: 24223577
407	Treg_CD4	NK	H2-T23	KLRD1_KLRC1	3.55812e-05	0	H2-T23_KLRD1_KLRC1	H2-t23 - (Klrd1+Klrc1)	MHC-I	Cell-Cell Contact	PMID: 24223577
408	Th1_CD4	NK	H2-T23	KLRD1_KLRC1	0.000130342	0	H2-T23_KLRD1_KLRC1	H2-t23 - (Klrd1+Klrc1)	MHC-I	Cell-Cell Contact	PMID: 24223577
409	Th17_CD4	NK	H2-T23	KLRD1_KLRC1	2.13577e-05	0	H2-T23_KLRD1_KLRC1	H2-t23 - (Klrd1+Klrc1)	MHC-I	Cell-Cell Contact	PMID: 24223577
410	Tfh_CD4	NK	H2-T23	KLRD1_KLRC1	4.2224e-05	0	H2-T23_KLRD1_KLRC1	H2-t23 - (Klrd1+Klrc1)	MHC-I	Cell-Cell Contact	PMID: 24223577
411	Proliferating_DPT	NK	H2-T23	KLRD1_KLRC1	2.86587e-05	0	H2-T23_KLRD1_KLRC1	H2-t23 - (Klrd1+Klrc1)	MHC-I	Cell-Cell Contact	PMID: 24223577
412	NK	NK	H2-T23	KLRD1_KLRC1	1.43806e-05	0	H2-T23_KLRD1_KLRC1	H2-t23 - (Klrd1+Klrc1)	MHC-I	Cell-Cell Contact	PMID: 24223577
413	DC	NK	H2-T23	KLRD1_KLRC1	7.95458e-05	0	H2-T23_KLRD1_KLRC1	H2-t23 - (Klrd1+Klrc1)	MHC-I	Cell-Cell Contact	PMID: 24223577
414	Marcophage	NK	H2-T23	KLRD1_KLRC1	0.000115641	0	H2-T23_KLRD1_KLRC1	H2-t23 - (Klrd1+Klrc1)	MHC-I	Cell-Cell Contact	PMID: 24223577
415	Proliferating_DPT	MAIT_CD8	H2-M3	Cd8a	6.47252e-05	0	H2-M3_CD8A	H2-m3 - Cd8a	MHC-I	Cell-Cell Contact	KEGG: mmu04514
416	Proliferating_DPT	MAIT_DPT	H2-M3	Cd8a	7.39696e-07	0	H2-M3_CD8A	H2-m3 - Cd8a	MHC-I	Cell-Cell Contact	KEGG: mmu04514
417	Proliferating_DPT	TRM_CD8	H2-M3	Cd8a	2.62797e-05	0	H2-M3_CD8A	H2-m3 - Cd8a	MHC-I	Cell-Cell Contact	KEGG: mmu04514
418	Proliferating_DPT	TEM_DPT	H2-M3	Cd8a	8.17667e-06	0	H2-M3_CD8A	H2-m3 - Cd8a	MHC-I	Cell-Cell Contact	KEGG: mmu04514
419	Proliferating_DPT	TEFF_CD8	H2-M3	Cd8a	4.55301e-05	0	H2-M3_CD8A	H2-m3 - Cd8a	MHC-I	Cell-Cell Contact	KEGG: mmu04514
420	Proliferating_DPT	TCM_CD8	H2-M3	Cd8a	5.54622e-06	0	H2-M3_CD8A	H2-m3 - Cd8a	MHC-I	Cell-Cell Contact	KEGG: mmu04514
421	Proliferating_DPT	TN_CD8	H2-M3	Cd8a	1.65138e-05	0	H2-M3_CD8A	H2-m3 - Cd8a	MHC-I	Cell-Cell Contact	KEGG: mmu04514
422	Proliferating_DPT	TEX_CD8	H2-M3	Cd8a	9.55738e-06	0	H2-M3_CD8A	H2-m3 - Cd8a	MHC-I	Cell-Cell Contact	KEGG: mmu04514
423	Proliferating_DPT	Proliferating_DPT	H2-M3	Cd8a	7.45219e-06	0	H2-M3_CD8A	H2-m3 - Cd8a	MHC-I	Cell-Cell Contact	KEGG: mmu04514
424	MAIT_CD8	MAIT_CD8	H2-Q7	Cd8a	0.00302063	0	H2-Q7_CD8A	H2-q7 - Cd8a	MHC-I	Cell-Cell Contact	KEGG: mmu04514
425	MAIT_DPT	MAIT_CD8	H2-Q7	Cd8a	0.000167493	0	H2-Q7_CD8A	H2-q7 - Cd8a	MHC-I	Cell-Cell Contact	KEGG: mmu04514
426	TRM_CD8	MAIT_CD8	H2-Q7	Cd8a	0.00133821	0	H2-Q7_CD8A	H2-q7 - Cd8a	MHC-I	Cell-Cell Contact	KEGG: mmu04514
427	TEM_DPT	MAIT_CD8	H2-Q7	Cd8a	0.0010665	0	H2-Q7_CD8A	H2-q7 - Cd8a	MHC-I	Cell-Cell Contact	KEGG: mmu04514
428	TEFF_CD8	MAIT_CD8	H2-Q7	Cd8a	0.00230801	0	H2-Q7_CD8A	H2-q7 - Cd8a	MHC-I	Cell-Cell Contact	KEGG: mmu04514
429	TCM_CD8	MAIT_CD8	H2-Q7	Cd8a	0.000798676	0	H2-Q7_CD8A	H2-q7 - Cd8a	MHC-I	Cell-Cell Contact	KEGG: mmu04514
430	TN_CD8	MAIT_CD8	H2-Q7	Cd8a	0.00082726	0	H2-Q7_CD8A	H2-q7 - Cd8a	MHC-I	Cell-Cell Contact	KEGG: mmu04514
431	TEX_CD8	MAIT_CD8	H2-Q7	Cd8a	0.000604116	0	H2-Q7_CD8A	H2-q7 - Cd8a	MHC-I	Cell-Cell Contact	KEGG: mmu04514
432	Treg_CD4	MAIT_CD8	H2-Q7	Cd8a	0.00088378	0	H2-Q7_CD8A	H2-q7 - Cd8a	MHC-I	Cell-Cell Contact	KEGG: mmu04514
433	Th1_CD4	MAIT_CD8	H2-Q7	Cd8a	0.00295479	0	H2-Q7_CD8A	H2-q7 - Cd8a	MHC-I	Cell-Cell Contact	KEGG: mmu04514
434	Th17_CD4	MAIT_CD8	H2-Q7	Cd8a	0.000590809	0	H2-Q7_CD8A	H2-q7 - Cd8a	MHC-I	Cell-Cell Contact	KEGG: mmu04514
435	Tfh_CD4	MAIT_CD8	H2-Q7	Cd8a	0.00103435	0	H2-Q7_CD8A	H2-q7 - Cd8a	MHC-I	Cell-Cell Contact	KEGG: mmu04514
436	Proliferating_DPT	MAIT_CD8	H2-Q7	Cd8a	0.000719402	0	H2-Q7_CD8A	H2-q7 - Cd8a	MHC-I	Cell-Cell Contact	KEGG: mmu04514
437	NK	MAIT_CD8	H2-Q7	Cd8a	0.000412305	0	H2-Q7_CD8A	H2-q7 - Cd8a	MHC-I	Cell-Cell Contact	KEGG: mmu04514
438	DC	MAIT_CD8	H2-Q7	Cd8a	0.000814971	0	H2-Q7_CD8A	H2-q7 - Cd8a	MHC-I	Cell-Cell Contact	KEGG: mmu04514
439	MAIT_CD8	TRM_CD8	H2-Q7	Cd8a	0.00126737	0	H2-Q7_CD8A	H2-q7 - Cd8a	MHC-I	Cell-Cell Contact	KEGG: mmu04514
440	MAIT_DPT	TRM_CD8	H2-Q7	Cd8a	7.104e-05	0	H2-Q7_CD8A	H2-q7 - Cd8a	MHC-I	Cell-Cell Contact	KEGG: mmu04514
441	TRM_CD8	TRM_CD8	H2-Q7	Cd8a	0.000558742	0	H2-Q7_CD8A	H2-q7 - Cd8a	MHC-I	Cell-Cell Contact	KEGG: mmu04514
442	TEM_DPT	TRM_CD8	H2-Q7	Cd8a	0.000437651	0	H2-Q7_CD8A	H2-q7 - Cd8a	MHC-I	Cell-Cell Contact	KEGG: mmu04514
443	TEFF_CD8	TRM_CD8	H2-Q7	Cd8a	0.000968177	0	H2-Q7_CD8A	H2-q7 - Cd8a	MHC-I	Cell-Cell Contact	KEGG: mmu04514
444	TCM_CD8	TRM_CD8	H2-Q7	Cd8a	0.000331995	0	H2-Q7_CD8A	H2-q7 - Cd8a	MHC-I	Cell-Cell Contact	KEGG: mmu04514
445	TN_CD8	TRM_CD8	H2-Q7	Cd8a	0.000346978	0	H2-Q7_CD8A	H2-q7 - Cd8a	MHC-I	Cell-Cell Contact	KEGG: mmu04514
446	TEX_CD8	TRM_CD8	H2-Q7	Cd8a	0.00025358	0	H2-Q7_CD8A	H2-q7 - Cd8a	MHC-I	Cell-Cell Contact	KEGG: mmu04514
447	Treg_CD4	TRM_CD8	H2-Q7	Cd8a	0.000374176	0	H2-Q7_CD8A	H2-q7 - Cd8a	MHC-I	Cell-Cell Contact	KEGG: mmu04514
448	Th1_CD4	TRM_CD8	H2-Q7	Cd8a	0.00124791	0	H2-Q7_CD8A	H2-q7 - Cd8a	MHC-I	Cell-Cell Contact	KEGG: mmu04514
449	Th17_CD4	TRM_CD8	H2-Q7	Cd8a	0.000248898	0	H2-Q7_CD8A	H2-q7 - Cd8a	MHC-I	Cell-Cell Contact	KEGG: mmu04514
450	Tfh_CD4	TRM_CD8	H2-Q7	Cd8a	0.000435392	0	H2-Q7_CD8A	H2-q7 - Cd8a	MHC-I	Cell-Cell Contact	KEGG: mmu04514
451	Proliferating_DPT	TRM_CD8	H2-Q7	Cd8a	0.000302567	0	H2-Q7_CD8A	H2-q7 - Cd8a	MHC-I	Cell-Cell Contact	KEGG: mmu04514
452	NK	TRM_CD8	H2-Q7	Cd8a	0.000173059	0	H2-Q7_CD8A	H2-q7 - Cd8a	MHC-I	Cell-Cell Contact	KEGG: mmu04514
453	DC	TRM_CD8	H2-Q7	Cd8a	0.00033377	0	H2-Q7_CD8A	H2-q7 - Cd8a	MHC-I	Cell-Cell Contact	KEGG: mmu04514
454	MAIT_CD8	TEFF_CD8	H2-Q7	Cd8a	0.00215348	0	H2-Q7_CD8A	H2-q7 - Cd8a	MHC-I	Cell-Cell Contact	KEGG: mmu04514
455	MAIT_DPT	TEFF_CD8	H2-Q7	Cd8a	0.000119931	0	H2-Q7_CD8A	H2-q7 - Cd8a	MHC-I	Cell-Cell Contact	KEGG: mmu04514
456	TRM_CD8	TEFF_CD8	H2-Q7	Cd8a	0.000952161	0	H2-Q7_CD8A	H2-q7 - Cd8a	MHC-I	Cell-Cell Contact	KEGG: mmu04514
457	TEM_DPT	TEFF_CD8	H2-Q7	Cd8a	0.000753501	0	H2-Q7_CD8A	H2-q7 - Cd8a	MHC-I	Cell-Cell Contact	KEGG: mmu04514
458	TEFF_CD8	TEFF_CD8	H2-Q7	Cd8a	0.0016453	0	H2-Q7_CD8A	H2-q7 - Cd8a	MHC-I	Cell-Cell Contact	KEGG: mmu04514
459	TCM_CD8	TEFF_CD8	H2-Q7	Cd8a	0.00056725	0	H2-Q7_CD8A	H2-q7 - Cd8a	MHC-I	Cell-Cell Contact	KEGG: mmu04514
460	TN_CD8	TEFF_CD8	H2-Q7	Cd8a	0.000589693	0	H2-Q7_CD8A	H2-q7 - Cd8a	MHC-I	Cell-Cell Contact	KEGG: mmu04514
461	TEX_CD8	TEFF_CD8	H2-Q7	Cd8a	0.000430764	0	H2-Q7_CD8A	H2-q7 - Cd8a	MHC-I	Cell-Cell Contact	KEGG: mmu04514
462	Treg_CD4	TEFF_CD8	H2-Q7	Cd8a	0.000632367	0	H2-Q7_CD8A	H2-q7 - Cd8a	MHC-I	Cell-Cell Contact	KEGG: mmu04514
463	Th1_CD4	TEFF_CD8	H2-Q7	Cd8a	0.00211212	0	H2-Q7_CD8A	H2-q7 - Cd8a	MHC-I	Cell-Cell Contact	KEGG: mmu04514
464	Th17_CD4	TEFF_CD8	H2-Q7	Cd8a	0.000421894	0	H2-Q7_CD8A	H2-q7 - Cd8a	MHC-I	Cell-Cell Contact	KEGG: mmu04514
465	Tfh_CD4	TEFF_CD8	H2-Q7	Cd8a	0.000738378	0	H2-Q7_CD8A	H2-q7 - Cd8a	MHC-I	Cell-Cell Contact	KEGG: mmu04514
466	Proliferating_DPT	TEFF_CD8	H2-Q7	Cd8a	0.000513376	0	H2-Q7_CD8A	H2-q7 - Cd8a	MHC-I	Cell-Cell Contact	KEGG: mmu04514
467	NK	TEFF_CD8	H2-Q7	Cd8a	0.000293989	0	H2-Q7_CD8A	H2-q7 - Cd8a	MHC-I	Cell-Cell Contact	KEGG: mmu04514
468	DC	TEFF_CD8	H2-Q7	Cd8a	0.000575323	0	H2-Q7_CD8A	H2-q7 - Cd8a	MHC-I	Cell-Cell Contact	KEGG: mmu04514
469	MAIT_CD8	TCM_CD8	H2-Q7	Cd8a	0.000293938	0	H2-Q7_CD8A	H2-q7 - Cd8a	MHC-I	Cell-Cell Contact	KEGG: mmu04514
470	MAIT_DPT	TCM_CD8	H2-Q7	Cd8a	1.70441e-05	0	H2-Q7_CD8A	H2-q7 - Cd8a	MHC-I	Cell-Cell Contact	KEGG: mmu04514
471	TRM_CD8	TCM_CD8	H2-Q7	Cd8a	0.000127683	0	H2-Q7_CD8A	H2-q7 - Cd8a	MHC-I	Cell-Cell Contact	KEGG: mmu04514
472	TEFF_CD8	TCM_CD8	H2-Q7	Cd8a	0.000224406	0	H2-Q7_CD8A	H2-q7 - Cd8a	MHC-I	Cell-Cell Contact	KEGG: mmu04514
473	TN_CD8	TCM_CD8	H2-Q7	Cd8a	8.03909e-05	0	H2-Q7_CD8A	H2-q7 - Cd8a	MHC-I	Cell-Cell Contact	KEGG: mmu04514
474	TEX_CD8	TCM_CD8	H2-Q7	Cd8a	5.88904e-05	0	H2-Q7_CD8A	H2-q7 - Cd8a	MHC-I	Cell-Cell Contact	KEGG: mmu04514
475	Treg_CD4	TCM_CD8	H2-Q7	Cd8a	8.92644e-05	0	H2-Q7_CD8A	H2-q7 - Cd8a	MHC-I	Cell-Cell Contact	KEGG: mmu04514
476	Th1_CD4	TCM_CD8	H2-Q7	Cd8a	0.000295383	0	H2-Q7_CD8A	H2-q7 - Cd8a	MHC-I	Cell-Cell Contact	KEGG: mmu04514
477	Th17_CD4	TCM_CD8	H2-Q7	Cd8a	5.84563e-05	0	H2-Q7_CD8A	H2-q7 - Cd8a	MHC-I	Cell-Cell Contact	KEGG: mmu04514
478	Tfh_CD4	TCM_CD8	H2-Q7	Cd8a	0.000101993	0	H2-Q7_CD8A	H2-q7 - Cd8a	MHC-I	Cell-Cell Contact	KEGG: mmu04514
479	Proliferating_DPT	TCM_CD8	H2-Q7	Cd8a	7.0695e-05	0	H2-Q7_CD8A	H2-q7 - Cd8a	MHC-I	Cell-Cell Contact	KEGG: mmu04514
480	NK	TCM_CD8	H2-Q7	Cd8a	4.01855e-05	0	H2-Q7_CD8A	H2-q7 - Cd8a	MHC-I	Cell-Cell Contact	KEGG: mmu04514
481	MAIT_CD8	TN_CD8	H2-Q7	Cd8a	0.000780125	0	H2-Q7_CD8A	H2-q7 - Cd8a	MHC-I	Cell-Cell Contact	KEGG: mmu04514
482	MAIT_DPT	TN_CD8	H2-Q7	Cd8a	4.34294e-05	0	H2-Q7_CD8A	H2-q7 - Cd8a	MHC-I	Cell-Cell Contact	KEGG: mmu04514
483	TRM_CD8	TN_CD8	H2-Q7	Cd8a	0.000344994	0	H2-Q7_CD8A	H2-q7 - Cd8a	MHC-I	Cell-Cell Contact	KEGG: mmu04514
484	TEM_DPT	TN_CD8	H2-Q7	Cd8a	0.000273189	0	H2-Q7_CD8A	H2-q7 - Cd8a	MHC-I	Cell-Cell Contact	KEGG: mmu04514
485	TEFF_CD8	TN_CD8	H2-Q7	Cd8a	0.000596034	0	H2-Q7_CD8A	H2-q7 - Cd8a	MHC-I	Cell-Cell Contact	KEGG: mmu04514
486	TCM_CD8	TN_CD8	H2-Q7	Cd8a	0.000205564	0	H2-Q7_CD8A	H2-q7 - Cd8a	MHC-I	Cell-Cell Contact	KEGG: mmu04514
487	TN_CD8	TN_CD8	H2-Q7	Cd8a	0.000213626	0	H2-Q7_CD8A	H2-q7 - Cd8a	MHC-I	Cell-Cell Contact	KEGG: mmu04514
488	TEX_CD8	TN_CD8	H2-Q7	Cd8a	0.000156047	0	H2-Q7_CD8A	H2-q7 - Cd8a	MHC-I	Cell-Cell Contact	KEGG: mmu04514
489	Treg_CD4	TN_CD8	H2-Q7	Cd8a	0.000229007	0	H2-Q7_CD8A	H2-q7 - Cd8a	MHC-I	Cell-Cell Contact	KEGG: mmu04514
490	Th1_CD4	TN_CD8	H2-Q7	Cd8a	0.00076496	0	H2-Q7_CD8A	H2-q7 - Cd8a	MHC-I	Cell-Cell Contact	KEGG: mmu04514
491	Th17_CD4	TN_CD8	H2-Q7	Cd8a	0.000152814	0	H2-Q7_CD8A	H2-q7 - Cd8a	MHC-I	Cell-Cell Contact	KEGG: mmu04514
492	Tfh_CD4	TN_CD8	H2-Q7	Cd8a	0.000267455	0	H2-Q7_CD8A	H2-q7 - Cd8a	MHC-I	Cell-Cell Contact	KEGG: mmu04514
493	Proliferating_DPT	TN_CD8	H2-Q7	Cd8a	0.000185961	0	H2-Q7_CD8A	H2-q7 - Cd8a	MHC-I	Cell-Cell Contact	KEGG: mmu04514
494	NK	TN_CD8	H2-Q7	Cd8a	0.0001065	0	H2-Q7_CD8A	H2-q7 - Cd8a	MHC-I	Cell-Cell Contact	KEGG: mmu04514
495	DC	TN_CD8	H2-Q7	Cd8a	0.000208604	0	H2-Q7_CD8A	H2-q7 - Cd8a	MHC-I	Cell-Cell Contact	KEGG: mmu04514
496	MAIT_CD8	TEX_CD8	H2-Q7	Cd8a	0.000464545	0	H2-Q7_CD8A	H2-q7 - Cd8a	MHC-I	Cell-Cell Contact	KEGG: mmu04514
497	MAIT_DPT	TEX_CD8	H2-Q7	Cd8a	2.61084e-05	0	H2-Q7_CD8A	H2-q7 - Cd8a	MHC-I	Cell-Cell Contact	KEGG: mmu04514
498	TRM_CD8	TEX_CD8	H2-Q7	Cd8a	0.00020456	0	H2-Q7_CD8A	H2-q7 - Cd8a	MHC-I	Cell-Cell Contact	KEGG: mmu04514
499	TEM_DPT	TEX_CD8	H2-Q7	Cd8a	0.000159564	0.04	H2-Q7_CD8A	H2-q7 - Cd8a	MHC-I	Cell-Cell Contact	KEGG: mmu04514
500	TEFF_CD8	TEX_CD8	H2-Q7	Cd8a	0.00035486	0	H2-Q7_CD8A	H2-q7 - Cd8a	MHC-I	Cell-Cell Contact	KEGG: mmu04514
501	TCM_CD8	TEX_CD8	H2-Q7	Cd8a	0.000121416	0	H2-Q7_CD8A	H2-q7 - Cd8a	MHC-I	Cell-Cell Contact	KEGG: mmu04514
502	TN_CD8	TEX_CD8	H2-Q7	Cd8a	0.000127172	0	H2-Q7_CD8A	H2-q7 - Cd8a	MHC-I	Cell-Cell Contact	KEGG: mmu04514
503	TEX_CD8	TEX_CD8	H2-Q7	Cd8a	9.29575e-05	0	H2-Q7_CD8A	H2-q7 - Cd8a	MHC-I	Cell-Cell Contact	KEGG: mmu04514
504	Treg_CD4	TEX_CD8	H2-Q7	Cd8a	0.000137455	0	H2-Q7_CD8A	H2-q7 - Cd8a	MHC-I	Cell-Cell Contact	KEGG: mmu04514
505	Th1_CD4	TEX_CD8	H2-Q7	Cd8a	0.000458148	0	H2-Q7_CD8A	H2-q7 - Cd8a	MHC-I	Cell-Cell Contact	KEGG: mmu04514
506	Th17_CD4	TEX_CD8	H2-Q7	Cd8a	9.13222e-05	0	H2-Q7_CD8A	H2-q7 - Cd8a	MHC-I	Cell-Cell Contact	KEGG: mmu04514
507	Tfh_CD4	TEX_CD8	H2-Q7	Cd8a	0.000159716	0	H2-Q7_CD8A	H2-q7 - Cd8a	MHC-I	Cell-Cell Contact	KEGG: mmu04514
508	Proliferating_DPT	TEX_CD8	H2-Q7	Cd8a	0.000110969	0	H2-Q7_CD8A	H2-q7 - Cd8a	MHC-I	Cell-Cell Contact	KEGG: mmu04514
509	NK	TEX_CD8	H2-Q7	Cd8a	6.34397e-05	0	H2-Q7_CD8A	H2-q7 - Cd8a	MHC-I	Cell-Cell Contact	KEGG: mmu04514
510	DC	TEX_CD8	H2-Q7	Cd8a	0.000121633	0.04	H2-Q7_CD8A	H2-q7 - Cd8a	MHC-I	Cell-Cell Contact	KEGG: mmu04514
511	MAIT_CD8	Proliferating_DPT	H2-Q7	Cd8a	0.000376561	0	H2-Q7_CD8A	H2-q7 - Cd8a	MHC-I	Cell-Cell Contact	KEGG: mmu04514
512	MAIT_DPT	Proliferating_DPT	H2-Q7	Cd8a	2.14526e-05	0	H2-Q7_CD8A	H2-q7 - Cd8a	MHC-I	Cell-Cell Contact	KEGG: mmu04514
513	TRM_CD8	Proliferating_DPT	H2-Q7	Cd8a	0.000164826	0	H2-Q7_CD8A	H2-q7 - Cd8a	MHC-I	Cell-Cell Contact	KEGG: mmu04514
514	TEFF_CD8	Proliferating_DPT	H2-Q7	Cd8a	0.000287577	0	H2-Q7_CD8A	H2-q7 - Cd8a	MHC-I	Cell-Cell Contact	KEGG: mmu04514
515	TCM_CD8	Proliferating_DPT	H2-Q7	Cd8a	9.73076e-05	0	H2-Q7_CD8A	H2-q7 - Cd8a	MHC-I	Cell-Cell Contact	KEGG: mmu04514
516	TN_CD8	Proliferating_DPT	H2-Q7	Cd8a	0.000103043	0	H2-Q7_CD8A	H2-q7 - Cd8a	MHC-I	Cell-Cell Contact	KEGG: mmu04514
517	TEX_CD8	Proliferating_DPT	H2-Q7	Cd8a	7.53919e-05	0	H2-Q7_CD8A	H2-q7 - Cd8a	MHC-I	Cell-Cell Contact	KEGG: mmu04514
518	Treg_CD4	Proliferating_DPT	H2-Q7	Cd8a	0.000112688	0	H2-Q7_CD8A	H2-q7 - Cd8a	MHC-I	Cell-Cell Contact	KEGG: mmu04514
519	Th1_CD4	Proliferating_DPT	H2-Q7	Cd8a	0.000374426	0	H2-Q7_CD8A	H2-q7 - Cd8a	MHC-I	Cell-Cell Contact	KEGG: mmu04514
520	Th17_CD4	Proliferating_DPT	H2-Q7	Cd8a	7.44011e-05	0	H2-Q7_CD8A	H2-q7 - Cd8a	MHC-I	Cell-Cell Contact	KEGG: mmu04514
521	Tfh_CD4	Proliferating_DPT	H2-Q7	Cd8a	0.000129987	0	H2-Q7_CD8A	H2-q7 - Cd8a	MHC-I	Cell-Cell Contact	KEGG: mmu04514
522	Proliferating_DPT	Proliferating_DPT	H2-Q7	Cd8a	9.02199e-05	0	H2-Q7_CD8A	H2-q7 - Cd8a	MHC-I	Cell-Cell Contact	KEGG: mmu04514
523	NK	Proliferating_DPT	H2-Q7	Cd8a	5.14492e-05	0	H2-Q7_CD8A	H2-q7 - Cd8a	MHC-I	Cell-Cell Contact	KEGG: mmu04514
524	MAIT_CD8	MAIT_CD8	H2-T22	Cd8a	0.000644167	0	H2-T22_CD8A	H2-t22 - Cd8a	MHC-I	Cell-Cell Contact	KEGG: mmu04514
525	MAIT_DPT	MAIT_CD8	H2-T22	Cd8a	3.70851e-05	0	H2-T22_CD8A	H2-t22 - Cd8a	MHC-I	Cell-Cell Contact	KEGG: mmu04514
526	TRM_CD8	MAIT_CD8	H2-T22	Cd8a	0.000493236	0	H2-T22_CD8A	H2-t22 - Cd8a	MHC-I	Cell-Cell Contact	KEGG: mmu04514
527	TEFF_CD8	MAIT_CD8	H2-T22	Cd8a	0.000957938	0	H2-T22_CD8A	H2-t22 - Cd8a	MHC-I	Cell-Cell Contact	KEGG: mmu04514
528	TN_CD8	MAIT_CD8	H2-T22	Cd8a	0.000157605	0	H2-T22_CD8A	H2-t22 - Cd8a	MHC-I	Cell-Cell Contact	KEGG: mmu04514
529	TEX_CD8	MAIT_CD8	H2-T22	Cd8a	9.7824e-05	0	H2-T22_CD8A	H2-t22 - Cd8a	MHC-I	Cell-Cell Contact	KEGG: mmu04514
530	Treg_CD4	MAIT_CD8	H2-T22	Cd8a	0.000199776	0	H2-T22_CD8A	H2-t22 - Cd8a	MHC-I	Cell-Cell Contact	KEGG: mmu04514
531	Th1_CD4	MAIT_CD8	H2-T22	Cd8a	0.000659089	0	H2-T22_CD8A	H2-t22 - Cd8a	MHC-I	Cell-Cell Contact	KEGG: mmu04514
532	Tfh_CD4	MAIT_CD8	H2-T22	Cd8a	0.000219365	0	H2-T22_CD8A	H2-t22 - Cd8a	MHC-I	Cell-Cell Contact	KEGG: mmu04514
533	Proliferating_DPT	MAIT_CD8	H2-T22	Cd8a	0.000307172	0	H2-T22_CD8A	H2-t22 - Cd8a	MHC-I	Cell-Cell Contact	KEGG: mmu04514
534	NK	MAIT_CD8	H2-T22	Cd8a	9.69702e-05	0	H2-T22_CD8A	H2-t22 - Cd8a	MHC-I	Cell-Cell Contact	KEGG: mmu04514
535	DC	MAIT_CD8	H2-T22	Cd8a	0.000269923	0	H2-T22_CD8A	H2-t22 - Cd8a	MHC-I	Cell-Cell Contact	KEGG: mmu04514
536	Marcophage	MAIT_CD8	H2-T22	Cd8a	0.000370868	0	H2-T22_CD8A	H2-t22 - Cd8a	MHC-I	Cell-Cell Contact	KEGG: mmu04514
537	TEFF_CD8	MAIT_DPT	H2-T22	Cd8a	1.14099e-05	0.01	H2-T22_CD8A	H2-t22 - Cd8a	MHC-I	Cell-Cell Contact	KEGG: mmu04514
538	Proliferating_DPT	MAIT_DPT	H2-T22	Cd8a	3.67929e-06	0.01	H2-T22_CD8A	H2-t22 - Cd8a	MHC-I	Cell-Cell Contact	KEGG: mmu04514
539	MAIT_CD8	TRM_CD8	H2-T22	Cd8a	0.000262646	0	H2-T22_CD8A	H2-t22 - Cd8a	MHC-I	Cell-Cell Contact	KEGG: mmu04514
540	MAIT_DPT	TRM_CD8	H2-T22	Cd8a	1.51603e-05	0	H2-T22_CD8A	H2-t22 - Cd8a	MHC-I	Cell-Cell Contact	KEGG: mmu04514
541	TRM_CD8	TRM_CD8	H2-T22	Cd8a	0.000201878	0	H2-T22_CD8A	H2-t22 - Cd8a	MHC-I	Cell-Cell Contact	KEGG: mmu04514
542	TEFF_CD8	TRM_CD8	H2-T22	Cd8a	0.000393395	0	H2-T22_CD8A	H2-t22 - Cd8a	MHC-I	Cell-Cell Contact	KEGG: mmu04514
543	TN_CD8	TRM_CD8	H2-T22	Cd8a	6.4204e-05	0	H2-T22_CD8A	H2-t22 - Cd8a	MHC-I	Cell-Cell Contact	KEGG: mmu04514
544	TEX_CD8	TRM_CD8	H2-T22	Cd8a	3.98152e-05	0	H2-T22_CD8A	H2-t22 - Cd8a	MHC-I	Cell-Cell Contact	KEGG: mmu04514
545	Treg_CD4	TRM_CD8	H2-T22	Cd8a	8.16536e-05	0	H2-T22_CD8A	H2-t22 - Cd8a	MHC-I	Cell-Cell Contact	KEGG: mmu04514
546	Th1_CD4	TRM_CD8	H2-T22	Cd8a	0.000269207	0	H2-T22_CD8A	H2-t22 - Cd8a	MHC-I	Cell-Cell Contact	KEGG: mmu04514
547	Tfh_CD4	TRM_CD8	H2-T22	Cd8a	8.94976e-05	0	H2-T22_CD8A	H2-t22 - Cd8a	MHC-I	Cell-Cell Contact	KEGG: mmu04514
548	Proliferating_DPT	TRM_CD8	H2-T22	Cd8a	0.000126338	0	H2-T22_CD8A	H2-t22 - Cd8a	MHC-I	Cell-Cell Contact	KEGG: mmu04514
549	NK	TRM_CD8	H2-T22	Cd8a	3.95724e-05	0	H2-T22_CD8A	H2-t22 - Cd8a	MHC-I	Cell-Cell Contact	KEGG: mmu04514
550	DC	TRM_CD8	H2-T22	Cd8a	0.000109656	0	H2-T22_CD8A	H2-t22 - Cd8a	MHC-I	Cell-Cell Contact	KEGG: mmu04514
551	Marcophage	TRM_CD8	H2-T22	Cd8a	0.000150929	0	H2-T22_CD8A	H2-t22 - Cd8a	MHC-I	Cell-Cell Contact	KEGG: mmu04514
552	TRM_CD8	TEM_DPT	H2-T22	Cd8a	6.44722e-05	0.01	H2-T22_CD8A	H2-t22 - Cd8a	MHC-I	Cell-Cell Contact	KEGG: mmu04514
553	TEFF_CD8	TEM_DPT	H2-T22	Cd8a	0.000127047	0	H2-T22_CD8A	H2-t22 - Cd8a	MHC-I	Cell-Cell Contact	KEGG: mmu04514
554	Proliferating_DPT	TEM_DPT	H2-T22	Cd8a	4.10097e-05	0	H2-T22_CD8A	H2-t22 - Cd8a	MHC-I	Cell-Cell Contact	KEGG: mmu04514
555	MAIT_CD8	TEFF_CD8	H2-T22	Cd8a	0.000453915	0	H2-T22_CD8A	H2-t22 - Cd8a	MHC-I	Cell-Cell Contact	KEGG: mmu04514
556	MAIT_DPT	TEFF_CD8	H2-T22	Cd8a	2.61602e-05	0	H2-T22_CD8A	H2-t22 - Cd8a	MHC-I	Cell-Cell Contact	KEGG: mmu04514
557	TRM_CD8	TEFF_CD8	H2-T22	Cd8a	0.000348107	0	H2-T22_CD8A	H2-t22 - Cd8a	MHC-I	Cell-Cell Contact	KEGG: mmu04514
558	TEFF_CD8	TEFF_CD8	H2-T22	Cd8a	0.000677006	0	H2-T22_CD8A	H2-t22 - Cd8a	MHC-I	Cell-Cell Contact	KEGG: mmu04514
559	TN_CD8	TEFF_CD8	H2-T22	Cd8a	0.000111017	0	H2-T22_CD8A	H2-t22 - Cd8a	MHC-I	Cell-Cell Contact	KEGG: mmu04514
560	TEX_CD8	TEFF_CD8	H2-T22	Cd8a	6.88819e-05	0	H2-T22_CD8A	H2-t22 - Cd8a	MHC-I	Cell-Cell Contact	KEGG: mmu04514
561	Treg_CD4	TEFF_CD8	H2-T22	Cd8a	0.000140914	0	H2-T22_CD8A	H2-t22 - Cd8a	MHC-I	Cell-Cell Contact	KEGG: mmu04514
562	Th1_CD4	TEFF_CD8	H2-T22	Cd8a	0.000464768	0	H2-T22_CD8A	H2-t22 - Cd8a	MHC-I	Cell-Cell Contact	KEGG: mmu04514
563	Tfh_CD4	TEFF_CD8	H2-T22	Cd8a	0.000154616	0	H2-T22_CD8A	H2-t22 - Cd8a	MHC-I	Cell-Cell Contact	KEGG: mmu04514
564	Proliferating_DPT	TEFF_CD8	H2-T22	Cd8a	0.000217223	0	H2-T22_CD8A	H2-t22 - Cd8a	MHC-I	Cell-Cell Contact	KEGG: mmu04514
565	NK	TEFF_CD8	H2-T22	Cd8a	6.83551e-05	0	H2-T22_CD8A	H2-t22 - Cd8a	MHC-I	Cell-Cell Contact	KEGG: mmu04514
566	DC	TEFF_CD8	H2-T22	Cd8a	0.000189918	0	H2-T22_CD8A	H2-t22 - Cd8a	MHC-I	Cell-Cell Contact	KEGG: mmu04514
567	Marcophage	TEFF_CD8	H2-T22	Cd8a	0.000261131	0	H2-T22_CD8A	H2-t22 - Cd8a	MHC-I	Cell-Cell Contact	KEGG: mmu04514
568	MAIT_CD8	TCM_CD8	H2-T22	Cd8a	5.60675e-05	0	H2-T22_CD8A	H2-t22 - Cd8a	MHC-I	Cell-Cell Contact	KEGG: mmu04514
569	MAIT_DPT	TCM_CD8	H2-T22	Cd8a	3.25964e-06	0.03	H2-T22_CD8A	H2-t22 - Cd8a	MHC-I	Cell-Cell Contact	KEGG: mmu04514
570	TRM_CD8	TCM_CD8	H2-T22	Cd8a	4.35527e-05	0	H2-T22_CD8A	H2-t22 - Cd8a	MHC-I	Cell-Cell Contact	KEGG: mmu04514
571	TEFF_CD8	TCM_CD8	H2-T22	Cd8a	8.56707e-05	0	H2-T22_CD8A	H2-t22 - Cd8a	MHC-I	Cell-Cell Contact	KEGG: mmu04514
572	Treg_CD4	TCM_CD8	H2-T22	Cd8a	1.75481e-05	0	H2-T22_CD8A	H2-t22 - Cd8a	MHC-I	Cell-Cell Contact	KEGG: mmu04514
573	Th1_CD4	TCM_CD8	H2-T22	Cd8a	5.77485e-05	0	H2-T22_CD8A	H2-t22 - Cd8a	MHC-I	Cell-Cell Contact	KEGG: mmu04514
574	Tfh_CD4	TCM_CD8	H2-T22	Cd8a	1.91379e-05	0	H2-T22_CD8A	H2-t22 - Cd8a	MHC-I	Cell-Cell Contact	KEGG: mmu04514
575	Proliferating_DPT	TCM_CD8	H2-T22	Cd8a	2.76311e-05	0	H2-T22_CD8A	H2-t22 - Cd8a	MHC-I	Cell-Cell Contact	KEGG: mmu04514
576	NK	TCM_CD8	H2-T22	Cd8a	8.46792e-06	0	H2-T22_CD8A	H2-t22 - Cd8a	MHC-I	Cell-Cell Contact	KEGG: mmu04514
577	MAIT_CD8	TN_CD8	H2-T22	Cd8a	0.00016461	0	H2-T22_CD8A	H2-t22 - Cd8a	MHC-I	Cell-Cell Contact	KEGG: mmu04514
578	MAIT_DPT	TN_CD8	H2-T22	Cd8a	9.48597e-06	0	H2-T22_CD8A	H2-t22 - Cd8a	MHC-I	Cell-Cell Contact	KEGG: mmu04514
579	TRM_CD8	TN_CD8	H2-T22	Cd8a	0.000126221	0	H2-T22_CD8A	H2-t22 - Cd8a	MHC-I	Cell-Cell Contact	KEGG: mmu04514
580	TEFF_CD8	TN_CD8	H2-T22	Cd8a	0.000245448	0	H2-T22_CD8A	H2-t22 - Cd8a	MHC-I	Cell-Cell Contact	KEGG: mmu04514
581	TN_CD8	TN_CD8	H2-T22	Cd8a	4.02611e-05	0	H2-T22_CD8A	H2-t22 - Cd8a	MHC-I	Cell-Cell Contact	KEGG: mmu04514
582	TEX_CD8	TN_CD8	H2-T22	Cd8a	2.49813e-05	0	H2-T22_CD8A	H2-t22 - Cd8a	MHC-I	Cell-Cell Contact	KEGG: mmu04514
583	Treg_CD4	TN_CD8	H2-T22	Cd8a	5.10972e-05	0	H2-T22_CD8A	H2-t22 - Cd8a	MHC-I	Cell-Cell Contact	KEGG: mmu04514
584	Th1_CD4	TN_CD8	H2-T22	Cd8a	0.000168535	0	H2-T22_CD8A	H2-t22 - Cd8a	MHC-I	Cell-Cell Contact	KEGG: mmu04514
585	Tfh_CD4	TN_CD8	H2-T22	Cd8a	5.60695e-05	0	H2-T22_CD8A	H2-t22 - Cd8a	MHC-I	Cell-Cell Contact	KEGG: mmu04514
586	Proliferating_DPT	TN_CD8	H2-T22	Cd8a	7.87497e-05	0	H2-T22_CD8A	H2-t22 - Cd8a	MHC-I	Cell-Cell Contact	KEGG: mmu04514
587	NK	TN_CD8	H2-T22	Cd8a	2.47878e-05	0	H2-T22_CD8A	H2-t22 - Cd8a	MHC-I	Cell-Cell Contact	KEGG: mmu04514
588	DC	TN_CD8	H2-T22	Cd8a	6.8882e-05	0	H2-T22_CD8A	H2-t22 - Cd8a	MHC-I	Cell-Cell Contact	KEGG: mmu04514
589	Marcophage	TN_CD8	H2-T22	Cd8a	9.47044e-05	0	H2-T22_CD8A	H2-t22 - Cd8a	MHC-I	Cell-Cell Contact	KEGG: mmu04514
590	MAIT_CD8	TEX_CD8	H2-T22	Cd8a	9.56132e-05	0	H2-T22_CD8A	H2-t22 - Cd8a	MHC-I	Cell-Cell Contact	KEGG: mmu04514
591	MAIT_DPT	TEX_CD8	H2-T22	Cd8a	5.52231e-06	0	H2-T22_CD8A	H2-t22 - Cd8a	MHC-I	Cell-Cell Contact	KEGG: mmu04514
592	TRM_CD8	TEX_CD8	H2-T22	Cd8a	7.35575e-05	0	H2-T22_CD8A	H2-t22 - Cd8a	MHC-I	Cell-Cell Contact	KEGG: mmu04514
593	TEFF_CD8	TEX_CD8	H2-T22	Cd8a	0.000143454	0	H2-T22_CD8A	H2-t22 - Cd8a	MHC-I	Cell-Cell Contact	KEGG: mmu04514
594	TN_CD8	TEX_CD8	H2-T22	Cd8a	2.33679e-05	0	H2-T22_CD8A	H2-t22 - Cd8a	MHC-I	Cell-Cell Contact	KEGG: mmu04514
595	TEX_CD8	TEX_CD8	H2-T22	Cd8a	1.44882e-05	0	H2-T22_CD8A	H2-t22 - Cd8a	MHC-I	Cell-Cell Contact	KEGG: mmu04514
596	Treg_CD4	TEX_CD8	H2-T22	Cd8a	2.97421e-05	0	H2-T22_CD8A	H2-t22 - Cd8a	MHC-I	Cell-Cell Contact	KEGG: mmu04514
597	Th1_CD4	TEX_CD8	H2-T22	Cd8a	9.80424e-05	0	H2-T22_CD8A	H2-t22 - Cd8a	MHC-I	Cell-Cell Contact	KEGG: mmu04514
598	Tfh_CD4	TEX_CD8	H2-T22	Cd8a	3.25853e-05	0	H2-T22_CD8A	H2-t22 - Cd8a	MHC-I	Cell-Cell Contact	KEGG: mmu04514
599	Proliferating_DPT	TEX_CD8	H2-T22	Cd8a	4.60865e-05	0	H2-T22_CD8A	H2-t22 - Cd8a	MHC-I	Cell-Cell Contact	KEGG: mmu04514
600	NK	TEX_CD8	H2-T22	Cd8a	1.44088e-05	0	H2-T22_CD8A	H2-t22 - Cd8a	MHC-I	Cell-Cell Contact	KEGG: mmu04514
601	DC	TEX_CD8	H2-T22	Cd8a	3.98848e-05	0.02	H2-T22_CD8A	H2-t22 - Cd8a	MHC-I	Cell-Cell Contact	KEGG: mmu04514
602	Marcophage	TEX_CD8	H2-T22	Cd8a	5.49193e-05	0	H2-T22_CD8A	H2-t22 - Cd8a	MHC-I	Cell-Cell Contact	KEGG: mmu04514
603	MAIT_CD8	Proliferating_DPT	H2-T22	Cd8a	7.49102e-05	0	H2-T22_CD8A	H2-t22 - Cd8a	MHC-I	Cell-Cell Contact	KEGG: mmu04514
604	MAIT_DPT	Proliferating_DPT	H2-T22	Cd8a	4.33956e-06	0	H2-T22_CD8A	H2-t22 - Cd8a	MHC-I	Cell-Cell Contact	KEGG: mmu04514
605	TRM_CD8	Proliferating_DPT	H2-T22	Cd8a	5.78844e-05	0	H2-T22_CD8A	H2-t22 - Cd8a	MHC-I	Cell-Cell Contact	KEGG: mmu04514
606	TEFF_CD8	Proliferating_DPT	H2-T22	Cd8a	0.000113329	0	H2-T22_CD8A	H2-t22 - Cd8a	MHC-I	Cell-Cell Contact	KEGG: mmu04514
607	TN_CD8	Proliferating_DPT	H2-T22	Cd8a	1.82897e-05	0	H2-T22_CD8A	H2-t22 - Cd8a	MHC-I	Cell-Cell Contact	KEGG: mmu04514
608	TEX_CD8	Proliferating_DPT	H2-T22	Cd8a	1.13282e-05	0	H2-T22_CD8A	H2-t22 - Cd8a	MHC-I	Cell-Cell Contact	KEGG: mmu04514
609	Treg_CD4	Proliferating_DPT	H2-T22	Cd8a	2.33674e-05	0	H2-T22_CD8A	H2-t22 - Cd8a	MHC-I	Cell-Cell Contact	KEGG: mmu04514
610	Th1_CD4	Proliferating_DPT	H2-T22	Cd8a	7.69696e-05	0	H2-T22_CD8A	H2-t22 - Cd8a	MHC-I	Cell-Cell Contact	KEGG: mmu04514
611	Tfh_CD4	Proliferating_DPT	H2-T22	Cd8a	2.55479e-05	0	H2-T22_CD8A	H2-t22 - Cd8a	MHC-I	Cell-Cell Contact	KEGG: mmu04514
612	Proliferating_DPT	Proliferating_DPT	H2-T22	Cd8a	3.6473e-05	0	H2-T22_CD8A	H2-t22 - Cd8a	MHC-I	Cell-Cell Contact	KEGG: mmu04514
613	NK	Proliferating_DPT	H2-T22	Cd8a	1.13002e-05	0	H2-T22_CD8A	H2-t22 - Cd8a	MHC-I	Cell-Cell Contact	KEGG: mmu04514
614	DC	Proliferating_DPT	H2-T22	Cd8a	3.11193e-05	0	H2-T22_CD8A	H2-t22 - Cd8a	MHC-I	Cell-Cell Contact	KEGG: mmu04514
615	Marcophage	Proliferating_DPT	H2-T22	Cd8a	4.2935e-05	0	H2-T22_CD8A	H2-t22 - Cd8a	MHC-I	Cell-Cell Contact	KEGG: mmu04514
616	MAIT_CD8	MAIT_CD8	H2-T23	Cd8a	0.00222082	0	H2-T23_CD8A	H2-t23 - Cd8a	MHC-I	Cell-Cell Contact	KEGG: mmu04514
617	MAIT_DPT	MAIT_CD8	H2-T23	Cd8a	0.000128564	0	H2-T23_CD8A	H2-t23 - Cd8a	MHC-I	Cell-Cell Contact	KEGG: mmu04514
618	TRM_CD8	MAIT_CD8	H2-T23	Cd8a	0.000948872	0	H2-T23_CD8A	H2-t23 - Cd8a	MHC-I	Cell-Cell Contact	KEGG: mmu04514
619	TEFF_CD8	MAIT_CD8	H2-T23	Cd8a	0.00167884	0	H2-T23_CD8A	H2-t23 - Cd8a	MHC-I	Cell-Cell Contact	KEGG: mmu04514
620	TCM_CD8	MAIT_CD8	H2-T23	Cd8a	0.000234255	0	H2-T23_CD8A	H2-t23 - Cd8a	MHC-I	Cell-Cell Contact	KEGG: mmu04514
621	TN_CD8	MAIT_CD8	H2-T23	Cd8a	0.000558228	0	H2-T23_CD8A	H2-t23 - Cd8a	MHC-I	Cell-Cell Contact	KEGG: mmu04514
622	TEX_CD8	MAIT_CD8	H2-T23	Cd8a	0.000486321	0	H2-T23_CD8A	H2-t23 - Cd8a	MHC-I	Cell-Cell Contact	KEGG: mmu04514
623	Treg_CD4	MAIT_CD8	H2-T23	Cd8a	0.000616277	0	H2-T23_CD8A	H2-t23 - Cd8a	MHC-I	Cell-Cell Contact	KEGG: mmu04514
624	Th1_CD4	MAIT_CD8	H2-T23	Cd8a	0.00224999	0	H2-T23_CD8A	H2-t23 - Cd8a	MHC-I	Cell-Cell Contact	KEGG: mmu04514
625	Th17_CD4	MAIT_CD8	H2-T23	Cd8a	0.000376723	0	H2-T23_CD8A	H2-t23 - Cd8a	MHC-I	Cell-Cell Contact	KEGG: mmu04514
626	Tfh_CD4	MAIT_CD8	H2-T23	Cd8a	0.000738944	0	H2-T23_CD8A	H2-t23 - Cd8a	MHC-I	Cell-Cell Contact	KEGG: mmu04514
627	Proliferating_DPT	MAIT_CD8	H2-T23	Cd8a	0.00050336	0	H2-T23_CD8A	H2-t23 - Cd8a	MHC-I	Cell-Cell Contact	KEGG: mmu04514
628	NK	MAIT_CD8	H2-T23	Cd8a	0.000255962	0	H2-T23_CD8A	H2-t23 - Cd8a	MHC-I	Cell-Cell Contact	KEGG: mmu04514
629	DC	MAIT_CD8	H2-T23	Cd8a	0.00142209	0	H2-T23_CD8A	H2-t23 - Cd8a	MHC-I	Cell-Cell Contact	KEGG: mmu04514
630	Marcophage	MAIT_CD8	H2-T23	Cd8a	0.00200299	0	H2-T23_CD8A	H2-t23 - Cd8a	MHC-I	Cell-Cell Contact	KEGG: mmu04514
631	MAIT_CD8	TRM_CD8	H2-T23	Cd8a	0.000922775	0	H2-T23_CD8A	H2-t23 - Cd8a	MHC-I	Cell-Cell Contact	KEGG: mmu04514
632	MAIT_DPT	TRM_CD8	H2-T23	Cd8a	5.39244e-05	0	H2-T23_CD8A	H2-t23 - Cd8a	MHC-I	Cell-Cell Contact	KEGG: mmu04514
633	TRM_CD8	TRM_CD8	H2-T23	Cd8a	0.000392542	0	H2-T23_CD8A	H2-t23 - Cd8a	MHC-I	Cell-Cell Contact	KEGG: mmu04514
634	TEFF_CD8	TRM_CD8	H2-T23	Cd8a	0.000697274	0	H2-T23_CD8A	H2-t23 - Cd8a	MHC-I	Cell-Cell Contact	KEGG: mmu04514
635	TN_CD8	TRM_CD8	H2-T23	Cd8a	0.000231386	0	H2-T23_CD8A	H2-t23 - Cd8a	MHC-I	Cell-Cell Contact	KEGG: mmu04514
636	TEX_CD8	TRM_CD8	H2-T23	Cd8a	0.000202658	0	H2-T23_CD8A	H2-t23 - Cd8a	MHC-I	Cell-Cell Contact	KEGG: mmu04514
637	Treg_CD4	TRM_CD8	H2-T23	Cd8a	0.000257312	0	H2-T23_CD8A	H2-t23 - Cd8a	MHC-I	Cell-Cell Contact	KEGG: mmu04514
638	Th1_CD4	TRM_CD8	H2-T23	Cd8a	0.000940437	0	H2-T23_CD8A	H2-t23 - Cd8a	MHC-I	Cell-Cell Contact	KEGG: mmu04514
639	Th17_CD4	TRM_CD8	H2-T23	Cd8a	0.000156375	0	H2-T23_CD8A	H2-t23 - Cd8a	MHC-I	Cell-Cell Contact	KEGG: mmu04514
640	Tfh_CD4	TRM_CD8	H2-T23	Cd8a	0.000307508	0	H2-T23_CD8A	H2-t23 - Cd8a	MHC-I	Cell-Cell Contact	KEGG: mmu04514
641	Proliferating_DPT	TRM_CD8	H2-T23	Cd8a	0.000209228	0	H2-T23_CD8A	H2-t23 - Cd8a	MHC-I	Cell-Cell Contact	KEGG: mmu04514
642	NK	TRM_CD8	H2-T23	Cd8a	0.000105937	0	H2-T23_CD8A	H2-t23 - Cd8a	MHC-I	Cell-Cell Contact	KEGG: mmu04514
643	DC	TRM_CD8	H2-T23	Cd8a	0.000587731	0	H2-T23_CD8A	H2-t23 - Cd8a	MHC-I	Cell-Cell Contact	KEGG: mmu04514
644	Marcophage	TRM_CD8	H2-T23	Cd8a	0.000836296	0	H2-T23_CD8A	H2-t23 - Cd8a	MHC-I	Cell-Cell Contact	KEGG: mmu04514
645	MAIT_CD8	TEFF_CD8	H2-T23	Cd8a	0.00157705	0	H2-T23_CD8A	H2-t23 - Cd8a	MHC-I	Cell-Cell Contact	KEGG: mmu04514
646	MAIT_DPT	TEFF_CD8	H2-T23	Cd8a	9.16442e-05	0	H2-T23_CD8A	H2-t23 - Cd8a	MHC-I	Cell-Cell Contact	KEGG: mmu04514
647	TRM_CD8	TEFF_CD8	H2-T23	Cd8a	0.000672611	0	H2-T23_CD8A	H2-t23 - Cd8a	MHC-I	Cell-Cell Contact	KEGG: mmu04514
648	TEFF_CD8	TEFF_CD8	H2-T23	Cd8a	0.00119197	0	H2-T23_CD8A	H2-t23 - Cd8a	MHC-I	Cell-Cell Contact	KEGG: mmu04514
649	TCM_CD8	TEFF_CD8	H2-T23	Cd8a	0.000165083	0	H2-T23_CD8A	H2-t23 - Cd8a	MHC-I	Cell-Cell Contact	KEGG: mmu04514
650	TN_CD8	TEFF_CD8	H2-T23	Cd8a	0.000396016	0	H2-T23_CD8A	H2-t23 - Cd8a	MHC-I	Cell-Cell Contact	KEGG: mmu04514
651	TEX_CD8	TEFF_CD8	H2-T23	Cd8a	0.000345752	0	H2-T23_CD8A	H2-t23 - Cd8a	MHC-I	Cell-Cell Contact	KEGG: mmu04514
652	Treg_CD4	TEFF_CD8	H2-T23	Cd8a	0.00043849	0	H2-T23_CD8A	H2-t23 - Cd8a	MHC-I	Cell-Cell Contact	KEGG: mmu04514
653	Th1_CD4	TEFF_CD8	H2-T23	Cd8a	0.0016016	0	H2-T23_CD8A	H2-t23 - Cd8a	MHC-I	Cell-Cell Contact	KEGG: mmu04514
654	Th17_CD4	TEFF_CD8	H2-T23	Cd8a	0.000267409	0	H2-T23_CD8A	H2-t23 - Cd8a	MHC-I	Cell-Cell Contact	KEGG: mmu04514
655	Tfh_CD4	TEFF_CD8	H2-T23	Cd8a	0.000525064	0	H2-T23_CD8A	H2-t23 - Cd8a	MHC-I	Cell-Cell Contact	KEGG: mmu04514
656	Proliferating_DPT	TEFF_CD8	H2-T23	Cd8a	0.000357498	0	H2-T23_CD8A	H2-t23 - Cd8a	MHC-I	Cell-Cell Contact	KEGG: mmu04514
657	NK	TEFF_CD8	H2-T23	Cd8a	0.000181473	0	H2-T23_CD8A	H2-t23 - Cd8a	MHC-I	Cell-Cell Contact	KEGG: mmu04514
658	DC	TEFF_CD8	H2-T23	Cd8a	0.00100765	0	H2-T23_CD8A	H2-t23 - Cd8a	MHC-I	Cell-Cell Contact	KEGG: mmu04514
659	Marcophage	TEFF_CD8	H2-T23	Cd8a	0.00142516	0	H2-T23_CD8A	H2-t23 - Cd8a	MHC-I	Cell-Cell Contact	KEGG: mmu04514
660	MAIT_CD8	TCM_CD8	H2-T23	Cd8a	0.000207853	0	H2-T23_CD8A	H2-t23 - Cd8a	MHC-I	Cell-Cell Contact	KEGG: mmu04514
661	MAIT_DPT	TCM_CD8	H2-T23	Cd8a	1.24943e-05	0	H2-T23_CD8A	H2-t23 - Cd8a	MHC-I	Cell-Cell Contact	KEGG: mmu04514
662	TEFF_CD8	TCM_CD8	H2-T23	Cd8a	0.00015686	0	H2-T23_CD8A	H2-t23 - Cd8a	MHC-I	Cell-Cell Contact	KEGG: mmu04514
663	TEX_CD8	TCM_CD8	H2-T23	Cd8a	4.60426e-05	0	H2-T23_CD8A	H2-t23 - Cd8a	MHC-I	Cell-Cell Contact	KEGG: mmu04514
664	Treg_CD4	TCM_CD8	H2-T23	Cd8a	5.87995e-05	0	H2-T23_CD8A	H2-t23 - Cd8a	MHC-I	Cell-Cell Contact	KEGG: mmu04514
665	Th1_CD4	TCM_CD8	H2-T23	Cd8a	0.000215597	0	H2-T23_CD8A	H2-t23 - Cd8a	MHC-I	Cell-Cell Contact	KEGG: mmu04514
666	Tfh_CD4	TCM_CD8	H2-T23	Cd8a	6.95792e-05	0	H2-T23_CD8A	H2-t23 - Cd8a	MHC-I	Cell-Cell Contact	KEGG: mmu04514
667	Proliferating_DPT	TCM_CD8	H2-T23	Cd8a	4.7179e-05	0.01	H2-T23_CD8A	H2-t23 - Cd8a	MHC-I	Cell-Cell Contact	KEGG: mmu04514
668	Marcophage	TCM_CD8	H2-T23	Cd8a	0.000191101	0	H2-T23_CD8A	H2-t23 - Cd8a	MHC-I	Cell-Cell Contact	KEGG: mmu04514
669	MAIT_CD8	TN_CD8	H2-T23	Cd8a	0.00057151	0	H2-T23_CD8A	H2-t23 - Cd8a	MHC-I	Cell-Cell Contact	KEGG: mmu04514
670	MAIT_DPT	TN_CD8	H2-T23	Cd8a	3.31997e-05	0	H2-T23_CD8A	H2-t23 - Cd8a	MHC-I	Cell-Cell Contact	KEGG: mmu04514
671	TRM_CD8	TN_CD8	H2-T23	Cd8a	0.000243788	0	H2-T23_CD8A	H2-t23 - Cd8a	MHC-I	Cell-Cell Contact	KEGG: mmu04514
672	TEFF_CD8	TN_CD8	H2-T23	Cd8a	0.000431967	0	H2-T23_CD8A	H2-t23 - Cd8a	MHC-I	Cell-Cell Contact	KEGG: mmu04514
673	TCM_CD8	TN_CD8	H2-T23	Cd8a	5.9866e-05	0	H2-T23_CD8A	H2-t23 - Cd8a	MHC-I	Cell-Cell Contact	KEGG: mmu04514
674	TN_CD8	TN_CD8	H2-T23	Cd8a	0.000143526	0	H2-T23_CD8A	H2-t23 - Cd8a	MHC-I	Cell-Cell Contact	KEGG: mmu04514
675	TEX_CD8	TN_CD8	H2-T23	Cd8a	0.000125285	0	H2-T23_CD8A	H2-t23 - Cd8a	MHC-I	Cell-Cell Contact	KEGG: mmu04514
676	Treg_CD4	TN_CD8	H2-T23	Cd8a	0.000158877	0	H2-T23_CD8A	H2-t23 - Cd8a	MHC-I	Cell-Cell Contact	KEGG: mmu04514
677	Th1_CD4	TN_CD8	H2-T23	Cd8a	0.00058028	0	H2-T23_CD8A	H2-t23 - Cd8a	MHC-I	Cell-Cell Contact	KEGG: mmu04514
678	Th17_CD4	TN_CD8	H2-T23	Cd8a	9.69105e-05	0	H2-T23_CD8A	H2-t23 - Cd8a	MHC-I	Cell-Cell Contact	KEGG: mmu04514
679	Tfh_CD4	TN_CD8	H2-T23	Cd8a	0.000190268	0	H2-T23_CD8A	H2-t23 - Cd8a	MHC-I	Cell-Cell Contact	KEGG: mmu04514
680	Proliferating_DPT	TN_CD8	H2-T23	Cd8a	0.000129553	0	H2-T23_CD8A	H2-t23 - Cd8a	MHC-I	Cell-Cell Contact	KEGG: mmu04514
681	NK	TN_CD8	H2-T23	Cd8a	6.57738e-05	0	H2-T23_CD8A	H2-t23 - Cd8a	MHC-I	Cell-Cell Contact	KEGG: mmu04514
682	DC	TN_CD8	H2-T23	Cd8a	0.000365236	0	H2-T23_CD8A	H2-t23 - Cd8a	MHC-I	Cell-Cell Contact	KEGG: mmu04514
683	Marcophage	TN_CD8	H2-T23	Cd8a	0.000516374	0	H2-T23_CD8A	H2-t23 - Cd8a	MHC-I	Cell-Cell Contact	KEGG: mmu04514
684	MAIT_CD8	TEX_CD8	H2-T23	Cd8a	0.00033744	0	H2-T23_CD8A	H2-t23 - Cd8a	MHC-I	Cell-Cell Contact	KEGG: mmu04514
685	MAIT_DPT	TEX_CD8	H2-T23	Cd8a	1.9764e-05	0	H2-T23_CD8A	H2-t23 - Cd8a	MHC-I	Cell-Cell Contact	KEGG: mmu04514
686	TRM_CD8	TEX_CD8	H2-T23	Cd8a	0.000143393	0	H2-T23_CD8A	H2-t23 - Cd8a	MHC-I	Cell-Cell Contact	KEGG: mmu04514
687	TEFF_CD8	TEX_CD8	H2-T23	Cd8a	0.000254952	0	H2-T23_CD8A	H2-t23 - Cd8a	MHC-I	Cell-Cell Contact	KEGG: mmu04514
688	TN_CD8	TEX_CD8	H2-T23	Cd8a	8.45637e-05	0	H2-T23_CD8A	H2-t23 - Cd8a	MHC-I	Cell-Cell Contact	KEGG: mmu04514
689	TEX_CD8	TEX_CD8	H2-T23	Cd8a	7.41599e-05	0	H2-T23_CD8A	H2-t23 - Cd8a	MHC-I	Cell-Cell Contact	KEGG: mmu04514
690	Treg_CD4	TEX_CD8	H2-T23	Cd8a	9.42036e-05	0	H2-T23_CD8A	H2-t23 - Cd8a	MHC-I	Cell-Cell Contact	KEGG: mmu04514
691	Th1_CD4	TEX_CD8	H2-T23	Cd8a	0.00034439	0	H2-T23_CD8A	H2-t23 - Cd8a	MHC-I	Cell-Cell Contact	KEGG: mmu04514
692	Th17_CD4	TEX_CD8	H2-T23	Cd8a	5.71694e-05	0	H2-T23_CD8A	H2-t23 - Cd8a	MHC-I	Cell-Cell Contact	KEGG: mmu04514
693	Tfh_CD4	TEX_CD8	H2-T23	Cd8a	0.000112491	0	H2-T23_CD8A	H2-t23 - Cd8a	MHC-I	Cell-Cell Contact	KEGG: mmu04514
694	Proliferating_DPT	TEX_CD8	H2-T23	Cd8a	7.65169e-05	0	H2-T23_CD8A	H2-t23 - Cd8a	MHC-I	Cell-Cell Contact	KEGG: mmu04514
695	NK	TEX_CD8	H2-T23	Cd8a	3.87024e-05	0	H2-T23_CD8A	H2-t23 - Cd8a	MHC-I	Cell-Cell Contact	KEGG: mmu04514
696	DC	TEX_CD8	H2-T23	Cd8a	0.000214644	0	H2-T23_CD8A	H2-t23 - Cd8a	MHC-I	Cell-Cell Contact	KEGG: mmu04514
697	Marcophage	TEX_CD8	H2-T23	Cd8a	0.000306173	0	H2-T23_CD8A	H2-t23 - Cd8a	MHC-I	Cell-Cell Contact	KEGG: mmu04514
698	MAIT_CD8	Proliferating_DPT	H2-T23	Cd8a	0.000270304	0	H2-T23_CD8A	H2-t23 - Cd8a	MHC-I	Cell-Cell Contact	KEGG: mmu04514
699	MAIT_DPT	Proliferating_DPT	H2-T23	Cd8a	1.60144e-05	0	H2-T23_CD8A	H2-t23 - Cd8a	MHC-I	Cell-Cell Contact	KEGG: mmu04514
700	TRM_CD8	Proliferating_DPT	H2-T23	Cd8a	0.000114264	0	H2-T23_CD8A	H2-t23 - Cd8a	MHC-I	Cell-Cell Contact	KEGG: mmu04514
701	TEFF_CD8	Proliferating_DPT	H2-T23	Cd8a	0.000204122	0	H2-T23_CD8A	H2-t23 - Cd8a	MHC-I	Cell-Cell Contact	KEGG: mmu04514
702	TN_CD8	Proliferating_DPT	H2-T23	Cd8a	6.75421e-05	0	H2-T23_CD8A	H2-t23 - Cd8a	MHC-I	Cell-Cell Contact	KEGG: mmu04514
703	TEX_CD8	Proliferating_DPT	H2-T23	Cd8a	5.96139e-05	0	H2-T23_CD8A	H2-t23 - Cd8a	MHC-I	Cell-Cell Contact	KEGG: mmu04514
704	Treg_CD4	Proliferating_DPT	H2-T23	Cd8a	7.5905e-05	0	H2-T23_CD8A	H2-t23 - Cd8a	MHC-I	Cell-Cell Contact	KEGG: mmu04514
705	Th1_CD4	Proliferating_DPT	H2-T23	Cd8a	0.000277857	0	H2-T23_CD8A	H2-t23 - Cd8a	MHC-I	Cell-Cell Contact	KEGG: mmu04514
706	Th17_CD4	Proliferating_DPT	H2-T23	Cd8a	4.57401e-05	0	H2-T23_CD8A	H2-t23 - Cd8a	MHC-I	Cell-Cell Contact	KEGG: mmu04514
707	Tfh_CD4	Proliferating_DPT	H2-T23	Cd8a	9.02764e-05	0	H2-T23_CD8A	H2-t23 - Cd8a	MHC-I	Cell-Cell Contact	KEGG: mmu04514
708	Proliferating_DPT	Proliferating_DPT	H2-T23	Cd8a	6.13205e-05	0	H2-T23_CD8A	H2-t23 - Cd8a	MHC-I	Cell-Cell Contact	KEGG: mmu04514
709	NK	Proliferating_DPT	H2-T23	Cd8a	3.08567e-05	0	H2-T23_CD8A	H2-t23 - Cd8a	MHC-I	Cell-Cell Contact	KEGG: mmu04514
710	DC	Proliferating_DPT	H2-T23	Cd8a	0.000170841	0	H2-T23_CD8A	H2-t23 - Cd8a	MHC-I	Cell-Cell Contact	KEGG: mmu04514
711	Marcophage	Proliferating_DPT	H2-T23	Cd8a	0.000246698	0	H2-T23_CD8A	H2-t23 - Cd8a	MHC-I	Cell-Cell Contact	KEGG: mmu04514
712	MAIT_CD8	MAIT_CD8	H2-Q6	Cd8a	0.000759906	0	H2-Q6_CD8A	H2-q6 - Cd8a	MHC-I	Cell-Cell Contact	KEGG: mmu04514
713	MAIT_DPT	MAIT_CD8	H2-Q6	Cd8a	6.4806e-05	0	H2-Q6_CD8A	H2-q6 - Cd8a	MHC-I	Cell-Cell Contact	KEGG: mmu04514
714	TRM_CD8	MAIT_CD8	H2-Q6	Cd8a	0.000596921	0	H2-Q6_CD8A	H2-q6 - Cd8a	MHC-I	Cell-Cell Contact	KEGG: mmu04514
715	TEM_DPT	MAIT_CD8	H2-Q6	Cd8a	0.000970421	0	H2-Q6_CD8A	H2-q6 - Cd8a	MHC-I	Cell-Cell Contact	KEGG: mmu04514
716	TEFF_CD8	MAIT_CD8	H2-Q6	Cd8a	0.00115003	0	H2-Q6_CD8A	H2-q6 - Cd8a	MHC-I	Cell-Cell Contact	KEGG: mmu04514
717	TCM_CD8	MAIT_CD8	H2-Q6	Cd8a	0.000338747	0	H2-Q6_CD8A	H2-q6 - Cd8a	MHC-I	Cell-Cell Contact	KEGG: mmu04514
718	TN_CD8	MAIT_CD8	H2-Q6	Cd8a	0.000485381	0	H2-Q6_CD8A	H2-q6 - Cd8a	MHC-I	Cell-Cell Contact	KEGG: mmu04514
719	TEX_CD8	MAIT_CD8	H2-Q6	Cd8a	0.000330147	0	H2-Q6_CD8A	H2-q6 - Cd8a	MHC-I	Cell-Cell Contact	KEGG: mmu04514
720	Treg_CD4	MAIT_CD8	H2-Q6	Cd8a	0.000514431	0	H2-Q6_CD8A	H2-q6 - Cd8a	MHC-I	Cell-Cell Contact	KEGG: mmu04514
721	Th1_CD4	MAIT_CD8	H2-Q6	Cd8a	0.000776353	0	H2-Q6_CD8A	H2-q6 - Cd8a	MHC-I	Cell-Cell Contact	KEGG: mmu04514
722	Th17_CD4	MAIT_CD8	H2-Q6	Cd8a	0.000348639	0	H2-Q6_CD8A	H2-q6 - Cd8a	MHC-I	Cell-Cell Contact	KEGG: mmu04514
723	Tfh_CD4	MAIT_CD8	H2-Q6	Cd8a	0.000546333	0	H2-Q6_CD8A	H2-q6 - Cd8a	MHC-I	Cell-Cell Contact	KEGG: mmu04514
724	Proliferating_DPT	MAIT_CD8	H2-Q6	Cd8a	0.000405583	0	H2-Q6_CD8A	H2-q6 - Cd8a	MHC-I	Cell-Cell Contact	KEGG: mmu04514
725	NK	MAIT_CD8	H2-Q6	Cd8a	0.000294272	0	H2-Q6_CD8A	H2-q6 - Cd8a	MHC-I	Cell-Cell Contact	KEGG: mmu04514
726	DC	MAIT_CD8	H2-Q6	Cd8a	0.000379844	0	H2-Q6_CD8A	H2-q6 - Cd8a	MHC-I	Cell-Cell Contact	KEGG: mmu04514
727	Treg_CD4	MAIT_DPT	H2-Q6	Cd8a	6.39244e-06	0.01	H2-Q6_CD8A	H2-q6 - Cd8a	MHC-I	Cell-Cell Contact	KEGG: mmu04514
728	Th17_CD4	MAIT_DPT	H2-Q6	Cd8a	4.29113e-06	0.02	H2-Q6_CD8A	H2-q6 - Cd8a	MHC-I	Cell-Cell Contact	KEGG: mmu04514
729	Tfh_CD4	MAIT_DPT	H2-Q6	Cd8a	6.65062e-06	0.03	H2-Q6_CD8A	H2-q6 - Cd8a	MHC-I	Cell-Cell Contact	KEGG: mmu04514
730	Proliferating_DPT	MAIT_DPT	H2-Q6	Cd8a	4.95478e-06	0.04	H2-Q6_CD8A	H2-q6 - Cd8a	MHC-I	Cell-Cell Contact	KEGG: mmu04514
731	NK	MAIT_DPT	H2-Q6	Cd8a	3.65533e-06	0.02	H2-Q6_CD8A	H2-q6 - Cd8a	MHC-I	Cell-Cell Contact	KEGG: mmu04514
732	MAIT_CD8	TRM_CD8	H2-Q6	Cd8a	0.000310263	0	H2-Q6_CD8A	H2-q6 - Cd8a	MHC-I	Cell-Cell Contact	KEGG: mmu04514
733	MAIT_DPT	TRM_CD8	H2-Q6	Cd8a	2.66977e-05	0	H2-Q6_CD8A	H2-q6 - Cd8a	MHC-I	Cell-Cell Contact	KEGG: mmu04514
734	TRM_CD8	TRM_CD8	H2-Q6	Cd8a	0.000244908	0	H2-Q6_CD8A	H2-q6 - Cd8a	MHC-I	Cell-Cell Contact	KEGG: mmu04514
735	TEM_DPT	TRM_CD8	H2-Q6	Cd8a	0.000397716	0	H2-Q6_CD8A	H2-q6 - Cd8a	MHC-I	Cell-Cell Contact	KEGG: mmu04514
736	TEFF_CD8	TRM_CD8	H2-Q6	Cd8a	0.000473697	0	H2-Q6_CD8A	H2-q6 - Cd8a	MHC-I	Cell-Cell Contact	KEGG: mmu04514
737	TCM_CD8	TRM_CD8	H2-Q6	Cd8a	0.000138631	0	H2-Q6_CD8A	H2-q6 - Cd8a	MHC-I	Cell-Cell Contact	KEGG: mmu04514
738	TN_CD8	TRM_CD8	H2-Q6	Cd8a	0.000200553	0	H2-Q6_CD8A	H2-q6 - Cd8a	MHC-I	Cell-Cell Contact	KEGG: mmu04514
739	TEX_CD8	TRM_CD8	H2-Q6	Cd8a	0.000136271	0	H2-Q6_CD8A	H2-q6 - Cd8a	MHC-I	Cell-Cell Contact	KEGG: mmu04514
740	Treg_CD4	TRM_CD8	H2-Q6	Cd8a	0.000213664	0	H2-Q6_CD8A	H2-q6 - Cd8a	MHC-I	Cell-Cell Contact	KEGG: mmu04514
741	Th1_CD4	TRM_CD8	H2-Q6	Cd8a	0.000317637	0	H2-Q6_CD8A	H2-q6 - Cd8a	MHC-I	Cell-Cell Contact	KEGG: mmu04514
742	Th17_CD4	TRM_CD8	H2-Q6	Cd8a	0.00014444	0	H2-Q6_CD8A	H2-q6 - Cd8a	MHC-I	Cell-Cell Contact	KEGG: mmu04514
743	Tfh_CD4	TRM_CD8	H2-Q6	Cd8a	0.00022568	0	H2-Q6_CD8A	H2-q6 - Cd8a	MHC-I	Cell-Cell Contact	KEGG: mmu04514
744	Proliferating_DPT	TRM_CD8	H2-Q6	Cd8a	0.000167698	0	H2-Q6_CD8A	H2-q6 - Cd8a	MHC-I	Cell-Cell Contact	KEGG: mmu04514
745	NK	TRM_CD8	H2-Q6	Cd8a	0.000122211	0	H2-Q6_CD8A	H2-q6 - Cd8a	MHC-I	Cell-Cell Contact	KEGG: mmu04514
746	DC	TRM_CD8	H2-Q6	Cd8a	0.000154563	0	H2-Q6_CD8A	H2-q6 - Cd8a	MHC-I	Cell-Cell Contact	KEGG: mmu04514
747	Treg_CD4	TEM_DPT	H2-Q6	Cd8a	7.17376e-05	0.02	H2-Q6_CD8A	H2-q6 - Cd8a	MHC-I	Cell-Cell Contact	KEGG: mmu04514
748	MAIT_CD8	TEFF_CD8	H2-Q6	Cd8a	0.000535773	0	H2-Q6_CD8A	H2-q6 - Cd8a	MHC-I	Cell-Cell Contact	KEGG: mmu04514
749	MAIT_DPT	TEFF_CD8	H2-Q6	Cd8a	4.58595e-05	0	H2-Q6_CD8A	H2-q6 - Cd8a	MHC-I	Cell-Cell Contact	KEGG: mmu04514
750	TRM_CD8	TEFF_CD8	H2-Q6	Cd8a	0.000421702	0	H2-Q6_CD8A	H2-q6 - Cd8a	MHC-I	Cell-Cell Contact	KEGG: mmu04514
751	TEM_DPT	TEFF_CD8	H2-Q6	Cd8a	0.00068526	0	H2-Q6_CD8A	H2-q6 - Cd8a	MHC-I	Cell-Cell Contact	KEGG: mmu04514
752	TEFF_CD8	TEFF_CD8	H2-Q6	Cd8a	0.000813758	0	H2-Q6_CD8A	H2-q6 - Cd8a	MHC-I	Cell-Cell Contact	KEGG: mmu04514
753	TCM_CD8	TEFF_CD8	H2-Q6	Cd8a	0.000239064	0	H2-Q6_CD8A	H2-q6 - Cd8a	MHC-I	Cell-Cell Contact	KEGG: mmu04514
754	TN_CD8	TEFF_CD8	H2-Q6	Cd8a	0.000343892	0	H2-Q6_CD8A	H2-q6 - Cd8a	MHC-I	Cell-Cell Contact	KEGG: mmu04514
755	TEX_CD8	TEFF_CD8	H2-Q6	Cd8a	0.00023381	0	H2-Q6_CD8A	H2-q6 - Cd8a	MHC-I	Cell-Cell Contact	KEGG: mmu04514
756	Treg_CD4	TEFF_CD8	H2-Q6	Cd8a	0.000365246	0	H2-Q6_CD8A	H2-q6 - Cd8a	MHC-I	Cell-Cell Contact	KEGG: mmu04514
757	Th1_CD4	TEFF_CD8	H2-Q6	Cd8a	0.000547836	0	H2-Q6_CD8A	H2-q6 - Cd8a	MHC-I	Cell-Cell Contact	KEGG: mmu04514
758	Th17_CD4	TEFF_CD8	H2-Q6	Cd8a	0.00024728	0	H2-Q6_CD8A	H2-q6 - Cd8a	MHC-I	Cell-Cell Contact	KEGG: mmu04514
759	Tfh_CD4	TEFF_CD8	H2-Q6	Cd8a	0.000387037	0	H2-Q6_CD8A	H2-q6 - Cd8a	MHC-I	Cell-Cell Contact	KEGG: mmu04514
760	Proliferating_DPT	TEFF_CD8	H2-Q6	Cd8a	0.000287436	0	H2-Q6_CD8A	H2-q6 - Cd8a	MHC-I	Cell-Cell Contact	KEGG: mmu04514
761	NK	TEFF_CD8	H2-Q6	Cd8a	0.000208925	0	H2-Q6_CD8A	H2-q6 - Cd8a	MHC-I	Cell-Cell Contact	KEGG: mmu04514
762	DC	TEFF_CD8	H2-Q6	Cd8a	0.000267437	0	H2-Q6_CD8A	H2-q6 - Cd8a	MHC-I	Cell-Cell Contact	KEGG: mmu04514
763	TEM_DPT	TCM_CD8	H2-Q6	Cd8a	8.61213e-05	0.03	H2-Q6_CD8A	H2-q6 - Cd8a	MHC-I	Cell-Cell Contact	KEGG: mmu04514
764	TEFF_CD8	TCM_CD8	H2-Q6	Cd8a	0.000104037	0	H2-Q6_CD8A	H2-q6 - Cd8a	MHC-I	Cell-Cell Contact	KEGG: mmu04514
765	TN_CD8	TCM_CD8	H2-Q6	Cd8a	4.44419e-05	0	H2-Q6_CD8A	H2-q6 - Cd8a	MHC-I	Cell-Cell Contact	KEGG: mmu04514
766	TEX_CD8	TCM_CD8	H2-Q6	Cd8a	3.01076e-05	0	H2-Q6_CD8A	H2-q6 - Cd8a	MHC-I	Cell-Cell Contact	KEGG: mmu04514
767	Treg_CD4	TCM_CD8	H2-Q6	Cd8a	4.80691e-05	0	H2-Q6_CD8A	H2-q6 - Cd8a	MHC-I	Cell-Cell Contact	KEGG: mmu04514
768	Th17_CD4	TCM_CD8	H2-Q6	Cd8a	3.22569e-05	0	H2-Q6_CD8A	H2-q6 - Cd8a	MHC-I	Cell-Cell Contact	KEGG: mmu04514
769	Tfh_CD4	TCM_CD8	H2-Q6	Cd8a	4.99738e-05	0	H2-Q6_CD8A	H2-q6 - Cd8a	MHC-I	Cell-Cell Contact	KEGG: mmu04514
770	Proliferating_DPT	TCM_CD8	H2-Q6	Cd8a	3.72358e-05	0	H2-Q6_CD8A	H2-q6 - Cd8a	MHC-I	Cell-Cell Contact	KEGG: mmu04514
771	NK	TCM_CD8	H2-Q6	Cd8a	2.74866e-05	0	H2-Q6_CD8A	H2-q6 - Cd8a	MHC-I	Cell-Cell Contact	KEGG: mmu04514
772	MAIT_CD8	TN_CD8	H2-Q6	Cd8a	0.000194286	0	H2-Q6_CD8A	H2-q6 - Cd8a	MHC-I	Cell-Cell Contact	KEGG: mmu04514
773	MAIT_DPT	TN_CD8	H2-Q6	Cd8a	1.66244e-05	0	H2-Q6_CD8A	H2-q6 - Cd8a	MHC-I	Cell-Cell Contact	KEGG: mmu04514
774	TRM_CD8	TN_CD8	H2-Q6	Cd8a	0.000152893	0	H2-Q6_CD8A	H2-q6 - Cd8a	MHC-I	Cell-Cell Contact	KEGG: mmu04514
775	TEM_DPT	TN_CD8	H2-Q6	Cd8a	0.000248459	0	H2-Q6_CD8A	H2-q6 - Cd8a	MHC-I	Cell-Cell Contact	KEGG: mmu04514
776	TEFF_CD8	TN_CD8	H2-Q6	Cd8a	0.000294995	0	H2-Q6_CD8A	H2-q6 - Cd8a	MHC-I	Cell-Cell Contact	KEGG: mmu04514
777	TCM_CD8	TN_CD8	H2-Q6	Cd8a	8.66833e-05	0	H2-Q6_CD8A	H2-q6 - Cd8a	MHC-I	Cell-Cell Contact	KEGG: mmu04514
778	TN_CD8	TN_CD8	H2-Q6	Cd8a	0.00012465	0	H2-Q6_CD8A	H2-q6 - Cd8a	MHC-I	Cell-Cell Contact	KEGG: mmu04514
779	TEX_CD8	TN_CD8	H2-Q6	Cd8a	8.47517e-05	0	H2-Q6_CD8A	H2-q6 - Cd8a	MHC-I	Cell-Cell Contact	KEGG: mmu04514
780	Treg_CD4	TN_CD8	H2-Q6	Cd8a	0.000132364	0	H2-Q6_CD8A	H2-q6 - Cd8a	MHC-I	Cell-Cell Contact	KEGG: mmu04514
781	Th1_CD4	TN_CD8	H2-Q6	Cd8a	0.000198645	0	H2-Q6_CD8A	H2-q6 - Cd8a	MHC-I	Cell-Cell Contact	KEGG: mmu04514
782	Th17_CD4	TN_CD8	H2-Q6	Cd8a	8.96222e-05	0	H2-Q6_CD8A	H2-q6 - Cd8a	MHC-I	Cell-Cell Contact	KEGG: mmu04514
783	Tfh_CD4	TN_CD8	H2-Q6	Cd8a	0.000140289	0	H2-Q6_CD8A	H2-q6 - Cd8a	MHC-I	Cell-Cell Contact	KEGG: mmu04514
784	Proliferating_DPT	TN_CD8	H2-Q6	Cd8a	0.000104184	0	H2-Q6_CD8A	H2-q6 - Cd8a	MHC-I	Cell-Cell Contact	KEGG: mmu04514
785	NK	TN_CD8	H2-Q6	Cd8a	7.57141e-05	0	H2-Q6_CD8A	H2-q6 - Cd8a	MHC-I	Cell-Cell Contact	KEGG: mmu04514
786	DC	TN_CD8	H2-Q6	Cd8a	9.69921e-05	0	H2-Q6_CD8A	H2-q6 - Cd8a	MHC-I	Cell-Cell Contact	KEGG: mmu04514
787	MAIT_CD8	TEX_CD8	H2-Q6	Cd8a	0.000112984	0	H2-Q6_CD8A	H2-q6 - Cd8a	MHC-I	Cell-Cell Contact	KEGG: mmu04514
788	MAIT_DPT	TEX_CD8	H2-Q6	Cd8a	9.74277e-06	0	H2-Q6_CD8A	H2-q6 - Cd8a	MHC-I	Cell-Cell Contact	KEGG: mmu04514
789	TRM_CD8	TEX_CD8	H2-Q6	Cd8a	8.92875e-05	0	H2-Q6_CD8A	H2-q6 - Cd8a	MHC-I	Cell-Cell Contact	KEGG: mmu04514
790	TEM_DPT	TEX_CD8	H2-Q6	Cd8a	0.00014496	0	H2-Q6_CD8A	H2-q6 - Cd8a	MHC-I	Cell-Cell Contact	KEGG: mmu04514
791	TEFF_CD8	TEX_CD8	H2-Q6	Cd8a	0.00017286	0	H2-Q6_CD8A	H2-q6 - Cd8a	MHC-I	Cell-Cell Contact	KEGG: mmu04514
792	TCM_CD8	TEX_CD8	H2-Q6	Cd8a	5.05112e-05	0	H2-Q6_CD8A	H2-q6 - Cd8a	MHC-I	Cell-Cell Contact	KEGG: mmu04514
793	TN_CD8	TEX_CD8	H2-Q6	Cd8a	7.32394e-05	0	H2-Q6_CD8A	H2-q6 - Cd8a	MHC-I	Cell-Cell Contact	KEGG: mmu04514
794	TEX_CD8	TEX_CD8	H2-Q6	Cd8a	4.97522e-05	0	H2-Q6_CD8A	H2-q6 - Cd8a	MHC-I	Cell-Cell Contact	KEGG: mmu04514
795	Treg_CD4	TEX_CD8	H2-Q6	Cd8a	7.81246e-05	0	H2-Q6_CD8A	H2-q6 - Cd8a	MHC-I	Cell-Cell Contact	KEGG: mmu04514
796	Th1_CD4	TEX_CD8	H2-Q6	Cd8a	0.000115726	0	H2-Q6_CD8A	H2-q6 - Cd8a	MHC-I	Cell-Cell Contact	KEGG: mmu04514
797	Th17_CD4	TEX_CD8	H2-Q6	Cd8a	5.27814e-05	0	H2-Q6_CD8A	H2-q6 - Cd8a	MHC-I	Cell-Cell Contact	KEGG: mmu04514
798	Tfh_CD4	TEX_CD8	H2-Q6	Cd8a	8.24107e-05	0	H2-Q6_CD8A	H2-q6 - Cd8a	MHC-I	Cell-Cell Contact	KEGG: mmu04514
799	Proliferating_DPT	TEX_CD8	H2-Q6	Cd8a	6.12512e-05	0	H2-Q6_CD8A	H2-q6 - Cd8a	MHC-I	Cell-Cell Contact	KEGG: mmu04514
800	NK	TEX_CD8	H2-Q6	Cd8a	4.46845e-05	0	H2-Q6_CD8A	H2-q6 - Cd8a	MHC-I	Cell-Cell Contact	KEGG: mmu04514
801	DC	TEX_CD8	H2-Q6	Cd8a	5.624e-05	0.02	H2-Q6_CD8A	H2-q6 - Cd8a	MHC-I	Cell-Cell Contact	KEGG: mmu04514
802	MAIT_CD8	Proliferating_DPT	H2-Q6	Cd8a	8.86595e-05	0	H2-Q6_CD8A	H2-q6 - Cd8a	MHC-I	Cell-Cell Contact	KEGG: mmu04514
803	MAIT_DPT	Proliferating_DPT	H2-Q6	Cd8a	7.72521e-06	0	H2-Q6_CD8A	H2-q6 - Cd8a	MHC-I	Cell-Cell Contact	KEGG: mmu04514
804	TRM_CD8	Proliferating_DPT	H2-Q6	Cd8a	7.04605e-05	0	H2-Q6_CD8A	H2-q6 - Cd8a	MHC-I	Cell-Cell Contact	KEGG: mmu04514
805	TEM_DPT	Proliferating_DPT	H2-Q6	Cd8a	0.000114249	0	H2-Q6_CD8A	H2-q6 - Cd8a	MHC-I	Cell-Cell Contact	KEGG: mmu04514
806	TEFF_CD8	Proliferating_DPT	H2-Q6	Cd8a	0.000137039	0	H2-Q6_CD8A	H2-q6 - Cd8a	MHC-I	Cell-Cell Contact	KEGG: mmu04514
807	TCM_CD8	Proliferating_DPT	H2-Q6	Cd8a	3.97435e-05	0	H2-Q6_CD8A	H2-q6 - Cd8a	MHC-I	Cell-Cell Contact	KEGG: mmu04514
808	TN_CD8	Proliferating_DPT	H2-Q6	Cd8a	5.82764e-05	0	H2-Q6_CD8A	H2-q6 - Cd8a	MHC-I	Cell-Cell Contact	KEGG: mmu04514
809	TEX_CD8	Proliferating_DPT	H2-Q6	Cd8a	3.95393e-05	0	H2-Q6_CD8A	H2-q6 - Cd8a	MHC-I	Cell-Cell Contact	KEGG: mmu04514
810	Treg_CD4	Proliferating_DPT	H2-Q6	Cd8a	6.25504e-05	0	H2-Q6_CD8A	H2-q6 - Cd8a	MHC-I	Cell-Cell Contact	KEGG: mmu04514
811	Th1_CD4	Proliferating_DPT	H2-Q6	Cd8a	9.10285e-05	0	H2-Q6_CD8A	H2-q6 - Cd8a	MHC-I	Cell-Cell Contact	KEGG: mmu04514
812	Th17_CD4	Proliferating_DPT	H2-Q6	Cd8a	4.21322e-05	0	H2-Q6_CD8A	H2-q6 - Cd8a	MHC-I	Cell-Cell Contact	KEGG: mmu04514
813	Tfh_CD4	Proliferating_DPT	H2-Q6	Cd8a	6.55544e-05	0	H2-Q6_CD8A	H2-q6 - Cd8a	MHC-I	Cell-Cell Contact	KEGG: mmu04514
814	Proliferating_DPT	Proliferating_DPT	H2-Q6	Cd8a	4.87776e-05	0	H2-Q6_CD8A	H2-q6 - Cd8a	MHC-I	Cell-Cell Contact	KEGG: mmu04514
815	NK	Proliferating_DPT	H2-Q6	Cd8a	3.57724e-05	0	H2-Q6_CD8A	H2-q6 - Cd8a	MHC-I	Cell-Cell Contact	KEGG: mmu04514
816	MAIT_CD8	MAIT_CD8	H2-D1	Cd8a	0.0046836	0	H2-D1_CD8A	H2-d1 - Cd8a	MHC-I	Cell-Cell Contact	KEGG: mmu04514
817	MAIT_DPT	MAIT_CD8	H2-D1	Cd8a	0.000207654	0	H2-D1_CD8A	H2-d1 - Cd8a	MHC-I	Cell-Cell Contact	KEGG: mmu04514
818	TRM_CD8	MAIT_CD8	H2-D1	Cd8a	0.00219231	0	H2-D1_CD8A	H2-d1 - Cd8a	MHC-I	Cell-Cell Contact	KEGG: mmu04514
819	TEM_DPT	MAIT_CD8	H2-D1	Cd8a	0.00316427	0	H2-D1_CD8A	H2-d1 - Cd8a	MHC-I	Cell-Cell Contact	KEGG: mmu04514
820	TEFF_CD8	MAIT_CD8	H2-D1	Cd8a	0.00347052	0	H2-D1_CD8A	H2-d1 - Cd8a	MHC-I	Cell-Cell Contact	KEGG: mmu04514
821	TCM_CD8	MAIT_CD8	H2-D1	Cd8a	0.00134782	0	H2-D1_CD8A	H2-d1 - Cd8a	MHC-I	Cell-Cell Contact	KEGG: mmu04514
822	TN_CD8	MAIT_CD8	H2-D1	Cd8a	0.00125332	0	H2-D1_CD8A	H2-d1 - Cd8a	MHC-I	Cell-Cell Contact	KEGG: mmu04514
823	TEX_CD8	MAIT_CD8	H2-D1	Cd8a	0.000878548	0	H2-D1_CD8A	H2-d1 - Cd8a	MHC-I	Cell-Cell Contact	KEGG: mmu04514
824	Treg_CD4	MAIT_CD8	H2-D1	Cd8a	0.00118583	0	H2-D1_CD8A	H2-d1 - Cd8a	MHC-I	Cell-Cell Contact	KEGG: mmu04514
825	Th1_CD4	MAIT_CD8	H2-D1	Cd8a	0.00417012	0	H2-D1_CD8A	H2-d1 - Cd8a	MHC-I	Cell-Cell Contact	KEGG: mmu04514
826	Th17_CD4	MAIT_CD8	H2-D1	Cd8a	0.000835558	0	H2-D1_CD8A	H2-d1 - Cd8a	MHC-I	Cell-Cell Contact	KEGG: mmu04514
827	Tfh_CD4	MAIT_CD8	H2-D1	Cd8a	0.00148805	0	H2-D1_CD8A	H2-d1 - Cd8a	MHC-I	Cell-Cell Contact	KEGG: mmu04514
828	Proliferating_DPT	MAIT_CD8	H2-D1	Cd8a	0.00104064	0	H2-D1_CD8A	H2-d1 - Cd8a	MHC-I	Cell-Cell Contact	KEGG: mmu04514
829	NK	MAIT_CD8	H2-D1	Cd8a	0.000662503	0	H2-D1_CD8A	H2-d1 - Cd8a	MHC-I	Cell-Cell Contact	KEGG: mmu04514
830	DC	MAIT_CD8	H2-D1	Cd8a	0.00355953	0	H2-D1_CD8A	H2-d1 - Cd8a	MHC-I	Cell-Cell Contact	KEGG: mmu04514
831	Marcophage	MAIT_CD8	H2-D1	Cd8a	0.00386825	0	H2-D1_CD8A	H2-d1 - Cd8a	MHC-I	Cell-Cell Contact	KEGG: mmu04514
832	MAIT_CD8	TRM_CD8	H2-D1	Cd8a	0.00200587	0	H2-D1_CD8A	H2-d1 - Cd8a	MHC-I	Cell-Cell Contact	KEGG: mmu04514
833	MAIT_DPT	TRM_CD8	H2-D1	Cd8a	8.9103e-05	0	H2-D1_CD8A	H2-d1 - Cd8a	MHC-I	Cell-Cell Contact	KEGG: mmu04514
834	TRM_CD8	TRM_CD8	H2-D1	Cd8a	0.000934354	0	H2-D1_CD8A	H2-d1 - Cd8a	MHC-I	Cell-Cell Contact	KEGG: mmu04514
835	TEM_DPT	TRM_CD8	H2-D1	Cd8a	0.00133568	0	H2-D1_CD8A	H2-d1 - Cd8a	MHC-I	Cell-Cell Contact	KEGG: mmu04514
836	TEFF_CD8	TRM_CD8	H2-D1	Cd8a	0.00148325	0	H2-D1_CD8A	H2-d1 - Cd8a	MHC-I	Cell-Cell Contact	KEGG: mmu04514
837	TCM_CD8	TRM_CD8	H2-D1	Cd8a	0.000570981	0	H2-D1_CD8A	H2-d1 - Cd8a	MHC-I	Cell-Cell Contact	KEGG: mmu04514
838	TN_CD8	TRM_CD8	H2-D1	Cd8a	0.00053577	0	H2-D1_CD8A	H2-d1 - Cd8a	MHC-I	Cell-Cell Contact	KEGG: mmu04514
839	TEX_CD8	TRM_CD8	H2-D1	Cd8a	0.000375141	0	H2-D1_CD8A	H2-d1 - Cd8a	MHC-I	Cell-Cell Contact	KEGG: mmu04514
840	Treg_CD4	TRM_CD8	H2-D1	Cd8a	0.000510137	0	H2-D1_CD8A	H2-d1 - Cd8a	MHC-I	Cell-Cell Contact	KEGG: mmu04514
841	Th1_CD4	TRM_CD8	H2-D1	Cd8a	0.00179345	0	H2-D1_CD8A	H2-d1 - Cd8a	MHC-I	Cell-Cell Contact	KEGG: mmu04514
842	Th17_CD4	TRM_CD8	H2-D1	Cd8a	0.000358109	0	H2-D1_CD8A	H2-d1 - Cd8a	MHC-I	Cell-Cell Contact	KEGG: mmu04514
843	Tfh_CD4	TRM_CD8	H2-D1	Cd8a	0.000637634	0	H2-D1_CD8A	H2-d1 - Cd8a	MHC-I	Cell-Cell Contact	KEGG: mmu04514
844	Proliferating_DPT	TRM_CD8	H2-D1	Cd8a	0.000445514	0	H2-D1_CD8A	H2-d1 - Cd8a	MHC-I	Cell-Cell Contact	KEGG: mmu04514
845	NK	TRM_CD8	H2-D1	Cd8a	0.00028452	0	H2-D1_CD8A	H2-d1 - Cd8a	MHC-I	Cell-Cell Contact	KEGG: mmu04514
846	DC	TRM_CD8	H2-D1	Cd8a	0.00151996	0	H2-D1_CD8A	H2-d1 - Cd8a	MHC-I	Cell-Cell Contact	KEGG: mmu04514
847	Marcophage	TRM_CD8	H2-D1	Cd8a	0.00166445	0	H2-D1_CD8A	H2-d1 - Cd8a	MHC-I	Cell-Cell Contact	KEGG: mmu04514
848	MAIT_CD8	TEFF_CD8	H2-D1	Cd8a	0.00336669	0	H2-D1_CD8A	H2-d1 - Cd8a	MHC-I	Cell-Cell Contact	KEGG: mmu04514
849	MAIT_DPT	TEFF_CD8	H2-D1	Cd8a	0.000149381	0	H2-D1_CD8A	H2-d1 - Cd8a	MHC-I	Cell-Cell Contact	KEGG: mmu04514
850	TRM_CD8	TEFF_CD8	H2-D1	Cd8a	0.00157283	0	H2-D1_CD8A	H2-d1 - Cd8a	MHC-I	Cell-Cell Contact	KEGG: mmu04514
851	TEM_DPT	TEFF_CD8	H2-D1	Cd8a	0.00226138	0	H2-D1_CD8A	H2-d1 - Cd8a	MHC-I	Cell-Cell Contact	KEGG: mmu04514
852	TEFF_CD8	TEFF_CD8	H2-D1	Cd8a	0.00249263	0	H2-D1_CD8A	H2-d1 - Cd8a	MHC-I	Cell-Cell Contact	KEGG: mmu04514
853	TCM_CD8	TEFF_CD8	H2-D1	Cd8a	0.000964629	0	H2-D1_CD8A	H2-d1 - Cd8a	MHC-I	Cell-Cell Contact	KEGG: mmu04514
854	TN_CD8	TEFF_CD8	H2-D1	Cd8a	0.00090025	0	H2-D1_CD8A	H2-d1 - Cd8a	MHC-I	Cell-Cell Contact	KEGG: mmu04514
855	TEX_CD8	TEFF_CD8	H2-D1	Cd8a	0.000630772	0	H2-D1_CD8A	H2-d1 - Cd8a	MHC-I	Cell-Cell Contact	KEGG: mmu04514
856	Treg_CD4	TEFF_CD8	H2-D1	Cd8a	0.000853926	0	H2-D1_CD8A	H2-d1 - Cd8a	MHC-I	Cell-Cell Contact	KEGG: mmu04514
857	Th1_CD4	TEFF_CD8	H2-D1	Cd8a	0.0030026	0	H2-D1_CD8A	H2-d1 - Cd8a	MHC-I	Cell-Cell Contact	KEGG: mmu04514
858	Th17_CD4	TEFF_CD8	H2-D1	Cd8a	0.000600795	0	H2-D1_CD8A	H2-d1 - Cd8a	MHC-I	Cell-Cell Contact	KEGG: mmu04514
859	Tfh_CD4	TEFF_CD8	H2-D1	Cd8a	0.00106987	0	H2-D1_CD8A	H2-d1 - Cd8a	MHC-I	Cell-Cell Contact	KEGG: mmu04514
860	Proliferating_DPT	TEFF_CD8	H2-D1	Cd8a	0.000747926	0	H2-D1_CD8A	H2-d1 - Cd8a	MHC-I	Cell-Cell Contact	KEGG: mmu04514
861	NK	TEFF_CD8	H2-D1	Cd8a	0.000476751	0	H2-D1_CD8A	H2-d1 - Cd8a	MHC-I	Cell-Cell Contact	KEGG: mmu04514
862	DC	TEFF_CD8	H2-D1	Cd8a	0.00255567	0	H2-D1_CD8A	H2-d1 - Cd8a	MHC-I	Cell-Cell Contact	KEGG: mmu04514
863	Marcophage	TEFF_CD8	H2-D1	Cd8a	0.00278579	0	H2-D1_CD8A	H2-d1 - Cd8a	MHC-I	Cell-Cell Contact	KEGG: mmu04514
864	MAIT_CD8	TCM_CD8	H2-D1	Cd8a	0.000496785	0.04	H2-D1_CD8A	H2-d1 - Cd8a	MHC-I	Cell-Cell Contact	KEGG: mmu04514
865	MAIT_DPT	TCM_CD8	H2-D1	Cd8a	2.22096e-05	0.01	H2-D1_CD8A	H2-d1 - Cd8a	MHC-I	Cell-Cell Contact	KEGG: mmu04514
866	Treg_CD4	TCM_CD8	H2-D1	Cd8a	0.000128261	0	H2-D1_CD8A	H2-d1 - Cd8a	MHC-I	Cell-Cell Contact	KEGG: mmu04514
867	Th1_CD4	TCM_CD8	H2-D1	Cd8a	0.000450488	0	H2-D1_CD8A	H2-d1 - Cd8a	MHC-I	Cell-Cell Contact	KEGG: mmu04514
868	Th17_CD4	TCM_CD8	H2-D1	Cd8a	8.89075e-05	0.02	H2-D1_CD8A	H2-d1 - Cd8a	MHC-I	Cell-Cell Contact	KEGG: mmu04514
869	Tfh_CD4	TCM_CD8	H2-D1	Cd8a	0.000158201	0.04	H2-D1_CD8A	H2-d1 - Cd8a	MHC-I	Cell-Cell Contact	KEGG: mmu04514
870	NK	TCM_CD8	H2-D1	Cd8a	7.11241e-05	0	H2-D1_CD8A	H2-d1 - Cd8a	MHC-I	Cell-Cell Contact	KEGG: mmu04514
871	Marcophage	TCM_CD8	H2-D1	Cd8a	0.000418791	0	H2-D1_CD8A	H2-d1 - Cd8a	MHC-I	Cell-Cell Contact	KEGG: mmu04514
872	MAIT_CD8	TN_CD8	H2-D1	Cd8a	0.00121871	0	H2-D1_CD8A	H2-d1 - Cd8a	MHC-I	Cell-Cell Contact	KEGG: mmu04514
873	MAIT_DPT	TN_CD8	H2-D1	Cd8a	5.40705e-05	0	H2-D1_CD8A	H2-d1 - Cd8a	MHC-I	Cell-Cell Contact	KEGG: mmu04514
874	TRM_CD8	TN_CD8	H2-D1	Cd8a	0.000569449	0	H2-D1_CD8A	H2-d1 - Cd8a	MHC-I	Cell-Cell Contact	KEGG: mmu04514
875	TEM_DPT	TN_CD8	H2-D1	Cd8a	0.000819033	0	H2-D1_CD8A	H2-d1 - Cd8a	MHC-I	Cell-Cell Contact	KEGG: mmu04514
876	TEFF_CD8	TN_CD8	H2-D1	Cd8a	0.000902376	0	H2-D1_CD8A	H2-d1 - Cd8a	MHC-I	Cell-Cell Contact	KEGG: mmu04514
877	TCM_CD8	TN_CD8	H2-D1	Cd8a	0.000349325	0	H2-D1_CD8A	H2-d1 - Cd8a	MHC-I	Cell-Cell Contact	KEGG: mmu04514
878	TN_CD8	TN_CD8	H2-D1	Cd8a	0.000325904	0	H2-D1_CD8A	H2-d1 - Cd8a	MHC-I	Cell-Cell Contact	KEGG: mmu04514
879	TEX_CD8	TN_CD8	H2-D1	Cd8a	0.000228358	0	H2-D1_CD8A	H2-d1 - Cd8a	MHC-I	Cell-Cell Contact	KEGG: mmu04514
880	Treg_CD4	TN_CD8	H2-D1	Cd8a	0.000309062	0	H2-D1_CD8A	H2-d1 - Cd8a	MHC-I	Cell-Cell Contact	KEGG: mmu04514
881	Th1_CD4	TN_CD8	H2-D1	Cd8a	0.00108675	0	H2-D1_CD8A	H2-d1 - Cd8a	MHC-I	Cell-Cell Contact	KEGG: mmu04514
882	Th17_CD4	TN_CD8	H2-D1	Cd8a	0.000217476	0	H2-D1_CD8A	H2-d1 - Cd8a	MHC-I	Cell-Cell Contact	KEGG: mmu04514
883	Tfh_CD4	TN_CD8	H2-D1	Cd8a	0.000387277	0	H2-D1_CD8A	H2-d1 - Cd8a	MHC-I	Cell-Cell Contact	KEGG: mmu04514
884	Proliferating_DPT	TN_CD8	H2-D1	Cd8a	0.000270746	0	H2-D1_CD8A	H2-d1 - Cd8a	MHC-I	Cell-Cell Contact	KEGG: mmu04514
885	NK	TN_CD8	H2-D1	Cd8a	0.000172562	0	H2-D1_CD8A	H2-d1 - Cd8a	MHC-I	Cell-Cell Contact	KEGG: mmu04514
886	DC	TN_CD8	H2-D1	Cd8a	0.000925227	0	H2-D1_CD8A	H2-d1 - Cd8a	MHC-I	Cell-Cell Contact	KEGG: mmu04514
887	Marcophage	TN_CD8	H2-D1	Cd8a	0.00100826	0	H2-D1_CD8A	H2-d1 - Cd8a	MHC-I	Cell-Cell Contact	KEGG: mmu04514
888	MAIT_CD8	TEX_CD8	H2-D1	Cd8a	0.000738973	0	H2-D1_CD8A	H2-d1 - Cd8a	MHC-I	Cell-Cell Contact	KEGG: mmu04514
889	MAIT_DPT	TEX_CD8	H2-D1	Cd8a	3.28417e-05	0	H2-D1_CD8A	H2-d1 - Cd8a	MHC-I	Cell-Cell Contact	KEGG: mmu04514
890	TRM_CD8	TEX_CD8	H2-D1	Cd8a	0.000343803	0	H2-D1_CD8A	H2-d1 - Cd8a	MHC-I	Cell-Cell Contact	KEGG: mmu04514
891	TEM_DPT	TEX_CD8	H2-D1	Cd8a	0.000490306	0	H2-D1_CD8A	H2-d1 - Cd8a	MHC-I	Cell-Cell Contact	KEGG: mmu04514
892	TEFF_CD8	TEX_CD8	H2-D1	Cd8a	0.000546155	0	H2-D1_CD8A	H2-d1 - Cd8a	MHC-I	Cell-Cell Contact	KEGG: mmu04514
893	TCM_CD8	TEX_CD8	H2-D1	Cd8a	0.000209784	0	H2-D1_CD8A	H2-d1 - Cd8a	MHC-I	Cell-Cell Contact	KEGG: mmu04514
894	TN_CD8	TEX_CD8	H2-D1	Cd8a	0.000197289	0	H2-D1_CD8A	H2-d1 - Cd8a	MHC-I	Cell-Cell Contact	KEGG: mmu04514
895	TEX_CD8	TEX_CD8	H2-D1	Cd8a	0.000138101	0	H2-D1_CD8A	H2-d1 - Cd8a	MHC-I	Cell-Cell Contact	KEGG: mmu04514
896	Treg_CD4	TEX_CD8	H2-D1	Cd8a	0.000188148	0	H2-D1_CD8A	H2-d1 - Cd8a	MHC-I	Cell-Cell Contact	KEGG: mmu04514
897	Th1_CD4	TEX_CD8	H2-D1	Cd8a	0.000661412	0	H2-D1_CD8A	H2-d1 - Cd8a	MHC-I	Cell-Cell Contact	KEGG: mmu04514
898	Th17_CD4	TEX_CD8	H2-D1	Cd8a	0.000131953	0	H2-D1_CD8A	H2-d1 - Cd8a	MHC-I	Cell-Cell Contact	KEGG: mmu04514
899	Tfh_CD4	TEX_CD8	H2-D1	Cd8a	0.000234939	0	H2-D1_CD8A	H2-d1 - Cd8a	MHC-I	Cell-Cell Contact	KEGG: mmu04514
900	Proliferating_DPT	TEX_CD8	H2-D1	Cd8a	0.000164114	0	H2-D1_CD8A	H2-d1 - Cd8a	MHC-I	Cell-Cell Contact	KEGG: mmu04514
901	NK	TEX_CD8	H2-D1	Cd8a	0.000104891	0	H2-D1_CD8A	H2-d1 - Cd8a	MHC-I	Cell-Cell Contact	KEGG: mmu04514
902	DC	TEX_CD8	H2-D1	Cd8a	0.00055955	0	H2-D1_CD8A	H2-d1 - Cd8a	MHC-I	Cell-Cell Contact	KEGG: mmu04514
903	Marcophage	TEX_CD8	H2-D1	Cd8a	0.000613913	0	H2-D1_CD8A	H2-d1 - Cd8a	MHC-I	Cell-Cell Contact	KEGG: mmu04514
904	MAIT_CD8	Proliferating_DPT	H2-D1	Cd8a	0.00061485	0	H2-D1_CD8A	H2-d1 - Cd8a	MHC-I	Cell-Cell Contact	KEGG: mmu04514
905	MAIT_DPT	Proliferating_DPT	H2-D1	Cd8a	2.73939e-05	0	H2-D1_CD8A	H2-d1 - Cd8a	MHC-I	Cell-Cell Contact	KEGG: mmu04514
906	TRM_CD8	Proliferating_DPT	H2-D1	Cd8a	0.000284253	0	H2-D1_CD8A	H2-d1 - Cd8a	MHC-I	Cell-Cell Contact	KEGG: mmu04514
907	TEM_DPT	Proliferating_DPT	H2-D1	Cd8a	0.000400442	0	H2-D1_CD8A	H2-d1 - Cd8a	MHC-I	Cell-Cell Contact	KEGG: mmu04514
908	TEFF_CD8	Proliferating_DPT	H2-D1	Cd8a	0.00045319	0	H2-D1_CD8A	H2-d1 - Cd8a	MHC-I	Cell-Cell Contact	KEGG: mmu04514
909	TCM_CD8	Proliferating_DPT	H2-D1	Cd8a	0.000172114	0	H2-D1_CD8A	H2-d1 - Cd8a	MHC-I	Cell-Cell Contact	KEGG: mmu04514
910	TN_CD8	Proliferating_DPT	H2-D1	Cd8a	0.000163754	0	H2-D1_CD8A	H2-d1 - Cd8a	MHC-I	Cell-Cell Contact	KEGG: mmu04514
911	TEX_CD8	Proliferating_DPT	H2-D1	Cd8a	0.00011446	0	H2-D1_CD8A	H2-d1 - Cd8a	MHC-I	Cell-Cell Contact	KEGG: mmu04514
912	Treg_CD4	Proliferating_DPT	H2-D1	Cd8a	0.000157468	0	H2-D1_CD8A	H2-d1 - Cd8a	MHC-I	Cell-Cell Contact	KEGG: mmu04514
913	Th1_CD4	Proliferating_DPT	H2-D1	Cd8a	0.000553355	0	H2-D1_CD8A	H2-d1 - Cd8a	MHC-I	Cell-Cell Contact	KEGG: mmu04514
914	Th17_CD4	Proliferating_DPT	H2-D1	Cd8a	0.000109894	0	H2-D1_CD8A	H2-d1 - Cd8a	MHC-I	Cell-Cell Contact	KEGG: mmu04514
915	Tfh_CD4	Proliferating_DPT	H2-D1	Cd8a	0.000195613	0	H2-D1_CD8A	H2-d1 - Cd8a	MHC-I	Cell-Cell Contact	KEGG: mmu04514
916	Proliferating_DPT	Proliferating_DPT	H2-D1	Cd8a	0.000136482	0	H2-D1_CD8A	H2-d1 - Cd8a	MHC-I	Cell-Cell Contact	KEGG: mmu04514
917	NK	Proliferating_DPT	H2-D1	Cd8a	8.75907e-05	0	H2-D1_CD8A	H2-d1 - Cd8a	MHC-I	Cell-Cell Contact	KEGG: mmu04514
918	DC	Proliferating_DPT	H2-D1	Cd8a	0.000463776	0	H2-D1_CD8A	H2-d1 - Cd8a	MHC-I	Cell-Cell Contact	KEGG: mmu04514
919	Marcophage	Proliferating_DPT	H2-D1	Cd8a	0.000513954	0	H2-D1_CD8A	H2-d1 - Cd8a	MHC-I	Cell-Cell Contact	KEGG: mmu04514
920	MAIT_CD8	MAIT_CD8	H2-K1	Cd8a	0.00456102	0	H2-K1_CD8A	H2-k1 - Cd8a	MHC-I	Cell-Cell Contact	KEGG: mmu04514
921	MAIT_DPT	MAIT_CD8	H2-K1	Cd8a	0.000216675	0	H2-K1_CD8A	H2-k1 - Cd8a	MHC-I	Cell-Cell Contact	KEGG: mmu04514
922	TRM_CD8	MAIT_CD8	H2-K1	Cd8a	0.00203576	0	H2-K1_CD8A	H2-k1 - Cd8a	MHC-I	Cell-Cell Contact	KEGG: mmu04514
923	TEM_DPT	MAIT_CD8	H2-K1	Cd8a	0.00380199	0	H2-K1_CD8A	H2-k1 - Cd8a	MHC-I	Cell-Cell Contact	KEGG: mmu04514
924	TEFF_CD8	MAIT_CD8	H2-K1	Cd8a	0.00325334	0	H2-K1_CD8A	H2-k1 - Cd8a	MHC-I	Cell-Cell Contact	KEGG: mmu04514
925	TCM_CD8	MAIT_CD8	H2-K1	Cd8a	0.00135636	0	H2-K1_CD8A	H2-k1 - Cd8a	MHC-I	Cell-Cell Contact	KEGG: mmu04514
926	TN_CD8	MAIT_CD8	H2-K1	Cd8a	0.00125702	0	H2-K1_CD8A	H2-k1 - Cd8a	MHC-I	Cell-Cell Contact	KEGG: mmu04514
927	TEX_CD8	MAIT_CD8	H2-K1	Cd8a	0.000907737	0	H2-K1_CD8A	H2-k1 - Cd8a	MHC-I	Cell-Cell Contact	KEGG: mmu04514
928	Treg_CD4	MAIT_CD8	H2-K1	Cd8a	0.00122136	0	H2-K1_CD8A	H2-k1 - Cd8a	MHC-I	Cell-Cell Contact	KEGG: mmu04514
929	Th1_CD4	MAIT_CD8	H2-K1	Cd8a	0.00422483	0	H2-K1_CD8A	H2-k1 - Cd8a	MHC-I	Cell-Cell Contact	KEGG: mmu04514
930	Th17_CD4	MAIT_CD8	H2-K1	Cd8a	0.000860718	0	H2-K1_CD8A	H2-k1 - Cd8a	MHC-I	Cell-Cell Contact	KEGG: mmu04514
931	Tfh_CD4	MAIT_CD8	H2-K1	Cd8a	0.00155935	0	H2-K1_CD8A	H2-k1 - Cd8a	MHC-I	Cell-Cell Contact	KEGG: mmu04514
932	Proliferating_DPT	MAIT_CD8	H2-K1	Cd8a	0.000977491	0	H2-K1_CD8A	H2-k1 - Cd8a	MHC-I	Cell-Cell Contact	KEGG: mmu04514
933	NK	MAIT_CD8	H2-K1	Cd8a	0.000661902	0	H2-K1_CD8A	H2-k1 - Cd8a	MHC-I	Cell-Cell Contact	KEGG: mmu04514
934	DC	MAIT_CD8	H2-K1	Cd8a	0.00318419	0	H2-K1_CD8A	H2-k1 - Cd8a	MHC-I	Cell-Cell Contact	KEGG: mmu04514
935	Marcophage	MAIT_CD8	H2-K1	Cd8a	0.00319367	0	H2-K1_CD8A	H2-k1 - Cd8a	MHC-I	Cell-Cell Contact	KEGG: mmu04514
936	MAIT_CD8	TRM_CD8	H2-K1	Cd8a	0.00195039	0	H2-K1_CD8A	H2-k1 - Cd8a	MHC-I	Cell-Cell Contact	KEGG: mmu04514
937	MAIT_DPT	TRM_CD8	H2-K1	Cd8a	9.32188e-05	0	H2-K1_CD8A	H2-k1 - Cd8a	MHC-I	Cell-Cell Contact	KEGG: mmu04514
938	TRM_CD8	TRM_CD8	H2-K1	Cd8a	0.000864345	0	H2-K1_CD8A	H2-k1 - Cd8a	MHC-I	Cell-Cell Contact	KEGG: mmu04514
939	TEM_DPT	TRM_CD8	H2-K1	Cd8a	0.00161896	0	H2-K1_CD8A	H2-k1 - Cd8a	MHC-I	Cell-Cell Contact	KEGG: mmu04514
940	TEFF_CD8	TRM_CD8	H2-K1	Cd8a	0.00138556	0	H2-K1_CD8A	H2-k1 - Cd8a	MHC-I	Cell-Cell Contact	KEGG: mmu04514
941	TCM_CD8	TRM_CD8	H2-K1	Cd8a	0.000574769	0	H2-K1_CD8A	H2-k1 - Cd8a	MHC-I	Cell-Cell Contact	KEGG: mmu04514
942	TN_CD8	TRM_CD8	H2-K1	Cd8a	0.000537441	0	H2-K1_CD8A	H2-k1 - Cd8a	MHC-I	Cell-Cell Contact	KEGG: mmu04514
943	TEX_CD8	TRM_CD8	H2-K1	Cd8a	0.000388318	0	H2-K1_CD8A	H2-k1 - Cd8a	MHC-I	Cell-Cell Contact	KEGG: mmu04514
944	Treg_CD4	TRM_CD8	H2-K1	Cd8a	0.000526415	0	H2-K1_CD8A	H2-k1 - Cd8a	MHC-I	Cell-Cell Contact	KEGG: mmu04514
945	Th1_CD4	TRM_CD8	H2-K1	Cd8a	0.00181848	0	H2-K1_CD8A	H2-k1 - Cd8a	MHC-I	Cell-Cell Contact	KEGG: mmu04514
946	Th17_CD4	TRM_CD8	H2-K1	Cd8a	0.000369551	0	H2-K1_CD8A	H2-k1 - Cd8a	MHC-I	Cell-Cell Contact	KEGG: mmu04514
947	Tfh_CD4	TRM_CD8	H2-K1	Cd8a	0.000670082	0	H2-K1_CD8A	H2-k1 - Cd8a	MHC-I	Cell-Cell Contact	KEGG: mmu04514
948	Proliferating_DPT	TRM_CD8	H2-K1	Cd8a	0.000417011	0	H2-K1_CD8A	H2-k1 - Cd8a	MHC-I	Cell-Cell Contact	KEGG: mmu04514
949	NK	TRM_CD8	H2-K1	Cd8a	0.000284246	0	H2-K1_CD8A	H2-k1 - Cd8a	MHC-I	Cell-Cell Contact	KEGG: mmu04514
950	DC	TRM_CD8	H2-K1	Cd8a	0.0013518	0	H2-K1_CD8A	H2-k1 - Cd8a	MHC-I	Cell-Cell Contact	KEGG: mmu04514
951	Marcophage	TRM_CD8	H2-K1	Cd8a	0.00135917	0	H2-K1_CD8A	H2-k1 - Cd8a	MHC-I	Cell-Cell Contact	KEGG: mmu04514
952	MAIT_CD8	TEFF_CD8	H2-K1	Cd8a	0.00327658	0	H2-K1_CD8A	H2-k1 - Cd8a	MHC-I	Cell-Cell Contact	KEGG: mmu04514
953	MAIT_DPT	TEFF_CD8	H2-K1	Cd8a	0.000156034	0	H2-K1_CD8A	H2-k1 - Cd8a	MHC-I	Cell-Cell Contact	KEGG: mmu04514
954	TRM_CD8	TEFF_CD8	H2-K1	Cd8a	0.00145829	0	H2-K1_CD8A	H2-k1 - Cd8a	MHC-I	Cell-Cell Contact	KEGG: mmu04514
955	TEM_DPT	TEFF_CD8	H2-K1	Cd8a	0.00272669	0	H2-K1_CD8A	H2-k1 - Cd8a	MHC-I	Cell-Cell Contact	KEGG: mmu04514
956	TEFF_CD8	TEFF_CD8	H2-K1	Cd8a	0.00233336	0	H2-K1_CD8A	H2-k1 - Cd8a	MHC-I	Cell-Cell Contact	KEGG: mmu04514
957	TCM_CD8	TEFF_CD8	H2-K1	Cd8a	0.000970855	0	H2-K1_CD8A	H2-k1 - Cd8a	MHC-I	Cell-Cell Contact	KEGG: mmu04514
958	TN_CD8	TEFF_CD8	H2-K1	Cd8a	0.000902967	0	H2-K1_CD8A	H2-k1 - Cd8a	MHC-I	Cell-Cell Contact	KEGG: mmu04514
959	TEX_CD8	TEFF_CD8	H2-K1	Cd8a	0.000652208	0	H2-K1_CD8A	H2-k1 - Cd8a	MHC-I	Cell-Cell Contact	KEGG: mmu04514
960	Treg_CD4	TEFF_CD8	H2-K1	Cd8a	0.000880169	0	H2-K1_CD8A	H2-k1 - Cd8a	MHC-I	Cell-Cell Contact	KEGG: mmu04514
961	Th1_CD4	TEFF_CD8	H2-K1	Cd8a	0.00304299	0	H2-K1_CD8A	H2-k1 - Cd8a	MHC-I	Cell-Cell Contact	KEGG: mmu04514
962	Th17_CD4	TEFF_CD8	H2-K1	Cd8a	0.000619326	0	H2-K1_CD8A	H2-k1 - Cd8a	MHC-I	Cell-Cell Contact	KEGG: mmu04514
963	Tfh_CD4	TEFF_CD8	H2-K1	Cd8a	0.00112241	0	H2-K1_CD8A	H2-k1 - Cd8a	MHC-I	Cell-Cell Contact	KEGG: mmu04514
964	Proliferating_DPT	TEFF_CD8	H2-K1	Cd8a	0.000701555	0	H2-K1_CD8A	H2-k1 - Cd8a	MHC-I	Cell-Cell Contact	KEGG: mmu04514
965	NK	TEFF_CD8	H2-K1	Cd8a	0.000476307	0	H2-K1_CD8A	H2-k1 - Cd8a	MHC-I	Cell-Cell Contact	KEGG: mmu04514
966	DC	TEFF_CD8	H2-K1	Cd8a	0.00228086	0	H2-K1_CD8A	H2-k1 - Cd8a	MHC-I	Cell-Cell Contact	KEGG: mmu04514
967	Marcophage	TEFF_CD8	H2-K1	Cd8a	0.00228991	0	H2-K1_CD8A	H2-k1 - Cd8a	MHC-I	Cell-Cell Contact	KEGG: mmu04514
968	MAIT_CD8	TCM_CD8	H2-K1	Cd8a	0.000480595	0.01	H2-K1_CD8A	H2-k1 - Cd8a	MHC-I	Cell-Cell Contact	KEGG: mmu04514
969	MAIT_DPT	TCM_CD8	H2-K1	Cd8a	2.34433e-05	0	H2-K1_CD8A	H2-k1 - Cd8a	MHC-I	Cell-Cell Contact	KEGG: mmu04514
970	TN_CD8	TCM_CD8	H2-K1	Cd8a	0.00013236	0.03	H2-K1_CD8A	H2-k1 - Cd8a	MHC-I	Cell-Cell Contact	KEGG: mmu04514
971	TEX_CD8	TCM_CD8	H2-K1	Cd8a	9.58083e-05	0.02	H2-K1_CD8A	H2-k1 - Cd8a	MHC-I	Cell-Cell Contact	KEGG: mmu04514
972	Treg_CD4	TCM_CD8	H2-K1	Cd8a	0.000133213	0	H2-K1_CD8A	H2-k1 - Cd8a	MHC-I	Cell-Cell Contact	KEGG: mmu04514
973	Th1_CD4	TCM_CD8	H2-K1	Cd8a	0.00045806	0	H2-K1_CD8A	H2-k1 - Cd8a	MHC-I	Cell-Cell Contact	KEGG: mmu04514
974	Th17_CD4	TCM_CD8	H2-K1	Cd8a	9.23002e-05	0	H2-K1_CD8A	H2-k1 - Cd8a	MHC-I	Cell-Cell Contact	KEGG: mmu04514
975	Tfh_CD4	TCM_CD8	H2-K1	Cd8a	0.000167844	0	H2-K1_CD8A	H2-k1 - Cd8a	MHC-I	Cell-Cell Contact	KEGG: mmu04514
976	NK	TCM_CD8	H2-K1	Cd8a	7.10423e-05	0	H2-K1_CD8A	H2-k1 - Cd8a	MHC-I	Cell-Cell Contact	KEGG: mmu04514
977	MAIT_CD8	TN_CD8	H2-K1	Cd8a	0.00118616	0	H2-K1_CD8A	H2-k1 - Cd8a	MHC-I	Cell-Cell Contact	KEGG: mmu04514
978	MAIT_DPT	TN_CD8	H2-K1	Cd8a	5.64733e-05	0	H2-K1_CD8A	H2-k1 - Cd8a	MHC-I	Cell-Cell Contact	KEGG: mmu04514
979	TRM_CD8	TN_CD8	H2-K1	Cd8a	0.000528055	0	H2-K1_CD8A	H2-k1 - Cd8a	MHC-I	Cell-Cell Contact	KEGG: mmu04514
980	TEM_DPT	TN_CD8	H2-K1	Cd8a	0.000987243	0	H2-K1_CD8A	H2-k1 - Cd8a	MHC-I	Cell-Cell Contact	KEGG: mmu04514
981	TEFF_CD8	TN_CD8	H2-K1	Cd8a	0.000844827	0	H2-K1_CD8A	H2-k1 - Cd8a	MHC-I	Cell-Cell Contact	KEGG: mmu04514
982	TCM_CD8	TN_CD8	H2-K1	Cd8a	0.000351576	0	H2-K1_CD8A	H2-k1 - Cd8a	MHC-I	Cell-Cell Contact	KEGG: mmu04514
983	TN_CD8	TN_CD8	H2-K1	Cd8a	0.000326886	0	H2-K1_CD8A	H2-k1 - Cd8a	MHC-I	Cell-Cell Contact	KEGG: mmu04514
984	TEX_CD8	TN_CD8	H2-K1	Cd8a	0.000236103	0	H2-K1_CD8A	H2-k1 - Cd8a	MHC-I	Cell-Cell Contact	KEGG: mmu04514
985	Treg_CD4	TN_CD8	H2-K1	Cd8a	0.000318539	0	H2-K1_CD8A	H2-k1 - Cd8a	MHC-I	Cell-Cell Contact	KEGG: mmu04514
986	Th1_CD4	TN_CD8	H2-K1	Cd8a	0.00110133	0	H2-K1_CD8A	H2-k1 - Cd8a	MHC-I	Cell-Cell Contact	KEGG: mmu04514
987	Th17_CD4	TN_CD8	H2-K1	Cd8a	0.00022417	0	H2-K1_CD8A	H2-k1 - Cd8a	MHC-I	Cell-Cell Contact	KEGG: mmu04514
988	Tfh_CD4	TN_CD8	H2-K1	Cd8a	0.000406251	0	H2-K1_CD8A	H2-k1 - Cd8a	MHC-I	Cell-Cell Contact	KEGG: mmu04514
989	Proliferating_DPT	TN_CD8	H2-K1	Cd8a	0.000253992	0	H2-K1_CD8A	H2-k1 - Cd8a	MHC-I	Cell-Cell Contact	KEGG: mmu04514
990	NK	TN_CD8	H2-K1	Cd8a	0.000172402	0	H2-K1_CD8A	H2-k1 - Cd8a	MHC-I	Cell-Cell Contact	KEGG: mmu04514
991	DC	TN_CD8	H2-K1	Cd8a	0.000825914	0	H2-K1_CD8A	H2-k1 - Cd8a	MHC-I	Cell-Cell Contact	KEGG: mmu04514
992	Marcophage	TN_CD8	H2-K1	Cd8a	0.000829115	0	H2-K1_CD8A	H2-k1 - Cd8a	MHC-I	Cell-Cell Contact	KEGG: mmu04514
993	MAIT_CD8	TEX_CD8	H2-K1	Cd8a	0.00071826	0	H2-K1_CD8A	H2-k1 - Cd8a	MHC-I	Cell-Cell Contact	KEGG: mmu04514
994	MAIT_DPT	TEX_CD8	H2-K1	Cd8a	3.43814e-05	0	H2-K1_CD8A	H2-k1 - Cd8a	MHC-I	Cell-Cell Contact	KEGG: mmu04514
995	TRM_CD8	TEX_CD8	H2-K1	Cd8a	0.000317743	0	H2-K1_CD8A	H2-k1 - Cd8a	MHC-I	Cell-Cell Contact	KEGG: mmu04514
996	TEM_DPT	TEX_CD8	H2-K1	Cd8a	0.000595578	0	H2-K1_CD8A	H2-k1 - Cd8a	MHC-I	Cell-Cell Contact	KEGG: mmu04514
997	TEFF_CD8	TEX_CD8	H2-K1	Cd8a	0.000509736	0	H2-K1_CD8A	H2-k1 - Cd8a	MHC-I	Cell-Cell Contact	KEGG: mmu04514
998	TCM_CD8	TEX_CD8	H2-K1	Cd8a	0.000211191	0	H2-K1_CD8A	H2-k1 - Cd8a	MHC-I	Cell-Cell Contact	KEGG: mmu04514
999	TN_CD8	TEX_CD8	H2-K1	Cd8a	0.000197912	0	H2-K1_CD8A	H2-k1 - Cd8a	MHC-I	Cell-Cell Contact	KEGG: mmu04514
1000	TEX_CD8	TEX_CD8	H2-K1	Cd8a	0.000143018	0	H2-K1_CD8A	H2-k1 - Cd8a	MHC-I	Cell-Cell Contact	KEGG: mmu04514
1001	Treg_CD4	TEX_CD8	H2-K1	Cd8a	0.000194244	0	H2-K1_CD8A	H2-k1 - Cd8a	MHC-I	Cell-Cell Contact	KEGG: mmu04514
1002	Th1_CD4	TEX_CD8	H2-K1	Cd8a	0.00067078	0	H2-K1_CD8A	H2-k1 - Cd8a	MHC-I	Cell-Cell Contact	KEGG: mmu04514
1003	Th17_CD4	TEX_CD8	H2-K1	Cd8a	0.00013623	0	H2-K1_CD8A	H2-k1 - Cd8a	MHC-I	Cell-Cell Contact	KEGG: mmu04514
1004	Tfh_CD4	TEX_CD8	H2-K1	Cd8a	0.00024707	0	H2-K1_CD8A	H2-k1 - Cd8a	MHC-I	Cell-Cell Contact	KEGG: mmu04514
1005	Proliferating_DPT	TEX_CD8	H2-K1	Cd8a	0.00015348	0	H2-K1_CD8A	H2-k1 - Cd8a	MHC-I	Cell-Cell Contact	KEGG: mmu04514
1006	NK	TEX_CD8	H2-K1	Cd8a	0.000104789	0	H2-K1_CD8A	H2-k1 - Cd8a	MHC-I	Cell-Cell Contact	KEGG: mmu04514
1007	DC	TEX_CD8	H2-K1	Cd8a	0.000496927	0	H2-K1_CD8A	H2-k1 - Cd8a	MHC-I	Cell-Cell Contact	KEGG: mmu04514
1008	Marcophage	TEX_CD8	H2-K1	Cd8a	0.000499937	0	H2-K1_CD8A	H2-k1 - Cd8a	MHC-I	Cell-Cell Contact	KEGG: mmu04514
1009	MAIT_CD8	Proliferating_DPT	H2-K1	Cd8a	0.000596426	0	H2-K1_CD8A	H2-k1 - Cd8a	MHC-I	Cell-Cell Contact	KEGG: mmu04514
1010	MAIT_DPT	Proliferating_DPT	H2-K1	Cd8a	2.87779e-05	0	H2-K1_CD8A	H2-k1 - Cd8a	MHC-I	Cell-Cell Contact	KEGG: mmu04514
1011	TRM_CD8	Proliferating_DPT	H2-K1	Cd8a	0.00026143	0	H2-K1_CD8A	H2-k1 - Cd8a	MHC-I	Cell-Cell Contact	KEGG: mmu04514
1012	TEM_DPT	Proliferating_DPT	H2-K1	Cd8a	0.000491856	0	H2-K1_CD8A	H2-k1 - Cd8a	MHC-I	Cell-Cell Contact	KEGG: mmu04514
1013	TEFF_CD8	Proliferating_DPT	H2-K1	Cd8a	0.000421053	0	H2-K1_CD8A	H2-k1 - Cd8a	MHC-I	Cell-Cell Contact	KEGG: mmu04514
1014	TCM_CD8	Proliferating_DPT	H2-K1	Cd8a	0.000173334	0	H2-K1_CD8A	H2-k1 - Cd8a	MHC-I	Cell-Cell Contact	KEGG: mmu04514
1015	TN_CD8	Proliferating_DPT	H2-K1	Cd8a	0.000164307	0	H2-K1_CD8A	H2-k1 - Cd8a	MHC-I	Cell-Cell Contact	KEGG: mmu04514
1016	TEX_CD8	Proliferating_DPT	H2-K1	Cd8a	0.000118818	0	H2-K1_CD8A	H2-k1 - Cd8a	MHC-I	Cell-Cell Contact	KEGG: mmu04514
1017	Treg_CD4	Proliferating_DPT	H2-K1	Cd8a	0.000162979	0	H2-K1_CD8A	H2-k1 - Cd8a	MHC-I	Cell-Cell Contact	KEGG: mmu04514
1018	Th1_CD4	Proliferating_DPT	H2-K1	Cd8a	0.000561806	0	H2-K1_CD8A	H2-k1 - Cd8a	MHC-I	Cell-Cell Contact	KEGG: mmu04514
1019	Th17_CD4	Proliferating_DPT	H2-K1	Cd8a	0.000113722	0	H2-K1_CD8A	H2-k1 - Cd8a	MHC-I	Cell-Cell Contact	KEGG: mmu04514
1020	Tfh_CD4	Proliferating_DPT	H2-K1	Cd8a	0.00020648	0	H2-K1_CD8A	H2-k1 - Cd8a	MHC-I	Cell-Cell Contact	KEGG: mmu04514
1021	Proliferating_DPT	Proliferating_DPT	H2-K1	Cd8a	0.000127056	0	H2-K1_CD8A	H2-k1 - Cd8a	MHC-I	Cell-Cell Contact	KEGG: mmu04514
1022	NK	Proliferating_DPT	H2-K1	Cd8a	8.74987e-05	0	H2-K1_CD8A	H2-k1 - Cd8a	MHC-I	Cell-Cell Contact	KEGG: mmu04514
1023	DC	Proliferating_DPT	H2-K1	Cd8a	0.000408803	0	H2-K1_CD8A	H2-k1 - Cd8a	MHC-I	Cell-Cell Contact	KEGG: mmu04514
1024	Marcophage	Proliferating_DPT	H2-K1	Cd8a	0.000412575	0	H2-K1_CD8A	H2-k1 - Cd8a	MHC-I	Cell-Cell Contact	KEGG: mmu04514
1025	MAIT_CD8	MAIT_CD8	H2-Q4	Cd8a	0.000635053	0	H2-Q4_CD8A	H2-q4 - Cd8a	MHC-I	Cell-Cell Contact	KEGG: mmu04514
1026	MAIT_DPT	MAIT_CD8	H2-Q4	Cd8a	3.59187e-05	0	H2-Q4_CD8A	H2-q4 - Cd8a	MHC-I	Cell-Cell Contact	KEGG: mmu04514
1027	TRM_CD8	MAIT_CD8	H2-Q4	Cd8a	0.000197995	0	H2-Q4_CD8A	H2-q4 - Cd8a	MHC-I	Cell-Cell Contact	KEGG: mmu04514
1028	TEFF_CD8	MAIT_CD8	H2-Q4	Cd8a	0.000841382	0	H2-Q4_CD8A	H2-q4 - Cd8a	MHC-I	Cell-Cell Contact	KEGG: mmu04514
1029	TCM_CD8	MAIT_CD8	H2-Q4	Cd8a	0.000234076	0	H2-Q4_CD8A	H2-q4 - Cd8a	MHC-I	Cell-Cell Contact	KEGG: mmu04514
1030	TN_CD8	MAIT_CD8	H2-Q4	Cd8a	0.000188433	0	H2-Q4_CD8A	H2-q4 - Cd8a	MHC-I	Cell-Cell Contact	KEGG: mmu04514
1031	TEX_CD8	MAIT_CD8	H2-Q4	Cd8a	0.000119338	0	H2-Q4_CD8A	H2-q4 - Cd8a	MHC-I	Cell-Cell Contact	KEGG: mmu04514
1032	Treg_CD4	MAIT_CD8	H2-Q4	Cd8a	0.000214923	0	H2-Q4_CD8A	H2-q4 - Cd8a	MHC-I	Cell-Cell Contact	KEGG: mmu04514
1033	Th1_CD4	MAIT_CD8	H2-Q4	Cd8a	0.000747954	0	H2-Q4_CD8A	H2-q4 - Cd8a	MHC-I	Cell-Cell Contact	KEGG: mmu04514
1034	Th17_CD4	MAIT_CD8	H2-Q4	Cd8a	0.000317328	0	H2-Q4_CD8A	H2-q4 - Cd8a	MHC-I	Cell-Cell Contact	KEGG: mmu04514
1035	Tfh_CD4	MAIT_CD8	H2-Q4	Cd8a	0.000237963	0	H2-Q4_CD8A	H2-q4 - Cd8a	MHC-I	Cell-Cell Contact	KEGG: mmu04514
1036	Proliferating_DPT	MAIT_CD8	H2-Q4	Cd8a	0.000320739	0	H2-Q4_CD8A	H2-q4 - Cd8a	MHC-I	Cell-Cell Contact	KEGG: mmu04514
1037	NK	MAIT_CD8	H2-Q4	Cd8a	0.000118305	0	H2-Q4_CD8A	H2-q4 - Cd8a	MHC-I	Cell-Cell Contact	KEGG: mmu04514
1038	DC	MAIT_CD8	H2-Q4	Cd8a	0.000375796	0	H2-Q4_CD8A	H2-q4 - Cd8a	MHC-I	Cell-Cell Contact	KEGG: mmu04514
1039	Marcophage	MAIT_CD8	H2-Q4	Cd8a	0.000380903	0	H2-Q4_CD8A	H2-q4 - Cd8a	MHC-I	Cell-Cell Contact	KEGG: mmu04514
1040	Th17_CD4	MAIT_DPT	H2-Q4	Cd8a	3.87437e-06	0	H2-Q4_CD8A	H2-q4 - Cd8a	MHC-I	Cell-Cell Contact	KEGG: mmu04514
1041	Proliferating_DPT	MAIT_DPT	H2-Q4	Cd8a	3.85217e-06	0.01	H2-Q4_CD8A	H2-q4 - Cd8a	MHC-I	Cell-Cell Contact	KEGG: mmu04514
1042	MAIT_CD8	TRM_CD8	H2-Q4	Cd8a	0.000258902	0	H2-Q4_CD8A	H2-q4 - Cd8a	MHC-I	Cell-Cell Contact	KEGG: mmu04514
1043	MAIT_DPT	TRM_CD8	H2-Q4	Cd8a	1.46787e-05	0	H2-Q4_CD8A	H2-q4 - Cd8a	MHC-I	Cell-Cell Contact	KEGG: mmu04514
1044	TRM_CD8	TRM_CD8	H2-Q4	Cd8a	8.04833e-05	0	H2-Q4_CD8A	H2-q4 - Cd8a	MHC-I	Cell-Cell Contact	KEGG: mmu04514
1045	TEFF_CD8	TRM_CD8	H2-Q4	Cd8a	0.000344904	0	H2-Q4_CD8A	H2-q4 - Cd8a	MHC-I	Cell-Cell Contact	KEGG: mmu04514
1046	TCM_CD8	TRM_CD8	H2-Q4	Cd8a	9.54588e-05	0	H2-Q4_CD8A	H2-q4 - Cd8a	MHC-I	Cell-Cell Contact	KEGG: mmu04514
1047	TN_CD8	TRM_CD8	H2-Q4	Cd8a	7.68643e-05	0	H2-Q4_CD8A	H2-q4 - Cd8a	MHC-I	Cell-Cell Contact	KEGG: mmu04514
1048	TEX_CD8	TRM_CD8	H2-Q4	Cd8a	4.86345e-05	0	H2-Q4_CD8A	H2-q4 - Cd8a	MHC-I	Cell-Cell Contact	KEGG: mmu04514
1049	Treg_CD4	TRM_CD8	H2-Q4	Cd8a	8.79121e-05	0	H2-Q4_CD8A	H2-q4 - Cd8a	MHC-I	Cell-Cell Contact	KEGG: mmu04514
1050	Th1_CD4	TRM_CD8	H2-Q4	Cd8a	0.000305893	0	H2-Q4_CD8A	H2-q4 - Cd8a	MHC-I	Cell-Cell Contact	KEGG: mmu04514
1051	Th17_CD4	TRM_CD8	H2-Q4	Cd8a	0.000131186	0	H2-Q4_CD8A	H2-q4 - Cd8a	MHC-I	Cell-Cell Contact	KEGG: mmu04514
1052	Tfh_CD4	TRM_CD8	H2-Q4	Cd8a	9.71537e-05	0	H2-Q4_CD8A	H2-q4 - Cd8a	MHC-I	Cell-Cell Contact	KEGG: mmu04514
1053	Proliferating_DPT	TRM_CD8	H2-Q4	Cd8a	0.000132014	0	H2-Q4_CD8A	H2-q4 - Cd8a	MHC-I	Cell-Cell Contact	KEGG: mmu04514
1054	NK	TRM_CD8	H2-Q4	Cd8a	4.83696e-05	0	H2-Q4_CD8A	H2-q4 - Cd8a	MHC-I	Cell-Cell Contact	KEGG: mmu04514
1055	DC	TRM_CD8	H2-Q4	Cd8a	0.000152906	0	H2-Q4_CD8A	H2-q4 - Cd8a	MHC-I	Cell-Cell Contact	KEGG: mmu04514
1056	Marcophage	TRM_CD8	H2-Q4	Cd8a	0.000155037	0	H2-Q4_CD8A	H2-q4 - Cd8a	MHC-I	Cell-Cell Contact	KEGG: mmu04514
1057	TEFF_CD8	TEM_DPT	H2-Q4	Cd8a	0.000110714	0.03	H2-Q4_CD8A	H2-q4 - Cd8a	MHC-I	Cell-Cell Contact	KEGG: mmu04514
1058	Th17_CD4	TEM_DPT	H2-Q4	Cd8a	4.33359e-05	0	H2-Q4_CD8A	H2-q4 - Cd8a	MHC-I	Cell-Cell Contact	KEGG: mmu04514
1059	Proliferating_DPT	TEM_DPT	H2-Q4	Cd8a	4.29577e-05	0	H2-Q4_CD8A	H2-q4 - Cd8a	MHC-I	Cell-Cell Contact	KEGG: mmu04514
1060	MAIT_CD8	TEFF_CD8	H2-Q4	Cd8a	0.000447473	0	H2-Q4_CD8A	H2-q4 - Cd8a	MHC-I	Cell-Cell Contact	KEGG: mmu04514
1061	MAIT_DPT	TEFF_CD8	H2-Q4	Cd8a	2.5334e-05	0	H2-Q4_CD8A	H2-q4 - Cd8a	MHC-I	Cell-Cell Contact	KEGG: mmu04514
1062	TRM_CD8	TEFF_CD8	H2-Q4	Cd8a	0.000139343	0	H2-Q4_CD8A	H2-q4 - Cd8a	MHC-I	Cell-Cell Contact	KEGG: mmu04514
1063	TEFF_CD8	TEFF_CD8	H2-Q4	Cd8a	0.000594191	0	H2-Q4_CD8A	H2-q4 - Cd8a	MHC-I	Cell-Cell Contact	KEGG: mmu04514
1064	TCM_CD8	TEFF_CD8	H2-Q4	Cd8a	0.000164956	0	H2-Q4_CD8A	H2-q4 - Cd8a	MHC-I	Cell-Cell Contact	KEGG: mmu04514
1065	TN_CD8	TEFF_CD8	H2-Q4	Cd8a	0.000132805	0	H2-Q4_CD8A	H2-q4 - Cd8a	MHC-I	Cell-Cell Contact	KEGG: mmu04514
1066	TEX_CD8	TEFF_CD8	H2-Q4	Cd8a	8.40757e-05	0	H2-Q4_CD8A	H2-q4 - Cd8a	MHC-I	Cell-Cell Contact	KEGG: mmu04514
1067	Treg_CD4	TEFF_CD8	H2-Q4	Cd8a	0.000151646	0	H2-Q4_CD8A	H2-q4 - Cd8a	MHC-I	Cell-Cell Contact	KEGG: mmu04514
1068	Th1_CD4	TEFF_CD8	H2-Q4	Cd8a	0.000527708	0	H2-Q4_CD8A	H2-q4 - Cd8a	MHC-I	Cell-Cell Contact	KEGG: mmu04514
1069	Th17_CD4	TEFF_CD8	H2-Q4	Cd8a	0.000224876	0	H2-Q4_CD8A	H2-q4 - Cd8a	MHC-I	Cell-Cell Contact	KEGG: mmu04514
1070	Tfh_CD4	TEFF_CD8	H2-Q4	Cd8a	0.000167773	0	H2-Q4_CD8A	H2-q4 - Cd8a	MHC-I	Cell-Cell Contact	KEGG: mmu04514
1071	Proliferating_DPT	TEFF_CD8	H2-Q4	Cd8a	0.000226885	0	H2-Q4_CD8A	H2-q4 - Cd8a	MHC-I	Cell-Cell Contact	KEGG: mmu04514
1072	NK	TEFF_CD8	H2-Q4	Cd8a	8.34584e-05	0	H2-Q4_CD8A	H2-q4 - Cd8a	MHC-I	Cell-Cell Contact	KEGG: mmu04514
1073	DC	TEFF_CD8	H2-Q4	Cd8a	0.00026458	0	H2-Q4_CD8A	H2-q4 - Cd8a	MHC-I	Cell-Cell Contact	KEGG: mmu04514
1074	Marcophage	TEFF_CD8	H2-Q4	Cd8a	0.000268213	0	H2-Q4_CD8A	H2-q4 - Cd8a	MHC-I	Cell-Cell Contact	KEGG: mmu04514
1075	TEFF_CD8	TCM_CD8	H2-Q4	Cd8a	7.47294e-05	0	H2-Q4_CD8A	H2-q4 - Cd8a	MHC-I	Cell-Cell Contact	KEGG: mmu04514
1076	Treg_CD4	TCM_CD8	H2-Q4	Cd8a	1.89333e-05	0	H2-Q4_CD8A	H2-q4 - Cd8a	MHC-I	Cell-Cell Contact	KEGG: mmu04514
1077	Th1_CD4	TCM_CD8	H2-Q4	Cd8a	6.58496e-05	0	H2-Q4_CD8A	H2-q4 - Cd8a	MHC-I	Cell-Cell Contact	KEGG: mmu04514
1078	Th17_CD4	TCM_CD8	H2-Q4	Cd8a	2.91157e-05	0	H2-Q4_CD8A	H2-q4 - Cd8a	MHC-I	Cell-Cell Contact	KEGG: mmu04514
1079	Tfh_CD4	TCM_CD8	H2-Q4	Cd8a	2.08153e-05	0	H2-Q4_CD8A	H2-q4 - Cd8a	MHC-I	Cell-Cell Contact	KEGG: mmu04514
1080	Proliferating_DPT	TCM_CD8	H2-Q4	Cd8a	2.89322e-05	0	H2-Q4_CD8A	H2-q4 - Cd8a	MHC-I	Cell-Cell Contact	KEGG: mmu04514
1081	NK	TCM_CD8	H2-Q4	Cd8a	1.04042e-05	0.01	H2-Q4_CD8A	H2-q4 - Cd8a	MHC-I	Cell-Cell Contact	KEGG: mmu04514
1082	MAIT_CD8	TN_CD8	H2-Q4	Cd8a	0.000162274	0	H2-Q4_CD8A	H2-q4 - Cd8a	MHC-I	Cell-Cell Contact	KEGG: mmu04514
1083	MAIT_DPT	TN_CD8	H2-Q4	Cd8a	9.18649e-06	0	H2-Q4_CD8A	H2-q4 - Cd8a	MHC-I	Cell-Cell Contact	KEGG: mmu04514
1084	TRM_CD8	TN_CD8	H2-Q4	Cd8a	5.05379e-05	0	H2-Q4_CD8A	H2-q4 - Cd8a	MHC-I	Cell-Cell Contact	KEGG: mmu04514
1085	TEFF_CD8	TN_CD8	H2-Q4	Cd8a	0.000215438	0	H2-Q4_CD8A	H2-q4 - Cd8a	MHC-I	Cell-Cell Contact	KEGG: mmu04514
1086	TCM_CD8	TN_CD8	H2-Q4	Cd8a	5.98201e-05	0	H2-Q4_CD8A	H2-q4 - Cd8a	MHC-I	Cell-Cell Contact	KEGG: mmu04514
1087	TN_CD8	TN_CD8	H2-Q4	Cd8a	4.81602e-05	0	H2-Q4_CD8A	H2-q4 - Cd8a	MHC-I	Cell-Cell Contact	KEGG: mmu04514
1088	TEX_CD8	TN_CD8	H2-Q4	Cd8a	3.04902e-05	0	H2-Q4_CD8A	H2-q4 - Cd8a	MHC-I	Cell-Cell Contact	KEGG: mmu04514
1089	Treg_CD4	TN_CD8	H2-Q4	Cd8a	5.49872e-05	0	H2-Q4_CD8A	H2-q4 - Cd8a	MHC-I	Cell-Cell Contact	KEGG: mmu04514
1090	Th1_CD4	TN_CD8	H2-Q4	Cd8a	0.000191349	0	H2-Q4_CD8A	H2-q4 - Cd8a	MHC-I	Cell-Cell Contact	KEGG: mmu04514
1091	Th17_CD4	TN_CD8	H2-Q4	Cd8a	8.15086e-05	0	H2-Q4_CD8A	H2-q4 - Cd8a	MHC-I	Cell-Cell Contact	KEGG: mmu04514
1092	Tfh_CD4	TN_CD8	H2-Q4	Cd8a	6.08392e-05	0	H2-Q4_CD8A	H2-q4 - Cd8a	MHC-I	Cell-Cell Contact	KEGG: mmu04514
1093	Proliferating_DPT	TN_CD8	H2-Q4	Cd8a	8.22502e-05	0	H2-Q4_CD8A	H2-q4 - Cd8a	MHC-I	Cell-Cell Contact	KEGG: mmu04514
1094	NK	TN_CD8	H2-Q4	Cd8a	3.02627e-05	0	H2-Q4_CD8A	H2-q4 - Cd8a	MHC-I	Cell-Cell Contact	KEGG: mmu04514
1095	DC	TN_CD8	H2-Q4	Cd8a	9.59561e-05	0	H2-Q4_CD8A	H2-q4 - Cd8a	MHC-I	Cell-Cell Contact	KEGG: mmu04514
1096	Marcophage	TN_CD8	H2-Q4	Cd8a	9.72725e-05	0	H2-Q4_CD8A	H2-q4 - Cd8a	MHC-I	Cell-Cell Contact	KEGG: mmu04514
1097	MAIT_CD8	TEX_CD8	H2-Q4	Cd8a	9.42477e-05	0	H2-Q4_CD8A	H2-q4 - Cd8a	MHC-I	Cell-Cell Contact	KEGG: mmu04514
1098	MAIT_DPT	TEX_CD8	H2-Q4	Cd8a	5.34647e-06	0	H2-Q4_CD8A	H2-q4 - Cd8a	MHC-I	Cell-Cell Contact	KEGG: mmu04514
1099	TRM_CD8	TEX_CD8	H2-Q4	Cd8a	2.9278e-05	0.03	H2-Q4_CD8A	H2-q4 - Cd8a	MHC-I	Cell-Cell Contact	KEGG: mmu04514
1100	TEFF_CD8	TEX_CD8	H2-Q4	Cd8a	0.000125717	0	H2-Q4_CD8A	H2-q4 - Cd8a	MHC-I	Cell-Cell Contact	KEGG: mmu04514
1101	TCM_CD8	TEX_CD8	H2-Q4	Cd8a	3.47522e-05	0	H2-Q4_CD8A	H2-q4 - Cd8a	MHC-I	Cell-Cell Contact	KEGG: mmu04514
1102	TN_CD8	TEX_CD8	H2-Q4	Cd8a	2.79844e-05	0	H2-Q4_CD8A	H2-q4 - Cd8a	MHC-I	Cell-Cell Contact	KEGG: mmu04514
1103	TEX_CD8	TEX_CD8	H2-Q4	Cd8a	1.77028e-05	0	H2-Q4_CD8A	H2-q4 - Cd8a	MHC-I	Cell-Cell Contact	KEGG: mmu04514
1104	Treg_CD4	TEX_CD8	H2-Q4	Cd8a	3.20275e-05	0	H2-Q4_CD8A	H2-q4 - Cd8a	MHC-I	Cell-Cell Contact	KEGG: mmu04514
1105	Th1_CD4	TEX_CD8	H2-Q4	Cd8a	0.000111437	0	H2-Q4_CD8A	H2-q4 - Cd8a	MHC-I	Cell-Cell Contact	KEGG: mmu04514
1106	Th17_CD4	TEX_CD8	H2-Q4	Cd8a	4.79138e-05	0	H2-Q4_CD8A	H2-q4 - Cd8a	MHC-I	Cell-Cell Contact	KEGG: mmu04514
1107	Tfh_CD4	TEX_CD8	H2-Q4	Cd8a	3.53787e-05	0	H2-Q4_CD8A	H2-q4 - Cd8a	MHC-I	Cell-Cell Contact	KEGG: mmu04514
1108	Proliferating_DPT	TEX_CD8	H2-Q4	Cd8a	4.81654e-05	0	H2-Q4_CD8A	H2-q4 - Cd8a	MHC-I	Cell-Cell Contact	KEGG: mmu04514
1109	NK	TEX_CD8	H2-Q4	Cd8a	1.76198e-05	0	H2-Q4_CD8A	H2-q4 - Cd8a	MHC-I	Cell-Cell Contact	KEGG: mmu04514
1110	DC	TEX_CD8	H2-Q4	Cd8a	5.56364e-05	0	H2-Q4_CD8A	H2-q4 - Cd8a	MHC-I	Cell-Cell Contact	KEGG: mmu04514
1111	Marcophage	TEX_CD8	H2-Q4	Cd8a	5.64161e-05	0	H2-Q4_CD8A	H2-q4 - Cd8a	MHC-I	Cell-Cell Contact	KEGG: mmu04514
1112	MAIT_CD8	Proliferating_DPT	H2-Q4	Cd8a	7.38313e-05	0	H2-Q4_CD8A	H2-q4 - Cd8a	MHC-I	Cell-Cell Contact	KEGG: mmu04514
1113	MAIT_DPT	Proliferating_DPT	H2-Q4	Cd8a	4.19982e-06	0	H2-Q4_CD8A	H2-q4 - Cd8a	MHC-I	Cell-Cell Contact	KEGG: mmu04514
1114	TRM_CD8	Proliferating_DPT	H2-Q4	Cd8a	2.28591e-05	0	H2-Q4_CD8A	H2-q4 - Cd8a	MHC-I	Cell-Cell Contact	KEGG: mmu04514
1115	TEFF_CD8	Proliferating_DPT	H2-Q4	Cd8a	9.91073e-05	0	H2-Q4_CD8A	H2-q4 - Cd8a	MHC-I	Cell-Cell Contact	KEGG: mmu04514
1116	TCM_CD8	Proliferating_DPT	H2-Q4	Cd8a	2.72336e-05	0	H2-Q4_CD8A	H2-q4 - Cd8a	MHC-I	Cell-Cell Contact	KEGG: mmu04514
1117	TN_CD8	Proliferating_DPT	H2-Q4	Cd8a	2.19362e-05	0	H2-Q4_CD8A	H2-q4 - Cd8a	MHC-I	Cell-Cell Contact	KEGG: mmu04514
1118	TEX_CD8	Proliferating_DPT	H2-Q4	Cd8a	1.3862e-05	0	H2-Q4_CD8A	H2-q4 - Cd8a	MHC-I	Cell-Cell Contact	KEGG: mmu04514
1119	Treg_CD4	Proliferating_DPT	H2-Q4	Cd8a	2.51853e-05	0	H2-Q4_CD8A	H2-q4 - Cd8a	MHC-I	Cell-Cell Contact	KEGG: mmu04514
1120	Th1_CD4	Proliferating_DPT	H2-Q4	Cd8a	8.76134e-05	0	H2-Q4_CD8A	H2-q4 - Cd8a	MHC-I	Cell-Cell Contact	KEGG: mmu04514
1121	Th17_CD4	Proliferating_DPT	H2-Q4	Cd8a	3.81492e-05	0	H2-Q4_CD8A	H2-q4 - Cd8a	MHC-I	Cell-Cell Contact	KEGG: mmu04514
1122	Tfh_CD4	Proliferating_DPT	H2-Q4	Cd8a	2.77604e-05	0	H2-Q4_CD8A	H2-q4 - Cd8a	MHC-I	Cell-Cell Contact	KEGG: mmu04514
1123	Proliferating_DPT	Proliferating_DPT	H2-Q4	Cd8a	3.81508e-05	0	H2-Q4_CD8A	H2-q4 - Cd8a	MHC-I	Cell-Cell Contact	KEGG: mmu04514
1124	NK	Proliferating_DPT	H2-Q4	Cd8a	1.38484e-05	0	H2-Q4_CD8A	H2-q4 - Cd8a	MHC-I	Cell-Cell Contact	KEGG: mmu04514
1125	DC	Proliferating_DPT	H2-Q4	Cd8a	4.34865e-05	0	H2-Q4_CD8A	H2-q4 - Cd8a	MHC-I	Cell-Cell Contact	KEGG: mmu04514
1126	Marcophage	Proliferating_DPT	H2-Q4	Cd8a	4.4113e-05	0	H2-Q4_CD8A	H2-q4 - Cd8a	MHC-I	Cell-Cell Contact	KEGG: mmu04514
1127	Proliferating_DPT	MAIT_CD8	H2-M3	Cd8b1	6.63534e-05	0	H2-M3_CD8B1	H2-m3 - Cd8b1	MHC-I	Cell-Cell Contact	KEGG: mmu04514
1128	Proliferating_DPT	MAIT_DPT	H2-M3	Cd8b1	1.27009e-06	0	H2-M3_CD8B1	H2-m3 - Cd8b1	MHC-I	Cell-Cell Contact	KEGG: mmu04514
1129	Proliferating_DPT	TRM_CD8	H2-M3	Cd8b1	2.57499e-05	0	H2-M3_CD8B1	H2-m3 - Cd8b1	MHC-I	Cell-Cell Contact	KEGG: mmu04514
1130	Proliferating_DPT	TEFF_CD8	H2-M3	Cd8b1	4.62323e-05	0	H2-M3_CD8B1	H2-m3 - Cd8b1	MHC-I	Cell-Cell Contact	KEGG: mmu04514
1131	Proliferating_DPT	TCM_CD8	H2-M3	Cd8b1	5.37863e-06	0	H2-M3_CD8B1	H2-m3 - Cd8b1	MHC-I	Cell-Cell Contact	KEGG: mmu04514
1132	Proliferating_DPT	TN_CD8	H2-M3	Cd8b1	1.87026e-05	0	H2-M3_CD8B1	H2-m3 - Cd8b1	MHC-I	Cell-Cell Contact	KEGG: mmu04514
1133	Proliferating_DPT	TEX_CD8	H2-M3	Cd8b1	8.93506e-06	0	H2-M3_CD8B1	H2-m3 - Cd8b1	MHC-I	Cell-Cell Contact	KEGG: mmu04514
1134	Proliferating_DPT	Th17_CD4	H2-M3	Cd8b1	1.97646e-06	0	H2-M3_CD8B1	H2-m3 - Cd8b1	MHC-I	Cell-Cell Contact	KEGG: mmu04514
1135	Proliferating_DPT	Proliferating_DPT	H2-M3	Cd8b1	8.49097e-06	0	H2-M3_CD8B1	H2-m3 - Cd8b1	MHC-I	Cell-Cell Contact	KEGG: mmu04514
1136	MAIT_CD8	MAIT_CD8	H2-Q7	Cd8b1	0.00308439	0	H2-Q7_CD8B1	H2-q7 - Cd8b1	MHC-I	Cell-Cell Contact	KEGG: mmu04514
1137	MAIT_DPT	MAIT_CD8	H2-Q7	Cd8b1	0.000170812	0	H2-Q7_CD8B1	H2-q7 - Cd8b1	MHC-I	Cell-Cell Contact	KEGG: mmu04514
1138	TRM_CD8	MAIT_CD8	H2-Q7	Cd8b1	0.00136725	0	H2-Q7_CD8B1	H2-q7 - Cd8b1	MHC-I	Cell-Cell Contact	KEGG: mmu04514
1139	TEM_DPT	MAIT_CD8	H2-Q7	Cd8b1	0.00109191	0	H2-Q7_CD8B1	H2-q7 - Cd8b1	MHC-I	Cell-Cell Contact	KEGG: mmu04514
1140	TEFF_CD8	MAIT_CD8	H2-Q7	Cd8b1	0.00235678	0	H2-Q7_CD8B1	H2-q7 - Cd8b1	MHC-I	Cell-Cell Contact	KEGG: mmu04514
1141	TCM_CD8	MAIT_CD8	H2-Q7	Cd8b1	0.000816438	0	H2-Q7_CD8B1	H2-q7 - Cd8b1	MHC-I	Cell-Cell Contact	KEGG: mmu04514
1142	TN_CD8	MAIT_CD8	H2-Q7	Cd8b1	0.000844755	0	H2-Q7_CD8B1	H2-q7 - Cd8b1	MHC-I	Cell-Cell Contact	KEGG: mmu04514
1143	TEX_CD8	MAIT_CD8	H2-Q7	Cd8b1	0.000616836	0	H2-Q7_CD8B1	H2-q7 - Cd8b1	MHC-I	Cell-Cell Contact	KEGG: mmu04514
1144	Treg_CD4	MAIT_CD8	H2-Q7	Cd8b1	0.000901476	0	H2-Q7_CD8B1	H2-q7 - Cd8b1	MHC-I	Cell-Cell Contact	KEGG: mmu04514
1145	Th1_CD4	MAIT_CD8	H2-Q7	Cd8b1	0.00301483	0	H2-Q7_CD8B1	H2-q7 - Cd8b1	MHC-I	Cell-Cell Contact	KEGG: mmu04514
1146	Th17_CD4	MAIT_CD8	H2-Q7	Cd8b1	0.000602991	0	H2-Q7_CD8B1	H2-q7 - Cd8b1	MHC-I	Cell-Cell Contact	KEGG: mmu04514
1147	Tfh_CD4	MAIT_CD8	H2-Q7	Cd8b1	0.00105578	0	H2-Q7_CD8B1	H2-q7 - Cd8b1	MHC-I	Cell-Cell Contact	KEGG: mmu04514
1148	Proliferating_DPT	MAIT_CD8	H2-Q7	Cd8b1	0.000734378	0	H2-Q7_CD8B1	H2-q7 - Cd8b1	MHC-I	Cell-Cell Contact	KEGG: mmu04514
1149	NK	MAIT_CD8	H2-Q7	Cd8b1	0.000420989	0	H2-Q7_CD8B1	H2-q7 - Cd8b1	MHC-I	Cell-Cell Contact	KEGG: mmu04514
1150	DC	MAIT_CD8	H2-Q7	Cd8b1	0.000834589	0	H2-Q7_CD8B1	H2-q7 - Cd8b1	MHC-I	Cell-Cell Contact	KEGG: mmu04514
1151	MAIT_CD8	MAIT_DPT	H2-Q7	Cd8b1	6.48176e-05	0.02	H2-Q7_CD8B1	H2-q7 - Cd8b1	MHC-I	Cell-Cell Contact	KEGG: mmu04514
1152	MAIT_DPT	MAIT_DPT	H2-Q7	Cd8b1	3.70588e-06	0	H2-Q7_CD8B1	H2-q7 - Cd8b1	MHC-I	Cell-Cell Contact	KEGG: mmu04514
1153	TEFF_CD8	MAIT_DPT	H2-Q7	Cd8b1	4.94976e-05	0.03	H2-Q7_CD8B1	H2-q7 - Cd8b1	MHC-I	Cell-Cell Contact	KEGG: mmu04514
1154	TN_CD8	MAIT_DPT	H2-Q7	Cd8b1	1.77349e-05	0.02	H2-Q7_CD8B1	H2-q7 - Cd8b1	MHC-I	Cell-Cell Contact	KEGG: mmu04514
1155	TEX_CD8	MAIT_DPT	H2-Q7	Cd8b1	1.29791e-05	0.02	H2-Q7_CD8B1	H2-q7 - Cd8b1	MHC-I	Cell-Cell Contact	KEGG: mmu04514
1156	Treg_CD4	MAIT_DPT	H2-Q7	Cd8b1	1.9455e-05	0	H2-Q7_CD8B1	H2-q7 - Cd8b1	MHC-I	Cell-Cell Contact	KEGG: mmu04514
1157	Th1_CD4	MAIT_DPT	H2-Q7	Cd8b1	6.4589e-05	0	H2-Q7_CD8B1	H2-q7 - Cd8b1	MHC-I	Cell-Cell Contact	KEGG: mmu04514
1158	Th17_CD4	MAIT_DPT	H2-Q7	Cd8b1	1.28237e-05	0	H2-Q7_CD8B1	H2-q7 - Cd8b1	MHC-I	Cell-Cell Contact	KEGG: mmu04514
1159	Tfh_CD4	MAIT_DPT	H2-Q7	Cd8b1	2.23984e-05	0	H2-Q7_CD8B1	H2-q7 - Cd8b1	MHC-I	Cell-Cell Contact	KEGG: mmu04514
1160	Proliferating_DPT	MAIT_DPT	H2-Q7	Cd8b1	1.55417e-05	0	H2-Q7_CD8B1	H2-q7 - Cd8b1	MHC-I	Cell-Cell Contact	KEGG: mmu04514
1161	NK	MAIT_DPT	H2-Q7	Cd8b1	8.8571e-06	0.02	H2-Q7_CD8B1	H2-q7 - Cd8b1	MHC-I	Cell-Cell Contact	KEGG: mmu04514
1162	MAIT_CD8	TRM_CD8	H2-Q7	Cd8b1	0.00124507	0	H2-Q7_CD8B1	H2-q7 - Cd8b1	MHC-I	Cell-Cell Contact	KEGG: mmu04514
1163	MAIT_DPT	TRM_CD8	H2-Q7	Cd8b1	6.98515e-05	0	H2-Q7_CD8B1	H2-q7 - Cd8b1	MHC-I	Cell-Cell Contact	KEGG: mmu04514
1164	TRM_CD8	TRM_CD8	H2-Q7	Cd8b1	0.000548694	0	H2-Q7_CD8B1	H2-q7 - Cd8b1	MHC-I	Cell-Cell Contact	KEGG: mmu04514
1165	TEM_DPT	TRM_CD8	H2-Q7	Cd8b1	0.000429187	0	H2-Q7_CD8B1	H2-q7 - Cd8b1	MHC-I	Cell-Cell Contact	KEGG: mmu04514
1166	TEFF_CD8	TRM_CD8	H2-Q7	Cd8b1	0.000951125	0	H2-Q7_CD8B1	H2-q7 - Cd8b1	MHC-I	Cell-Cell Contact	KEGG: mmu04514
1167	TCM_CD8	TRM_CD8	H2-Q7	Cd8b1	0.000325908	0	H2-Q7_CD8B1	H2-q7 - Cd8b1	MHC-I	Cell-Cell Contact	KEGG: mmu04514
1168	TN_CD8	TRM_CD8	H2-Q7	Cd8b1	0.000340863	0	H2-Q7_CD8B1	H2-q7 - Cd8b1	MHC-I	Cell-Cell Contact	KEGG: mmu04514
1169	TEX_CD8	TRM_CD8	H2-Q7	Cd8b1	0.000249127	0	H2-Q7_CD8B1	H2-q7 - Cd8b1	MHC-I	Cell-Cell Contact	KEGG: mmu04514
1170	Treg_CD4	TRM_CD8	H2-Q7	Cd8b1	0.000367862	0	H2-Q7_CD8B1	H2-q7 - Cd8b1	MHC-I	Cell-Cell Contact	KEGG: mmu04514
1171	Th1_CD4	TRM_CD8	H2-Q7	Cd8b1	0.00122661	0	H2-Q7_CD8B1	H2-q7 - Cd8b1	MHC-I	Cell-Cell Contact	KEGG: mmu04514
1172	Th17_CD4	TRM_CD8	H2-Q7	Cd8b1	0.000244599	0	H2-Q7_CD8B1	H2-q7 - Cd8b1	MHC-I	Cell-Cell Contact	KEGG: mmu04514
1173	Tfh_CD4	TRM_CD8	H2-Q7	Cd8b1	0.000427843	0	H2-Q7_CD8B1	H2-q7 - Cd8b1	MHC-I	Cell-Cell Contact	KEGG: mmu04514
1174	Proliferating_DPT	TRM_CD8	H2-Q7	Cd8b1	0.000297301	0	H2-Q7_CD8B1	H2-q7 - Cd8b1	MHC-I	Cell-Cell Contact	KEGG: mmu04514
1175	NK	TRM_CD8	H2-Q7	Cd8b1	0.00017002	0	H2-Q7_CD8B1	H2-q7 - Cd8b1	MHC-I	Cell-Cell Contact	KEGG: mmu04514
1176	DC	TRM_CD8	H2-Q7	Cd8b1	0.000327264	0	H2-Q7_CD8B1	H2-q7 - Cd8b1	MHC-I	Cell-Cell Contact	KEGG: mmu04514
1177	MAIT_CD8	TEFF_CD8	H2-Q7	Cd8b1	0.00218177	0	H2-Q7_CD8B1	H2-q7 - Cd8b1	MHC-I	Cell-Cell Contact	KEGG: mmu04514
1178	MAIT_DPT	TEFF_CD8	H2-Q7	Cd8b1	0.000121418	0	H2-Q7_CD8B1	H2-q7 - Cd8b1	MHC-I	Cell-Cell Contact	KEGG: mmu04514
1179	TRM_CD8	TEFF_CD8	H2-Q7	Cd8b1	0.000964994	0	H2-Q7_CD8B1	H2-q7 - Cd8b1	MHC-I	Cell-Cell Contact	KEGG: mmu04514
1180	TEM_DPT	TEFF_CD8	H2-Q7	Cd8b1	0.000764563	0	H2-Q7_CD8B1	H2-q7 - Cd8b1	MHC-I	Cell-Cell Contact	KEGG: mmu04514
1181	TEFF_CD8	TEFF_CD8	H2-Q7	Cd8b1	0.00166694	0	H2-Q7_CD8B1	H2-q7 - Cd8b1	MHC-I	Cell-Cell Contact	KEGG: mmu04514
1182	TCM_CD8	TEFF_CD8	H2-Q7	Cd8b1	0.000575069	0	H2-Q7_CD8B1	H2-q7 - Cd8b1	MHC-I	Cell-Cell Contact	KEGG: mmu04514
1183	TN_CD8	TEFF_CD8	H2-Q7	Cd8b1	0.000597455	0	H2-Q7_CD8B1	H2-q7 - Cd8b1	MHC-I	Cell-Cell Contact	KEGG: mmu04514
1184	TEX_CD8	TEFF_CD8	H2-Q7	Cd8b1	0.000436411	0	H2-Q7_CD8B1	H2-q7 - Cd8b1	MHC-I	Cell-Cell Contact	KEGG: mmu04514
1185	Treg_CD4	TEFF_CD8	H2-Q7	Cd8b1	0.000640281	0	H2-Q7_CD8B1	H2-q7 - Cd8b1	MHC-I	Cell-Cell Contact	KEGG: mmu04514
1186	Th1_CD4	TEFF_CD8	H2-Q7	Cd8b1	0.00213892	0	H2-Q7_CD8B1	H2-q7 - Cd8b1	MHC-I	Cell-Cell Contact	KEGG: mmu04514
1187	Th17_CD4	TEFF_CD8	H2-Q7	Cd8b1	0.000427319	0	H2-Q7_CD8B1	H2-q7 - Cd8b1	MHC-I	Cell-Cell Contact	KEGG: mmu04514
1188	Tfh_CD4	TEFF_CD8	H2-Q7	Cd8b1	0.000747914	0	H2-Q7_CD8B1	H2-q7 - Cd8b1	MHC-I	Cell-Cell Contact	KEGG: mmu04514
1189	Proliferating_DPT	TEFF_CD8	H2-Q7	Cd8b1	0.000520037	0	H2-Q7_CD8B1	H2-q7 - Cd8b1	MHC-I	Cell-Cell Contact	KEGG: mmu04514
1190	NK	TEFF_CD8	H2-Q7	Cd8b1	0.000297844	0	H2-Q7_CD8B1	H2-q7 - Cd8b1	MHC-I	Cell-Cell Contact	KEGG: mmu04514
1191	DC	TEFF_CD8	H2-Q7	Cd8b1	0.000583849	0	H2-Q7_CD8B1	H2-q7 - Cd8b1	MHC-I	Cell-Cell Contact	KEGG: mmu04514
1192	MAIT_CD8	TCM_CD8	H2-Q7	Cd8b1	0.000285429	0	H2-Q7_CD8B1	H2-q7 - Cd8b1	MHC-I	Cell-Cell Contact	KEGG: mmu04514
1193	MAIT_DPT	TCM_CD8	H2-Q7	Cd8b1	1.6559e-05	0	H2-Q7_CD8B1	H2-q7 - Cd8b1	MHC-I	Cell-Cell Contact	KEGG: mmu04514
1194	TRM_CD8	TCM_CD8	H2-Q7	Cd8b1	0.00012396	0.03	H2-Q7_CD8B1	H2-q7 - Cd8b1	MHC-I	Cell-Cell Contact	KEGG: mmu04514
1195	TEFF_CD8	TCM_CD8	H2-Q7	Cd8b1	0.000217908	0	H2-Q7_CD8B1	H2-q7 - Cd8b1	MHC-I	Cell-Cell Contact	KEGG: mmu04514
1196	TN_CD8	TCM_CD8	H2-Q7	Cd8b1	7.80627e-05	0.02	H2-Q7_CD8B1	H2-q7 - Cd8b1	MHC-I	Cell-Cell Contact	KEGG: mmu04514
1197	TEX_CD8	TCM_CD8	H2-Q7	Cd8b1	5.71868e-05	0	H2-Q7_CD8B1	H2-q7 - Cd8b1	MHC-I	Cell-Cell Contact	KEGG: mmu04514
1198	Treg_CD4	TCM_CD8	H2-Q7	Cd8b1	8.67166e-05	0	H2-Q7_CD8B1	H2-q7 - Cd8b1	MHC-I	Cell-Cell Contact	KEGG: mmu04514
1199	Th1_CD4	TCM_CD8	H2-Q7	Cd8b1	0.000286919	0	H2-Q7_CD8B1	H2-q7 - Cd8b1	MHC-I	Cell-Cell Contact	KEGG: mmu04514
1200	Th17_CD4	TCM_CD8	H2-Q7	Cd8b1	5.67746e-05	0	H2-Q7_CD8B1	H2-q7 - Cd8b1	MHC-I	Cell-Cell Contact	KEGG: mmu04514
1201	Tfh_CD4	TCM_CD8	H2-Q7	Cd8b1	9.90551e-05	0	H2-Q7_CD8B1	H2-q7 - Cd8b1	MHC-I	Cell-Cell Contact	KEGG: mmu04514
1202	Proliferating_DPT	TCM_CD8	H2-Q7	Cd8b1	6.8656e-05	0	H2-Q7_CD8B1	H2-q7 - Cd8b1	MHC-I	Cell-Cell Contact	KEGG: mmu04514
1203	NK	TCM_CD8	H2-Q7	Cd8b1	3.90229e-05	0	H2-Q7_CD8B1	H2-q7 - Cd8b1	MHC-I	Cell-Cell Contact	KEGG: mmu04514
1204	MAIT_CD8	TN_CD8	H2-Q7	Cd8b1	0.000866614	0	H2-Q7_CD8B1	H2-q7 - Cd8b1	MHC-I	Cell-Cell Contact	KEGG: mmu04514
1205	MAIT_DPT	TN_CD8	H2-Q7	Cd8b1	4.79436e-05	0	H2-Q7_CD8B1	H2-q7 - Cd8b1	MHC-I	Cell-Cell Contact	KEGG: mmu04514
1206	TRM_CD8	TN_CD8	H2-Q7	Cd8b1	0.000384332	0	H2-Q7_CD8B1	H2-q7 - Cd8b1	MHC-I	Cell-Cell Contact	KEGG: mmu04514
1207	TEM_DPT	TN_CD8	H2-Q7	Cd8b1	0.000307448	0	H2-Q7_CD8B1	H2-q7 - Cd8b1	MHC-I	Cell-Cell Contact	KEGG: mmu04514
1208	TEFF_CD8	TN_CD8	H2-Q7	Cd8b1	0.000662192	0	H2-Q7_CD8B1	H2-q7 - Cd8b1	MHC-I	Cell-Cell Contact	KEGG: mmu04514
1209	TCM_CD8	TN_CD8	H2-Q7	Cd8b1	0.000229597	0	H2-Q7_CD8B1	H2-q7 - Cd8b1	MHC-I	Cell-Cell Contact	KEGG: mmu04514
1210	TN_CD8	TN_CD8	H2-Q7	Cd8b1	0.000237356	0	H2-Q7_CD8B1	H2-q7 - Cd8b1	MHC-I	Cell-Cell Contact	KEGG: mmu04514
1211	TEX_CD8	TN_CD8	H2-Q7	Cd8b1	0.000173304	0	H2-Q7_CD8B1	H2-q7 - Cd8b1	MHC-I	Cell-Cell Contact	KEGG: mmu04514
1212	Treg_CD4	TN_CD8	H2-Q7	Cd8b1	0.00025307	0	H2-Q7_CD8B1	H2-q7 - Cd8b1	MHC-I	Cell-Cell Contact	KEGG: mmu04514
1213	Th1_CD4	TN_CD8	H2-Q7	Cd8b1	0.000846545	0	H2-Q7_CD8B1	H2-q7 - Cd8b1	MHC-I	Cell-Cell Contact	KEGG: mmu04514
1214	Th17_CD4	TN_CD8	H2-Q7	Cd8b1	0.000169356	0	H2-Q7_CD8B1	H2-q7 - Cd8b1	MHC-I	Cell-Cell Contact	KEGG: mmu04514
1215	Tfh_CD4	TN_CD8	H2-Q7	Cd8b1	0.000296549	0	H2-Q7_CD8B1	H2-q7 - Cd8b1	MHC-I	Cell-Cell Contact	KEGG: mmu04514
1216	Proliferating_DPT	TN_CD8	H2-Q7	Cd8b1	0.00020629	0	H2-Q7_CD8B1	H2-q7 - Cd8b1	MHC-I	Cell-Cell Contact	KEGG: mmu04514
1217	NK	TN_CD8	H2-Q7	Cd8b1	0.00011828	0	H2-Q7_CD8B1	H2-q7 - Cd8b1	MHC-I	Cell-Cell Contact	KEGG: mmu04514
1218	DC	TN_CD8	H2-Q7	Cd8b1	0.00023504	0	H2-Q7_CD8B1	H2-q7 - Cd8b1	MHC-I	Cell-Cell Contact	KEGG: mmu04514
1219	MAIT_CD8	TEX_CD8	H2-Q7	Cd8b1	0.00043779	0	H2-Q7_CD8B1	H2-q7 - Cd8b1	MHC-I	Cell-Cell Contact	KEGG: mmu04514
1220	MAIT_DPT	TEX_CD8	H2-Q7	Cd8b1	2.46723e-05	0	H2-Q7_CD8B1	H2-q7 - Cd8b1	MHC-I	Cell-Cell Contact	KEGG: mmu04514
1221	TRM_CD8	TEX_CD8	H2-Q7	Cd8b1	0.000192543	0	H2-Q7_CD8B1	H2-q7 - Cd8b1	MHC-I	Cell-Cell Contact	KEGG: mmu04514
1222	TEM_DPT	TEX_CD8	H2-Q7	Cd8b1	0.000149554	0.02	H2-Q7_CD8B1	H2-q7 - Cd8b1	MHC-I	Cell-Cell Contact	KEGG: mmu04514
1223	TEFF_CD8	TEX_CD8	H2-Q7	Cd8b1	0.000334405	0	H2-Q7_CD8B1	H2-q7 - Cd8b1	MHC-I	Cell-Cell Contact	KEGG: mmu04514
1224	TCM_CD8	TEX_CD8	H2-Q7	Cd8b1	0.000114158	0	H2-Q7_CD8B1	H2-q7 - Cd8b1	MHC-I	Cell-Cell Contact	KEGG: mmu04514
1225	TN_CD8	TEX_CD8	H2-Q7	Cd8b1	0.000119837	0	H2-Q7_CD8B1	H2-q7 - Cd8b1	MHC-I	Cell-Cell Contact	KEGG: mmu04514
1226	TEX_CD8	TEX_CD8	H2-Q7	Cd8b1	8.76134e-05	0	H2-Q7_CD8B1	H2-q7 - Cd8b1	MHC-I	Cell-Cell Contact	KEGG: mmu04514
1227	Treg_CD4	TEX_CD8	H2-Q7	Cd8b1	0.000129836	0	H2-Q7_CD8B1	H2-q7 - Cd8b1	MHC-I	Cell-Cell Contact	KEGG: mmu04514
1228	Th1_CD4	TEX_CD8	H2-Q7	Cd8b1	0.000432477	0	H2-Q7_CD8B1	H2-q7 - Cd8b1	MHC-I	Cell-Cell Contact	KEGG: mmu04514
1229	Th17_CD4	TEX_CD8	H2-Q7	Cd8b1	8.61509e-05	0	H2-Q7_CD8B1	H2-q7 - Cd8b1	MHC-I	Cell-Cell Contact	KEGG: mmu04514
1230	Tfh_CD4	TEX_CD8	H2-Q7	Cd8b1	0.00015064	0	H2-Q7_CD8B1	H2-q7 - Cd8b1	MHC-I	Cell-Cell Contact	KEGG: mmu04514
1231	Proliferating_DPT	TEX_CD8	H2-Q7	Cd8b1	0.000104641	0	H2-Q7_CD8B1	H2-q7 - Cd8b1	MHC-I	Cell-Cell Contact	KEGG: mmu04514
1232	NK	TEX_CD8	H2-Q7	Cd8b1	5.97918e-05	0	H2-Q7_CD8B1	H2-q7 - Cd8b1	MHC-I	Cell-Cell Contact	KEGG: mmu04514
1233	DC	TEX_CD8	H2-Q7	Cd8b1	0.000113948	0.02	H2-Q7_CD8B1	H2-q7 - Cd8b1	MHC-I	Cell-Cell Contact	KEGG: mmu04514
1234	MAIT_CD8	Proliferating_DPT	H2-Q7	Cd8b1	0.000423862	0	H2-Q7_CD8B1	H2-q7 - Cd8b1	MHC-I	Cell-Cell Contact	KEGG: mmu04514
1235	MAIT_DPT	Proliferating_DPT	H2-Q7	Cd8b1	2.4043e-05	0	H2-Q7_CD8B1	H2-q7 - Cd8b1	MHC-I	Cell-Cell Contact	KEGG: mmu04514
1236	TRM_CD8	Proliferating_DPT	H2-Q7	Cd8b1	0.000185883	0	H2-Q7_CD8B1	H2-q7 - Cd8b1	MHC-I	Cell-Cell Contact	KEGG: mmu04514
1237	TEM_DPT	Proliferating_DPT	H2-Q7	Cd8b1	0.000142958	0.02	H2-Q7_CD8B1	H2-q7 - Cd8b1	MHC-I	Cell-Cell Contact	KEGG: mmu04514
1238	TEFF_CD8	Proliferating_DPT	H2-Q7	Cd8b1	0.000323727	0	H2-Q7_CD8B1	H2-q7 - Cd8b1	MHC-I	Cell-Cell Contact	KEGG: mmu04514
1239	TCM_CD8	Proliferating_DPT	H2-Q7	Cd8b1	0.000109925	0	H2-Q7_CD8B1	H2-q7 - Cd8b1	MHC-I	Cell-Cell Contact	KEGG: mmu04514
1240	TN_CD8	Proliferating_DPT	H2-Q7	Cd8b1	0.000116002	0	H2-Q7_CD8B1	H2-q7 - Cd8b1	MHC-I	Cell-Cell Contact	KEGG: mmu04514
1241	TEX_CD8	Proliferating_DPT	H2-Q7	Cd8b1	8.48477e-05	0	H2-Q7_CD8B1	H2-q7 - Cd8b1	MHC-I	Cell-Cell Contact	KEGG: mmu04514
1242	Treg_CD4	Proliferating_DPT	H2-Q7	Cd8b1	0.000126387	0	H2-Q7_CD8B1	H2-q7 - Cd8b1	MHC-I	Cell-Cell Contact	KEGG: mmu04514
1243	Th1_CD4	Proliferating_DPT	H2-Q7	Cd8b1	0.000420362	0	H2-Q7_CD8B1	H2-q7 - Cd8b1	MHC-I	Cell-Cell Contact	KEGG: mmu04514
1244	Th17_CD4	Proliferating_DPT	H2-Q7	Cd8b1	8.36122e-05	0	H2-Q7_CD8B1	H2-q7 - Cd8b1	MHC-I	Cell-Cell Contact	KEGG: mmu04514
1245	Tfh_CD4	Proliferating_DPT	H2-Q7	Cd8b1	0.000146129	0	H2-Q7_CD8B1	H2-q7 - Cd8b1	MHC-I	Cell-Cell Contact	KEGG: mmu04514
1246	Proliferating_DPT	Proliferating_DPT	H2-Q7	Cd8b1	0.000101457	0	H2-Q7_CD8B1	H2-q7 - Cd8b1	MHC-I	Cell-Cell Contact	KEGG: mmu04514
1247	NK	Proliferating_DPT	H2-Q7	Cd8b1	5.7903e-05	0	H2-Q7_CD8B1	H2-q7 - Cd8b1	MHC-I	Cell-Cell Contact	KEGG: mmu04514
1248	MAIT_CD8	MAIT_CD8	H2-T22	Cd8b1	0.000660031	0	H2-T22_CD8B1	H2-t22 - Cd8b1	MHC-I	Cell-Cell Contact	KEGG: mmu04514
1249	MAIT_DPT	MAIT_CD8	H2-T22	Cd8b1	3.79863e-05	0	H2-T22_CD8B1	H2-t22 - Cd8b1	MHC-I	Cell-Cell Contact	KEGG: mmu04514
1250	TRM_CD8	MAIT_CD8	H2-T22	Cd8b1	0.000505147	0	H2-T22_CD8B1	H2-t22 - Cd8b1	MHC-I	Cell-Cell Contact	KEGG: mmu04514
1251	TEFF_CD8	MAIT_CD8	H2-T22	Cd8b1	0.000980672	0	H2-T22_CD8B1	H2-t22 - Cd8b1	MHC-I	Cell-Cell Contact	KEGG: mmu04514
1252	TN_CD8	MAIT_CD8	H2-T22	Cd8b1	0.000161504	0	H2-T22_CD8B1	H2-t22 - Cd8b1	MHC-I	Cell-Cell Contact	KEGG: mmu04514
1253	TEX_CD8	MAIT_CD8	H2-T22	Cd8b1	0.000100255	0	H2-T22_CD8B1	H2-t22 - Cd8b1	MHC-I	Cell-Cell Contact	KEGG: mmu04514
1254	Treg_CD4	MAIT_CD8	H2-T22	Cd8b1	0.000204635	0	H2-T22_CD8B1	H2-t22 - Cd8b1	MHC-I	Cell-Cell Contact	KEGG: mmu04514
1255	Th1_CD4	MAIT_CD8	H2-T22	Cd8b1	0.000675175	0	H2-T22_CD8B1	H2-t22 - Cd8b1	MHC-I	Cell-Cell Contact	KEGG: mmu04514
1256	Tfh_CD4	MAIT_CD8	H2-T22	Cd8b1	0.00022475	0	H2-T22_CD8B1	H2-t22 - Cd8b1	MHC-I	Cell-Cell Contact	KEGG: mmu04514
1257	Proliferating_DPT	MAIT_CD8	H2-T22	Cd8b1	0.000314404	0	H2-T22_CD8B1	H2-t22 - Cd8b1	MHC-I	Cell-Cell Contact	KEGG: mmu04514
1258	NK	MAIT_CD8	H2-T22	Cd8b1	9.93477e-05	0	H2-T22_CD8B1	H2-t22 - Cd8b1	MHC-I	Cell-Cell Contact	KEGG: mmu04514
1259	DC	MAIT_CD8	H2-T22	Cd8b1	0.000276693	0	H2-T22_CD8B1	H2-t22 - Cd8b1	MHC-I	Cell-Cell Contact	KEGG: mmu04514
1260	Marcophage	MAIT_CD8	H2-T22	Cd8b1	0.000380089	0	H2-T22_CD8B1	H2-t22 - Cd8b1	MHC-I	Cell-Cell Contact	KEGG: mmu04514
1261	MAIT_CD8	MAIT_DPT	H2-T22	Cd8b1	1.27824e-05	0.04	H2-T22_CD8B1	H2-t22 - Cd8b1	MHC-I	Cell-Cell Contact	KEGG: mmu04514
1262	MAIT_DPT	MAIT_DPT	H2-T22	Cd8b1	7.41045e-07	0	H2-T22_CD8B1	H2-t22 - Cd8b1	MHC-I	Cell-Cell Contact	KEGG: mmu04514
1263	TRM_CD8	MAIT_DPT	H2-T22	Cd8b1	9.88813e-06	0	H2-T22_CD8B1	H2-t22 - Cd8b1	MHC-I	Cell-Cell Contact	KEGG: mmu04514
1264	TEFF_CD8	MAIT_DPT	H2-T22	Cd8b1	1.93785e-05	0	H2-T22_CD8B1	H2-t22 - Cd8b1	MHC-I	Cell-Cell Contact	KEGG: mmu04514
1265	Treg_CD4	MAIT_DPT	H2-T22	Cd8b1	3.99013e-06	0	H2-T22_CD8B1	H2-t22 - Cd8b1	MHC-I	Cell-Cell Contact	KEGG: mmu04514
1266	Th1_CD4	MAIT_DPT	H2-T22	Cd8b1	1.31405e-05	0	H2-T22_CD8B1	H2-t22 - Cd8b1	MHC-I	Cell-Cell Contact	KEGG: mmu04514
1267	Tfh_CD4	MAIT_DPT	H2-T22	Cd8b1	4.36019e-06	0.03	H2-T22_CD8B1	H2-t22 - Cd8b1	MHC-I	Cell-Cell Contact	KEGG: mmu04514
1268	Proliferating_DPT	MAIT_DPT	H2-T22	Cd8b1	6.23946e-06	0	H2-T22_CD8B1	H2-t22 - Cd8b1	MHC-I	Cell-Cell Contact	KEGG: mmu04514
1269	NK	MAIT_DPT	H2-T22	Cd8b1	1.92872e-06	0.01	H2-T22_CD8B1	H2-t22 - Cd8b1	MHC-I	Cell-Cell Contact	KEGG: mmu04514
1270	MAIT_CD8	TRM_CD8	H2-T22	Cd8b1	0.000257436	0	H2-T22_CD8B1	H2-t22 - Cd8b1	MHC-I	Cell-Cell Contact	KEGG: mmu04514
1271	MAIT_DPT	TRM_CD8	H2-T22	Cd8b1	1.48626e-05	0	H2-T22_CD8B1	H2-t22 - Cd8b1	MHC-I	Cell-Cell Contact	KEGG: mmu04514
1272	TRM_CD8	TRM_CD8	H2-T22	Cd8b1	0.000197933	0	H2-T22_CD8B1	H2-t22 - Cd8b1	MHC-I	Cell-Cell Contact	KEGG: mmu04514
1273	TEFF_CD8	TRM_CD8	H2-T22	Cd8b1	0.00038581	0	H2-T22_CD8B1	H2-t22 - Cd8b1	MHC-I	Cell-Cell Contact	KEGG: mmu04514
1274	TN_CD8	TRM_CD8	H2-T22	Cd8b1	6.29261e-05	0	H2-T22_CD8B1	H2-t22 - Cd8b1	MHC-I	Cell-Cell Contact	KEGG: mmu04514
1275	TEX_CD8	TRM_CD8	H2-T22	Cd8b1	3.902e-05	0	H2-T22_CD8B1	H2-t22 - Cd8b1	MHC-I	Cell-Cell Contact	KEGG: mmu04514
1276	Treg_CD4	TRM_CD8	H2-T22	Cd8b1	8.00492e-05	0	H2-T22_CD8B1	H2-t22 - Cd8b1	MHC-I	Cell-Cell Contact	KEGG: mmu04514
1277	Th1_CD4	TRM_CD8	H2-T22	Cd8b1	0.000263903	0	H2-T22_CD8B1	H2-t22 - Cd8b1	MHC-I	Cell-Cell Contact	KEGG: mmu04514
1278	Tfh_CD4	TRM_CD8	H2-T22	Cd8b1	8.77266e-05	0	H2-T22_CD8B1	H2-t22 - Cd8b1	MHC-I	Cell-Cell Contact	KEGG: mmu04514
1279	Proliferating_DPT	TRM_CD8	H2-T22	Cd8b1	0.000123917	0	H2-T22_CD8B1	H2-t22 - Cd8b1	MHC-I	Cell-Cell Contact	KEGG: mmu04514
1280	NK	TRM_CD8	H2-T22	Cd8b1	3.87901e-05	0	H2-T22_CD8B1	H2-t22 - Cd8b1	MHC-I	Cell-Cell Contact	KEGG: mmu04514
1281	DC	TRM_CD8	H2-T22	Cd8b1	0.00010745	0	H2-T22_CD8B1	H2-t22 - Cd8b1	MHC-I	Cell-Cell Contact	KEGG: mmu04514
1282	Marcophage	TRM_CD8	H2-T22	Cd8b1	0.000147913	0	H2-T22_CD8B1	H2-t22 - Cd8b1	MHC-I	Cell-Cell Contact	KEGG: mmu04514
1283	MAIT_CD8	TEFF_CD8	H2-T22	Cd8b1	0.000460783	0	H2-T22_CD8B1	H2-t22 - Cd8b1	MHC-I	Cell-Cell Contact	KEGG: mmu04514
1284	MAIT_DPT	TEFF_CD8	H2-T22	Cd8b1	2.65513e-05	0	H2-T22_CD8B1	H2-t22 - Cd8b1	MHC-I	Cell-Cell Contact	KEGG: mmu04514
1285	TRM_CD8	TEFF_CD8	H2-T22	Cd8b1	0.000353281	0	H2-T22_CD8B1	H2-t22 - Cd8b1	MHC-I	Cell-Cell Contact	KEGG: mmu04514
1286	TEFF_CD8	TEFF_CD8	H2-T22	Cd8b1	0.00068691	0	H2-T22_CD8B1	H2-t22 - Cd8b1	MHC-I	Cell-Cell Contact	KEGG: mmu04514
1287	TN_CD8	TEFF_CD8	H2-T22	Cd8b1	0.000112704	0	H2-T22_CD8B1	H2-t22 - Cd8b1	MHC-I	Cell-Cell Contact	KEGG: mmu04514
1288	TEX_CD8	TEFF_CD8	H2-T22	Cd8b1	6.99326e-05	0	H2-T22_CD8B1	H2-t22 - Cd8b1	MHC-I	Cell-Cell Contact	KEGG: mmu04514
1289	Treg_CD4	TEFF_CD8	H2-T22	Cd8b1	0.000143022	0	H2-T22_CD8B1	H2-t22 - Cd8b1	MHC-I	Cell-Cell Contact	KEGG: mmu04514
1290	Th1_CD4	TEFF_CD8	H2-T22	Cd8b1	0.000471742	0	H2-T22_CD8B1	H2-t22 - Cd8b1	MHC-I	Cell-Cell Contact	KEGG: mmu04514
1291	Tfh_CD4	TEFF_CD8	H2-T22	Cd8b1	0.000156949	0	H2-T22_CD8B1	H2-t22 - Cd8b1	MHC-I	Cell-Cell Contact	KEGG: mmu04514
1292	Proliferating_DPT	TEFF_CD8	H2-T22	Cd8b1	0.000220378	0	H2-T22_CD8B1	H2-t22 - Cd8b1	MHC-I	Cell-Cell Contact	KEGG: mmu04514
1293	NK	TEFF_CD8	H2-T22	Cd8b1	6.93851e-05	0	H2-T22_CD8B1	H2-t22 - Cd8b1	MHC-I	Cell-Cell Contact	KEGG: mmu04514
1294	DC	TEFF_CD8	H2-T22	Cd8b1	0.000192839	0	H2-T22_CD8B1	H2-t22 - Cd8b1	MHC-I	Cell-Cell Contact	KEGG: mmu04514
1295	Marcophage	TEFF_CD8	H2-T22	Cd8b1	0.000265116	0	H2-T22_CD8B1	H2-t22 - Cd8b1	MHC-I	Cell-Cell Contact	KEGG: mmu04514
1296	MAIT_CD8	TCM_CD8	H2-T22	Cd8b1	5.43816e-05	0	H2-T22_CD8B1	H2-t22 - Cd8b1	MHC-I	Cell-Cell Contact	KEGG: mmu04514
1297	MAIT_DPT	TCM_CD8	H2-T22	Cd8b1	3.16193e-06	0.03	H2-T22_CD8B1	H2-t22 - Cd8b1	MHC-I	Cell-Cell Contact	KEGG: mmu04514
1298	TRM_CD8	TCM_CD8	H2-T22	Cd8b1	4.22491e-05	0	H2-T22_CD8B1	H2-t22 - Cd8b1	MHC-I	Cell-Cell Contact	KEGG: mmu04514
1299	TEFF_CD8	TCM_CD8	H2-T22	Cd8b1	8.3117e-05	0	H2-T22_CD8B1	H2-t22 - Cd8b1	MHC-I	Cell-Cell Contact	KEGG: mmu04514
1300	Treg_CD4	TCM_CD8	H2-T22	Cd8b1	1.7022e-05	0	H2-T22_CD8B1	H2-t22 - Cd8b1	MHC-I	Cell-Cell Contact	KEGG: mmu04514
1301	Th1_CD4	TCM_CD8	H2-T22	Cd8b1	5.60157e-05	0	H2-T22_CD8B1	H2-t22 - Cd8b1	MHC-I	Cell-Cell Contact	KEGG: mmu04514
1302	Tfh_CD4	TCM_CD8	H2-T22	Cd8b1	1.85629e-05	0	H2-T22_CD8B1	H2-t22 - Cd8b1	MHC-I	Cell-Cell Contact	KEGG: mmu04514
1303	Proliferating_DPT	TCM_CD8	H2-T22	Cd8b1	2.68091e-05	0	H2-T22_CD8B1	H2-t22 - Cd8b1	MHC-I	Cell-Cell Contact	KEGG: mmu04514
1304	NK	TCM_CD8	H2-T22	Cd8b1	8.21356e-06	0	H2-T22_CD8B1	H2-t22 - Cd8b1	MHC-I	Cell-Cell Contact	KEGG: mmu04514
1305	MAIT_CD8	TN_CD8	H2-T22	Cd8b1	0.000185961	0	H2-T22_CD8B1	H2-t22 - Cd8b1	MHC-I	Cell-Cell Contact	KEGG: mmu04514
1306	MAIT_DPT	TN_CD8	H2-T22	Cd8b1	1.06998e-05	0	H2-T22_CD8B1	H2-t22 - Cd8b1	MHC-I	Cell-Cell Contact	KEGG: mmu04514
1307	TRM_CD8	TN_CD8	H2-T22	Cd8b1	0.00014227	0	H2-T22_CD8B1	H2-t22 - Cd8b1	MHC-I	Cell-Cell Contact	KEGG: mmu04514
1308	TEFF_CD8	TN_CD8	H2-T22	Cd8b1	0.000276106	0	H2-T22_CD8B1	H2-t22 - Cd8b1	MHC-I	Cell-Cell Contact	KEGG: mmu04514
1309	TN_CD8	TN_CD8	H2-T22	Cd8b1	4.5507e-05	0	H2-T22_CD8B1	H2-t22 - Cd8b1	MHC-I	Cell-Cell Contact	KEGG: mmu04514
1310	TEX_CD8	TN_CD8	H2-T22	Cd8b1	2.82513e-05	0	H2-T22_CD8B1	H2-t22 - Cd8b1	MHC-I	Cell-Cell Contact	KEGG: mmu04514
1311	Treg_CD4	TN_CD8	H2-T22	Cd8b1	5.76414e-05	0	H2-T22_CD8B1	H2-t22 - Cd8b1	MHC-I	Cell-Cell Contact	KEGG: mmu04514
1312	Th1_CD4	TN_CD8	H2-T22	Cd8b1	0.000190195	0	H2-T22_CD8B1	H2-t22 - Cd8b1	MHC-I	Cell-Cell Contact	KEGG: mmu04514
1313	Tfh_CD4	TN_CD8	H2-T22	Cd8b1	6.33186e-05	0	H2-T22_CD8B1	H2-t22 - Cd8b1	MHC-I	Cell-Cell Contact	KEGG: mmu04514
1314	Proliferating_DPT	TN_CD8	H2-T22	Cd8b1	8.85067e-05	0	H2-T22_CD8B1	H2-t22 - Cd8b1	MHC-I	Cell-Cell Contact	KEGG: mmu04514
1315	NK	TN_CD8	H2-T22	Cd8b1	2.79884e-05	0	H2-T22_CD8B1	H2-t22 - Cd8b1	MHC-I	Cell-Cell Contact	KEGG: mmu04514
1316	DC	TN_CD8	H2-T22	Cd8b1	7.79853e-05	0	H2-T22_CD8B1	H2-t22 - Cd8b1	MHC-I	Cell-Cell Contact	KEGG: mmu04514
1317	Marcophage	TN_CD8	H2-T22	Cd8b1	0.000107109	0	H2-T22_CD8B1	H2-t22 - Cd8b1	MHC-I	Cell-Cell Contact	KEGG: mmu04514
1318	MAIT_CD8	TEX_CD8	H2-T22	Cd8b1	8.94769e-05	0	H2-T22_CD8B1	H2-t22 - Cd8b1	MHC-I	Cell-Cell Contact	KEGG: mmu04514
1319	MAIT_DPT	TEX_CD8	H2-T22	Cd8b1	5.17113e-06	0	H2-T22_CD8B1	H2-t22 - Cd8b1	MHC-I	Cell-Cell Contact	KEGG: mmu04514
1320	TRM_CD8	TEX_CD8	H2-T22	Cd8b1	6.88999e-05	0	H2-T22_CD8B1	H2-t22 - Cd8b1	MHC-I	Cell-Cell Contact	KEGG: mmu04514
1321	TEFF_CD8	TEX_CD8	H2-T22	Cd8b1	0.000134479	0	H2-T22_CD8B1	H2-t22 - Cd8b1	MHC-I	Cell-Cell Contact	KEGG: mmu04514
1322	TN_CD8	TEX_CD8	H2-T22	Cd8b1	2.18636e-05	0	H2-T22_CD8B1	H2-t22 - Cd8b1	MHC-I	Cell-Cell Contact	KEGG: mmu04514
1323	TEX_CD8	TEX_CD8	H2-T22	Cd8b1	1.35526e-05	0	H2-T22_CD8B1	H2-t22 - Cd8b1	MHC-I	Cell-Cell Contact	KEGG: mmu04514
1324	Treg_CD4	TEX_CD8	H2-T22	Cd8b1	2.78495e-05	0	H2-T22_CD8B1	H2-t22 - Cd8b1	MHC-I	Cell-Cell Contact	KEGG: mmu04514
1325	Th1_CD4	TEX_CD8	H2-T22	Cd8b1	9.17891e-05	0	H2-T22_CD8B1	H2-t22 - Cd8b1	MHC-I	Cell-Cell Contact	KEGG: mmu04514
1326	Tfh_CD4	TEX_CD8	H2-T22	Cd8b1	3.04986e-05	0	H2-T22_CD8B1	H2-t22 - Cd8b1	MHC-I	Cell-Cell Contact	KEGG: mmu04514
1327	Proliferating_DPT	TEX_CD8	H2-T22	Cd8b1	4.32192e-05	0	H2-T22_CD8B1	H2-t22 - Cd8b1	MHC-I	Cell-Cell Contact	KEGG: mmu04514
1328	NK	TEX_CD8	H2-T22	Cd8b1	1.34869e-05	0	H2-T22_CD8B1	H2-t22 - Cd8b1	MHC-I	Cell-Cell Contact	KEGG: mmu04514
1329	DC	TEX_CD8	H2-T22	Cd8b1	3.72927e-05	0	H2-T22_CD8B1	H2-t22 - Cd8b1	MHC-I	Cell-Cell Contact	KEGG: mmu04514
1330	Marcophage	TEX_CD8	H2-T22	Cd8b1	5.13715e-05	0	H2-T22_CD8B1	H2-t22 - Cd8b1	MHC-I	Cell-Cell Contact	KEGG: mmu04514
1331	Proliferating_DPT	Th17_CD4	H2-T22	Cd8b1	9.89123e-06	0.02	H2-T22_CD8B1	H2-t22 - Cd8b1	MHC-I	Cell-Cell Contact	KEGG: mmu04514
1332	MAIT_CD8	Proliferating_DPT	H2-T22	Cd8b1	8.52258e-05	0	H2-T22_CD8B1	H2-t22 - Cd8b1	MHC-I	Cell-Cell Contact	KEGG: mmu04514
1333	MAIT_DPT	Proliferating_DPT	H2-T22	Cd8b1	4.93255e-06	0	H2-T22_CD8B1	H2-t22 - Cd8b1	MHC-I	Cell-Cell Contact	KEGG: mmu04514
1334	TRM_CD8	Proliferating_DPT	H2-T22	Cd8b1	6.57655e-05	0	H2-T22_CD8B1	H2-t22 - Cd8b1	MHC-I	Cell-Cell Contact	KEGG: mmu04514
1335	TEFF_CD8	Proliferating_DPT	H2-T22	Cd8b1	0.000128602	0	H2-T22_CD8B1	H2-t22 - Cd8b1	MHC-I	Cell-Cell Contact	KEGG: mmu04514
1336	TN_CD8	Proliferating_DPT	H2-T22	Cd8b1	2.08148e-05	0	H2-T22_CD8B1	H2-t22 - Cd8b1	MHC-I	Cell-Cell Contact	KEGG: mmu04514
1337	TEX_CD8	Proliferating_DPT	H2-T22	Cd8b1	1.28962e-05	0	H2-T22_CD8B1	H2-t22 - Cd8b1	MHC-I	Cell-Cell Contact	KEGG: mmu04514
1338	Treg_CD4	Proliferating_DPT	H2-T22	Cd8b1	2.65621e-05	0	H2-T22_CD8B1	H2-t22 - Cd8b1	MHC-I	Cell-Cell Contact	KEGG: mmu04514
1339	Th1_CD4	Proliferating_DPT	H2-T22	Cd8b1	8.75136e-05	0	H2-T22_CD8B1	H2-t22 - Cd8b1	MHC-I	Cell-Cell Contact	KEGG: mmu04514
1340	Tfh_CD4	Proliferating_DPT	H2-T22	Cd8b1	2.90596e-05	0	H2-T22_CD8B1	H2-t22 - Cd8b1	MHC-I	Cell-Cell Contact	KEGG: mmu04514
1341	Proliferating_DPT	Proliferating_DPT	H2-T22	Cd8b1	4.13656e-05	0	H2-T22_CD8B1	H2-t22 - Cd8b1	MHC-I	Cell-Cell Contact	KEGG: mmu04514
1342	NK	Proliferating_DPT	H2-T22	Cd8b1	1.28523e-05	0	H2-T22_CD8B1	H2-t22 - Cd8b1	MHC-I	Cell-Cell Contact	KEGG: mmu04514
1343	DC	Proliferating_DPT	H2-T22	Cd8b1	3.54501e-05	0.01	H2-T22_CD8B1	H2-t22 - Cd8b1	MHC-I	Cell-Cell Contact	KEGG: mmu04514
1344	Marcophage	Proliferating_DPT	H2-T22	Cd8b1	4.88801e-05	0	H2-T22_CD8B1	H2-t22 - Cd8b1	MHC-I	Cell-Cell Contact	KEGG: mmu04514
1345	MAIT_CD8	MAIT_CD8	H2-T23	Cd8b1	0.00227032	0	H2-T23_CD8B1	H2-t23 - Cd8b1	MHC-I	Cell-Cell Contact	KEGG: mmu04514
1346	MAIT_DPT	MAIT_CD8	H2-T23	Cd8b1	0.000131282	0	H2-T23_CD8B1	H2-t23 - Cd8b1	MHC-I	Cell-Cell Contact	KEGG: mmu04514
1347	TRM_CD8	MAIT_CD8	H2-T23	Cd8b1	0.000970531	0	H2-T23_CD8B1	H2-t23 - Cd8b1	MHC-I	Cell-Cell Contact	KEGG: mmu04514
1348	TEFF_CD8	MAIT_CD8	H2-T23	Cd8b1	0.00171635	0	H2-T23_CD8B1	H2-t23 - Cd8b1	MHC-I	Cell-Cell Contact	KEGG: mmu04514
1349	TCM_CD8	MAIT_CD8	H2-T23	Cd8b1	0.000240018	0	H2-T23_CD8B1	H2-t23 - Cd8b1	MHC-I	Cell-Cell Contact	KEGG: mmu04514
1350	TN_CD8	MAIT_CD8	H2-T23	Cd8b1	0.000570837	0	H2-T23_CD8B1	H2-t23 - Cd8b1	MHC-I	Cell-Cell Contact	KEGG: mmu04514
1351	TEX_CD8	MAIT_CD8	H2-T23	Cd8b1	0.000496988	0	H2-T23_CD8B1	H2-t23 - Cd8b1	MHC-I	Cell-Cell Contact	KEGG: mmu04514
1352	Treg_CD4	MAIT_CD8	H2-T23	Cd8b1	0.00062965	0	H2-T23_CD8B1	H2-t23 - Cd8b1	MHC-I	Cell-Cell Contact	KEGG: mmu04514
1353	Th1_CD4	MAIT_CD8	H2-T23	Cd8b1	0.00229852	0	H2-T23_CD8B1	H2-t23 - Cd8b1	MHC-I	Cell-Cell Contact	KEGG: mmu04514
1354	Th17_CD4	MAIT_CD8	H2-T23	Cd8b1	0.000385166	0	H2-T23_CD8B1	H2-t23 - Cd8b1	MHC-I	Cell-Cell Contact	KEGG: mmu04514
1355	Tfh_CD4	MAIT_CD8	H2-T23	Cd8b1	0.000755277	0	H2-T23_CD8B1	H2-t23 - Cd8b1	MHC-I	Cell-Cell Contact	KEGG: mmu04514
1356	Proliferating_DPT	MAIT_CD8	H2-T23	Cd8b1	0.000514557	0	H2-T23_CD8B1	H2-t23 - Cd8b1	MHC-I	Cell-Cell Contact	KEGG: mmu04514
1357	NK	MAIT_CD8	H2-T23	Cd8b1	0.00026179	0	H2-T23_CD8B1	H2-t23 - Cd8b1	MHC-I	Cell-Cell Contact	KEGG: mmu04514
1358	DC	MAIT_CD8	H2-T23	Cd8b1	0.00145472	0	H2-T23_CD8B1	H2-t23 - Cd8b1	MHC-I	Cell-Cell Contact	KEGG: mmu04514
1359	Marcophage	MAIT_CD8	H2-T23	Cd8b1	0.00204646	0	H2-T23_CD8B1	H2-t23 - Cd8b1	MHC-I	Cell-Cell Contact	KEGG: mmu04514
1360	MAIT_DPT	MAIT_DPT	H2-T23	Cd8b1	2.75629e-06	0	H2-T23_CD8B1	H2-t23 - Cd8b1	MHC-I	Cell-Cell Contact	KEGG: mmu04514
1361	TEX_CD8	MAIT_DPT	H2-T23	Cd8b1	1.02391e-05	0.03	H2-T23_CD8B1	H2-t23 - Cd8b1	MHC-I	Cell-Cell Contact	KEGG: mmu04514
1362	Treg_CD4	MAIT_DPT	H2-T23	Cd8b1	1.30452e-05	0	H2-T23_CD8B1	H2-t23 - Cd8b1	MHC-I	Cell-Cell Contact	KEGG: mmu04514
1363	Th1_CD4	MAIT_DPT	H2-T23	Cd8b1	4.77691e-05	0	H2-T23_CD8B1	H2-t23 - Cd8b1	MHC-I	Cell-Cell Contact	KEGG: mmu04514
1364	Marcophage	MAIT_DPT	H2-T23	Cd8b1	4.23979e-05	0	H2-T23_CD8B1	H2-t23 - Cd8b1	MHC-I	Cell-Cell Contact	KEGG: mmu04514
1365	MAIT_CD8	TRM_CD8	H2-T23	Cd8b1	0.000905827	0	H2-T23_CD8B1	H2-t23 - Cd8b1	MHC-I	Cell-Cell Contact	KEGG: mmu04514
1366	MAIT_DPT	TRM_CD8	H2-T23	Cd8b1	5.29742e-05	0	H2-T23_CD8B1	H2-t23 - Cd8b1	MHC-I	Cell-Cell Contact	KEGG: mmu04514
1367	TRM_CD8	TRM_CD8	H2-T23	Cd8b1	0.000385197	0	H2-T23_CD8B1	H2-t23 - Cd8b1	MHC-I	Cell-Cell Contact	KEGG: mmu04514
1368	TEFF_CD8	TRM_CD8	H2-T23	Cd8b1	0.000684444	0	H2-T23_CD8B1	H2-t23 - Cd8b1	MHC-I	Cell-Cell Contact	KEGG: mmu04514
1369	TN_CD8	TRM_CD8	H2-T23	Cd8b1	0.000227093	0	H2-T23_CD8B1	H2-t23 - Cd8b1	MHC-I	Cell-Cell Contact	KEGG: mmu04514
1370	TEX_CD8	TRM_CD8	H2-T23	Cd8b1	0.000198983	0	H2-T23_CD8B1	H2-t23 - Cd8b1	MHC-I	Cell-Cell Contact	KEGG: mmu04514
1371	Treg_CD4	TRM_CD8	H2-T23	Cd8b1	0.000252684	0	H2-T23_CD8B1	H2-t23 - Cd8b1	MHC-I	Cell-Cell Contact	KEGG: mmu04514
1372	Th1_CD4	TRM_CD8	H2-T23	Cd8b1	0.000923604	0	H2-T23_CD8B1	H2-t23 - Cd8b1	MHC-I	Cell-Cell Contact	KEGG: mmu04514
1373	Th17_CD4	TRM_CD8	H2-T23	Cd8b1	0.000153491	0	H2-T23_CD8B1	H2-t23 - Cd8b1	MHC-I	Cell-Cell Contact	KEGG: mmu04514
1374	Tfh_CD4	TRM_CD8	H2-T23	Cd8b1	0.000301898	0	H2-T23_CD8B1	H2-t23 - Cd8b1	MHC-I	Cell-Cell Contact	KEGG: mmu04514
1375	Proliferating_DPT	TRM_CD8	H2-T23	Cd8b1	0.000205391	0	H2-T23_CD8B1	H2-t23 - Cd8b1	MHC-I	Cell-Cell Contact	KEGG: mmu04514
1376	NK	TRM_CD8	H2-T23	Cd8b1	0.000103959	0	H2-T23_CD8B1	H2-t23 - Cd8b1	MHC-I	Cell-Cell Contact	KEGG: mmu04514
1377	DC	TRM_CD8	H2-T23	Cd8b1	0.000576689	0	H2-T23_CD8B1	H2-t23 - Cd8b1	MHC-I	Cell-Cell Contact	KEGG: mmu04514
1378	Marcophage	TRM_CD8	H2-T23	Cd8b1	0.000821255	0	H2-T23_CD8B1	H2-t23 - Cd8b1	MHC-I	Cell-Cell Contact	KEGG: mmu04514
1379	MAIT_CD8	TEFF_CD8	H2-T23	Cd8b1	0.00159883	0	H2-T23_CD8B1	H2-t23 - Cd8b1	MHC-I	Cell-Cell Contact	KEGG: mmu04514
1380	MAIT_DPT	TEFF_CD8	H2-T23	Cd8b1	9.28504e-05	0	H2-T23_CD8B1	H2-t23 - Cd8b1	MHC-I	Cell-Cell Contact	KEGG: mmu04514
1381	TRM_CD8	TEFF_CD8	H2-T23	Cd8b1	0.000682107	0	H2-T23_CD8B1	H2-t23 - Cd8b1	MHC-I	Cell-Cell Contact	KEGG: mmu04514
1382	TEFF_CD8	TEFF_CD8	H2-T23	Cd8b1	0.00120847	0	H2-T23_CD8B1	H2-t23 - Cd8b1	MHC-I	Cell-Cell Contact	KEGG: mmu04514
1383	TCM_CD8	TEFF_CD8	H2-T23	Cd8b1	0.000167578	0	H2-T23_CD8B1	H2-t23 - Cd8b1	MHC-I	Cell-Cell Contact	KEGG: mmu04514
1384	TN_CD8	TEFF_CD8	H2-T23	Cd8b1	0.000401554	0	H2-T23_CD8B1	H2-t23 - Cd8b1	MHC-I	Cell-Cell Contact	KEGG: mmu04514
1385	TEX_CD8	TEFF_CD8	H2-T23	Cd8b1	0.000350459	0	H2-T23_CD8B1	H2-t23 - Cd8b1	MHC-I	Cell-Cell Contact	KEGG: mmu04514
1386	Treg_CD4	TEFF_CD8	H2-T23	Cd8b1	0.0004444	0	H2-T23_CD8B1	H2-t23 - Cd8b1	MHC-I	Cell-Cell Contact	KEGG: mmu04514
1387	Th1_CD4	TEFF_CD8	H2-T23	Cd8b1	0.00162306	0	H2-T23_CD8B1	H2-t23 - Cd8b1	MHC-I	Cell-Cell Contact	KEGG: mmu04514
1388	Th17_CD4	TEFF_CD8	H2-T23	Cd8b1	0.000271121	0	H2-T23_CD8B1	H2-t23 - Cd8b1	MHC-I	Cell-Cell Contact	KEGG: mmu04514
1389	Tfh_CD4	TEFF_CD8	H2-T23	Cd8b1	0.000532261	0	H2-T23_CD8B1	H2-t23 - Cd8b1	MHC-I	Cell-Cell Contact	KEGG: mmu04514
1390	Proliferating_DPT	TEFF_CD8	H2-T23	Cd8b1	0.000362428	0	H2-T23_CD8B1	H2-t23 - Cd8b1	MHC-I	Cell-Cell Contact	KEGG: mmu04514
1391	NK	TEFF_CD8	H2-T23	Cd8b1	0.000184029	0	H2-T23_CD8B1	H2-t23 - Cd8b1	MHC-I	Cell-Cell Contact	KEGG: mmu04514
1392	DC	TEFF_CD8	H2-T23	Cd8b1	0.00102194	0	H2-T23_CD8B1	H2-t23 - Cd8b1	MHC-I	Cell-Cell Contact	KEGG: mmu04514
1393	Marcophage	TEFF_CD8	H2-T23	Cd8b1	0.00144436	0	H2-T23_CD8B1	H2-t23 - Cd8b1	MHC-I	Cell-Cell Contact	KEGG: mmu04514
1394	MAIT_CD8	TCM_CD8	H2-T23	Cd8b1	0.000201752	0	H2-T23_CD8B1	H2-t23 - Cd8b1	MHC-I	Cell-Cell Contact	KEGG: mmu04514
1395	MAIT_DPT	TCM_CD8	H2-T23	Cd8b1	1.21325e-05	0	H2-T23_CD8B1	H2-t23 - Cd8b1	MHC-I	Cell-Cell Contact	KEGG: mmu04514
1396	TEFF_CD8	TCM_CD8	H2-T23	Cd8b1	0.000152253	0.04	H2-T23_CD8B1	H2-t23 - Cd8b1	MHC-I	Cell-Cell Contact	KEGG: mmu04514
1397	TEX_CD8	TCM_CD8	H2-T23	Cd8b1	4.46965e-05	0	H2-T23_CD8B1	H2-t23 - Cd8b1	MHC-I	Cell-Cell Contact	KEGG: mmu04514
1398	Treg_CD4	TCM_CD8	H2-T23	Cd8b1	5.70852e-05	0	H2-T23_CD8B1	H2-t23 - Cd8b1	MHC-I	Cell-Cell Contact	KEGG: mmu04514
1399	Th1_CD4	TCM_CD8	H2-T23	Cd8b1	0.000209321	0	H2-T23_CD8B1	H2-t23 - Cd8b1	MHC-I	Cell-Cell Contact	KEGG: mmu04514
1400	Tfh_CD4	TCM_CD8	H2-T23	Cd8b1	6.75411e-05	0	H2-T23_CD8B1	H2-t23 - Cd8b1	MHC-I	Cell-Cell Contact	KEGG: mmu04514
1401	Proliferating_DPT	TCM_CD8	H2-T23	Cd8b1	4.57948e-05	0.02	H2-T23_CD8B1	H2-t23 - Cd8b1	MHC-I	Cell-Cell Contact	KEGG: mmu04514
1402	Marcophage	TCM_CD8	H2-T23	Cd8b1	0.00018553	0	H2-T23_CD8B1	H2-t23 - Cd8b1	MHC-I	Cell-Cell Contact	KEGG: mmu04514
1403	MAIT_CD8	TN_CD8	H2-T23	Cd8b1	0.00063848	0	H2-T23_CD8B1	H2-t23 - Cd8b1	MHC-I	Cell-Cell Contact	KEGG: mmu04514
1404	MAIT_DPT	TN_CD8	H2-T23	Cd8b1	3.68872e-05	0	H2-T23_CD8B1	H2-t23 - Cd8b1	MHC-I	Cell-Cell Contact	KEGG: mmu04514
1405	TRM_CD8	TN_CD8	H2-T23	Cd8b1	0.000273056	0	H2-T23_CD8B1	H2-t23 - Cd8b1	MHC-I	Cell-Cell Contact	KEGG: mmu04514
1406	TEFF_CD8	TN_CD8	H2-T23	Cd8b1	0.000482707	0	H2-T23_CD8B1	H2-t23 - Cd8b1	MHC-I	Cell-Cell Contact	KEGG: mmu04514
1407	TCM_CD8	TN_CD8	H2-T23	Cd8b1	6.76229e-05	0	H2-T23_CD8B1	H2-t23 - Cd8b1	MHC-I	Cell-Cell Contact	KEGG: mmu04514
1408	TN_CD8	TN_CD8	H2-T23	Cd8b1	0.000160573	0	H2-T23_CD8B1	H2-t23 - Cd8b1	MHC-I	Cell-Cell Contact	KEGG: mmu04514
1409	TEX_CD8	TN_CD8	H2-T23	Cd8b1	0.000139728	0	H2-T23_CD8B1	H2-t23 - Cd8b1	MHC-I	Cell-Cell Contact	KEGG: mmu04514
1410	Treg_CD4	TN_CD8	H2-T23	Cd8b1	0.000176994	0	H2-T23_CD8B1	H2-t23 - Cd8b1	MHC-I	Cell-Cell Contact	KEGG: mmu04514
1411	Th1_CD4	TN_CD8	H2-T23	Cd8b1	0.000646045	0	H2-T23_CD8B1	H2-t23 - Cd8b1	MHC-I	Cell-Cell Contact	KEGG: mmu04514
1412	Th17_CD4	TN_CD8	H2-T23	Cd8b1	0.00010833	0	H2-T23_CD8B1	H2-t23 - Cd8b1	MHC-I	Cell-Cell Contact	KEGG: mmu04514
1413	Tfh_CD4	TN_CD8	H2-T23	Cd8b1	0.000212374	0	H2-T23_CD8B1	H2-t23 - Cd8b1	MHC-I	Cell-Cell Contact	KEGG: mmu04514
1414	Proliferating_DPT	TN_CD8	H2-T23	Cd8b1	0.000144703	0	H2-T23_CD8B1	H2-t23 - Cd8b1	MHC-I	Cell-Cell Contact	KEGG: mmu04514
1415	NK	TN_CD8	H2-T23	Cd8b1	7.36508e-05	0	H2-T23_CD8B1	H2-t23 - Cd8b1	MHC-I	Cell-Cell Contact	KEGG: mmu04514
1416	DC	TN_CD8	H2-T23	Cd8b1	0.00040932	0	H2-T23_CD8B1	H2-t23 - Cd8b1	MHC-I	Cell-Cell Contact	KEGG: mmu04514
1417	Marcophage	TN_CD8	H2-T23	Cd8b1	0.000575257	0	H2-T23_CD8B1	H2-t23 - Cd8b1	MHC-I	Cell-Cell Contact	KEGG: mmu04514
1418	MAIT_CD8	TEX_CD8	H2-T23	Cd8b1	0.000317236	0	H2-T23_CD8B1	H2-t23 - Cd8b1	MHC-I	Cell-Cell Contact	KEGG: mmu04514
1419	MAIT_DPT	TEX_CD8	H2-T23	Cd8b1	1.86243e-05	0	H2-T23_CD8B1	H2-t23 - Cd8b1	MHC-I	Cell-Cell Contact	KEGG: mmu04514
1420	TRM_CD8	TEX_CD8	H2-T23	Cd8b1	0.000134663	0	H2-T23_CD8B1	H2-t23 - Cd8b1	MHC-I	Cell-Cell Contact	KEGG: mmu04514
1421	TEFF_CD8	TEX_CD8	H2-T23	Cd8b1	0.000239662	0	H2-T23_CD8B1	H2-t23 - Cd8b1	MHC-I	Cell-Cell Contact	KEGG: mmu04514
1422	TN_CD8	TEX_CD8	H2-T23	Cd8b1	7.94531e-05	0	H2-T23_CD8B1	H2-t23 - Cd8b1	MHC-I	Cell-Cell Contact	KEGG: mmu04514
1423	TEX_CD8	TEX_CD8	H2-T23	Cd8b1	6.97698e-05	0	H2-T23_CD8B1	H2-t23 - Cd8b1	MHC-I	Cell-Cell Contact	KEGG: mmu04514
1424	Treg_CD4	TEX_CD8	H2-T23	Cd8b1	8.86697e-05	0	H2-T23_CD8B1	H2-t23 - Cd8b1	MHC-I	Cell-Cell Contact	KEGG: mmu04514
1425	Th1_CD4	TEX_CD8	H2-T23	Cd8b1	0.000324246	0	H2-T23_CD8B1	H2-t23 - Cd8b1	MHC-I	Cell-Cell Contact	KEGG: mmu04514
1426	Th17_CD4	TEX_CD8	H2-T23	Cd8b1	5.37333e-05	0	H2-T23_CD8B1	H2-t23 - Cd8b1	MHC-I	Cell-Cell Contact	KEGG: mmu04514
1427	Tfh_CD4	TEX_CD8	H2-T23	Cd8b1	0.000105796	0	H2-T23_CD8B1	H2-t23 - Cd8b1	MHC-I	Cell-Cell Contact	KEGG: mmu04514
1428	Proliferating_DPT	TEX_CD8	H2-T23	Cd8b1	7.19422e-05	0	H2-T23_CD8B1	H2-t23 - Cd8b1	MHC-I	Cell-Cell Contact	KEGG: mmu04514
1429	NK	TEX_CD8	H2-T23	Cd8b1	3.635e-05	0	H2-T23_CD8B1	H2-t23 - Cd8b1	MHC-I	Cell-Cell Contact	KEGG: mmu04514
1430	DC	TEX_CD8	H2-T23	Cd8b1	0.000201527	0	H2-T23_CD8B1	H2-t23 - Cd8b1	MHC-I	Cell-Cell Contact	KEGG: mmu04514
1431	Marcophage	TEX_CD8	H2-T23	Cd8b1	0.000288187	0	H2-T23_CD8B1	H2-t23 - Cd8b1	MHC-I	Cell-Cell Contact	KEGG: mmu04514
1432	MAIT_CD8	Proliferating_DPT	H2-T23	Cd8b1	0.000305401	0	H2-T23_CD8B1	H2-t23 - Cd8b1	MHC-I	Cell-Cell Contact	KEGG: mmu04514
1433	MAIT_DPT	Proliferating_DPT	H2-T23	Cd8b1	1.80283e-05	0	H2-T23_CD8B1	H2-t23 - Cd8b1	MHC-I	Cell-Cell Contact	KEGG: mmu04514
1434	TRM_CD8	Proliferating_DPT	H2-T23	Cd8b1	0.000129313	0	H2-T23_CD8B1	H2-t23 - Cd8b1	MHC-I	Cell-Cell Contact	KEGG: mmu04514
1435	TEFF_CD8	Proliferating_DPT	H2-T23	Cd8b1	0.000230663	0	H2-T23_CD8B1	H2-t23 - Cd8b1	MHC-I	Cell-Cell Contact	KEGG: mmu04514
1436	TN_CD8	Proliferating_DPT	H2-T23	Cd8b1	7.63821e-05	0	H2-T23_CD8B1	H2-t23 - Cd8b1	MHC-I	Cell-Cell Contact	KEGG: mmu04514
1437	TEX_CD8	Proliferating_DPT	H2-T23	Cd8b1	6.728e-05	0	H2-T23_CD8B1	H2-t23 - Cd8b1	MHC-I	Cell-Cell Contact	KEGG: mmu04514
1438	Treg_CD4	Proliferating_DPT	H2-T23	Cd8b1	8.56022e-05	0	H2-T23_CD8B1	H2-t23 - Cd8b1	MHC-I	Cell-Cell Contact	KEGG: mmu04514
1439	Th1_CD4	Proliferating_DPT	H2-T23	Cd8b1	0.000313225	0	H2-T23_CD8B1	H2-t23 - Cd8b1	MHC-I	Cell-Cell Contact	KEGG: mmu04514
1440	Th17_CD4	Proliferating_DPT	H2-T23	Cd8b1	5.16988e-05	0	H2-T23_CD8B1	H2-t23 - Cd8b1	MHC-I	Cell-Cell Contact	KEGG: mmu04514
[truncated: 614 more rows]
